# Supplementary material for: Nuclear envelope transmembrane proteins involved in genome organization are misregulated in myotonic dystrophy type 1 muscle
Source: Front Cell Dev Biol. 2023 Jan 9;10:1007331. doi: 10.3389/fcell.2022.1007331 (PMC9868253; doi:10.3389/fcell.2022.1007331)
Supplement: Supplementary file 2 [file Table2.XLSX]

## Sheet: DEXSeqResults_protoDM1
groupID	featureID	exonBaseMean	dispersion	stat	pvalue	padj	control	DM1	log2fold_DM1_control	genomicData.seqnames	genomicData.start	genomicData.end	genomicData.width	genomicData.strand	countData.control1_M	countData.control2_F	countData.control3_M	countData.control4_F	countData.control5_M	countData.control6_F	countData.control7_M	countData.control8_F	countData.control9_M	countData.control10_M	countData.control11_F	countData.DM1_8_M	countData.DM1_13_F	countData.DM1_21_M	countData.DM1_22_F	countData.DM1_28_F	countData.DM1_43_M	countData.DM1_44_F	transcripts	external_gene_name
ENSG00000285280	E002	4.75125	0.116461	23.7213	1.11345e-06	0.00189729	4.44819	1.70216	-2.80802	1	192184353	192184505	153	-	18	1	5	21	12	17	16	4	3	3	5	3	0	0	3	0	0	3	ENST00000643151
ENSG00000140416	E084	7.76687	0.173101	21.2674	3.99466e-06	0.00432551	5.45149	2.28573	-2.56057	15	63071780	63071882	103	+	12	8	7	16	19	24	9	5	11	7	16	3	1	0	11	0	0	3	c("ENST00000558264", "ENST00000651344", "ENST00000267996", "ENST00000558347", "ENST00000558544", "ENST00000357980", "ENST00000358278")	TPM1
ENSG00000002586	E030	13.2408	0.0924788	29.4397	5.7684e-08	0.00023054	6.718	2.87133	-2.53158	X	2733668	2733672	5	+	10	7	44	30	26	17	27	7	19	8	17	2	6	1	7	0	4	5	ENST00000482405	CD99
ENSG00000163092	E020	12.6731	0.131974	20.7816	5.14745e-06	0.00502879	6.99223	3.19104	-2.34624	2	167251948	167252057	110	+	29	5	2	7	17	24	32	30	5	16	27	1	16	0	7	5	3	6	ENST00000672277	XIRP2
ENSG00000132676	E014	4.65437	0.133232	15.641	7.65748e-05	0.0263826	4.1534	1.91424	-2.26427	1	155689338	155689627	290	+	9	5	4	15	4	26	4	6	6	1	7	0	6	0	2	2	2	0	ENST00000479076	DAP3
ENSG00000100373	E005	5.27215	0.0600705	18.5945	1.6169e-05	0.0107228	3.9319	1.84914	-2.20265	22	45289061	45289143	83	+	10	4	1	13	13	1	20	4	14	8	3	2	1	0	3	0	0	3	ENST00000216211	UPK3A
ENSG00000283563+ENSG00000144642+ENSG00000206559	E035	7.15067	0.132329	18.0578	2.14297e-05	0.0130486	5.21329	2.4933	-2.17328	3	28757596	28758340	745	+	14	7	5	15	6	27	19	10	6	6	7	2	4	0	3	3	0	8	ENST00000432518	NA
ENSG00000101608	E018	5.35142	0.159055	14.9376	0.000111128	0.0316007	4.59086	2.21493	-2.13776	18	3253689	3253748	60	+	22	1	2	3	16	9	16	5	2	5	17	0	9	3	5	1	0	0	ENST00000577510	MYL12A
ENSG00000141449	E026	4.84922	0.112173	14.9077	0.000112903	0.0318868	5.02262	2.43173	-2.13439	18	21452218	21452433	216	+	8	3	2	17	9	27	33	3	2	1	2	2	6	0	9	4	2	3	ENST00000581327	GREB1L
ENSG00000020426+ENSG00000139974+ENSG00000258892	E017	4.47736	0.0706451	19.0965	1.24275e-05	0.00904549	4.35727	2.11704	-2.11393	14	60818848	60818860	13	+	16	2	4	5	11	22	30	4	2	1	6	1	8	0	3	0	1	2	ENST00000556525	NA
ENSG00000118260	E034	4.66251	0.0801009	16.4582	4.97343e-05	0.0211455	4.29538	2.08922	-2.10993	2	207577656	207578065	410	+	13	2	3	17	18	22	15	1	5	2	3	0	1	2	2	6	2	0	ENST00000455757	CREB1
ENSG00000196712	E077	6.27268	0.0776266	19.1619	1.20084e-05	0.00891755	4.94467	2.45996	-2.05399	17	31343099	31343135	37	+	22	3	4	32	16	28	13	2	12	2	3	2	4	2	7	1	2	1	c("ENST00000358273", "ENST00000582892", "ENST00000581790", "ENST00000579081", "ENST00000356175", "ENST00000456735", "ENST00000471572")	NF1
ENSG00000002586	E029	50.1919	0.0507473	57.1774	3.98217e-14	6.32424e-09	12.2082	6.48357	-2.05051	X	2733375	2733667	293	+	56	29	114	115	100	124	148	48	62	28	42	14	22	6	51	4	18	17	c("ENST00000482405", "ENST00000381184")	CD99
ENSG00000160808	E002	201.03	0.0670159	56.4535	5.7542e-14	6.32424e-09	20.8074	12.4207	-2.04333	3	46835123	46836203	1081	-	411	222	278	531	494	508	382	129	121	89	389	26	186	33	231	32	32	115	c("ENST00000654597", "ENST00000653454")	MYL3
ENSG00000111642+ENSG00000111641+ENSG00000285238	E058	4.74119	0.0982242	15.5631	7.9796e-05	0.0268457	4.19573	2.11287	-2.00769	12	6568276	6568278	3	-	3	5	2	21	9	10	6	3	7	7	6	1	3	1	8	0	1	2	c("ENST00000541778", "ENST00000382421", "ENST00000542867", "ENST00000322166", "ENST00000545200", "ENST00000542015", "ENST00000545915", "ENST00000546053", "ENST00000536124", "ENST00000545492", "ENST00000617555", "ENST00000540228", "ENST00000538697", "ENST00000399466", "ENST00000620535")	NA
ENSG00000101608	E020	12.8486	0.157842	14.1324	0.000170384	0.0400991	6.84486	3.54088	-1.97522	18	3255524	3255605	82	+	24	9	2	13	24	33	22	17	3	5	53	0	25	5	7	1	4	4	ENST00000578038	MYL12A
ENSG00000199785+ENSG00000177600	E005	7.58502	0.207367	15.1872	9.73635e-05	0.0295197	5.42047	2.78041	-1.97269	11	810040	810048	9	+	22	0	2	29	10	23	20	4	16	11	10	2	23	0	4	2	0	0	c("ENST00000524867", "ENST00000530797", "ENST00000532004")	NA
ENSG00000237174	E023	5.54864	0.0897748	21.4121	3.70423e-06	0.00420049	4.18334	2.13292	-1.9715	6	75399163	75399300	138	+	10	7	11	16	9	25	15	2	4	2	6	0	3	5	3	0	1	0	ENST00000625815
ENSG00000160789	E091	6.13862	0.0832486	17.5545	2.79189e-05	0.0148168	4.76977	2.45178	-1.95614	1	156139263	156139275	13	+	14	2	13	24	12	6	14	5	5	1	9	2	3	1	6	4	0	4	c("ENST00000676208", "ENST00000675939", "ENST00000674518", "ENST00000682650", "ENST00000675455", "ENST00000675874", "ENST00000368299", "ENST00000674600", "ENST00000473598", "ENST00000368300", "ENST00000361308", "ENST00000675881")	LMNA
ENSG00000138078	E001	5.10476	0.150739	15.3744	8.81747e-05	0.0282536	4.75616	2.47383	-1.92155	2	44316281	44316444	164	-	15	3	3	4	7	18	9	3	3	3	6	2	6	10	3	4	0	1	ENST00000425263	PREPL
ENSG00000184445	E013	4.43558	0.0847725	14.558	0.000135909	0.0356073	4.08794	2.13104	-1.90581	12	122546176	122546269	94	+	13	2	6	11	6	12	15	0	7	6	3	1	2	0	5	1	1	5	c("ENST00000450485", "ENST00000333479")	KNTC1
ENSG00000285708+ENSG00000114861+ENSG00000163412	E140	6.16041	0.0404566	21.9207	2.84154e-06	0.00356918	4.68744	2.45414	-1.90143	3	71493150	71493425	276	-	16	6	8	18	8	28	12	3	3	3	12	1	8	1	3	3	2	1	ENST00000647649	NA
ENSG00000197448	E004	4.45601	0.0576029	15.8052	7.021e-05	0.0250996	3.87832	2.02902	-1.8928	7	143263441	143263450	10	+	12	7	3	13	6	7	11	0	6	6	5	4	4	0	3	0	1	1	c("ENST00000358406", "ENST00000443571", "ENST00000409500")	GSTK1
ENSG00000278540	E071	4.67283	0.054046	15.5517	8.02792e-05	0.0269411	3.79198	1.98535	-1.88957	17	37274193	37274216	24	-	8	3	8	13	8	13	9	3	3	6	6	1	1	0	2	0	4	3	c("ENST00000612895", "ENST00000616317", "ENST00000614428", "ENST00000613146", "ENST00000617649")	ACACA
ENSG00000002586	E028	18.4221	0.090583	20.0275	7.63367e-06	0.00655461	7.62474	4.15247	-1.84069	X	2733357	2733374	18	+	12	9	41	41	15	35	35	27	21	15	20	10	13	1	15	2	5	6	c("ENST00000623253", "ENST00000482405", "ENST00000381184", "ENST00000611428")	CD99
ENSG00000187098	E008	8.44602	0.0870711	14.8556	0.000116062	0.0324167	5.79754	3.12148	-1.83759	3	69763811	69763942	132	+	13	3	5	36	11	81	29	6	9	2	8	1	15	2	12	2	0	2	ENST00000448226	MITF
ENSG00000109458	E007	4.4596	0.0693571	15.6256	7.7203e-05	0.026516	4.23392	2.26577	-1.83149	4	143381948	143382030	83	+	7	8	4	19	10	16	10	3	3	3	2	2	8	0	7	0	0	2	c("ENST00000515388", "ENST00000505913")	GAB1
ENSG00000214694+ENSG00000188010	E005	4.64768	0.0668792	14.451	0.000143851	0.0366233	4.04474	2.16283	-1.83138	2	38876038	38876067	30	+	5	3	4	15	10	20	26	0	3	2	11	0	2	1	4	1	2	3	c("ENST00000410014", "ENST00000409077", "ENST00000340556", "ENST00000644631", "ENST00000441049", "ENST00000409665")	NA
ENSG00000198589	E033	5.95412	0.0686288	16.4197	5.07537e-05	0.0213118	4.71899	2.53373	-1.82847	4	150436724	150436768	45	-	13	3	5	12	26	32	9	2	6	3	6	6	5	2	3	3	0	1	c("ENST00000507224", "ENST00000648823", "ENST00000503716", "ENST00000651035", "ENST00000651695", "ENST00000651943", "ENST00000649874", "ENST00000648878", "ENST00000510413", "ENST00000509835", "ENST00000357115")	LRBA
ENSG00000135976	E020	6.84538	0.0919796	16.048	6.17579e-05	0.0233234	4.92755	2.65403	-1.82239	2	97151879	97151939	61	+	6	6	10	8	8	24	10	8	6	6	8	5	3	1	9	2	4	1	c("ENST00000461153", "ENST00000652721", "ENST00000420699")	ANKRD36
ENSG00000278986+ENSG00000141428	E019	6.48137	0.0614953	19.3095	1.11151e-05	0.00845411	4.95058	2.66687	-1.82226	18	35978874	35978939	66	+	27	3	9	13	21	34	33	1	5	2	5	1	12	1	2	1	1	3	c("ENST00000618334", "ENST00000269194", "ENST00000610527", "ENST00000592875", "ENST00000333234")	NA
ENSG00000100372	E017	6.64728	0.0974303	17.0438	3.65272e-05	0.017368	5.40724	2.94697	-1.79541	22	40779126	40779757	632	-	14	7	1	20	11	22	14	3	9	6	6	3	19	1	9	1	1	6	ENST00000402844	SLC25A17
ENSG00000241409+ENSG00000115474	E006	4.61986	0.0508594	18.205	1.98361e-05	0.012387	4.19261	2.28191	-1.78182	2	232768076	232768139	64	-	7	3	6	17	8	21	16	1	5	3	7	1	4	1	9	0	1	1	c("ENST00000233826", "ENST00000409779")	NA
ENSG00000131374+ENSG00000182568	E052	6.28621	0.0338557	23.1583	1.49198e-06	0.00232593	4.75224	2.60062	-1.77348	3	17586467	17586557	91	-	19	4	5	19	13	16	18	5	3	9	6	0	8	1	5	3	3	2	c("ENST00000423331", "ENST00000486224", "ENST00000481396")	NA
ENSG00000080503	E136	11.08	0.0353083	29.5038	5.58069e-08	0.000227168	6.3567	3.54475	-1.74478	9	2170419	2170472	54	+	35	6	13	28	19	57	25	5	10	8	10	4	12	0	9	9	3	4	c("ENST00000638139", "ENST00000634760", "ENST00000634338", "ENST00000634435", "ENST00000382203", "ENST00000349721", "ENST00000634931", "ENST00000452193", "ENST00000382186")	SMARCA2
ENSG00000115970	E068	5.58844	0.0564424	18.0251	2.18017e-05	0.0131495	4.53801	2.5068	-1.74317	2	43586702	43586734	33	-	7	6	6	14	24	26	18	2	5	4	7	0	9	1	10	0	0	0	c("ENST00000405006", "ENST00000402360", "ENST00000403856", "ENST00000474159", "ENST00000404790", "ENST00000408045", "ENST00000405975", "ENST00000398653")	THADA
ENSG00000205937	E048	7.36664	0.0778709	16.9158	3.90742e-05	0.0181971	5.02183	2.78521	-1.73834	16	2267247	2267306	60	-	14	1	7	15	18	26	13	8	7	5	15	0	6	2	6	1	1	8	c("ENST00000565678", "ENST00000566783", "ENST00000569709", "ENST00000568631", "ENST00000565333")	RNPS1
ENSG00000079277+ENSG00000142961	E059	5.97599	0.0750567	17.3259	3.14873e-05	0.0159795	5.06339	2.84253	-1.70355	1	46594232	46594261	30	-	23	2	4	15	24	34	24	3	5	0	4	2	5	3	16	0	2	1	c("ENST00000531769", "ENST00000474868", "ENST00000371946", "ENST00000649800", "ENST00000468852", "ENST00000428112", "ENST00000650508", "ENST00000529170", "ENST00000526513", "ENST00000532110", "ENST00000531355", "ENST00000528077", "ENST00000496619", "ENST00000371945", "ENST00000525888", "ENST00000650026", "ENST00000341183", "ENST00000465783")	NA
ENSG00000163918	E013	4.81198	0.0750412	13.3793	0.000254421	0.0495617	4.18003	2.34847	-1.6893	3	186791725	186791850	126	-	11	4	2	14	12	14	19	2	1	4	10	0	1	0	7	3	5	1	c("ENST00000433496", "ENST00000417876", "ENST00000296273", "ENST00000494047", "ENST00000479307", "ENST00000392481", "ENST00000460408")	RFC4
ENSG00000170629	E025	4.48856	0.111817	14.9305	0.000111548	0.0316792	4.32459	2.44156	-1.67691	7	103273092	103274069	978	-	21	2	5	11	17	26	20	1	3	0	3	1	2	0	13	2	0	2	ENST00000446373	DPY19L2P2
ENSG00000137959	E031	6.30007	0.0450123	19.5971	9.56164e-06	0.00764281	5.16387	2.93467	-1.66925	1	78637032	78637099	68	+	31	3	6	23	21	42	12	3	3	0	4	1	5	0	15	5	1	2	c("ENST00000679651", "ENST00000680621", "ENST00000679998", "ENST00000459784", "ENST00000370751", "ENST00000494910", "ENST00000486882", "ENST00000681501", "ENST00000680110", "ENST00000476876", "ENST00000679848", "ENST00000680295", "ENST00000681613")	IFI44L
ENSG00000246859	E003	17.5928	0.109974	19.2693	1.13517e-05	0.00857476	7.64488	4.42567	-1.66007	5	111669419	111669635	217	+	34	21	20	56	29	14	54	11	18	13	14	17	4	7	15	3	4	4	c("ENST00000500779", "ENST00000666013")	STARD4-AS1
ENSG00000175287+ENSG00000095319+ENSG00000251184	E031	4.8063	0.060801	15.4717	8.37515e-05	0.0275587	4.12297	2.34635	-1.65125	9	128940599	128940709	111	+	12	4	3	13	9	8	11	6	4	4	8	1	1	0	13	0	1	3	c("ENST00000308941", "ENST00000421063", "ENST00000412476", "ENST00000487504", "ENST00000424503", "ENST00000372592", "ENST00000353176")	NA
ENSG00000181381	E045	6.64698	0.0540317	17.4101	3.01221e-05	0.0155064	4.95366	2.83973	-1.64085	4	168453124	168453282	159	-	26	5	11	12	23	23	30	4	4	3	1	0	9	1	8	0	2	5	c("ENST00000511577", "ENST00000682922", "ENST00000505863", "ENST00000505890")	DDX60L
ENSG00000178125+ENSG00000121022	E053	11.0853	0.0672068	17.6892	2.60102e-05	0.0145146	6.50624	3.77072	-1.63411	8	67060497	67060545	49	-	46	5	10	22	41	43	60	1	6	6	7	1	14	7	12	0	5	7	c("ENST00000519963", "ENST00000521386", "ENST00000521509", "ENST00000517406", "ENST00000518374")	NA
ENSG00000160808	E001	12.9278	0.118156	13.8423	0.000198814	0.0436146	6.79883	3.9499	-1.6324	3	46835111	46835122	12	-	41	11	11	33	37	39	18	6	7	2	33	0	19	7	21	2	2	5	ENST00000653454	MYL3
ENSG00000138078	E039	5.18178	0.0582658	19.6445	9.32731e-06	0.00748271	4.7305	2.71976	-1.62921	2	44360619	44360674	56	-	12	7	2	8	8	8	10	5	2	5	4	2	10	0	16	4	2	5	c("ENST00000425263", "ENST00000426481", "ENST00000438314", "ENST00000260648")	PREPL
ENSG00000138698	E022	5.87628	0.0659846	15.1248	0.000100634	0.0299333	4.48584	2.57651	-1.6289	4	98352513	98352567	55	+	5	2	7	20	23	21	16	5	5	6	4	1	8	3	5	1	0	2	c("ENST00000507303", "ENST00000511379", "ENST00000264572", "ENST00000408927", "ENST00000453712", "ENST00000512857", "ENST00000503667", "ENST00000505378", "ENST00000510870", "ENST00000408900", "ENST00000509011", "ENST00000503745", "ENST00000515187", "ENST00000339360", "ENST00000508213", "ENST00000508490", "ENST00000380158")	RAP1GDS1
ENSG00000164190	E041	6.67267	0.0647061	15.1006	0.000101933	0.0301471	5.21167	3.01405	-1.61887	5	37027359	37027412	54	+	31	3	5	20	18	47	23	4	4	1	2	3	5	1	15	2	1	3	c("ENST00000282516", "ENST00000652901", "ENST00000448238")	NIPBL
ENSG00000104872	E005	6.62103	0.0746197	14.1639	0.000167554	0.0398226	4.82791	2.80283	-1.60222	19	49446551	49446595	45	-	22	1	3	24	17	27	11	9	6	8	4	3	14	1	5	2	0	0	c("ENST00000602226", "ENST00000600875", "ENST00000595633", "ENST00000597577", "ENST00000596651", "ENST00000598889", "ENST00000262265", "ENST00000598175", "ENST00000596916", "ENST00000601807", "ENST00000593629", "ENST00000596049", "ENST00000602076", "ENST00000594845")	PIH1D1
ENSG00000134986	E002	33.4796	0.0874944	24.0512	9.38101e-07	0.00173283	10.3366	6.2485	-1.59557	5	111669191	111669734	544	-	42	30	28	121	65	45	128	25	28	28	31	28	6	8	32	11	8	16	ENST00000509025	NREP
ENSG00000127952	E013	8.41946	0.0515452	22.0219	2.69554e-06	0.00340526	5.87915	3.44295	-1.59259	7	76021851	76021992	142	-	24	5	4	18	25	23	12	11	8	5	3	1	11	4	23	2	4	7	c("ENST00000454618", "ENST00000460184", "ENST00000430497", "ENST00000438695", "ENST00000431581", "ENST00000248600", "ENST00000359697", "ENST00000451157")	STYXL1
ENSG00000197912	E194	9.29766	0.0425366	25.2759	4.96879e-07	0.00124114	5.7524	3.37223	-1.58747	16	89557603	89557685	83	+	19	5	10	21	26	35	18	12	7	5	9	4	5	0	20	2	5	3	c("ENST00000645742", "ENST00000644498", "ENST00000643496", "ENST00000645392", "ENST00000647302", "ENST00000646303", "ENST00000646589", "ENST00000643954", "ENST00000642226", "ENST00000645897", "ENST00000646531", "ENST00000644464", "ENST00000644225", "ENST00000645818", "ENST00000647476", "ENST00000643350", "ENST00000645063", "ENST00000643409", "ENST00000646445", "ENST00000644751", "ENST00000645042"…
ENST00000643105", "ENST00000642984", "ENST00000644281", "ENST00000643724", "ENST00000643668", "ENST00000646826", "ENST00000647032", "ENST00000647079", "ENST00000647491", "ENST00000646930", "ENST00000646005", "ENST00000268704", "ENST00000569820", "ENST00000646716", "ENST00000644671", "ENST00000647227", "ENST00000644781", "ENST00000647123", "ENST00000645886") "SPG7
ENSG00000106399	E005	5.76099	0.0554491	15.2527	9.40406e-05	0.0290736	4.51893	2.63482	-1.58551	7	7636985	7637082	98	-	21	3	5	13	18	13	22	1	5	4	9	1	7	0	5	6	0	2	c("ENST00000483031", "ENST00000401447", "ENST00000223129", "ENST00000396682", "ENST00000406109")	RPA3
ENSG00000173575+ENSG00000284324+ENSG00000272888+ENSG00000279765	E011	5.9047	0.0677437	16.5179	4.81917e-05	0.0208451	4.94993	2.89598	-1.58131	15	92883585	92883619	35	+	19	4	8	13	19	16	22	1	7	1	6	1	7	3	20	1	1	0	c("ENST00000553829", "ENST00000557147", "ENST00000554894", "ENST00000554669")	NA
ENSG00000114867	E043	8.14153	0.0701442	18.4519	1.7425e-05	0.0111995	5.44615	3.19481	-1.58074	3	184320339	184320445	107	+	11	10	8	32	17	13	22	6	6	10	5	2	6	1	23	1	5	0	ENST00000434061	EIF4G1
ENSG00000136560	E034	5.16426	0.048238	14.8626	0.000115635	0.0323798	4.16674	2.43933	-1.5694	2	161204794	161204979	186	+	17	5	5	13	10	17	13	4	7	5	1	3	5	0	7	0	1	2	ENST00000403609	TANK
ENSG00000234899+ENSG00000228639+ENSG00000288605	E049	24.0501	0.0151818	46.5697	8.84174e-12	3.23922e-07	8.00616	4.82593	-1.54753	17	72080441	72081359	919	-	67	18	37	84	53	117	62	18	16	8	28	7	11	1	21	5	6	4	c("ENST00000670181", "ENST00000668782", "ENST00000533232")	NA
ENSG00000131437	E004	6.80264	0.0913548	13.4765	0.000241574	0.0484538	4.89078	2.89911	-1.54222	5	132695632	132696453	822	-	13	11	12	11	14	27	16	3	4	1	9	2	5	2	17	2	0	1	c("ENST00000403231", "ENST00000378746", "ENST00000618515", "ENST00000378735")	KIF3A
ENSG00000151689	E020	5.11781	0.0494675	13.551	0.000232163	0.0474669	4.43194	2.64172	-1.52014	2	190360039	190360131	93	+	18	2	1	31	17	24	21	1	4	4	2	1	7	1	6	0	2	3	c("ENST00000458193", "ENST00000413239", "ENST00000487628", "ENST00000458647", "ENST00000392329", "ENST00000423767", "ENST00000422454", "ENST00000444194", "ENST00000431594", "ENST00000430311", "ENST00000417336", "ENST00000322522", "ENST00000451089", "ENST00000409027")	INPP1
ENSG00000111885	E011	5.80742	0.0407336	13.9858	0.000184199	0.0420888	4.48811	2.67663	-1.51927	6	119306896	119306992	97	-	19	3	5	20	17	15	29	1	2	4	10	1	5	1	7	1	2	3	ENST00000368468	MAN1A1
ENSG00000206337+ENSG00000204520+ENSG00000288587	E028	6.32267	0.0495652	13.8556	0.000197405	0.0435665	4.69436	2.80596	-1.5153	6	31463221	31463279	59	+	33	4	7	23	12	18	27	1	6	4	1	4	8	1	3	2	0	4	c("ENST00000541196", "ENST00000673857", "ENST00000460889", "ENST00000670109", "ENST00000666495", "ENST00000414046", "ENST00000467369")	NA
ENSG00000103502	E006	5.55312	0.0721083	13.8513	0.00019786	0.0436146	4.31367	2.57605	-1.51324	16	29858418	29858505	88	-	11	6	7	5	16	14	8	5	6	6	8	1	10	0	11	0	1	0	c("ENST00000219789", "ENST00000569956", "ENST00000566113", "ENST00000561555", "ENST00000563893")	CDIPT
ENSG00000135218	E014	10.2367	0.084777	14.4966	0.000140409	0.036098	6.10342	3.68148	-1.50941	7	80633197	80633362	166	+	36	6	7	37	24	65	33	7	7	5	2	0	18	2	9	10	1	3	ENST00000478292	CD36
ENSG00000122566	E002	7.71121	0.0792652	14.4078	0.000147191	0.0368479	5.42266	3.26008	-1.50845	7	26171199	26171417	219	-	24	4	11	33	22	22	19	1	6	6	4	5	17	0	7	3	4	1	c("ENST00000679318", "ENST00000677339")	HNRNPA2B1
ENSG00000173542+ENSG00000156136	E029	5.45315	0.0623005	13.3783	0.000254558	0.0495617	4.63369	2.78262	-1.50092	4	71025884	71025931	48	+	16	2	3	24	16	19	19	6	0	7	3	1	7	2	15	0	1	1	c("ENST00000503359", "ENST00000509764", "ENST00000504952", "ENST00000286648")	NA
ENSG00000135218	E016	5.67877	0.0701839	13.8792	0.000194947	0.0434362	4.66321	2.80267	-1.49889	7	80638516	80638641	126	+	25	4	5	15	11	26	23	2	3	6	3	3	5	0	15	0	0	3	c("ENST00000433696", "ENST00000538969", "ENST00000544133")	CD36
ENSG00000272414+ENSG00000118804+ENSG00000189157	E021	10.1684	0.0438743	21.1054	4.34702e-06	0.00452348	5.8401	3.54022	-1.49053	4	76271568	76271768	201	+	28	15	7	27	15	44	21	5	6	8	9	5	12	2	8	0	9	3	c("ENST00000509377", "ENST00000514140", "ENST00000651133", "ENST00000515604", "ENST00000502320", "ENST00000424749", "ENST00000510197")	NA
ENSG00000124172	E001	9.79218	0.0610463	14.8924	0.000113822	0.0319942	5.61879	3.40233	-1.49033	20	59025475	59025972	498	-	19	11	1	23	22	61	33	8	9	4	9	3	7	2	6	3	5	5	ENST00000243997	ATP5F1E
ENSG00000116761	E011	6.42296	0.0430918	14.8095	0.000118932	0.0326785	4.39174	2.65245	-1.48127	1	70432083	70432235	153	+	8	4	10	9	10	29	23	5	9	2	7	2	3	1	5	1	1	6	c("ENST00000411986", "ENST00000346806", "ENST00000370938")	CTH
ENSG00000284250+ENSG00000129657+ENSG00000234912+ENSG00000275143	E043	20.9048	0.0305569	35.435	2.63699e-09	2.89822e-05	8.59696	5.32516	-1.47881	17	77127873	77128103	231	+	72	14	24	76	44	76	59	13	13	7	14	9	16	6	49	4	10	7	ENST00000586429	NA
ENSG00000105483	E017	6.74928	0.0415827	15.5763	7.92414e-05	0.0267562	4.82449	2.9231	-1.47739	19	48210487	48210786	300	-	27	3	11	14	15	25	27	2	8	1	8	0	11	1	7	4	2	0	c("ENST00000447740", "ENST00000651546", "ENST00000518979", "ENST00000519940", "ENST00000518622", "ENST00000391898", "ENST00000377461", "ENST00000520753")	CARD8
ENSG00000138640	E057	10.9536	0.0478255	19.4983	1.0069e-05	0.00789396	6.33333	3.87134	-1.47402	4	88989624	88990972	1349	-	34	7	17	25	33	40	16	2	9	6	10	6	15	1	17	8	4	2	ENST00000515600	FAM13A
ENSG00000138078	E033	5.22877	0.050646	16.4851	4.90344e-05	0.0209696	4.76958	2.8936	-1.47286	2	44347210	44347323	114	-	8	4	5	8	9	12	18	1	2	5	3	1	14	5	12	1	7	3	ENST00000477410	PREPL
ENSG00000145390	E037	8.91414	0.0785145	14.5321	0.000137794	0.0357393	5.82824	3.55591	-1.47137	4	119294639	119294746	108	+	21	4	8	13	22	68	22	2	15	4	7	1	27	5	11	1	0	2	c("ENST00000450251", "ENST00000274030")	USP53
ENSG00000139636	E068	6.78692	0.0627805	14.6342	0.000130522	0.0345669	4.85926	2.95789	-1.46425	12	49106747	49106960	214	-	16	3	9	27	12	10	12	7	4	5	11	2	3	0	18	1	2	4	ENST00000551535	LMBR1L
ENSG00000263072	E006	6.70698	0.0549706	14.8119	0.000118781	0.0326785	5.10928	3.12039	-1.45791	16	3110794	3110954	161	-	13	2	5	24	13	24	16	3	4	3	11	7	6	0	12	4	2	5	c("ENST00000664624", "ENST00000572691", "ENST00000670666", "ENST00000576943")	ZNF213-AS1
ENSG00000249274+ENSG00000064225	E050	10.2061	0.0350435	19.5375	9.86415e-06	0.00779953	5.45423	3.33861	-1.45614	3	98788326	98788402	77	+	35	6	15	31	34	36	33	5	8	6	9	2	4	4	14	0	0	3	c("ENST00000486334", "ENST00000394162", "ENST00000483910", "ENST00000485391", "ENST00000265261", "ENST00000485145", "ENST00000613264", "ENST00000492254", "ENST00000486249", "ENST00000462152", "ENST00000497621", "ENST00000477899", "ENST00000469105", "ENST00000493953")	NA
ENSG00000072210	E090	12.4058	0.056731	19.6717	9.19549e-06	0.00740423	6.45002	3.9867	-1.44322	17	19677380	19677529	150	+	39	7	18	30	30	47	29	5	8	6	16	2	3	5	25	8	1	5	c("ENST00000579855", "ENST00000672591", "ENST00000395575", "ENST00000673136", "ENST00000339618", "ENST00000573505", "ENST00000176643", "ENST00000631291", "ENST00000672564", "ENST00000582991", "ENST00000673472", "ENST00000472059")	ALDH3A2
ENSG00000010318	E005	6.03711	0.0422332	16.4057	5.11325e-05	0.0213118	4.59182	2.81413	-1.44104	3	52411248	52411339	92	+	12	5	2	13	9	23	22	4	11	5	4	0	8	1	9	4	2	2	ENST00000473145	PHF7
ENSG00000056736	E016	5.19424	0.0637637	14.706	0.000125649	0.0338196	4.32323	2.66326	-1.42276	3	53865589	53865794	206	+	15	5	8	9	6	30	18	2	5	4	1	2	7	2	10	1	0	1	ENST00000288167	IL17RB
ENSG00000213341	E028	8.72977	0.0368225	15.5819	7.90066e-05	0.0267505	5.43524	3.36517	-1.4224	10	100222112	100222181	70	-	29	5	3	21	39	50	31	1	6	6	6	5	2	3	11	2	1	6	ENST00000370397	CHUK
ENSG00000115464	E031	8.78568	0.0718769	15.0961	0.000102176	0.0301471	5.58632	3.48119	-1.40555	2	61214600	61214626	27	-	25	8	11	18	6	28	36	7	3	10	8	1	14	1	21	5	1	1	c("ENST00000472706", "ENST00000398571", "ENST00000411912")	USP34
ENSG00000139372	E029	10.8083	0.0610622	18.0789	2.11939e-05	0.0129408	6.37838	3.99571	-1.40236	12	103987058	103987192	135	+	37	9	8	34	24	81	25	2	7	3	8	3	9	0	26	9	2	5	c("ENST00000392872", "ENST00000266775", "ENST00000544861", "ENST00000540956")	TDG
ENSG00000197037	E005	5.75351	0.0439507	14.6608	0.000128692	0.0342473	4.59392	2.85864	-1.39657	7	99616990	99617016	27	+	10	4	4	19	12	23	6	7	6	4	4	3	11	0	10	2	2	2	c("ENST00000473646", "ENST00000481424", "ENST00000493443", "ENST00000431485", "ENST00000394152")	ZSCAN25
ENSG00000256234+ENSG00000123104+ENSG00000256185	E013	5.67763	0.0363299	15.9028	6.66783e-05	0.0243789	4.64602	2.8927	-1.39554	12	26387542	26387594	53	-	20	6	5	16	18	22	14	2	3	5	5	1	12	0	11	0	3	1	c("ENST00000381340", "ENST00000451599")	NA
ENSG00000156304	E019	8.38415	0.0517413	15.7707	7.15016e-05	0.02538	5.24722	3.27685	-1.39452	21	31694813	31694980	168	-	16	7	14	15	16	19	16	6	10	6	4	2	6	4	12	0	8	4	c("ENST00000286835", "ENST00000434667", "ENST00000467731", "ENST00000399804")	SCAF4
ENSG00000241549	E014	6.04956	0.0540741	18.9582	1.33614e-05	0.00953572	4.70328	2.9333	-1.39131	6	26956389	26956554	166	-	13	6	9	16	8	10	9	1	8	4	4	5	12	3	9	2	4	0	ENST00000479900	GUSBP2
ENSG00000074660	E003	6.31326	0.0477999	13.4541	0.000244471	0.0487197	4.73262	2.95263	-1.39066	17	1634390	1634604	215	-	20	1	3	29	15	29	13	4	7	1	6	3	5	5	7	1	4	1	c("ENST00000434376", "ENST00000263071", "ENST00000348987", "ENST00000571272", "ENST00000576012")	SCARF1
ENSG00000144724	E041	15.7646	0.0643791	17.4463	2.95547e-05	0.0153219	7.44324	4.7127	-1.38955	3	62293330	62293551	222	+	27	11	31	36	43	78	37	4	18	7	10	4	30	4	41	2	2	3	c("ENST00000475012", "ENST00000474889")	PTPRG
ENSG00000197798	E026	11.4666	0.0535616	19.3664	1.07887e-05	0.00835032	6.28983	3.95864	-1.38715	11	126262632	126262921	290	+	27	7	20	40	27	40	25	9	10	5	6	4	17	1	21	2	0	8	c("ENST00000627851", "ENST00000531935", "ENST00000533050")	FAM118B
ENSG00000182093+ENSG00000185437+ENSG00000285815	E088	12.7735	0.0996747	13.4098	0.000250308	0.0491259	6.58084	4.16094	-1.3783	21	39515356	39515504	149	+	17	12	25	13	25	36	36	8	16	3	20	2	23	0	37	4	0	3	c("ENST00000452550", "ENST00000380637", "ENST00000447939", "ENST00000647779", "ENST00000333634")	NA
ENSG00000154258	E020	9.5839	0.0440943	15.5818	7.90135e-05	0.0267505	5.61655	3.53959	-1.37297	17	69007759	69007872	114	-	20	7	12	15	20	43	35	2	12	1	15	3	12	7	12	4	0	0	ENST00000340001	ABCA9
ENSG00000257060	E001	4.81665	0.136384	16.6908	4.39936e-05	0.0197303	4.47521	2.81066	-1.36815	15	93230034	93231681	1648	+	8	7	2	31	9	15	6	4	4	2	0	2	10	0	18	1	1	3	ENST00000670300
ENSG00000005302	E093	7.9952	0.0372308	17.1003	3.54574e-05	0.0170547	5.44272	3.44183	-1.36042	X	11775408	11775593	186	+	24	5	6	26	19	44	20	4	5	6	5	1	12	1	14	9	0	2	c("ENST00000650215", "ENST00000647599", "ENST00000650628", "ENST00000650370", "ENST00000648013", "ENST00000649130", "ENST00000649602", "ENST00000649684", "ENST00000398527", "ENST00000482871", "ENST00000312196", "ENST00000649078", "ENST00000647985", "ENST00000647839", "ENST00000648287", "ENST00000647869", "ENST00000361672", "ENST00000649785", "ENST00000650050", "ENST00000649308", "ENST00000648207"…	MSL3
ENSG00000198721	E027	7.74604	0.0659449	13.4376	0.000246637	0.0488768	5.61409	3.55501	-1.35886	6	4135469	4135510	42	-	34	4	7	24	26	45	34	2	5	0	4	4	23	2	16	1	0	0	ENST00000465828	ECI2
ENSG00000106617	E017	12.7874	0.0406969	13.8706	0.000195838	0.0434386	5.41814	3.42901	-1.35775	7	151557041	151557232	192	-	66	5	9	17	25	107	14	2	12	23	11	2	1	1	9	7	1	0	c("ENST00000418337", "ENST00000650664", "ENST00000651836", "ENST00000392801", "ENST00000652397", "ENST00000652047", "ENST00000651764", "ENST00000287878", "ENST00000492843", "ENST00000476632", "ENST00000650948", "ENST00000650858", "ENST00000652136", "ENST00000651188", "ENST00000479461", "ENST00000650851", "ENST00000651378", "ENST00000652159", "ENST00000651954", "ENST00000651303")	PRKAG2
ENSG00000013441	E010	10.6746	0.0336208	20.1484	7.16607e-06	0.00630078	5.85783	3.71545	-1.35759	2	200853332	200853449	118	-	19	2	12	20	32	50	31	11	11	4	18	1	22	2	9	0	0	7	c("ENST00000496205", "ENST00000434813", "ENST00000621181", "ENST00000461981", "ENST00000432425", "ENST00000472679", "ENST00000461326", "ENST00000321356", "ENST00000473565", "ENST00000409769", "ENST00000464454", "ENST00000409403")	CLK1
ENSG00000242790	E003	7.04939	0.0545317	24.6727	6.79411e-07	0.00143599	5.2572	3.32842	-1.35443	3	155293921	155294176	256	+	20	2	4	27	18	43	44	0	6	1	7	0	20	3	5	1	2	4	ENST00000470024
ENSG00000064042	E034	25.0377	0.0217989	34.2765	4.78113e-09	4.20381e-05	9.45599	6.1498	-1.35063	4	41619937	41620294	358	+	50	10	31	77	67	74	83	11	22	7	18	13	37	9	57	15	10	10	ENST00000509454	LIMCH1
ENSG00000186439	E042	11.8511	0.100276	13.6709	0.000217804	0.0458577	6.81102	4.35451	-1.34933	6	123528681	123528713	33	-	34	9	9	53	17	61	40	7	9	4	6	1	28	0	47	8	0	2	ENST00000542443	TRDN
ENSG00000139436	E003	12.8863	0.0953116	13.7154	0.0002127	0.0452168	6.78125	4.34447	-1.34267	12	109932615	109932977	363	-	53	8	7	18	39	27	35	7	13	9	17	0	37	9	23	3	0	3	c("ENST00000354574", "ENST00000361006", "ENST00000355312", "ENST00000457474", "ENST00000553118")	GIT2
ENSG00000243696+ENSG00000213533+ENSG00000248592+ENSG00000272573+ENSG00000055955	E084	48.5938	0.0708263	21.4128	3.70293e-06	0.00420049	11.9926	8.01704	-1.32852	3	52841690	52841784	95	-	50	42	52	165	88	173	44	36	50	26	66	14	35	8	128	22	11	29	ENST00000477591	NA
ENSG00000075711	E032	9.06662	0.0449832	20.9256	4.77469e-06	0.00485897	5.8063	3.72269	-1.32508	3	197044560	197044622	63	-	15	4	11	22	22	31	20	10	8	4	14	0	19	0	29	3	0	4	c("ENST00000657381", "ENST00000422288", "ENST00000419354", "ENST00000669332", "ENST00000658701", "ENST00000659716", "ENST00000469371", "ENST00000653795", "ENST00000662727", "ENST00000346964", "ENST00000664991", "ENST00000670935", "ENST00000654737", "ENST00000661453", "ENST00000653331", "ENST00000443183", "ENST00000452595", "ENST00000667971", "ENST00000669565", "ENST00000663148", "ENST00000660553"…
ENST00000660898", "ENST00000661013", "ENST00000655488", "ENST00000666007", "ENST00000357674", "ENST00000659221", "ENST00000660237", "ENST00000661336", "ENST00000448528", "ENST00000670455", "ENST00000667157", "ENST00000436682", "ENST00000657098", "ENST00000656428", "ENST00000667104", "ENST00000671246", "ENST00000661229", "ENST00000670366", "ENST00000656087", "ENST00000664564") "DLG1
ENSG00000172071	E013	10.5649	0.0283376	14.0321	0.000179712	0.0413574	5.2687	3.37071	-1.32396	2	88562289	88562344	56	-	22	1	13	14	78	14	22	8	1	23	3	4	6	6	5	0	1	4	c("ENST00000683663", "ENST00000682468", "ENST00000682892", "ENST00000682276", "ENST00000415570", "ENST00000303236", "ENST00000682952", "ENST00000684455", "ENST00000684740", "ENST00000652099", "ENST00000652736", "ENST00000682844", "ENST00000684642", "ENST00000682103")	EIF2AK3
ENSG00000107938	E015	8.80459	0.0534924	13.6421	0.000221167	0.0460373	5.64577	3.62128	-1.32155	10	125730288	125730399	112	+	30	3	18	17	19	27	26	0	4	9	5	5	15	5	13	4	1	3	c("ENST00000419769", "ENST00000481600", "ENST00000525091", "ENST00000368815", "ENST00000530795", "ENST00000356792", "ENST00000337623")	EDRF1
ENSG00000118096	E033	6.84067	0.0391846	14.7797	0.000120827	0.0328947	5.09127	3.26453	-1.31505	11	118565932	118566011	80	-	16	1	2	11	12	26	35	3	9	8	7	3	13	1	13	0	3	5	c("ENST00000530185", "ENST00000264020")	IFT46
ENSG00000099246	E062	10.6777	0.039821	17.6636	2.63617e-05	0.0145441	5.99581	3.86146	-1.31466	10	27538490	27538512	23	+	26	4	11	16	29	47	26	8	11	9	9	4	9	0	20	4	0	11	c("ENST00000682173", "ENST00000683419", "ENST00000682518", "ENST00000683816", "ENST00000682777", "ENST00000682668", "ENST00000682852", "ENST00000684393", "ENST00000683924", "ENST00000683755", "ENST00000684134", "ENST00000356940", "ENST00000611151", "ENST00000535776", "ENST00000682389", "ENST00000621805", "ENST00000682963", "ENST00000682181")	RAB18
ENSG00000139631	E054	11.1134	0.0557784	14.1041	0.000172963	0.0403604	6.46659	4.18966	-1.30423	12	53179777	53180012	236	-	18	10	6	25	46	53	24	5	4	11	4	2	24	3	17	9	6	5	c("ENST00000453446", "ENST00000267085")	CSAD
ENSG00000261553+ENSG00000118939+ENSG00000136153	E005	20.4093	0.0749123	14.6879	0.00012686	0.0340066	8.70229	5.71735	-1.30349	13	75549791	75549862	72	+	30	15	19	69	56	44	36	17	9	13	6	12	30	4	59	14	19	9	c("ENST00000563635", "ENST00000377595")	NA
ENSG00000222849+ENSG00000180488	E040	7.4025	0.0512818	15.4507	8.46844e-05	0.0275774	5.23568	3.39483	-1.28415	1	77879040	77879539	500	+	21	7	4	18	15	30	23	8	7	3	5	1	11	0	23	6	0	1	ENST00000443751	NA
ENSG00000288698+ENSG00000058056+ENSG00000136521	E043	12.0875	0.0206702	21.1457	4.25651e-06	0.00448335	6.3118	4.11448	-1.2837	3	179625917	179625946	30	+	31	7	8	32	35	40	34	7	6	13	10	3	11	7	17	4	7	4	c("ENST00000493866", "ENST00000680407", "ENST00000259037")	NA
ENSG00000200090+ENSG00000109920	E017	14.7826	0.0248961	27.6714	1.43773e-07	0.000451473	7.38637	4.85079	-1.27946	11	47729968	47730190	223	-	44	7	8	42	41	66	52	8	12	6	15	5	32	2	27	1	2	15	ENST00000525316	NA
ENSG00000260571+ENSG00000092529+ENSG00000214013+ENSG00000258461	E060	15.0592	0.0622609	13.6915	0.000215429	0.0455766	6.83965	4.4872	-1.27313	15	42359500	42359500	1	+	30	12	19	47	19	22	22	8	21	10	16	5	10	11	19	4	3	10	c("ENST00000318023", "ENST00000349748")	NA
ENSG00000105618	E030	8.01972	0.0372715	15.3656	8.8586e-05	0.0283441	5.22371	3.40945	-1.26467	19	54129272	54129370	99	+	10	6	8	24	8	23	6	3	10	13	7	4	17	1	13	4	3	3	c("ENST00000391755", "ENST00000419967", "ENST00000321030", "ENST00000466404")	PRPF31
ENSG00000068784	E019	6.74991	0.0330211	16.2327	5.60194e-05	0.0222753	4.95939	3.23482	-1.26329	2	45574627	45574723	97	-	17	8	5	16	20	15	19	6	6	4	4	3	19	0	11	2	0	3	ENST00000263736	SRBD1
ENSG00000074660	E002	7.6912	0.044287	15.7055	7.40099e-05	0.0258638	5.14825	3.36801	-1.25689	17	1633865	1634389	525	-	29	4	4	25	18	25	12	10	7	1	11	3	15	0	13	2	3	1	c("ENST00000434376", "ENST00000263071")	SCARF1
ENSG00000126698	E018	15.6884	0.0645266	13.8064	0.00020265	0.0440947	7.04188	4.65985	-1.25086	1	28232921	28233004	84	-	18	9	26	33	22	35	33	18	9	9	25	5	21	3	25	7	4	9	c("ENST00000263697", "ENST00000482674", "ENST00000488868", "ENST00000489277")	DNAJC8
ENSG00000058866+ENSG00000244405	E046	11.8122	0.0500505	15.4184	8.61461e-05	0.0278881	6.43139	4.242	-1.25075	3	186158183	186161602	3420	-	19	9	18	26	18	60	43	1	12	8	11	2	25	0	20	3	5	8	ENST00000480809	NA
ENSG00000080573	E001	8.41615	0.0414012	15.4254	8.58288e-05	0.0278264	5.67696	3.73632	-1.24615	19	9959561	9960557	997	-	32	2	6	45	23	37	15	5	2	7	5	5	16	1	19	3	2	2	ENST00000264828	COL5A3
ENSG00000138796	E056	15.7186	0.072643	14.0508	0.000177942	0.0411293	7.06848	4.70031	-1.23678	4	108034923	108034923	1	+	36	20	14	41	33	69	15	4	20	7	23	1	16	2	38	5	3	9	c("ENST00000639784", "ENST00000309522", "ENST00000639698", "ENST00000682373", "ENST00000640201", "ENST00000514776", "ENST00000603302", "ENST00000626637", "ENST00000640752", "ENST00000684696", "ENST00000510728", "ENST00000403312", "ENST00000682086", "ENST00000638559", "ENST00000640060", "ENST00000507260", "ENST00000640048", "ENST00000639146", "ENST00000515462")	HADH
ENSG00000165410	E017	21.7125	0.0613131	16.2152	5.65389e-05	0.0223124	8.40155	5.63347	-1.23582	14	34713818	34713904	87	-	34	14	14	50	41	94	132	19	10	14	23	10	38	1	52	0	8	6	c("ENST00000672163", "ENST00000672517")	CFL2
ENSG00000154358	E168	32.1566	0.0444236	25.6553	4.08168e-07	0.00105554	9.74148	6.59236	-1.23544	1	228377931	228377936	6	+	48	33	38	117	43	84	33	22	21	28	32	18	9	5	40	9	24	24	c("ENST00000664353", "ENST00000422127", "ENST00000680850", "ENST00000665495", "ENST00000664862", "ENST00000636476", "ENST00000662438")	OBSCN
ENSG00000234149	E001	5.42491	0.0555054	17.0642	3.61377e-05	0.0172686	4.35665	2.86391	-1.23363	10	75003055	75003178	124	-	11	7	3	13	10	20	11	6	4	3	4	3	12	0	8	2	3	1	ENST00000413431
ENSG00000154310	E049	15.2198	0.0524103	13.8745	0.000195435	0.0434386	7.28421	4.86657	-1.2264	3	171346934	171347218	285	-	20	10	14	32	21	43	29	16	7	19	6	6	34	6	21	7	14	9	ENST00000465393	TNIK
ENSG00000166167	E012	13.0868	0.0226394	21.858	2.93584e-06	0.00366668	6.57597	4.37885	-1.22476	10	101521639	101521712	74	+	33	8	14	27	27	28	50	7	10	6	14	7	14	6	19	6	6	6	c("ENST00000465182", "ENST00000393441", "ENST00000475200", "ENST00000370183", "ENST00000370187", "ENST00000408038")	BTRC
ENSG00000187109	E011	18.2404	0.024674	23.6185	1.17455e-06	0.00197085	7.91779	5.3208	-1.22009	12	76048393	76048420	28	-	68	8	10	34	51	91	78	7	11	13	15	5	31	2	28	8	7	11	c("ENST00000618691", "ENST00000431879", "ENST00000552013", "ENST00000393263", "ENST00000552147", "ENST00000542344", "ENST00000547773", "ENST00000544816")	NAP1L1
ENSG00000173575+ENSG00000284324+ENSG00000272888+ENSG00000279765	E016	12.2539	0.0283332	21.6295	3.30731e-06	0.00397262	6.83186	4.56326	-1.21964	15	92885324	92885514	191	+	36	8	11	37	29	49	36	4	11	4	8	3	24	8	36	8	0	2	c("ENST00000555227", "ENST00000554133")	NA
ENSG00000096093+ENSG00000170915	E009	24.5514	0.037745	23.3711	1.33572e-06	0.00215889	9.13007	6.19175	-1.21597	6	52403550	52407691	4142	+	59	16	26	47	52	76	86	15	17	8	31	10	35	2	72	9	12	13	c("ENST00000442253", "ENST00000360726")	NA
ENSG00000083520	E006	9.66355	0.0362588	15.9908	6.36494e-05	0.0237538	5.82934	3.88209	-1.2135	13	72759675	72759878	204	-	19	4	12	25	37	48	25	4	12	2	4	4	15	6	18	4	0	2	c("ENST00000545453", "ENST00000490646", "ENST00000377780", "ENST00000377767")	DIS3
ENSG00000141759	E009	14.2421	0.0348243	20.5148	5.91706e-06	0.00551122	6.73294	4.50412	-1.21349	18	79976718	79976787	70	-	31	7	15	27	27	40	37	5	11	27	10	7	21	2	19	4	2	12	c("ENST00000585769", "ENST00000355491")	TXNL4A
ENSG00000058404	E024	17.2645	0.0761617	14.0398	0.000178986	0.0412406	7.68758	5.171	-1.21311	7	44226516	44226644	129	-	28	19	14	63	37	34	44	6	12	12	16	8	13	0	38	3	20	13	c("ENST00000395749", "ENST00000489429")	CAMK2B
ENSG00000144306	E034	11.5034	0.0549163	15.362	8.87541e-05	0.0283565	6.28168	4.20124	-1.20733	2	174428318	174428417	100	+	34	9	19	22	35	44	46	5	9	3	7	7	17	1	32	2	0	1	c("ENST00000548921", "ENST00000409673", "ENST00000272732")	SCRN3
ENSG00000138078	E015	25.0168	0.016573	48.9291	2.65379e-12	1.16667e-07	9.80945	6.70793	-1.20487	2	44321464	44321826	363	-	60	13	22	40	49	67	51	9	15	19	10	12	116	13	71	15	16	17	ENST00000420756	PREPL
ENSG00000138796	E055	22.1896	0.0594653	16.4088	5.10488e-05	0.0213118	8.29801	5.61815	-1.20462	4	108034862	108034922	61	+	46	21	27	63	49	107	26	5	28	9	28	5	26	2	49	8	4	12	c("ENST00000639784", "ENST00000309522", "ENST00000639698", "ENST00000682373", "ENST00000640201", "ENST00000514776", "ENST00000638648", "ENST00000603302", "ENST00000626637", "ENST00000640752", "ENST00000684696", "ENST00000510728", "ENST00000403312", "ENST00000682086", "ENST00000638559", "ENST00000640060", "ENST00000507260", "ENST00000640048", "ENST00000639146", "ENST00000682067", "ENST00000515462")	HADH
ENSG00000175287+ENSG00000095319+ENSG00000251184	E048	9.0681	0.0375297	13.8574	0.000197213	0.0435665	5.40026	3.60839	-1.19795	9	128956952	128957011	60	+	9	4	11	21	20	29	20	9	7	9	7	0	10	3	13	5	6	6	c("ENST00000372577", "ENST00000491990", "ENST00000550219", "ENST00000482796")	NA
ENSG00000121390	E011	13.3722	0.0308161	20.8019	5.09334e-06	0.00499814	6.92368	4.6651	-1.19515	13	19702871	19703360	490	-	45	9	8	23	28	65	34	11	9	10	7	6	31	1	24	5	9	4	c("ENST00000619300", "ENST00000338910")	PSPC1
ENSG00000158373	E003	10.9443	0.0750774	15.335	9.00348e-05	0.028517	5.76113	3.87133	-1.18604	6	26170975	26171349	375	+	38	7	8	13	22	51	62	9	11	3	10	4	9	0	17	0	4	6	ENST00000289316	H2BC5
ENSG00000142192	E003	10.8122	0.0459039	15.118	0.000100993	0.029959	5.94033	4.00566	-1.17821	21	25881331	25881331	1	-	18	6	14	21	16	37	20	15	10	5	10	1	9	5	30	2	4	6	c("ENST00000346798", "ENST00000348990", "ENST00000359726", "ENST00000440126", "ENST00000357903", "ENST00000354192")	APP
ENSG00000107957	E009	14.3455	0.0435642	15.4909	8.29047e-05	0.0274865	6.75346	4.57352	-1.17739	10	103622470	103622553	84	-	44	23	8	34	19	19	24	12	4	12	17	2	14	6	29	8	5	9	ENST00000369774	SH3PXD2A
ENSG00000122477	E016	28.9706	0.0603711	19.8593	8.33545e-06	0.00691412	9.37168	6.4488	-1.17644	1	100178216	100178256	41	-	75	21	37	100	61	114	79	22	19	9	24	6	43	6	62	20	1	6	c("ENST00000342895", "ENST00000370137", "ENST00000620882")	LRRC39
ENSG00000179598+ENSG00000264187+ENSG00000154803	E015	32.4818	0.0300063	24.3111	8.19673e-07	0.00156322	9.89813	6.83603	-1.17623	17	17219567	17221170	1604	-	55	24	33	84	46	138	57	19	21	15	63	7	47	8	56	15	14	16	ENST00000466317	NA
ENSG00000158411	E002	11.1197	0.0509548	13.7386	0.000210091	0.0449667	6.24891	4.22966	-1.17139	2	99161947	99162218	272	-	13	7	9	49	27	32	30	6	12	6	8	3	21	5	21	1	6	7	ENST00000422537	MITD1
ENSG00000159173	E002	8861.9	0.0585835	28.0318	1.19337e-07	0.000385762	47.513	41.4903	-1.17015	1	201403784	201408863	5080	-	22060	4302	6705	12555	20316	26717	38505	7573	6011	3978	9840	3506	7624	1742	17446	1964	5722	7367	c("ENST00000622580", "ENST00000361379")	TNNI1
ENSG00000064042	E036	191.535	0.0472194	26.3904	2.78925e-07	0.000766391	20.2367	15.2458	-1.16699	4	41626708	41627010	303	+	374	100	177	433	384	618	480	106	145	129	186	121	151	57	411	72	127	143	ENST00000503057	LIMCH1
ENSG00000283122+ENSG00000118495	E007	9.73374	0.0399408	16.4675	4.94921e-05	0.0210833	5.96557	4.0438	-1.16308	6	143940912	143941283	372	-	23	9	12	32	23	45	12	6	9	5	2	4	23	2	25	4	0	4	c("ENST00000674357", "ENST00000437412", "ENST00000416623", "ENST00000650125", "ENST00000367572", "ENST00000647880", "ENST00000360537", "ENST00000444202", "ENST00000392307", "ENST00000649211", "ENST00000649307", "ENST00000625622", "ENST00000354765")	NA
ENSG00000252637+ENSG00000104218	E084	10.5686	0.0335886	16.0289	6.23829e-05	0.0234003	6.05417	4.10608	-1.1627	8	67137475	67137603	129	+	31	9	5	14	32	32	38	6	7	9	9	2	15	4	23	3	2	9	c("ENST00000678635", "ENST00000676882", "ENST00000676113", "ENST00000676471", "ENST00000679042", "ENST00000677619", "ENST00000678362", "ENST00000678542", "ENST00000675955", "ENST00000676317", "ENST00000519163", "ENST00000676858", "ENST00000678645", "ENST00000678017", "ENST00000678616", "ENST00000678728", "ENST00000674993", "ENST00000678747", "ENST00000262210", "ENST00000679112", "ENST00000676656"…
ENST00000676534", "ENST00000677009", "ENST00000677836", "ENST00000679274", "ENST00000677855", "ENST00000675869", "ENST00000676573", "ENST00000678553", "ENST00000676605", "ENST00000679226", "ENST00000675820", "ENST00000519668", "ENST00000678138", "ENST00000678156", "ENST00000677256", "ENST00000677455", "ENST00000677845", "ENST00000678318", "ENST00000676697", "ENST00000676847", "ENST00000676695", "…	E001	9.31062	0.0523782	14.2552	0.000159619	0.038684	4.99035	3.37375	-1.15859	2	157414619	157416045	1427	-	19	8	6	55	12	40	22	4	11	6	15	2	13	0	7	1	0	3	ENST00000264192	CYTIP
ENSG00000197912	E193	15.376	0.0329368	23.8429	1.04525e-06	0.00183135	7.27486	4.97178	-1.15847	16	89557536	89557602	67	+	32	8	15	42	39	60	40	11	11	11	13	8	15	1	50	5	7	4	c("ENST00000645742", "ENST00000644498", "ENST00000643496", "ENST00000645392", "ENST00000647302", "ENST00000646303", "ENST00000646589", "ENST00000643954", "ENST00000642226", "ENST00000645897", "ENST00000646531", "ENST00000644464", "ENST00000644225", "ENST00000645818", "ENST00000647476", "ENST00000643350", "ENST00000645063", "ENST00000643409", "ENST00000646445", "ENST00000644751", "ENST00000645042"…
ENST00000643105", "ENST00000642984", "ENST00000644281", "ENST00000643724", "ENST00000643668", "ENST00000646826", "ENST00000647032", "ENST00000647079", "ENST00000647491", "ENST00000646930", "ENST00000646005", "ENST00000645842", "ENST00000268704", "ENST00000569820", "ENST00000646716", "ENST00000644671", "ENST00000647227", "ENST00000644781", "ENST00000647123", "ENST00000645886") "SPG7
ENSG00000143797	E027	16.5368	0.0798106	19.7733	8.71944e-06	0.00720285	6.8037	4.63996	-1.1573	2	8958497	8958590	94	-	47	14	21	38	26	103	59	13	14	8	13	1	9	0	40	2	0	8	c("ENST00000474341", "ENST00000486484", "ENST00000305997", "ENST00000460786")	MBOAT2
ENSG00000156219	E032	35.6215	0.104701	13.9203	0.000190732	0.0430004	10.2164	7.11582	-1.15692	4	76112538	76112580	43	+	98	27	48	132	55	172	99	7	42	7	27	6	64	23	76	13	2	0	c("ENST00000510863", "ENST00000341029", "ENST00000355810", "ENST00000349321", "ENST00000510669")	ART3
ENSG00000156219	E033	37.5471	0.0860528	15.3939	8.72691e-05	0.0280862	10.3925	7.251	-1.1554	4	76112581	76112681	101	+	70	34	58	150	58	150	77	11	46	10	30	9	53	14	75	26	1	3	c("ENST00000349321", "ENST00000510669", "ENST00000341029", "ENST00000355810")	ART3
ENSG00000116044+ENSG00000213963	E025	9.54905	0.0360426	13.3544	0.000257813	0.0498861	5.72235	3.88654	-1.15403	2	177263455	177263511	57	-	31	6	6	20	35	21	28	8	7	4	8	1	16	2	15	9	2	5	c("ENST00000448782", "ENST00000477534", "ENST00000449627", "ENST00000446151", "ENST00000397063")	NA
ENSG00000153944	E023	13.8941	0.0518693	13.6586	0.000219239	0.0459013	6.83984	4.67438	-1.15162	17	57274268	57274433	166	+	20	16	13	31	22	53	41	11	11	6	11	5	11	4	43	3	5	9	c("ENST00000579531", "ENST00000581523")	MSI2
ENSG00000187790	E010	9.56647	0.0392886	14.3881	0.000148739	0.0369924	5.65945	3.8471	-1.1507	14	45153920	45154052	133	+	22	4	12	22	28	27	16	10	9	5	7	1	23	4	11	2	4	6	c("ENST00000542564", "ENST00000267430", "ENST00000556036")	FANCM
ENSG00000137177	E039	61.2534	0.044663	23.688	1.13288e-06	0.00191554	13.1341	9.38909	-1.1438	6	17821786	17821905	120	-	118	33	57	176	135	200	185	49	47	33	45	18	46	15	133	23	47	40	ENST00000636847	KIF13A
ENSG00000064042	E037	159.408	0.0479257	24.8704	6.13165e-07	0.00134619	18.9945	14.2657	-1.13986	4	41629492	41629734	243	+	297	105	144	405	270	441	380	96	118	109	150	85	137	46	283	61	143	122	ENST00000503057	LIMCH1
ENSG00000090097+ENSG00000272762+ENSG00000114779	E055	13.2632	0.0374004	16.6874	4.40718e-05	0.0197303	6.78005	4.65809	-1.13496	3	51969273	51969605	333	-	19	10	5	32	22	49	49	8	10	18	9	5	33	1	23	7	7	5	c("ENST00000361143", "ENST00000395008", "ENST00000483233", "ENST00000315877", "ENST00000461108", "ENST00000525795", "ENST00000487005")	NA
ENSG00000156931	E028	18.1163	0.0329957	20.0362	7.59894e-06	0.00655038	7.93867	5.48902	-1.1347	3	184834743	184834951	209	+	45	11	5	59	40	51	75	14	11	6	23	2	28	9	52	12	1	9	ENST00000460158	VPS8
ENSG00000185787	E061	26.3832	0.0789681	14.2066	0.000163791	0.0393082	9.23975	6.45082	-1.12941	15	78897515	78897730	216	+	42	19	24	50	38	118	78	25	26	7	25	17	50	12	86	8	0	3	c("ENST00000379535", "ENST00000426013", "ENST00000331268")	MORF4L1
ENSG00000106346	E033	12.6539	0.0598082	15.6578	7.59001e-05	0.0261912	6.52552	4.48616	-1.12922	7	6160632	6161564	933	+	26	7	17	33	36	44	35	3	12	4	11	3	6	7	31	7	1	11	ENST00000306177	USP42
ENSG00000277502+ENSG00000207406+ENSG00000114942	E005	13.0961	0.0545453	13.6659	0.000218388	0.0458577	6.71656	4.62202	-1.12913	2	206159636	206159637	2	+	37	11	6	60	29	37	39	4	9	9	11	5	21	1	24	3	10	8	c("ENST00000479587", "ENST00000445505", "ENST00000429769", "ENST00000392221", "ENST00000236957")	NA
ENSG00000135250	E014	11.266	0.0341936	13.9959	0.000183208	0.0419495	6.12004	4.1998	-1.12884	7	105117708	105117755	48	-	15	9	10	31	31	34	34	8	6	7	10	6	10	3	24	5	3	8	c("ENST00000477925", "ENST00000393651", "ENST00000466917", "ENST00000485455", "ENST00000474770", "ENST00000357311", "ENST00000465072", "ENST00000489828")	SRPK2
ENSG00000288645+ENSG00000092439	E040	17.3019	0.0466757	15.44	8.51651e-05	0.0276635	7.73843	5.35876	-1.12665	15	50607200	50607328	129	-	38	10	19	25	50	86	89	5	17	4	11	2	42	6	37	12	1	5	c("ENST00000560638", "ENST00000560955", "ENST00000646667")	NA
ENSG00000284031+ENSG00000093010	E007	8.21116	0.0376732	14.3856	0.000148937	0.0369924	5.29246	3.62167	-1.1265	22	19941803	19941833	31	+	14	12	8	30	9	18	16	1	7	5	14	4	19	0	17	1	6	1	c("ENST00000403710", "ENST00000361682", "ENST00000467943", "ENST00000407537", "ENST00000403184", "ENST00000678868")	NA
ENSG00000164898+ENSG00000269955+ENSG00000146963	E012	15.2172	0.0585307	14.8021	0.000119402	0.0327375	7.09118	4.89647	-1.12471	7	139345622	139345777	156	+	29	13	10	29	34	48	32	25	10	8	10	8	19	3	52	5	2	4	c("ENST00000481123", "ENST00000488886", "ENST00000297534", "ENST00000482181", "ENST00000468383")	NA
ENSG00000196776	E014	8.56006	0.041882	15.6004	7.82361e-05	0.0266625	5.35357	3.67028	-1.12179	3	108059533	108059544	12	-	22	5	13	25	16	35	22	8	6	7	4	2	8	0	28	4	0	2	c("ENST00000644850", "ENST00000361309", "ENST00000355354")	CD47
ENSG00000252542+ENSG00000199744+ENSG00000200831+ENSG00000148303+ENSG00000206611	E030	90.6942	0.0734596	14.2614	0.000159097	0.0386239	15.2864	11.1931	-1.12149	9	133351262	133351372	111	+	72	69	91	168	137	239	131	134	80	80	50	41	123	9	200	46	27	84	c("ENST00000463740", "ENST00000315731", "ENST00000492798", "ENST00000468019", "ENST00000323345", "ENST00000489392")	NA
ENSG00000288564+ENSG00000044090+ENSG00000112651	E012	10.3586	0.0244407	15.1347	0.000100104	0.0298213	5.60917	3.85668	-1.1164	6	43038842	43038987	146	-	15	5	13	31	14	27	20	9	10	11	6	4	9	3	14	4	6	8	c("ENST00000674134", "ENST00000683242", "ENST00000673725", "ENST00000478630", "ENST00000673753", "ENST00000674112", "ENST00000265348", "ENST00000674100")	NA
ENSG00000077522	E032	53.975	0.0490853	14.7946	0.000119878	0.0328154	12.1698	8.713	-1.1149	1	236736558	236736668	111	+	66	39	37	45	124	210	174	76	30	19	68	25	56	21	66	16	27	32	c("ENST00000494762", "ENST00000682966", "ENST00000684286", "ENST00000684050", "ENST00000652096")	ACTN2
ENSG00000198887	E027	11.4747	0.0301798	15.3571	8.89871e-05	0.0283897	6.36048	4.39042	-1.11485	9	70347919	70348038	120	+	33	4	9	40	38	45	31	8	7	7	4	4	17	4	23	3	1	12	c("ENST00000361138", "ENST00000471372")	SMC5
ENSG00000064042	E035	170.833	0.0454198	24.5198	7.35505e-07	0.00147314	19.4209	14.7367	-1.11441	4	41620424	41620690	267	+	313	114	110	489	311	513	423	96	125	123	158	118	136	53	354	73	126	111	ENST00000503057	LIMCH1
ENSG00000104872	E006	17.0207	0.0401193	14.6784	0.000127501	0.0340953	7.4508	5.1764	-1.1121	19	49446596	49446694	99	-	49	16	4	85	44	65	41	12	10	10	9	8	27	0	28	9	7	6	c("ENST00000602226", "ENST00000595633", "ENST00000597577", "ENST00000596651", "ENST00000598889", "ENST00000262265", "ENST00000596916", "ENST00000601807", "ENST00000593629", "ENST00000596049", "ENST00000602076", "ENST00000594845")	PIH1D1
ENSG00000206384	E042	16.7914	0.103279	14.8817	0.000114467	0.0321344	7.48286	5.20335	-1.10993	3	130677045	130678155	1111	+	48	14	13	33	48	68	47	4	17	4	9	4	14	6	15	19	9	12	ENST00000358511	COL6A6
ENSG00000145833+ENSG00000181904	E046	15.9354	0.0671243	15.6699	7.54161e-05	0.0260651	7.4526	5.18509	-1.10782	5	134829040	134829296	257	+	45	11	10	47	33	76	35	12	11	4	15	3	20	10	62	9	1	2	c("ENST00000354283", "ENST00000452510", "ENST00000503946")	NA
ENSG00000135185	E003	8.92913	0.0443776	15.0124	0.000106807	0.0307702	5.72683	3.95236	-1.10683	7	87196600	87196758	159	-	28	7	8	27	33	41	41	0	4	6	4	2	25	1	14	2	0	7	c("ENST00000257637", "ENST00000481425", "ENST00000433078")	TMEM243
ENSG00000075539	E088	17.5846	0.0224699	22.566	2.03049e-06	0.00279954	7.68959	5.35874	-1.1068	4	48634418	48634490	73	-	49	9	22	50	52	49	61	2	11	10	18	7	37	10	28	1	5	10	c("ENST00000302806", "ENST00000507711", "ENST00000505437", "ENST00000673760", "ENST00000502520", "ENST00000358350", "ENST00000503238", "ENST00000505759")	FRYL
ENSG00000198467	E003	66.1863	0.0394962	29.5178	5.54063e-08	0.000227168	13.3604	9.71578	-1.09358	9	35682014	35682163	150	-	125	41	66	188	93	147	170	71	48	65	56	19	89	4	208	25	23	35	c("ENST00000644325", "ENST00000378292", "ENST00000329305")	TPM2
ENSG00000154358	E169	49.3302	0.018602	39.9158	2.65144e-10	4.85684e-06	11.588	8.3204	-1.09209	1	228377937	228378006	70	+	82	47	55	171	81	117	50	39	37	39	41	26	45	7	68	13	36	38	c("ENST00000664353", "ENST00000422127", "ENST00000680850", "ENST00000665495", "ENST00000664862", "ENST00000636476", "ENST00000662438", "ENST00000570156")	OBSCN
ENSG00000040341+ENSG00000104343+ENSG00000258677	E003	19.0312	0.0476035	16.6092	4.59273e-05	0.0202313	7.81522	5.48475	-1.0877	8	73421130	73421211	82	-	47	10	11	45	50	103	75	13	18	13	11	4	24	1	53	13	2	4	c("ENST00000524300", "ENST00000522818", "ENST00000523558", "ENST00000522695")	NA
ENSG00000156931	E023	31.0288	0.0375615	21.0084	4.57286e-06	0.00467779	9.94087	7.0683	-1.08716	3	184832757	184832819	63	+	53	24	18	63	78	135	100	23	23	20	22	13	55	5	82	17	3	21	c("ENST00000424463", "ENST00000625842", "ENST00000469479", "ENST00000441141", "ENST00000452666", "ENST00000460158", "ENST00000436792", "ENST00000446204", "ENST00000287546", "ENST00000445089", "ENST00000424721", "ENST00000422105")	VPS8
ENSG00000102119	E026	15.4739	0.0358202	15.3467	8.94792e-05	0.0284414	6.85512	4.7941	-1.08311	X	154381005	154381230	226	+	38	11	12	67	44	26	33	7	17	8	17	8	18	6	22	3	0	11	c("ENST00000683576", "ENST00000428228", "ENST00000492448", "ENST00000683627", "ENST00000684082", "ENST00000471965", "ENST00000369842", "ENST00000684633", "ENST00000369835", "ENST00000486738")	EMD
ENSG00000107968	E012	9.54928	0.0294591	15.0556	0.000104389	0.0305332	5.56465	3.87159	-1.08096	10	30450258	30450422	165	+	27	6	3	22	18	36	24	3	10	8	10	7	12	2	10	6	7	3	c("ENST00000375321", "ENST00000413724", "ENST00000542547", "ENST00000430603", "ENST00000263056", "ENST00000415139")	MAP3K8
ENSG00000156931	E068	18.0502	0.042848	15.3427	8.96667e-05	0.0284414	7.87392	5.54854	-1.07637	3	184900973	184901363	391	+	39	14	13	56	54	69	37	16	11	3	18	3	36	5	53	2	8	13	ENST00000495190	VPS8
ENSG00000108819	E012	13.7253	0.0359011	13.9781	0.000184954	0.0422172	6.65086	4.66939	-1.06854	17	50145153	50145245	93	-	21	6	7	45	22	28	23	13	11	11	17	7	9	5	31	10	9	7	ENST00000612501	PPP1R9B
ENSG00000285020+ENSG00000288656+ENSG00000176046+ENSG00000196502+ENSG00000197165	E001	24.3082	0.0805787	19.4941	1.00913e-05	0.00789396	8.33396	5.92512	-1.05729	16	28532708	28537039	4332	-	52	15	22	88	39	52	81	18	10	11	44	6	20	4	9	4	37	6	ENST00000324873	NA
ENSG00000077522	E033	214.146	0.047442	16.6448	4.50742e-05	0.0200565	20.3361	15.7762	-1.05708	1	236736669	236737121	453	+	336	100	123	345	486	767	636	244	93	94	400	91	282	43	419	73	126	107	c("ENST00000494762", "ENST00000684286", "ENST00000684050", "ENST00000682966")	ACTN2
ENSG00000033100+ENSG00000284191	E007	8.7782	0.0379059	13.7654	0.000207121	0.0446352	5.5353	3.88917	-1.05165	7	151235451	151235612	162	+	14	3	8	16	16	19	17	8	5	15	5	5	21	0	24	5	6	3	c("ENST00000465601", "ENST00000035307", "ENST00000495645")	NA
ENSG00000186591	E004	11.7149	0.0364483	15.1401	9.98212e-05	0.0298213	6.45566	4.55849	-1.04868	7	129834941	129834977	37	-	26	7	10	14	26	45	38	10	14	3	7	4	28	3	32	9	4	2	c("ENST00000649897", "ENST00000496698", "ENST00000355621", "ENST00000473814")	UBE2H
ENSG00000138162	E013	87.033	0.0654864	19.311	1.11065e-05	0.00845411	14.7265	10.973	-1.04727	10	122033094	122033153	60	+	184	56	81	192	94	160	168	84	73	71	117	50	39	17	84	21	54	92	ENST00000491540	TACC2
ENSG00000198467	E004	135.215	0.0316415	33.4204	7.4243e-09	5.3182e-05	17.4578	13.284	-1.04715	9	35682164	35682268	105	-	314	78	96	362	232	328	456	135	80	133	94	43	185	22	341	41	77	81	ENST00000644325	TPM2
ENSG00000171316	E031	20.1642	0.0291308	19.3388	1.09459e-05	0.00844228	7.96091	5.67183	-1.04462	8	60838076	60838255	180	+	47	18	15	46	41	77	25	15	16	15	15	12	33	8	35	3	7	15	ENST00000423902	CHD7
ENSG00000064042	E039	101.537	0.0510154	17.9513	2.26626e-05	0.0133876	16.0502	12.0986	-1.04218	4	41632749	41632867	119	+	149	79	100	247	185	264	200	59	62	77	93	66	79	27	177	62	84	71	ENST00000503057	LIMCH1
ENSG00000100478	E012	10.591	0.0294689	15.729	7.30944e-05	0.0256404	5.96998	4.21683	-1.04136	14	31066126	31066295	170	+	21	5	13	38	29	32	40	5	8	6	7	2	20	5	19	1	3	7	c("ENST00000554345", "ENST00000555417", "ENST00000557346", "ENST00000554609", "ENST00000313566", "ENST00000334725", "ENST00000542754", "ENST00000556232", "ENST00000672143", "ENST00000673001", "ENST00000673317", "ENST00000216366")	AP4S1
ENSG00000154358	E167	186.851	0.0252033	42.308	7.79739e-11	1.90441e-06	19.3613	14.9825	-1.03849	1	228377489	228377712	224	+	296	163	243	409	306	453	293	144	148	117	213	98	118	57	297	67	120	113	c("ENST00000664353", "ENST00000422127", "ENST00000680850", "ENST00000665495", "ENST00000664862", "ENST00000636476", "ENST00000662438", "ENST00000570156")	OBSCN
ENSG00000198796	E023	40.0596	0.0459903	15.7417	7.26061e-05	0.0255766	10.9187	7.93764	-1.03813	18	58607322	58607439	118	-	121	27	15	87	80	153	227	12	40	11	28	27	63	23	56	11	20	9	ENST00000361673	ALPK2
ENSG00000236548	E018	9.92257	0.0357179	14.1244	0.000171108	0.0402144	5.85084	4.13831	-1.03583	6	124909093	124910711	1619	-	29	12	3	21	13	30	12	14	5	11	4	2	40	4	16	3	2	3	ENST00000439075	RNF217-AS1
ENSG00000131149	E011	35.0634	0.0714152	13.8976	0.000193045	0.0432934	10.382	7.53758	-1.03119	16	85633914	85634132	219	+	58	28	24	163	44	52	56	18	35	28	36	15	49	2	80	3	26	43	c("ENST00000637419", "ENST00000253458")	GSE1
ENSG00000155975	E011	17.8383	0.0391634	14.5287	0.000138039	0.0357393	7.62416	5.45079	-1.02875	8	17265907	17265981	75	+	26	6	12	41	58	89	60	16	19	9	12	4	29	3	45	3	9	9	c("ENST00000324849", "ENST00000425020", "ENST00000520140", "ENST00000519381")	VPS37A
ENSG00000224609	E027	5.8695	0.0469183	14.1432	0.00016941	0.0399555	4.85641	3.43085	-1.028	1	59295765	59295992	228	-	14	5	5	7	13	11	11	2	7	0	3	7	24	4	24	0	3	2	ENST00000665577	FGGY-DT
ENSG00000148541	E044	12.8372	0.0298662	16.8652	4.01317e-05	0.0184549	6.86735	4.8982	-1.02447	10	59362509	59362522	14	-	24	9	9	44	25	20	20	11	11	7	10	6	40	1	46	8	5	7	c("ENST00000622363", "ENST00000614220", "ENST00000611933", "ENST00000621119", "ENST00000618427", "ENST00000618804", "ENST00000619059")	FAM13C
ENSG00000186439	E044	29.5303	0.0379287	16.4277	5.05419e-05	0.0213105	9.73382	7.05457	-1.02391	6	123529294	123529429	136	-	50	17	25	50	77	113	103	15	14	18	32	10	43	11	88	27	11	6	ENST00000422596	TRDN
ENSG00000151612	E003	14.221	0.0312041	17.9585	2.25779e-05	0.0133771	7.10784	5.07847	-1.02279	4	145757665	145758534	870	-	38	9	9	19	21	58	39	11	9	5	18	5	53	8	25	8	4	4	c("ENST00000503462", "ENST00000655597", "ENST00000673178", "ENST00000508784")	ZNF827
ENSG00000064042	E041	202.338	0.065465	15.7973	7.05047e-05	0.0250996	20.3943	15.9772	-1.02052	4	41633548	41633808	261	+	323	125	188	507	310	516	453	104	143	165	212	124	145	64	407	70	163	194	ENST00000503057	LIMCH1
ENSG00000261553+ENSG00000118939+ENSG00000136153	E015	43.1485	0.0503504	15.2046	9.6469e-05	0.0294107	11.8596	8.72828	-1.01937	13	75594915	75594990	76	+	98	13	20	104	104	122	135	13	26	26	35	17	149	29	92	16	23	51	c("ENST00000419068", "ENST00000377595", "ENST00000606347", "ENST00000618773", "ENST00000570285", "ENST00000471792", "ENST00000563635")	NA
ENSG00000198879	E022	8.82823	0.0292142	13.9632	0.000186428	0.0423341	5.70061	4.05433	-1.0177	10	7284173	7285203	1031	-	26	6	5	24	16	31	28	3	10	4	6	3	24	5	21	6	1	2	ENST00000379713	SFMBT2
ENSG00000075292+ENSG00000281195	E046	35.915	0.0223637	29.6307	5.22712e-08	0.000225292	10.5809	7.72869	-1.01621	2	71395719	71396140	422	+	74	33	28	113	75	156	107	18	22	20	24	8	99	14	75	18	7	14	ENST00000487638	NA
ENSG00000156931	E024	14.2842	0.029514	14.3076	0.000155238	0.0380415	6.87474	4.92792	-1.0097	3	184834649	184834660	12	+	28	12	8	21	31	59	42	8	12	6	16	7	26	5	27	12	2	7	c("ENST00000424463", "ENST00000625842", "ENST00000469479", "ENST00000441141", "ENST00000452666", "ENST00000460158", "ENST00000436792", "ENST00000446204", "ENST00000287546", "ENST00000445089", "ENST00000424721", "ENST00000422105")	VPS8
ENSG00000185164	E048	23.8046	0.0424307	17.7741	2.48748e-05	0.0141287	8.0623	5.81694	-1.00813	16	18538526	18538629	104	-	33	26	21	45	76	31	44	24	18	24	12	14	20	14	20	11	8	7	c("ENST00000622306", "ENST00000621364", "ENST00000543392", "ENST00000381474", "ENST00000564991", "ENST00000330537")	NOMO2
ENSG00000138398	E028	12.3113	0.0240131	14.6469	0.000129651	0.0344191	6.30528	4.51788	-1.0032	2	169630774	169630815	42	+	19	9	9	26	36	44	35	7	11	9	8	7	28	7	14	6	1	5	c("ENST00000679324", "ENST00000677750", "ENST00000678499", "ENST00000678088", "ENST00000260970", "ENST00000530152", "ENST00000409714", "ENST00000676508", "ENST00000678721", "ENST00000678638", "ENST00000676756", "ENST00000679107", "ENST00000417938", "ENST00000677392", "ENST00000433207", "ENST00000462903", "ENST00000678695", "ENST00000414307", "ENST00000448752")	PPIG
ENSG00000143106	E003	28.4723	0.0341302	20.0628	7.49408e-06	0.00651106	9.4176	6.85824	-1.00314	1	109402013	109402090	78	-	81	18	26	71	86	88	103	11	26	14	13	6	36	8	70	24	7	13	c("ENST00000538610", "ENST00000490870", "ENST00000271308")	PSMA5
ENSG00000146282	E001	9.50322	0.0251431	13.6548	0.000219678	0.0459013	5.93779	4.25021	-1.00159	6	87513938	87514406	469	-	25	4	10	23	28	38	35	4	8	5	5	4	23	0	26	2	7	3	ENST00000369536	RARS2
ENSG00000064042	E033	51.4082	0.0227534	24.7334	6.58324e-07	0.00141871	12.415	9.23568	-0.997055	4	41619441	41619936	496	+	84	34	55	165	117	150	118	34	30	26	27	30	123	23	146	21	12	32	c("ENST00000509638", "ENST00000509454")	LIMCH1
ENSG00000173598	E017	148.937	0.0595315	17.3532	3.10371e-05	0.0158292	17.9549	13.9088	-0.995606	12	93399585	93400138	554	+	445	101	129	214	447	383	289	148	99	120	89	26	239	63	420	86	24	64	c("ENST00000415493", "ENST00000337179", "ENST00000549992", "ENST00000547014")	NUDT4
ENSG00000005471	E044	10.0802	0.0256565	13.4809	0.000240999	0.0484538	5.54967	3.97506	-0.994985	7	87462861	87462908	48	-	12	8	12	25	13	25	21	10	10	9	9	5	17	1	19	1	3	8	c("ENST00000649586", "ENST00000644106", "ENST00000359206", "ENST00000473795", "ENST00000265723", "ENST00000453593", "ENST00000643670", "ENST00000417608")	ABCB4
ENSG00000107554	E010	11.919	0.0292399	14.1473	0.000169037	0.0399256	6.39065	4.59444	-0.994331	10	99896267	99896397	131	-	41	2	8	31	22	43	36	8	8	7	13	2	13	4	31	3	9	10	c("ENST00000324109", "ENST00000543621", "ENST00000636706")	DNMBP
ENSG00000087074	E004	22.7726	0.0357507	18.6734	1.55133e-05	0.0104719	8.19979	5.95048	-0.992798	19	48874899	48875613	715	+	60	11	13	67	38	56	64	18	10	10	38	7	28	14	13	10	22	9	ENST00000600406	PPP1R15A
ENSG00000184990	E016	53.5715	0.0274899	26.5087	2.6235e-07	0.000739333	11.9891	8.90602	-0.992296	14	104759428	104759578	151	+	72	52	81	115	79	130	103	57	38	41	30	15	77	12	117	23	21	33	c("ENST00000556431", "ENST00000329967", "ENST00000347067", "ENST00000556195")	SIVA1
ENSG00000107863	E010	34.7715	0.0203108	25.0579	5.56339e-07	0.00130368	10.1008	7.41386	-0.991587	10	24589303	24590042	740	-	83	24	40	105	77	134	104	15	18	8	35	13	59	21	37	11	15	21	ENST00000477190	ARHGAP21
ENSG00000129170	E015	23.691	0.066961	14.6908	0.000126666	0.033996	8.59049	6.25153	-0.990724	11	19201984	19201989	6	-	15	21	20	43	32	62	63	24	18	21	15	16	40	4	37	16	11	18	c("ENST00000649842", "ENST00000533783", "ENST00000648719")	CSRP3
ENSG00000117335	E036	22.908	0.0356463	16.4034	5.11923e-05	0.0213118	8.58529	6.24792	-0.990552	1	207793609	207793646	38	+	65	11	24	79	64	143	63	10	11	10	10	4	33	12	65	11	4	4	c("ENST00000367042", "ENST00000358170", "ENST00000322875", "ENST00000354848", "ENST00000480003", "ENST00000636114", "ENST00000322918", "ENST00000488596", "ENST00000367041", "ENST00000367047", "ENST00000360212", "ENST00000357714", "ENST00000469535")	CD46
ENSG00000271810+ENSG00000155366+ENSG00000155367	E035	11.3109	0.0272648	14.0977	0.000173558	0.040391	6.275	4.5219	-0.985851	1	112705124	112705168	45	-	22	6	16	45	15	28	36	7	7	4	9	5	21	4	32	4	3	7	c("ENST00000436685", "ENST00000285735", "ENST00000484280", "ENST00000478447", "ENST00000606505", "ENST00000339083", "ENST00000369638", "ENST00000484054", "ENST00000425265", "ENST00000527563", "ENST00000369632", "ENST00000369633")	NA
ENSG00000265794+ENSG00000283774+ENSG00000141314+ENSG00000010244	E065	33.2664	0.020144	25.0032	5.72347e-07	0.00131051	9.94459	7.30806	-0.984822	17	32368015	32368433	419	+	92	29	26	83	98	126	54	18	35	14	23	8	63	18	64	8	11	15	ENST00000584696	NA
ENSG00000156642	E009	11.2837	0.0235005	15.2123	9.60769e-05	0.0293727	6.1911	4.46559	-0.982019	15	73563258	73563492	235	-	29	6	9	29	18	37	28	6	11	6	9	5	24	10	23	3	3	5	ENST00000561898	NPTN
ENSG00000140479+ENSG00000131876+ENSG00000279970	E055	15.162	0.0316068	14.6121	0.000132061	0.0348903	6.77201	4.90091	-0.979708	15	101303945	101304545	601	-	35	6	18	11	32	38	50	19	8	12	16	5	12	4	38	3	9	8	c("ENST00000677528", "ENST00000559499", "ENST00000618548", "ENST00000676598", "ENST00000677364", "ENST00000679007", "ENST00000611716", "ENST00000398185")	NA
ENSG00000130312	E015	19.9974	0.0468363	14.4056	0.000147363	0.0368479	7.76439	5.64819	-0.978576	19	17306656	17306782	127	+	15	16	26	51	40	78	44	12	21	18	13	5	39	2	32	9	3	17	c("ENST00000252602", "ENST00000602206")	MRPL34
ENSG00000129170	E014	23.0909	0.0699705	13.5573	0.000231391	0.0473583	8.4486	6.17343	-0.975904	11	19201982	19201983	2	-	14	21	19	44	28	57	54	24	19	21	15	16	33	4	38	14	13	18	c("ENST00000649842", "ENST00000533783", "ENST00000648719", "ENST00000265968")	CSRP3
ENSG00000143702	E010	19.4199	0.035108	13.8783	0.000195037	0.0434362	7.99088	5.82702	-0.974779	1	243126409	243126494	86	-	29	13	17	41	48	98	59	16	12	6	8	12	29	9	46	9	4	13	c("ENST00000490813", "ENST00000366542", "ENST00000366543", "ENST00000481987", "ENST00000336415", "ENST00000468254", "ENST00000466495", "ENST00000439296", "ENST00000366544")	CEP170
ENSG00000065243+ENSG00000241975	E023	17.3838	0.0213358	16.8688	4.00545e-05	0.0184549	7.67554	5.59371	-0.971734	1	88821941	88822003	63	+	59	9	11	40	45	83	55	5	7	8	15	3	28	11	35	14	4	11	c("ENST00000370521", "ENST00000370513")	NA
ENSG00000127914	E043	45.5073	0.0218991	28.1431	1.12667e-07	0.000369636	11.6237	8.67496	-0.969546	7	92063501	92065230	1730	+	89	40	39	68	101	167	113	26	30	26	35	20	90	20	115	26	25	17	ENST00000680074	AKAP9
ENSG00000077522	E045	240.48	0.038003	17.1866	3.38815e-05	0.0166241	20.9881	16.7255	-0.969532	1	236748141	236749123	983	+	343	119	129	353	597	934	690	354	107	119	279	88	395	90	369	60	136	155	c("ENST00000682692", "ENST00000684502")	ACTN2
ENSG00000283793+ENSG00000173064	E099	11.4065	0.0226332	13.4278	0.000247927	0.0488768	6.12989	4.4394	-0.969216	12	112265933	112265983	51	-	30	7	9	26	23	38	25	3	5	6	23	4	18	3	22	3	6	11	c("ENST00000550724", "ENST00000311694", "ENST00000682272", "ENST00000550722", "ENST00000377560")	NA
ENSG00000283891+ENSG00000261771+ENSG00000260916+ENSG00000256061	E013	19.0868	0.0426385	13.9436	0.00018838	0.0426891	7.72379	5.63508	-0.969138	15	55359018	55359538	521	-	47	8	24	75	50	68	47	7	18	5	19	7	26	4	45	16	0	5	c("ENST00000569205", "ENST00000568372", "ENST00000310958", "ENST00000568808")	NA
ENSG00000145348	E025	14.0952	0.0360099	14.2361	0.000161244	0.0388635	6.77925	4.93343	-0.963231	4	106232998	106233064	67	-	43	7	21	23	33	58	29	7	20	5	10	1	36	1	30	8	3	6	c("ENST00000361687", "ENST00000394708", "ENST00000467183", "ENST00000503516", "ENST00000508666", "ENST00000510927", "ENST00000273980", "ENST00000394706")	TBCK
ENSG00000134186	E007	11.2266	0.0239528	15.5142	8.18876e-05	0.0272314	6.18804	4.49393	-0.961714	1	108696043	108696194	152	+	18	5	8	32	23	53	19	9	8	4	15	5	23	5	27	7	2	4	c("ENST00000370025", "ENST00000370021", "ENST00000370022", "ENST00000467302")	PRPF38B
ENSG00000147316	E009	16.2024	0.0272975	16.1198	5.94591e-05	0.0228494	7.1607	5.22745	-0.959056	8	6442067	6442156	90	+	51	8	17	24	44	46	53	7	16	13	10	2	37	7	21	5	11	7	c("ENST00000519480", "ENST00000522905", "ENST00000344683")	MCPH1
ENSG00000154358	E159	55.1256	0.0219905	31.1737	2.3594e-08	0.000120611	12.1633	9.14988	-0.955426	1	228375801	228375824	24	+	104	43	47	179	99	128	100	33	36	29	78	33	48	13	86	14	36	51	c("ENST00000664353", "ENST00000422127", "ENST00000680850", "ENST00000660585", "ENST00000665495", "ENST00000664862", "ENST00000636476", "ENST00000662438", "ENST00000570156")	OBSCN
ENSG00000100650	E027	23.2004	0.0168324	25.0042	5.7207e-07	0.00131051	8.5622	6.304	-0.954661	14	69768929	69769122	194	+	37	17	22	50	39	91	59	14	13	11	27	20	45	2	44	11	12	13	c("ENST00000556587", "ENST00000554465", "ENST00000557460")	SRSF5
ENSG00000152601	E018	109.202	0.0397768	18.1557	2.03559e-05	0.0125467	16.3167	12.6387	-0.953376	3	152301919	152302449	531	+	283	60	78	260	300	527	363	62	58	30	77	33	209	45	268	86	15	61	ENST00000461436	MBNL1
ENSG00000198796	E024	35.7935	0.031447	17.501	2.87155e-05	0.0149775	10.4646	7.79408	-0.952752	18	58611689	58611817	129	-	105	18	15	102	66	133	193	9	35	7	33	21	56	6	74	28	18	9	ENST00000361673	ALPK2
ENSG00000107338+ENSG00000107371+ENSG00000255872+ENSG00000122696+ENSG00000175768+ENSG00000147912+ENSG00000256966	E029	27.1209	0.037133	17.4985	2.87541e-05	0.0149775	9.275	6.86052	-0.952484	9	37588753	37588810	58	-	78	14	23	53	72	86	88	10	15	27	20	14	38	2	86	18	10	11	c("ENST00000544475", "ENST00000540557", "ENST00000544379", "ENST00000401811", "ENST00000321301", "ENST00000377773")	NA
ENSG00000066735	E016	14.6631	0.0373875	18.9996	1.30746e-05	0.00943499	7.23596	5.29934	-0.950498	14	104179609	104180894	1286	+	44	12	13	50	38	37	26	7	8	9	5	6	33	9	57	3	5	6	c("ENST00000423312", "ENST00000315264")	KIF26A
ENSG00000265750+ENSG00000141447	E005	25.8924	0.0190431	21.1851	4.16997e-06	0.00444958	8.796	6.49461	-0.949807	18	24162052	24162211	160	-	76	16	22	61	63	74	84	21	25	10	11	11	25	9	53	11	17	10	c("ENST00000399443", "ENST00000583267", "ENST00000319481")	NA
ENSG00000198467	E005	567.454	0.0248354	37.6208	8.59235e-10	1.11101e-05	26.9367	22.3853	-0.947909	9	35682269	35682904	636	-	1386	327	322	1473	1119	1625	1832	517	336	466	430	242	852	143	1338	230	303	284	c("ENST00000644325", "ENST00000643485")	TPM2
ENSG00000123636+ENSG00000225369	E068	23.114	0.0396461	17.3622	3.08912e-05	0.0157913	8.85782	6.55076	-0.94592	2	159516279	159516659	381	-	62	11	30	38	71	71	71	6	17	17	10	7	98	8	48	8	11	8	ENST00000482503	NA
ENSG00000235109	E006	11.5714	0.0245002	14.9913	0.000108009	0.0309542	6.29421	4.59867	-0.945106	6	28326036	28326294	259	-	23	13	11	19	30	19	36	6	9	4	10	9	38	1	21	6	3	6	c("ENST00000481934", "ENST00000446474", "ENST00000396838", "ENST00000344279", "ENST00000439158", "ENST00000611469", "ENST00000414429")	ZSCAN31
ENSG00000206113+ENSG00000063978+ENSG00000125386	E039	15.1267	0.020021	17.8638	2.37292e-05	0.0136903	7.28811	5.35531	-0.941241	4	2469194	2469229	36	+	42	6	11	54	43	50	35	7	9	10	12	5	36	4	38	2	9	12	c("ENST00000511892", "ENST00000511859", "ENST00000507247", "ENST00000504782", "ENST00000503123", "ENST00000513643", "ENST00000541204", "ENST00000509388", "ENST00000507784", "ENST00000513284", "ENST00000314289", "ENST00000502316", "ENST00000509258", "ENST00000509206", "ENST00000513578", "ENST00000511843")	NA
ENSG00000160613	E001	119.162	0.0423156	16.3927	5.14819e-05	0.0213517	16.6885	13.0053	-0.941085	11	117204337	117205067	731	-	256	34	99	326	176	341	205	76	83	57	253	51	373	25	158	37	86	55	ENST00000320934	PCSK7
ENSG00000064042	E038	228.152	0.0557709	15.6983	7.42926e-05	0.0258664	21.0765	16.9261	-0.940917	4	41631148	41631477	330	+	419	143	205	539	383	543	470	129	170	156	224	148	206	62	452	100	218	190	ENST00000503057	LIMCH1
ENSG00000104936+ENSG00000268434+ENSG00000185800	E011	45.5067	0.01312	43.0747	5.26891e-11	1.44772e-06	11.7889	8.90398	-0.934607	19	45769847	45769955	109	-	87	28	49	136	62	110	113	34	26	26	30	17	178	11	75	22	24	39	c("ENST00000343373", "ENST00000588522", "ENST00000684007", "ENST00000682994", "ENST00000682259", "ENST00000458663", "ENST00000684672", "ENST00000596686", "ENST00000600757", "ENST00000600370", "ENST00000674226", "ENST00000682335", "ENST00000682529", "ENST00000682436", "ENST00000447742", "ENST00000683830", "ENST00000291270")	NA
ENSG00000156931	E040	39.4194	0.0569328	13.6577	0.000219334	0.0459013	10.8874	8.17922	-0.933667	3	184849453	184849935	483	+	58	30	34	143	99	161	96	13	20	13	44	8	59	21	130	38	5	9	ENST00000469713	VPS8
ENSG00000131899	E035	26.3533	0.0490816	15.1448	9.95729e-05	0.0298213	9.02077	6.71093	-0.93043	17	18243908	18244875	968	+	40	27	22	71	51	98	51	13	15	25	29	12	67	2	73	7	10	10	c("ENST00000479155", "ENST00000316843")	LLGL1
ENSG00000173660	E011	198.288	0.0343549	22.6013	1.99349e-06	0.00278237	19.6117	15.6518	-0.927059	1	46316552	46316776	225	+	476	125	173	355	512	928	614	99	185	144	85	79	240	53	479	128	45	83	c("ENST00000496387", "ENST00000460947", "ENST00000489056", "ENST00000311672")	UQCRH
ENSG00000164164	E028	16.6456	0.0156804	14.2641	0.000158868	0.0386239	7.63578	5.64959	-0.925437	4	145165151	145165191	41	-	46	8	10	49	37	95	49	7	11	4	8	7	34	12	38	10	6	6	c("ENST00000454497", "ENST00000514973", "ENST00000455611", "ENST00000505976", "ENST00000509620", "ENST00000504501", "ENST00000447906")	OTUD4
ENSG00000280987+ENSG00000015479+ENSG00000281398	E045	50.2069	0.0520625	14.2602	0.000159196	0.0386239	12.1974	9.27784	-0.920175	5	139293778	139293805	28	+	151	21	26	226	145	172	195	14	32	26	23	16	181	11	145	20	14	20	c("ENST00000513678", "ENST00000510056", "ENST00000509918", "ENST00000511249", "ENST00000502499", "ENST00000511978", "ENST00000394805", "ENST00000503811", "ENST00000618441", "ENST00000513121")	NA
ENSG00000205937	E051	23.9636	0.0307681	16.0449	6.18596e-05	0.0233234	8.63763	6.43639	-0.919143	16	2267338	2267574	237	-	95	11	13	59	60	78	52	11	22	16	22	11	32	6	60	7	15	11	c("ENST00000565678", "ENST00000568631")	RNPS1
ENSG00000135218	E015	27.6025	0.033972	16.3637	5.22777e-05	0.0215597	9.39416	7.0385	-0.914838	7	80636832	80637003	172	+	109	23	19	44	99	126	99	15	11	6	20	4	84	0	64	14	6	16	ENST00000526804	CD36
ENSG00000135218	E009	220.581	0.0381182	16.0569	6.14683e-05	0.0233234	20.3266	16.3513	-0.914577	7	80602225	80602379	155	+	844	101	167	295	844	910	679	91	190	65	169	98	409	31	359	114	96	120	c("ENST00000534394", "ENST00000309881", "ENST00000526804", "ENST00000480599")	CD36
ENSG00000047662	E001	196.954	0.0613369	14.8109	0.000118844	0.0326785	20.3806	16.4365	-0.905884	4	17629306	17632625	3320	-	407	124	163	473	431	700	324	88	106	86	89	99	546	119	512	127	155	140	ENST00000265018	FAM184B
ENSG00000054282	E020	24.8769	0.0198955	19.6716	9.19579e-06	0.00740423	8.97691	6.73149	-0.905288	1	243305558	243306548	991	+	60	14	15	83	60	96	74	12	21	8	15	13	51	10	52	8	12	18	ENST00000476722	SDCCAG8
ENSG00000081189	E015	63.8906	0.0155255	32.6636	1.09568e-08	7.02315e-05	13.3496	10.2871	-0.901855	5	88722489	88722494	6	-	91	40	42	133	159	162	154	53	37	43	48	20	166	22	139	61	31	41	c("ENST00000625585", "ENST00000504921", "ENST00000636998", "ENST00000508569", "ENST00000510942", "ENST00000424173", "ENST00000437473", "ENST00000636143", "ENST00000629612", "ENST00000637481", "ENST00000340208", "ENST00000514028", "ENST00000625674", "ENST00000514015", "ENST00000636294", "ENST00000627659", "ENST00000506554", "ENST00000637732")	MEF2C
ENSG00000138078	E038	23.968	0.0253369	22.6633	1.93018e-06	0.00273729	9.10643	6.84345	-0.900727	2	44360039	44360618	580	-	42	15	14	32	48	60	33	15	15	10	12	9	102	28	94	22	4	14	c("ENST00000425263", "ENST00000426481", "ENST00000260648")	PREPL
ENSG00000175287+ENSG00000095319+ENSG00000251184	E016	19.8657	0.0225896	16.6205	4.56558e-05	0.0202313	7.72978	5.771	-0.899486	9	128927046	128927196	151	+	50	22	12	43	46	35	34	9	16	14	27	5	24	8	51	12	8	9	c("ENST00000428610", "ENST00000308941", "ENST00000426694", "ENST00000421063", "ENST00000412476", "ENST00000419552", "ENST00000424503", "ENST00000372592", "ENST00000353176", "ENST00000451000")	NA
ENSG00000197614	E008	23.5292	0.0223829	19.3154	1.10809e-05	0.00845411	8.4523	6.33312	-0.899353	12	8647956	8648061	106	-	45	9	40	37	52	83	103	23	11	17	7	5	40	6	56	2	5	22	c("ENST00000544211", "ENST00000535336", "ENST00000543369", "ENST00000433590", "ENST00000359478", "ENST00000396549")	MFAP5
ENSG00000145730	E073	41.7332	0.0298176	20.4518	6.11525e-06	0.00562432	10.7406	8.15249	-0.898251	5	103029361	103029464	104	+	99	28	42	87	82	121	93	42	27	33	37	16	96	10	73	15	2	29	c("ENST00000379799", "ENST00000304400", "ENST00000682407", "ENST00000438793", "ENST00000348126", "ENST00000510208", "ENST00000684379", "ENST00000682024", "ENST00000684043", "ENST00000684529", "ENST00000682882", "ENST00000682972", "ENST00000345721", "ENST00000504691")	PAM
ENSG00000187555	E061	46.2893	0.0219621	22.26	2.38112e-06	0.00306082	11.535	8.8006	-0.897036	16	8923215	8923306	92	-	95	23	28	86	98	227	141	35	32	34	22	11	80	26	96	35	16	24	c("ENST00000542333", "ENST00000566004", "ENST00000566273", "ENST00000381886", "ENST00000564117", "ENST00000563085", "ENST00000344836", "ENST00000569230", "ENST00000673704", "ENST00000565455")	USP7
ENSG00000080503	E164	39.7397	0.0294846	18.1622	2.02863e-05	0.0125467	10.8148	8.21911	-0.89568	9	2192857	2193042	186	+	93	28	40	96	106	161	86	21	27	14	34	25	84	15	96	15	2	22	c("ENST00000638139", "ENST00000634760", "ENST00000636367", "ENST00000302401", "ENST00000382185", "ENST00000635739", "ENST00000382194", "ENST00000382203", "ENST00000635590", "ENST00000357248", "ENST00000349721", "ENST00000324954", "ENST00000450198", "ENST00000382183", "ENST00000636157", "ENST00000639760")	SMARCA2
ENSG00000122126	E024	13.5978	0.0238909	14.3644	0.000150626	0.0371599	6.5217	4.85107	-0.894485	X	129575140	129575250	111	+	26	14	15	29	25	41	42	6	9	7	14	9	20	4	31	3	3	9	c("ENST00000647245", "ENST00000646010", "ENST00000371113", "ENST00000357121", "ENST00000646914")	OCRL
ENSG00000009413	E022	18.2154	0.0322752	13.4476	0.000245315	0.0487298	7.76189	5.80705	-0.893644	6	111349218	111349336	119	-	59	10	19	35	37	83	34	14	9	10	9	5	38	8	52	15	3	7	c("ENST00000434009", "ENST00000413831", "ENST00000492520", "ENST00000435970", "ENST00000358835", "ENST00000422377", "ENST00000368802")	REV3L
ENSG00000056586	E003	41.5358	0.00862832	32.0296	1.51843e-08	8.68984e-05	11.0014	8.38291	-0.890819	9	122849437	122849798	362	-	98	19	41	89	95	168	121	19	26	22	37	23	73	25	83	17	13	20	c("ENST00000373670", "ENST00000357244", "ENST00000498479", "ENST00000454740")	RC3H2
ENSG00000186638	E002	28.7133	0.0479517	18.8362	1.42436e-05	0.00993942	9.66857	7.31187	-0.890622	9	34252381	34254520	2140	-	51	22	19	41	48	100	31	18	20	9	14	16	48	26	91	18	24	27	c("ENST00000379174", "ENST00000402558")	KIF24
ENSG00000120278	E032	22.7655	0.0319079	17.1212	3.50693e-05	0.0170114	8.25196	6.19725	-0.889273	6	150842057	150843350	1294	+	55	8	31	63	62	88	69	10	16	13	28	7	56	4	40	4	5	9	c("ENST00000644968", "ENST00000358517")	PLEKHG1
ENSG00000280987+ENSG00000015479+ENSG00000281398	E044	43.1739	0.0420818	16.3481	5.27097e-05	0.0216302	11.4792	8.77791	-0.888663	5	139293773	139293777	5	+	129	19	26	173	120	150	161	11	30	23	23	11	165	11	117	17	15	16	c("ENST00000513678", "ENST00000510056", "ENST00000509918", "ENST00000511249", "ENST00000502499", "ENST00000511978", "ENST00000394805", "ENST00000503811", "ENST00000513121")	NA
ENSG00000204178	E017	48.3897	0.0575473	15.7957	7.05643e-05	0.0250996	11.5837	8.87006	-0.886272	1	25499231	25500205	975	+	113	21	45	127	181	212	152	29	28	26	32	9	96	20	165	14	9	11	c("ENST00000399766", "ENST00000374343")	MACO1
ENSG00000138592	E054	20.0259	0.022475	16.9754	3.78668e-05	0.0177672	7.97531	5.99218	-0.883811	15	50499416	50499695	280	+	51	10	12	52	64	81	51	11	11	13	14	7	27	14	50	13	4	6	c("ENST00000396444", "ENST00000307179", "ENST00000419830")	USP8
ENSG00000138162	E016	18.9806	0.019949	13.3959	0.000252178	0.049378	7.44788	5.58469	-0.882423	10	122078977	122079145	169	+	33	21	10	35	27	66	33	15	12	12	27	12	23	3	36	8	15	8	ENST00000498721	TACC2
ENSG00000081189	E016	68.8949	0.0215842	26.2632	2.97906e-07	0.00079858	13.7835	10.7218	-0.879733	5	88722495	88722497	3	-	102	46	44	150	172	177	150	58	38	45	55	20	195	20	186	62	32	41	c("ENST00000636998", "ENST00000508569", "ENST00000424173", "ENST00000437473", "ENST00000629612", "ENST00000340208", "ENST00000625674", "ENST00000504921", "ENST00000637481", "ENST00000637732", "ENST00000627170", "ENST00000625585", "ENST00000514028", "ENST00000627659", "ENST00000506554", "ENST00000510942", "ENST00000636143", "ENST00000514015", "ENST00000636294")	MEF2C
ENSG00000153914	E010	15.828	0.0249435	13.711	0.000213201	0.0452358	7.30557	5.48068	-0.87901	5	66153463	66153490	28	+	50	6	10	48	38	52	35	13	15	7	8	10	45	4	33	3	9	7	c("ENST00000523851", "ENST00000521691", "ENST00000520058", "ENST00000524111", "ENST00000334121", "ENST00000380918", "ENST00000522912", "ENST00000612404")	SREK1
ENSG00000197969	E094	30.5613	0.0289971	19.1972	1.17886e-05	0.00878404	9.60119	7.2872	-0.878235	9	77416133	77416393	261	+	59	19	30	39	81	124	136	16	22	17	30	10	77	8	78	17	4	4	c("ENST00000484581", "ENST00000376646", "ENST00000376636", "ENST00000360280")	VPS13A
ENSG00000163697	E005	36.7317	0.0284164	15.6156	7.76127e-05	0.0265323	10.2506	7.8124	-0.876487	4	40815333	40815616	284	-	67	19	32	132	103	122	107	21	31	24	29	11	70	11	80	12	6	22	c("ENST00000513140", "ENST00000502841", "ENST00000543538", "ENST00000295974", "ENST00000513611", "ENST00000508593")	APBB2
ENSG00000165996	E004	22.7368	0.0327079	14.513	0.000139198	0.0359284	8.82138	6.67218	-0.876251	10	17594209	17594383	175	-	37	12	15	58	45	116	78	8	14	10	9	4	80	11	38	24	10	17	c("ENST00000471481", "ENST00000498812", "ENST00000361271")	HACD1
ENSG00000196352	E032	31.9004	0.0271093	15.8167	6.97827e-05	0.0250926	9.48875	7.21118	-0.872335	1	207359714	207359767	54	+	52	28	44	50	66	131	103	16	22	21	25	9	57	5	52	18	12	17	c("ENST00000644836", "ENST00000367067", "ENST00000314754", "ENST00000367064", "ENST00000645323", "ENST00000476590")	CD55
ENSG00000285020+ENSG00000288656+ENSG00000176046+ENSG00000196502+ENSG00000197165	E008	13.7599	0.0180472	16.3225	5.34247e-05	0.0218179	6.38529	4.78498	-0.870683	16	28538796	28538951	156	-	28	13	11	50	20	36	50	7	7	9	16	4	13	0	24	5	17	4	c("ENST00000395641", "ENST00000567646", "ENST00000324873")	NA
ENSG00000114416	E054	153.834	0.0342284	23.3056	1.38194e-06	0.00220123	18.1945	14.6096	-0.868415	3	180976379	180976418	40	+	337	82	104	442	389	589	555	78	120	80	79	85	288	54	365	123	15	62	c("ENST00000491062", "ENST00000468861", "ENST00000357559", "ENST00000472339", "ENST00000445140", "ENST00000305586", "ENST00000475315")	FXR1
ENSG00000064652	E030	13.8976	0.0272834	17.3185	3.1609e-05	0.0159795	6.86562	5.1606	-0.867459	5	123008611	123009205	595	+	37	7	11	40	42	44	48	9	9	6	10	2	41	5	29	8	0	9	ENST00000261369	SNX24
ENSG00000270800+ENSG00000124614+ENSG00000272325	E021	523.07	0.0427035	14.781	0.000120745	0.0328947	26.5144	22.3628	-0.86644	6	34425149	34425221	73	-	1101	302	308	1826	1170	1710	1992	378	238	258	262	208	1488	92	1908	266	188	266	c("ENST00000464218", "ENST00000480942", "ENST00000644393", "ENST00000639725", "ENST00000639877", "ENST00000621356", "ENST00000467531", "ENST00000344700", "ENST00000644700", "ENST00000648437", "ENST00000494077")	NA
ENSG00000148204	E018	5.76988	0.177494	13.8351	0.000199578	0.0437386	4.32232	3.2237	-0.863984	9	123379963	123380324	362	+	10	2	13	18	8	17	7	1	2	4	9	4	7	4	18	0	2	1	ENST00000460253	CRB2
ENSG00000198408	E021	52.5545	0.0197142	24.607	7.02972e-07	0.00144413	12.2654	9.49833	-0.863183	10	101797046	101797979	934	-	149	25	65	111	125	178	137	22	40	21	27	26	114	33	128	22	17	28	ENST00000370094	OGA
ENSG00000058063	E018	22.9255	0.0257214	15.6183	7.7502e-05	0.0265323	8.66758	6.5853	-0.860102	3	182865527	182865698	172	+	44	12	10	20	53	86	74	17	15	19	21	5	68	6	59	15	11	17	c("ENST00000323116", "ENST00000490303", "ENST00000498086")	ATP11B
ENSG00000051108	E041	37.2568	0.0256933	16.9179	3.90326e-05	0.0181971	10.2474	7.85515	-0.858267	16	56943600	56943877	278	+	105	21	38	62	131	138	141	13	38	13	21	15	66	15	61	20	6	15	c("ENST00000439977", "ENST00000344114", "ENST00000300302", "ENST00000564678", "ENST00000379792")	HERPUD1
ENSG00000261553+ENSG00000118939+ENSG00000136153	E011	51.7294	0.0347994	13.8276	0.000200371	0.0437873	12.4249	9.65037	-0.856661	13	75567227	75567312	86	+	112	24	26	96	116	103	134	36	35	31	19	34	145	28	125	38	34	47	c("ENST00000419068", "ENST00000377595", "ENST00000618773", "ENST00000570285", "ENST00000471792", "ENST00000563635")	NA
ENSG00000132383	E028	86.1521	0.0355686	17.5397	2.81364e-05	0.0148168	14.5717	11.4773	-0.85433	17	1897537	1900082	2546	+	197	105	52	240	147	270	276	28	44	44	82	44	127	37	110	51	25	67	c("ENST00000574049", "ENST00000254719")	RPA1
ENSG00000122870	E004	25.7233	0.0326761	13.3898	0.000252992	0.0494712	9.24823	7.06335	-0.853025	10	58650108	58650867	760	+	62	12	12	39	65	67	80	5	19	10	41	2	75	12	77	16	13	26	ENST00000476684	BICC1
ENSG00000081189	E052	37.6222	0.0280448	17.3807	3.05919e-05	0.0157017	10.7833	8.3053	-0.852722	5	88761718	88761912	195	-	71	18	35	84	81	115	78	27	21	35	16	21	121	15	112	12	12	28	ENST00000636143	MEF2C
ENSG00000107338+ENSG00000107371+ENSG00000255872+ENSG00000122696+ENSG00000175768+ENSG00000147912+ENSG00000256966	E031	33.6832	0.0265754	17.9709	2.24311e-05	0.0133622	10.0524	7.71231	-0.852202	9	37588813	37588874	62	-	85	19	32	56	81	122	96	17	25	25	20	18	48	13	102	10	14	20	c("ENST00000541804", "ENST00000537239", "ENST00000544475", "ENST00000540557", "ENST00000544379", "ENST00000401811", "ENST00000540941", "ENST00000321301", "ENST00000377773")	NA
ENSG00000151422	E006	21.9383	0.0256759	14.9619	0.000109703	0.0312766	8.23145	6.26222	-0.849562	5	108768093	108768238	146	+	54	11	20	58	42	52	72	7	16	16	18	12	33	9	39	3	19	19	c("ENST00000504143", "ENST00000502752", "ENST00000281092")	FER
ENSG00000104936+ENSG00000268434+ENSG00000185800	E013	58.2839	0.01484	34.661	3.92416e-09	3.87281e-05	12.9337	10.1021	-0.848342	19	45770092	45770380	289	-	92	31	50	160	93	130	156	45	30	44	43	36	222	13	131	26	36	34	c("ENST00000682994", "ENST00000682335", "ENST00000683086", "ENST00000598272", "ENST00000600370", "ENST00000682436", "ENST00000291270", "ENST00000684007", "ENST00000458663", "ENST00000684672", "ENST00000674226", "ENST00000682529", "ENST00000447742", "ENST00000683830", "ENST00000343373", "ENST00000588522", "ENST00000682259", "ENST00000600757", "ENST00000596686")	NA
ENSG00000128739+ENSG00000275127+ENSG00000259905+ENSG00000251896+ENSG00000276314+ENSG00000207279+ENSG00000207375+ENSG00000273835+ENSG00000278123+ENSG00000207460+ENSG00000277785+ENSG00000214265+ENSG00000207133+ENSG00000261069+ENSG00000207442+ENSG00000278715+ENSG00000207137+ENSG00000276844+ENSG00000207174+ENSG00000260780+ENSG00000274640+ENSG00000279192+ENSG00000286110+ENSG00000252277+ENSG00000239014…	E718	86.3505	0.0310873	17.794	2.46159e-05	0.0140543	14.7656	11.6733	-0.845775	15	25376243	25378997	2755	+	193	53	70	215	214	354	252	42	58	39	62	30	174	39	202	59	29	39	ENST00000658853	NA
ENSG00000273841+ENSG00000085231	E009	22.9708	0.0206183	17.0334	3.6728e-05	0.0173993	8.21041	6.25469	-0.845118	5	69364744	69365144	401	-	53	16	23	51	62	100	62	15	22	10	15	8	43	9	43	13	0	7	c("ENST00000506736", "ENST00000217893", "ENST00000328663")	NA
ENSG00000165819	E006	35.3623	0.0284617	17.0409	3.65828e-05	0.017368	10.0154	7.70059	-0.844799	14	21499025	21499137	113	-	92	25	31	54	84	112	57	24	20	29	31	16	44	24	73	8	13	27	c("ENST00000396522", "ENST00000537163", "ENST00000539760", "ENST00000298717", "ENST00000544248", "ENST00000544500", "ENST00000543235")	METTL3
ENSG00000260456+ENSG00000131152+ENSG00000103264	E038	31.0957	0.017264	19.9776	7.83531e-06	0.00664982	9.05981	6.93414	-0.843492	16	87358411	87358497	87	-	44	24	24	68	71	64	78	25	18	24	50	15	31	9	46	8	21	16	ENST00000636077	NA
ENSG00000175662	E018	19.4849	0.0139414	17.1175	3.51374e-05	0.0170114	7.73914	5.89322	-0.839773	17	17862781	17862848	68	-	40	19	11	60	48	52	49	10	15	17	15	8	34	3	46	4	14	9	c("ENST00000540946", "ENST00000478943", "ENST00000379504", "ENST00000581396", "ENST00000535933", "ENST00000542206", "ENST00000318094", "ENST00000395739")	TOM1L2
ENSG00000172594	E007	18.9117	0.0220841	13.896	0.000193213	0.0432934	7.61206	5.79389	-0.839392	6	122801310	122801406	97	+	73	11	7	45	69	73	72	4	18	10	10	11	20	5	38	2	16	5	c("ENST00000539041", "ENST00000368440")	SMPDL3A
ENSG00000123066	E070	22.3469	0.0263703	13.5408	0.000233438	0.0475923	8.27244	6.32024	-0.837155	12	116007445	116007459	15	-	25	17	22	41	41	51	88	15	13	15	21	12	54	9	43	15	6	10	c("ENST00000649655", "ENST00000549755", "ENST00000281928", "ENST00000649607", "ENST00000549786", "ENST00000648737", "ENST00000650226", "ENST00000650443", "ENST00000548743")	MED13L
ENSG00000152556	E025	112.066	0.0225998	25.0539	5.575e-07	0.00130368	16.0017	12.7807	-0.837039	12	48119364	48119390	27	+	183	66	70	323	227	363	302	70	84	115	96	46	138	42	294	57	49	41	c("ENST00000629846", "ENST00000546964", "ENST00000551485", "ENST00000548720", "ENST00000551548", "ENST00000547066", "ENST00000551339", "ENST00000359794", "ENST00000552989")	PFKM
ENSG00000182150	E020	20.7172	0.0310511	13.3582	0.000257299	0.0498305	7.92755	6.05314	-0.834096	9	95907123	95907271	149	+	38	11	16	57	56	75	45	11	19	19	11	4	40	14	41	15	4	6	c("ENST00000661047", "ENST00000653738", "ENST00000682394", "ENST00000653324", "ENST00000682983", "ENST00000670016", "ENST00000683937", "ENST00000288985", "ENST00000683176", "ENST00000683156", "ENST00000466840", "ENST00000683350", "ENST00000402838", "ENST00000683128", "ENST00000683227", "ENST00000659728", "ENST00000683991")	ERCC6L2
ENSG00000243696+ENSG00000213533+ENSG00000248592+ENSG00000272573+ENSG00000055955	E078	573.739	0.056559	14.4499	0.000143939	0.0366233	26.9557	22.9429	-0.833149	3	52836733	52840217	3485	-	927	380	498	1773	1385	2087	827	342	425	263	596	202	832	193	1730	280	294	341	c("ENST00000355083", "ENST00000495552")	NA
ENSG00000111640	E009	236.938	0.048308	16.147	5.86101e-05	0.0227218	20.3948	16.7647	-0.83018	12	6534792	6534809	18	+	329	169	245	331	502	550	700	130	297	295	127	94	147	157	400	118	64	70	c("ENST00000396859", "ENST00000466588", "ENST00000466525")	GAPDH
ENSG00000170776+ENSG00000284160	E034	32.6835	0.0187333	19.9319	8.02484e-06	0.00673269	9.74327	7.51769	-0.829297	15	85662388	85662453	66	+	53	20	26	59	109	85	94	14	28	27	25	10	42	10	72	11	36	16	c("ENST00000361243", "ENST00000559486")	NA
ENSG00000154358	E136	160.285	0.0306901	25.3682	4.73669e-07	0.00119676	18.1518	14.7277	-0.828299	1	228366074	228366186	113	+	261	182	138	455	228	311	186	98	120	127	179	83	96	51	256	41	138	139	c("ENST00000422127", "ENST00000680850", "ENST00000636476", "ENST00000662438", "ENST00000570156")	OBSCN
ENSG00000149311	E034	17.8138	0.0185267	13.6475	0.000220539	0.0460323	7.65261	5.85661	-0.823404	11	108229273	108229323	51	+	47	10	12	49	55	57	72	9	16	6	9	10	49	9	37	6	1	6	c("ENST00000682430", "ENST00000601453", "ENST00000682147", "ENST00000683174", "ENST00000675843", "ENST00000452508", "ENST00000682516", "ENST00000638443", "ENST00000682956", "ENST00000682465", "ENST00000527805", "ENST00000683468", "ENST00000640388", "ENST00000683914", "ENST00000675595", "ENST00000278616", "ENST00000684179", "ENST00000530958", "ENST00000683488", "ENST00000639240", "ENST00000684061"…	ATM
ENSG00000287315	E009	151.211	0.0381067	29.0305	7.12485e-08	0.000270023	17.8776	14.5074	-0.821464	1	228368196	228368554	359	-	233	137	133	432	250	355	213	113	102	101	163	86	116	31	252	73	108	135	ENST00000653257
ENSG00000132294	E036	33.1697	0.0317365	14.1007	0.00017328	0.040391	9.90161	7.66571	-0.82131	8	132010896	132011079	184	+	69	15	37	81	71	165	114	16	25	15	18	7	50	13	88	31	3	15	c("ENST00000254624", "ENST00000521940", "ENST00000523074", "ENST00000519656")	EFR3A
ENSG00000075539	E095	22.6793	0.0279502	15.9758	6.41582e-05	0.0238626	8.31003	6.38436	-0.820691	4	48684673	48684795	123	-	37	17	18	42	59	77	54	13	23	14	26	7	72	7	40	7	3	14	c("ENST00000507711", "ENST00000514783", "ENST00000515684", "ENST00000502520", "ENST00000358350", "ENST00000509886", "ENST00000503238")	FRYL
ENSG00000079785	E052	52.8662	0.0368213	16.2222	5.63306e-05	0.0222955	11.9364	9.35277	-0.81858	2	15630776	15631097	322	+	125	37	48	90	117	235	141	30	54	33	24	32	88	18	144	29	5	16	c("ENST00000617198", "ENST00000470674", "ENST00000677302", "ENST00000677437", "ENST00000676759", "ENST00000677649", "ENST00000679227", "ENST00000676916", "ENST00000676937", "ENST00000233084", "ENST00000678137", "ENST00000381341", "ENST00000678536", "ENST00000478695", "ENST00000677355", "ENST00000678755", "ENST00000678594", "ENST00000678786", "ENST00000434671", "ENST00000677552", "ENST00000621973"…	DDX1
ENSG00000114416	E055	118.18	0.0485567	14.9553	0.000110089	0.0313457	16.5422	13.3253	-0.818504	3	180976419	180976545	127	+	256	59	71	348	308	482	470	48	87	52	70	65	212	41	316	100	8	51	c("ENST00000468861", "ENST00000357559", "ENST00000472339", "ENST00000445140", "ENST00000305586", "ENST00000475315")	FXR1
ENSG00000280987+ENSG00000015479+ENSG00000281398	E043	43.4006	0.034999	15.7139	7.36815e-05	0.02579	11.4475	8.94696	-0.817821	5	139293750	139293772	23	+	122	21	28	171	113	153	154	11	28	24	23	13	159	11	121	20	16	17	c("ENST00000513121", "ENST00000510056", "ENST00000504045", "ENST00000504311", "ENST00000509918", "ENST00000511249", "ENST00000502499", "ENST00000511978", "ENST00000512876", "ENST00000394805", "ENST00000503811", "ENST00000507860", "ENST00000513678")	NA
ENSG00000131018	E241	17.9614	0.0216803	16.2992	5.40871e-05	0.0219266	7.44937	5.70716	-0.817506	6	152628332	152628483	152	-	31	10	18	45	39	32	37	7	17	14	17	4	54	7	18	13	12	13	c("ENST00000367255", "ENST00000466159", "ENST00000610489", "ENST00000673163", "ENST00000537750", "ENST00000423061", "ENST00000461872", "ENST00000367248")	SYNE1
ENSG00000066044	E004	39.3668	0.037744	13.6087	0.000225137	0.046424	10.7919	8.41198	-0.814809	19	7963159	7963629	471	-	122	15	26	73	117	121	113	19	25	16	40	20	85	16	85	30	13	21	c("ENST00000407627", "ENST00000596459")	ELAVL1
ENSG00000254673+ENSG00000168172+ENSG00000168522	E075	42.5955	0.0291533	16.4725	4.93617e-05	0.0210686	10.8625	8.47152	-0.814346	8	43085582	43085780	199	+	59	22	37	97	99	148	104	44	31	37	31	16	88	14	112	12	17	15	c("ENST00000529687", "ENST00000302279", "ENST00000526755", "ENST00000525099")	NA
ENSG00000142192	E004	40.8507	0.0333999	15.4008	8.69535e-05	0.0280668	10.8482	8.45984	-0.814288	21	25881332	25881513	182	-	83	17	49	102	81	111	103	33	30	21	35	14	97	22	119	20	5	17	c("ENST00000346798", "ENST00000348990", "ENST00000359726", "ENST00000440126", "ENST00000439274", "ENST00000357903", "ENST00000354192")	APP
ENSG00000236144	E025	16.0186	0.030812	18.5156	1.68516e-05	0.0109306	7.23322	5.54355	-0.813663	19	35545937	35546029	93	-	38	5	12	44	33	35	37	12	12	14	14	9	52	4	33	6	7	9	ENST00000589137	TMEM147-AS1
ENSG00000128739+ENSG00000275127+ENSG00000259905+ENSG00000251896+ENSG00000276314+ENSG00000207279+ENSG00000207375+ENSG00000273835+ENSG00000278123+ENSG00000207460+ENSG00000277785+ENSG00000214265+ENSG00000207133+ENSG00000261069+ENSG00000207442+ENSG00000278715+ENSG00000207137+ENSG00000276844+ENSG00000207174+ENSG00000260780+ENSG00000274640+ENSG00000279192+ENSG00000286110+ENSG00000252277+ENSG00000239014…	E719	78.8135	0.0376387	13.4923	0.000239544	0.0484406	14.188	11.2898	-0.811307	15	25378998	25381268	2271	+	210	37	61	199	160	283	188	46	63	37	74	38	175	25	171	38	34	49	c("ENST00000658853", "ENST00000658623")	NA
ENSG00000213413+ENSG00000066923	E075	36.2936	0.0279523	14.6718	0.000127946	0.0341312	9.87448	7.6704	-0.810351	7	100218241	100218616	376	+	50	14	55	65	79	123	77	19	31	28	41	17	51	12	50	18	33	3	ENST00000471803	NA
ENSG00000138078	E037	22.4333	0.0233089	15.6824	7.49168e-05	0.0259743	8.78897	6.79127	-0.809969	2	44359751	44360038	288	-	46	5	8	38	40	65	32	12	11	12	13	10	82	24	83	21	14	21	c("ENST00000425263", "ENST00000409936", "ENST00000426481", "ENST00000260648")	PREPL
ENSG00000261553+ENSG00000118939+ENSG00000136153	E013	36.1888	0.0278205	14.1746	0.000166607	0.0397199	10.7619	8.40351	-0.808636	13	75569460	75569507	48	+	96	16	25	58	77	89	89	20	18	23	14	20	137	19	108	26	23	26	c("ENST00000419068", "ENST00000377595", "ENST00000606347", "ENST00000618773", "ENST00000570285", "ENST00000471792", "ENST00000563635")	NA
ENSG00000066777	E044	41.2124	0.0294523	18.3149	1.87236e-05	0.011895	11.0145	8.61719	-0.806916	8	67271709	67271936	228	-	109	26	29	87	132	173	130	20	31	15	25	17	144	14	77	25	5	15	ENST00000262215	ARFGEF1
ENSG00000186439	E043	128.652	0.0310794	15.2678	9.32938e-05	0.0289241	17.21	13.9684	-0.805705	6	123528714	123529293	580	-	290	101	89	312	288	440	477	52	51	63	90	35	254	48	354	80	63	111	c("ENST00000422596", "ENST00000542443")	TRDN
ENSG00000241809+ENSG00000213949+ENSG00000152684	E035	34.979	0.0162781	16.7945	4.16531e-05	0.0188006	9.70112	7.54249	-0.804772	5	52927584	52927664	81	+	102	11	38	139	96	98	140	13	22	17	25	16	43	14	35	13	11	23	c("ENST00000282588", "ENST00000504669", "ENST00000650673")	NA
ENSG00000064652	E029	20.2767	0.024497	17.6744	2.62131e-05	0.0145146	7.93928	6.14035	-0.795217	5	123008162	123008610	449	+	48	13	10	39	39	73	84	10	13	14	18	10	46	9	33	2	13	15	c("ENST00000513881", "ENST00000261369")	SNX24
ENSG00000154358	E154	125.002	0.0131822	40.8386	1.65337e-10	3.63433e-06	16.5181	13.3955	-0.793682	1	228374314	228374424	111	+	247	102	123	400	185	263	180	71	84	80	148	59	127	39	194	38	113	108	c("ENST00000664353", "ENST00000662438", "ENST00000422127", "ENST00000680850", "ENST00000660585", "ENST00000665495", "ENST00000636476", "ENST00000669688", "ENST00000570156")	OBSCN
ENSG00000141338	E065	35.5082	0.0274265	14.121	0.000171422	0.0402144	10.186	7.96837	-0.79324	17	68955219	68955325	107	-	52	22	42	97	88	98	92	16	23	20	30	18	43	10	108	19	20	20	c("ENST00000541225", "ENST00000428549", "ENST00000430352", "ENST00000586539", "ENST00000615593", "ENST00000585850", "ENST00000269080")	ABCA8
ENSG00000123124	E030	88.824	0.0571943	14.2852	0.000157096	0.0384541	14.2611	11.413	-0.79323	8	86442619	86442778	160	+	233	47	100	176	218	416	193	48	98	57	53	28	90	37	204	57	5	26	c("ENST00000517970", "ENST00000521997", "ENST00000518683", "ENST00000520453", "ENST00000265428", "ENST00000524036")	WWP1
ENSG00000154358	E170	53.2175	0.0312638	14.4979	0.000140316	0.036098	11.7746	9.30751	-0.787034	1	228378271	228378420	150	+	60	54	68	191	67	98	53	32	49	25	58	34	54	10	102	15	43	40	c("ENST00000664353", "ENST00000422127", "ENST00000680850", "ENST00000665495", "ENST00000664862", "ENST00000636476", "ENST00000662438", "ENST00000570156")	OBSCN
ENSG00000048392	E003	32.9184	0.0219395	16.3999	5.12887e-05	0.0213118	9.7442	7.62854	-0.783811	8	102206278	102206387	110	-	45	23	28	101	86	152	83	23	23	22	17	12	58	10	84	19	6	13	ENST00000251810	RRM2B
ENSG00000172336	E004	33.6134	0.0404906	20.639	5.54551e-06	0.00529989	9.97245	7.81775	-0.783171	7	100707243	100707486	244	+	84	20	21	103	94	86	117	18	27	20	26	13	66	5	113	9	11	21	ENST00000303151	POP7
ENSG00000198589	E082	22.7918	0.0200004	14.1529	0.000168537	0.0398778	8.44905	6.57682	-0.782477	4	150908334	150908467	134	-	53	8	22	49	62	95	70	11	14	15	9	16	37	8	56	16	8	10	c("ENST00000507224", "ENST00000651035", "ENST00000651943", "ENST00000510413", "ENST00000357115")	LRBA
ENSG00000154358	E158	123.242	0.0306523	23.9174	1.0056e-06	0.00180936	16.5805	13.4962	-0.78155	1	228375702	228375800	99	+	292	103	92	388	207	292	231	65	93	67	135	69	122	22	230	30	123	100	c("ENST00000664353", "ENST00000662438", "ENST00000422127", "ENST00000680850", "ENST00000660585", "ENST00000665495", "ENST00000664862", "ENST00000636476", "ENST00000669688", "ENST00000570156")	OBSCN
ENSG00000161010+ENSG00000197226	E004	286.055	0.0130906	28.4336	9.69655e-08	0.000355238	21.6472	18.1611	-0.775535	5	179837143	179837204	62	-	675	142	197	615	670	918	783	192	228	273	251	181	331	65	538	108	141	128	c("ENST00000522663", "ENST00000518950", "ENST00000518235", "ENST00000520698")	NA
ENSG00000109790	E008	21.6398	0.0167016	13.6766	0.000217142	0.0458228	8.15681	6.35696	-0.774814	4	39075965	39076147	183	+	57	11	13	57	67	65	60	9	15	14	12	12	31	3	41	22	7	18	c("ENST00000508137", "ENST00000261425", "ENST00000381930", "ENST00000514399", "ENST00000504108")	KLHL5
ENSG00000163697	E003	75.4397	0.0217013	19.3961	1.06223e-05	0.00825061	13.5719	10.88	-0.773878	4	40814607	40815312	706	-	187	47	73	144	205	233	171	66	39	53	73	21	137	23	172	29	11	54	c("ENST00000543538", "ENST00000513140", "ENST00000295974", "ENST00000508593")	APBB2
ENSG00000259972+ENSG00000214331	E007	105.633	0.0166676	27.4052	1.64988e-07	0.000510795	15.4746	12.5427	-0.773622	16	74306043	74306254	212	-	199	68	75	196	264	466	327	70	90	76	60	46	144	35	200	54	32	68	c("ENST00000655599", "ENST00000621548")	NA
ENSG00000162607	E006	19.8992	0.0158884	17.6513	2.65329e-05	0.0145443	7.89699	6.15155	-0.772831	1	62439799	62440037	239	+	59	15	19	52	48	77	52	9	7	12	13	5	41	9	45	16	2	10	c("ENST00000442679", "ENST00000371146", "ENST00000339950", "ENST00000452143")	USP1
ENSG00000118181	E004	63.6443	0.0377052	14.2784	0.000157665	0.0384649	12.3248	9.81723	-0.771923	11	119015841	119015939	99	-	50	64	67	140	102	142	123	98	46	54	39	19	93	6	114	53	7	31	c("ENST00000532567", "ENST00000527673", "ENST00000527791", "ENST00000527853")	RPS25
ENSG00000100519	E046	34.1946	0.0286717	17.2303	3.31117e-05	0.0164622	10.0531	7.91254	-0.771853	14	52727499	52727817	319	+	77	17	28	103	100	174	121	16	26	15	19	11	74	12	106	12	8	7	c("ENST00000555175", "ENST00000612399", "ENST00000557632", "ENST00000445930", "ENST00000557557")	PSMC6
ENSG00000154358	E140	152.261	0.0313648	23.3879	1.32406e-06	0.00215889	17.7588	14.5973	-0.770699	1	228367886	228367946	61	+	275	145	152	345	214	331	180	114	107	109	172	99	95	33	242	49	118	146	c("ENST00000422127", "ENST00000680850", "ENST00000636476", "ENST00000662438", "ENST00000570156")	OBSCN
ENSG00000127540+ENSG00000071655+ENSG00000267059	E032	166.75	0.0295507	20.1625	7.11328e-06	0.00627948	18.1856	14.9866	-0.770209	19	1598049	1598215	167	-	227	124	212	284	335	526	386	117	149	141	124	85	229	54	485	71	37	60	c("ENST00000593264", "ENST00000589880", "ENST00000591899", "ENST00000593029")	NA
ENSG00000140943	E048	23.58	0.0153249	16.1372	5.8914e-05	0.0227593	8.36516	6.5394	-0.768211	16	84101801	84101897	97	-	65	18	21	49	41	71	52	13	19	14	13	6	44	9	38	16	13	23	c("ENST00000567557", "ENST00000343411", "ENST00000569907")	MBTPS1
ENSG00000151148	E035	20.1035	0.0146515	13.9728	0.00018547	0.0422912	7.60903	5.93776	-0.76377	12	109511204	109511303	100	+	54	17	12	45	41	48	55	15	15	11	21	9	28	10	41	4	16	5	c("ENST00000449510", "ENST00000434735", "ENST00000535900", "ENST00000539584", "ENST00000539599", "ENST00000342494")	UBE3B
ENSG00000287315	E008	78.3275	0.0240578	30.6232	3.13317e-08	0.000146534	13.8954	11.1991	-0.761915	1	228367802	228367913	112	-	150	69	69	217	131	169	122	43	51	52	94	50	77	21	176	30	40	74	ENST00000653257
ENSG00000096384	E003	601.317	0.0282285	18.8953	1.38091e-05	0.00972894	27.108	23.4347	-0.760245	6	44247101	44247195	95	+	840	402	738	893	1162	1433	1148	535	443	447	546	233	1041	223	1686	296	273	344	c("ENST00000371646", "ENST00000353801")	HSP90AB1
ENSG00000122367	E014	1139.13	0.0307518	22.9108	1.697e-06	0.00253757	31.7255	27.9419	-0.758925	10	86699278	86700045	768	+	1970	787	851	2644	2131	3336	2634	763	901	768	1130	576	1497	217	2173	381	1027	911	c("ENST00000542786", "ENST00000372066", "ENST00000623007", "ENST00000263066", "ENST00000372056")	LDB3
ENSG00000147140	E076	38.3902	0.0199056	17.6103	2.71113e-05	0.0146064	10.2765	8.13146	-0.758594	X	71300856	71301131	276	+	54	26	38	74	74	104	81	40	27	26	28	18	63	14	85	13	26	24	c("ENST00000678335", "ENST00000677446", "ENST00000679267", "ENST00000677612", "ENST00000420903", "ENST00000678660", "ENST00000676797", "ENST00000535149", "ENST00000676495", "ENST00000676499", "ENST00000678830", "ENST00000677245", "ENST00000490044", "ENST00000679029", "ENST00000677218", "ENST00000276079", "ENST00000677977", "ENST00000678231", "ENST00000677274", "ENST00000677826", "ENST00000677879"…
)	NONO
ENSG00000100226	E037	26.3429	0.0240354	14.182	0.000165949	0.0396496	8.95419	7.04092	-0.758376	22	38735174	38735310	137	+	57	13	25	95	64	82	66	10	18	12	25	11	49	5	61	6	21	21	ENST00000487538	GTPBP1
ENSG00000092148	E003	161.646	0.0485005	13.3864	0.000253457	0.0494788	18.1753	15.0255	-0.757985	14	31100118	31100596	479	-	437	68	146	324	478	869	495	63	122	67	96	56	321	85	445	98	24	41	c("ENST00000611816", "ENST00000554882", "ENST00000553700", "ENST00000555843", "ENST00000399332")	HECTD1
ENSG00000129696	E003	21.7587	0.0159101	15.8533	6.84459e-05	0.0247299	8.14599	6.38397	-0.757644	8	33498722	33498953	232	-	61	17	15	56	48	69	44	13	15	15	7	9	32	9	52	13	13	15	c("ENST00000613904", "ENST00000431156")	TTI2
ENSG00000221914	E052	40.0735	0.013442	21.3157	3.89533e-06	0.00430273	10.4112	8.24994	-0.756166	8	26362684	26362848	165	+	109	34	34	83	63	120	118	26	23	19	27	19	53	33	64	20	14	23	c("ENST00000518215", "ENST00000660435", "ENST00000518890", "ENST00000517754", "ENST00000667651", "ENST00000657943", "ENST00000315985", "ENST00000666129", "ENST00000665949", "ENST00000380737", "ENST00000524169", "ENST00000665751")	PPP2R2A
ENSG00000186298	E002	48.165	0.0221038	16.1166	5.95594e-05	0.0228494	11.0898	8.8324	-0.750941	12	110719908	110719982	75	-	114	26	52	112	102	136	141	38	59	30	25	22	88	15	84	28	4	14	c("ENST00000335007", "ENST00000340766")	PPP1CC
ENSG00000152556	E026	150.72	0.0205766	22.5591	2.03776e-06	0.00279954	17.7156	14.6373	-0.750376	12	48119391	48119406	16	+	253	83	86	439	324	482	388	83	127	148	126	69	210	48	388	83	78	59	c("ENST00000629846", "ENST00000546964", "ENST00000551485", "ENST00000548720", "ENST00000551548", "ENST00000547066", "ENST00000551339", "ENST00000548345", "ENST00000359794", "ENST00000552989")	PFKM
ENSG00000125995	E010	40.4251	0.0422776	13.8435	0.000198683	0.0436146	10.6853	8.49447	-0.750278	20	35700798	35700910	113	+	61	25	31	102	65	101	78	48	26	33	33	26	70	3	152	7	28	19	c("ENST00000374078", "ENST00000374077", "ENST00000374072", "ENST00000397416", "ENST00000336695")	ROMO1
ENSG00000120616	E001	40.5958	0.0122514	23.0423	1.58475e-06	0.00245316	10.7712	8.57343	-0.747687	10	32267751	32268480	730	-	100	21	26	107	85	131	154	16	25	29	30	22	70	18	88	22	14	26	c("ENST00000375110", "ENST00000319778")	EPC1
ENSG00000028203	E033	46.2329	0.0171045	18.9909	1.31344e-05	0.00943499	11.5043	9.1923	-0.747379	12	95251940	95251944	5	+	97	24	25	108	131	141	164	20	42	32	31	26	120	15	115	14	14	31	c("ENST00000551472", "ENST00000397792", "ENST00000548371", "ENST00000551902", "ENST00000551994", "ENST00000552031", "ENST00000549002", "ENST00000553063", "ENST00000549624", "ENST00000548838", "ENST00000551356", "ENST00000551792", "ENST00000546445", "ENST00000550803", "ENST00000547997", "ENST00000549192", "ENST00000546365", "ENST00000548455", "ENST00000547894", "ENST00000546409", "ENST00000551695"…
ENST00000551311", "ENST00000552660", "ENST00000551746", "ENST00000547611", "ENST00000548822", "ENST00000546398", "ENST00000552626") "VEZT
ENSG00000186868	E015	20.3852	0.0162787	13.4132	0.000249861	0.0490845	7.95512	6.25485	-0.74516	17	45972783	45974384	1602	+	38	16	30	43	28	55	30	5	15	19	13	8	61	7	49	10	12	14	ENST00000576518	MAPT
ENSG00000047849	E049	334.315	0.0259578	17.5434	2.80828e-05	0.0148168	22.7433	19.3362	-0.74295	3	48016334	48016412	79	-	479	225	434	591	632	511	809	394	219	203	320	189	478	70	601	140	194	188	c("ENST00000434267", "ENST00000633710", "ENST00000683076")	MAP4
ENSG00000170315	E016	449.196	0.022278	28.2198	1.08289e-07	0.000366203	24.7925	21.2882	-0.742745	17	16382527	16382739	213	+	744	301	467	782	914	1535	1206	330	426	314	336	244	859	84	1188	177	158	192	c("ENST00000302182", "ENST00000535788", "ENST00000614404", "ENST00000395837", "ENST00000578649", "ENST00000395839")	UBB
ENSG00000170832	E047	23.0643	0.0141422	15.3531	8.91738e-05	0.0284081	8.4636	6.67554	-0.742185	17	60294683	60294801	119	-	43	12	14	54	57	75	76	19	12	14	12	13	47	9	53	6	22	12	c("ENST00000300896", "ENST00000588898", "ENST00000590133", "ENST00000393003")	USP32
ENSG00000198467	E006	65.1766	0.0372102	15.1126	0.000101283	0.0300045	13.0492	10.5444	-0.737407	9	35682905	35682931	27	-	158	43	41	208	119	177	183	53	33	50	43	36	106	11	232	23	30	35	ENST00000643485	TPM2
ENSG00000154358	E142	232.179	0.031232	20.611	5.62722e-06	0.0053547	20.548	17.3023	-0.736333	1	228368722	228368894	173	+	572	167	168	682	504	601	407	133	143	126	256	130	190	77	490	86	170	184	c("ENST00000422127", "ENST00000680850", "ENST00000636476", "ENST00000662438", "ENST00000570156")	OBSCN
ENSG00000130517	E019	18.0824	0.0170357	13.6156	0.000224309	0.0463798	7.36456	5.80061	-0.732638	19	18363999	18364218	220	+	41	14	8	49	38	61	52	9	18	14	16	7	36	8	39	1	13	5	c("ENST00000269919", "ENST00000252813", "ENST00000600283")	PGPEP1
ENSG00000112715	E025	24.7448	0.0165001	14.1072	0.000172684	0.0403381	8.08338	6.38622	-0.732155	6	43780732	43780785	54	+	63	22	24	35	40	89	53	17	23	19	21	13	23	8	44	2	13	17	c("ENST00000520948", "ENST00000480614", "ENST00000518689", "ENST00000372055", "ENST00000413642", "ENST00000523873", "ENST00000519767", "ENST00000425836")	VEGFA
ENSG00000160679	E006	184.239	0.0292884	17.7153	2.56554e-05	0.014423	19.428	16.2825	-0.731496	1	153636654	153638083	1430	+	422	120	159	311	360	681	535	68	84	85	174	94	460	69	666	86	105	114	ENST00000495554	CHTOP
ENSG00000154358	E090	98.1467	0.0279638	20.7513	5.22961e-06	0.0050523	15.1703	12.4235	-0.731198	1	228313614	228313886	273	+	238	85	105	314	148	273	145	59	59	54	72	40	113	16	172	37	85	107	ENST00000660857	OBSCN
ENSG00000028203	E034	47.4987	0.0198118	15.7624	7.18171e-05	0.02538	11.631	9.35926	-0.726629	12	95251945	95251966	22	+	101	22	25	107	140	156	179	21	40	31	29	28	129	14	112	20	14	31	c("ENST00000551472", "ENST00000397792", "ENST00000548371", "ENST00000551902", "ENST00000551994", "ENST00000552031", "ENST00000549002", "ENST00000553063", "ENST00000549624", "ENST00000548838", "ENST00000551356", "ENST00000551792", "ENST00000546445", "ENST00000550803", "ENST00000547997", "ENST00000549192", "ENST00000546365", "ENST00000548455", "ENST00000547894", "ENST00000546409", "ENST00000551695"…
ENST00000551311", "ENST00000552660", "ENST00000547484", "ENST00000551746", "ENST00000547611", "ENST00000548822", "ENST00000546398", "ENST00000552626") "VEZT
ENSG00000197780	E002	58.0563	0.0260859	24.3441	8.05746e-07	0.00155363	12.214	9.85947	-0.726111	1	109064140	109064432	293	-	87	51	65	107	94	257	99	37	57	40	54	17	110	7	191	45	7	14	ENST00000338366	TAF13
ENSG00000144567	E031	37.4773	0.0256964	14.4496	0.000143959	0.0366233	10.1674	8.14387	-0.718315	2	219183801	219185475	1675	+	79	28	41	73	65	89	96	21	37	20	27	20	55	10	74	9	26	37	ENST00000430297	RETREG2
ENSG00000114416	E053	206.296	0.0327963	18.5547	1.651e-05	0.0108268	19.8247	16.7277	-0.712861	3	180976283	180976378	96	+	418	112	148	479	449	769	742	118	168	107	98	125	363	101	462	182	25	82	c("ENST00000491062", "ENST00000468861", "ENST00000357559", "ENST00000480918", "ENST00000472339", "ENST00000445140", "ENST00000305586", "ENST00000475315")	FXR1
ENSG00000123636+ENSG00000225369	E046	21.9915	0.0151657	13.8274	0.000200398	0.0437873	8.1789	6.50648	-0.7122	2	159427941	159428042	102	-	36	12	18	47	48	61	55	12	15	15	12	21	43	7	47	13	17	12	c("ENST00000343439", "ENST00000392783", "ENST00000472953", "ENST00000441143")	NA
ENSG00000154358	E139	255.939	0.0190471	30.4706	3.38961e-08	0.000155225	21.0752	17.9062	-0.710486	1	228366975	228367175	201	+	453	229	223	743	402	558	372	166	172	165	287	155	217	70	478	100	170	245	c("ENST00000422127", "ENST00000680850", "ENST00000636476", "ENST00000662438", "ENST00000570156")	OBSCN
ENSG00000111142	E031	94.1047	0.00919086	38.3721	5.84613e-10	9.21988e-06	15.2801	12.5958	-0.710137	12	95514343	95515839	1497	+	173	65	65	190	219	297	296	58	70	39	55	42	242	43	258	68	41	46	ENST00000323666	METAP2
ENSG00000138347	E003	176.65	0.0186431	24.5048	7.41253e-07	0.00147314	18.9223	15.9033	-0.710023	10	68106540	68106801	262	+	351	91	115	345	333	567	449	90	115	143	158	119	312	64	345	134	135	75	ENST00000354393	MYPN
ENSG00000115295	E040	35.5117	0.0230099	15.6908	7.45873e-05	0.0259009	10.2706	8.25293	-0.709711	2	29181759	29181923	165	+	82	23	29	87	103	166	96	20	14	19	27	17	79	12	129	12	5	13	c("ENST00000404424", "ENST00000320081")	CLIP4
ENSG00000288698+ENSG00000058056+ENSG00000136521	E042	110.057	0.0118276	26.8251	2.22727e-07	0.000644189	15.7285	13.001	-0.708922	3	179624501	179625916	1416	+	278	69	97	266	248	389	235	56	87	76	75	49	194	42	195	55	50	70	c("ENST00000493866", "ENST00000259037")	NA
ENSG00000143499	E020	41.6785	0.018672	15.5332	8.10705e-05	0.0271238	10.638	8.56537	-0.708855	1	214336704	214337130	427	+	152	32	28	68	100	177	142	16	26	30	21	19	54	13	93	27	13	17	c("ENST00000416415", "ENST00000366957", "ENST00000491455", "ENST00000460580", "ENST00000471645")	SMYD2
ENSG00000154358	E135	196.046	0.0317147	17.0435	3.65339e-05	0.017368	19.2983	16.2714	-0.705086	1	228365436	228365560	125	+	281	220	196	575	235	328	213	117	134	142	233	107	127	72	338	62	150	190	c("ENST00000422127", "ENST00000680850", "ENST00000636476", "ENST00000662438", "ENST00000570156")	OBSCN
ENSG00000154358	E161	57.7158	0.0248072	17.2722	3.2389e-05	0.0162049	12.1656	9.89727	-0.699599	1	228376008	228376062	55	+	91	46	47	186	80	134	105	37	38	30	75	31	52	22	124	11	53	48	c("ENST00000664353", "ENST00000422127", "ENST00000680850", "ENST00000665495", "ENST00000664862", "ENST00000636476", "ENST00000662438", "ENST00000570156")	OBSCN
ENSG00000100226	E038	33.3505	0.0199743	14.4878	0.000141071	0.0362257	9.63665	7.7501	-0.697835	22	38736029	38736175	147	+	57	22	26	95	90	71	76	17	30	16	31	23	55	8	54	14	32	16	c("ENST00000458073", "ENST00000487538", "ENST00000484971")	GTPBP1
ENSG00000131051	E086	89.6925	0.0248458	14.5352	0.000137565	0.0357393	14.8212	12.2317	-0.697479	20	35740099	35740457	359	-	250	39	61	180	252	445	269	32	69	38	55	42	194	49	227	47	26	41	c("ENST00000463004", "ENST00000461849")	RBM39
ENSG00000263753	E024	33.2517	0.014231	16.8568	4.0308e-05	0.0184588	9.85989	7.93977	-0.696976	18	5239214	5239859	646	+	92	18	20	120	69	100	87	16	25	21	13	14	64	19	73	29	10	14	c("ENST00000668495", "ENST00000670111", "ENST00000658607", "ENST00000670993", "ENST00000654021", "ENST00000581471", "ENST00000661829")	LINC00667
ENSG00000157020	E044	20.1951	0.0146037	14.19	0.000165245	0.0395675	7.75784	6.19702	-0.694476	3	10321062	10321082	21	-	38	9	13	53	47	50	64	11	8	27	22	10	39	3	50	8	10	10	c("ENST00000432213", "ENST00000397105", "ENST00000337354", "ENST00000350697", "ENST00000397102", "ENST00000383801", "ENST00000397101", "ENST00000397099")	SEC13
ENSG00000164609	E001	84.7734	0.0322038	13.5495	0.000232354	0.0474669	14.5305	11.9862	-0.693793	5	160401641	160403152	1512	-	220	52	65	194	220	323	264	30	69	34	47	38	206	37	241	48	29	39	ENST00000297151	SLU7
ENSG00000254673+ENSG00000168172+ENSG00000168522	E060	42.6524	0.0135662	15.0984	0.000102049	0.0301471	10.8405	8.78171	-0.692425	8	43077227	43077272	46	+	105	24	31	113	106	115	144	22	21	29	30	20	72	19	83	27	28	17	c("ENST00000527153", "ENST00000533998", "ENST00000533336", "ENST00000525099", "ENST00000534420", "ENST00000529687", "ENST00000533383", "ENST00000533368", "ENST00000302279", "ENST00000526755")	NA
ENSG00000264501+ENSG00000054523	E034	2040.93	0.0266343	13.8477	0.000198242	0.0436146	36.2588	32.7491	-0.691892	1	10306758	10308597	1840	+	4045	1080	1652	4357	4335	7846	5197	1017	1044	1010	1221	1121	5510	1219	5999	1700	631	1006	ENST00000377093	NA
ENSG00000131375	E005	23.935	0.0153202	14.2065	0.000163804	0.0393082	8.52026	6.83491	-0.690812	3	15212104	15212212	109	+	43	17	9	64	58	84	73	16	19	11	23	10	62	2	47	14	12	17	c("ENST00000253693", "ENST00000418994")	CAPN7
ENSG00000153914	E049	82.5881	0.0278673	16.2865	5.44493e-05	0.0219482	14.3966	11.8784	-0.690599	5	66179180	66180811	1632	+	199	49	89	134	182	345	215	32	53	31	70	36	188	36	252	58	11	52	c("ENST00000284041", "ENST00000519259", "ENST00000334121")	SREK1
ENSG00000079616	E034	29.2608	0.0339334	13.3982	0.00025187	0.049378	9.54353	7.69124	-0.689991	16	29804814	29805026	213	+	76	7	25	126	51	108	107	14	17	11	17	17	77	9	99	11	17	6	c("ENST00000400751", "ENST00000561482", "ENST00000160827", "ENST00000569382", "ENST00000568312", "ENST00000565736")	KIF22
ENSG00000147274+ENSG00000206979	E008	38.3093	0.0185805	15.4997	8.25181e-05	0.0273996	10.2808	8.31323	-0.6899	X	136873246	136873425	180	-	98	40	27	69	95	138	93	21	19	22	31	12	68	18	91	30	9	14	c("ENST00000568578", "ENST00000561733", "ENST00000496459")	NA
ENSG00000138079+ENSG00000138032+ENSG00000285542	E022	80.1783	0.0379126	15.2742	9.29754e-05	0.028883	14.1458	11.6671	-0.687422	2	44232316	44232721	406	+	174	35	56	129	237	299	291	35	80	24	57	28	160	62	211	39	13	49	c("ENST00000459690", "ENST00000378551")	NA
ENSG00000103275	E050	30.1538	0.0162681	13.6138	0.000224525	0.0463798	9.09888	7.32586	-0.686962	16	1324953	1325214	262	+	74	20	29	77	64	94	64	16	22	13	33	16	43	8	49	12	11	30	c("ENST00000403747", "ENST00000562470", "ENST00000397514", "ENST00000397515", "ENST00000567383", "ENST00000406620", "ENST00000677987", "ENST00000567074", "ENST00000355803", "ENST00000325437", "ENST00000677314", "ENST00000679137")	UBE2I
ENSG00000111713+ENSG00000111716+ENSG00000285854	E044	58.4868	0.0312282	15.765	7.17163e-05	0.02538	12.7741	10.4644	-0.686794	12	21657799	21657835	37	-	160	34	59	74	134	311	159	30	24	9	55	30	235	8	201	35	16	19	c("ENST00000350669", "ENST00000544151", "ENST00000673047", "ENST00000450584", "ENST00000535112")	NA
ENSG00000104936+ENSG00000268434+ENSG00000185800	E012	51.0552	0.00949775	32.6875	1.0823e-08	7.02315e-05	12.024	9.81399	-0.686568	19	45769956	45770091	136	-	96	26	57	122	71	110	107	30	41	32	34	22	214	15	106	23	35	42	c("ENST00000343373", "ENST00000588522", "ENST00000684007", "ENST00000682994", "ENST00000598272", "ENST00000458663", "ENST00000684672", "ENST00000596686", "ENST00000682259", "ENST00000600757", "ENST00000600370", "ENST00000674226", "ENST00000682335", "ENST00000682529", "ENST00000682436", "ENST00000447742", "ENST00000683830", "ENST00000291270")	NA
ENSG00000185624	E026	72.5187	0.0227558	17.9929	2.21736e-05	0.0132447	13.5804	11.1739	-0.685737	17	81843267	81843330	64	-	182	43	58	130	140	175	177	43	60	70	55	21	215	21	192	24	56	30	c("ENST00000679628", "ENST00000476482", "ENST00000681030", "ENST00000679889", "ENST00000415593", "ENST00000679470", "ENST00000680226", "ENST00000680593", "ENST00000680368", "ENST00000679439", "ENST00000679396", "ENST00000680076", "ENST00000680547", "ENST00000575069", "ENST00000574914", "ENST00000571507", "ENST00000466567", "ENST00000679688", "ENST00000681420", "ENST00000681693", "ENST00000681515"…
ENST00000679366", "ENST00000680884", "ENST00000571617", "ENST00000680083", "ENST00000680191", "ENST00000681954", "ENST00000680719", "ENST00000680208", "ENST00000576390", "ENST00000681485", "ENST00000439918", "ENST00000473021", "ENST00000680416", "ENST00000681068", "ENST00000477607", "ENST00000679455", "ENST00000681835", "ENST00000680846", "ENST00000331483", "ENST00000474712", "ENST00000681031", "…
ENSG00000119787	E020	37.7728	0.0123254	15.8285	6.93515e-05	0.0249908	10.3138	8.35623	-0.684149	2	38313151	38313243	93	-	79	25	41	93	109	164	106	13	20	14	25	21	71	19	74	24	6	20	c("ENST00000405384", "ENST00000629272", "ENST00000402054", "ENST00000419554", "ENST00000651368", "ENST00000406122", "ENST00000443098", "ENST00000452935", "ENST00000449130", "ENST00000378954")	ATL2
ENSG00000154358	E166	144.102	0.0291552	18.8279	1.43063e-05	0.00994016	17.4345	14.6416	-0.68352	1	228377105	228377291	187	+	340	102	116	515	241	338	246	92	92	75	137	90	142	36	330	41	134	105	c("ENST00000664353", "ENST00000422127", "ENST00000680850", "ENST00000665495", "ENST00000664862", "ENST00000636476", "ENST00000662438", "ENST00000570156")	OBSCN
ENSG00000088448	E004	50.7414	0.0204047	17.8054	2.44682e-05	0.0140197	11.8546	9.6771	-0.68339	13	110883553	110883697	145	-	98	31	40	103	131	198	118	26	32	40	35	7	119	16	155	34	21	36	c("ENST00000485844", "ENST00000603993")	ANKRD10
ENSG00000179057	E001	5.68491	0.0971084	21.197	4.14411e-06	0.00444356	4.02521	3.19219	-0.681953	11	18704312	18704538	227	-	20	5	2	2	16	11	19	1	2	7	6	12	1	1	9	2	2	0	c("ENST00000319338", "ENST00000513874")	IGSF22
ENSG00000154358	E150	83.1447	0.0146651	22.4248	2.18532e-06	0.00291129	13.9603	11.5222	-0.681737	1	228372989	228373081	93	+	131	80	83	247	135	157	81	55	40	50	117	42	120	14	130	40	62	81	c("ENST00000664353", "ENST00000662438", "ENST00000422127", "ENST00000680850", "ENST00000665495", "ENST00000636476", "ENST00000669688", "ENST00000570156")	OBSCN
ENSG00000105877	E104	8.4638	0.0597075	22.1946	2.46366e-06	0.00314852	5.27163	4.19644	-0.67998	7	21901322	21901568	247	+	19	4	6	36	27	37	28	3	6	1	10	4	23	2	22	4	0	1	c("ENST00000328843", "ENST00000409508")	DNAH11
ENSG00000156471	E004	32.571	0.0213033	14.1366	0.000170002	0.0400521	9.59823	7.77326	-0.675383	8	96273299	96273390	92	+	98	25	26	61	71	76	83	27	30	17	22	15	77	9	84	12	9	16	c("ENST00000517557", "ENST00000337004", "ENST00000517309")	PTDSS1
ENSG00000206384	E041	28.7525	0.0410949	18.4675	1.72828e-05	0.0111407	9.4193	7.62328	-0.675048	3	130675202	130677044	1843	+	64	18	20	85	78	132	58	8	29	8	11	15	98	9	65	16	10	21	c("ENST00000506143", "ENST00000358511")	COL6A6
ENSG00000226891+ENSG00000162434	E046	59.7855	0.0128013	19.325	1.10251e-05	0.00845411	12.2989	10.1	-0.670807	1	64867100	64867208	109	-	120	37	70	119	116	167	143	43	48	35	50	28	117	12	121	30	31	38	c("ENST00000673046", "ENST00000672179", "ENST00000672903", "ENST00000673314", "ENST00000672434", "ENST00000672247", "ENST00000672751", "ENST00000342505", "ENST00000673220", "ENST00000673502", "ENST00000671954", "ENST00000671929", "ENST00000671746")	NA
ENSG00000107779	E012	27.0682	0.0130478	14.0454	0.000178447	0.0411594	9.03777	7.31738	-0.668791	10	86900027	86900126	100	+	54	16	16	84	62	77	63	16	15	15	24	13	54	13	76	16	8	21	c("ENST00000372037", "ENST00000638429", "ENST00000635816", "ENST00000636056")	BMPR1A
ENSG00000169223	E023	27.496	0.0186332	15.5231	8.15033e-05	0.0272104	8.91279	7.2129	-0.668607	5	177351523	177351647	125	-	41	16	27	71	55	54	65	18	22	21	30	10	45	5	91	12	18	15	c("ENST00000506310", "ENST00000515209", "ENST00000514458", "ENST00000502560", "ENST00000303127")	LMAN2
ENSG00000115084	E005	42.6537	0.0137012	16.5069	4.84741e-05	0.0208451	10.7259	8.74952	-0.668408	2	113715042	113715157	116	-	110	22	44	75	101	180	113	14	34	28	37	12	81	16	84	37	15	13	c("ENST00000420066", "ENST00000245680")	SLC35F5
ENSG00000264384+ENSG00000143549	E023	2910.65	0.0276042	16.2553	5.5356e-05	0.0221366	38.3569	34.9585	-0.666616	1	154166550	154167741	1192	-	5954	1977	2814	4510	6030	10234	7410	2001	1189	1212	3945	1294	6858	706	8426	1553	1001	1680	ENST00000651641	NA
ENSG00000157020	E043	20.7371	0.013916	13.9637	0.000186371	0.0423341	7.83993	6.32367	-0.665801	3	10321061	10321061	1	-	38	9	15	52	48	56	63	11	9	27	22	10	40	3	54	8	11	10	c("ENST00000432213", "ENST00000397105", "ENST00000397117", "ENST00000337354", "ENST00000350697", "ENST00000397101", "ENST00000383801", "ENST00000397102", "ENST00000397099")	SEC13
ENSG00000075292+ENSG00000281195	E045	48.3876	0.0184452	14.4568	0.000143408	0.0366233	11.4332	9.36597	-0.665314	2	71395247	71395670	424	+	94	26	42	82	79	157	159	18	38	33	49	29	90	19	104	20	22	42	ENST00000410075	NA
ENSG00000252481+ENSG00000247092	E017	926.149	0.0529481	18.245	1.94235e-05	0.0121987	30.0512	26.7599	-0.665297	14	95533355	95533629	275	-	2089	534	604	3049	2069	2552	3356	568	495	535	569	414	2045	220	2963	458	552	385	c("ENST00000654925", "ENST00000516672")	NA
ENSG00000111713+ENSG00000111716+ENSG00000285854	E043	67.8543	0.0307742	15.8818	6.74244e-05	0.0245377	13.4615	11.1415	-0.66366	12	21657795	21657798	4	-	170	40	77	85	152	333	175	35	31	11	64	36	275	8	215	47	20	22	c("ENST00000350669", "ENST00000544151", "ENST00000647960", "ENST00000673047", "ENST00000450584", "ENST00000535112")	NA
ENSG00000154358	E148	423.869	0.0151442	31.5392	1.95453e-08	0.000104788	24.4886	21.3688	-0.662045	1	228372285	228372872	588	+	820	379	324	1526	625	901	591	236	251	268	489	237	485	116	814	153	359	363	c("ENST00000664353", "ENST00000422127", "ENST00000636476", "ENST00000680850", "ENST00000662438", "ENST00000570156")	OBSCN
ENSG00000270617+ENSG00000062582+ENSG00000106608	E002	139.182	0.0350684	13.8841	0.000194432	0.0434298	17.0422	14.3781	-0.658935	7	43866562	43866777	216	-	214	88	118	243	331	455	396	92	152	104	74	86	180	44	408	54	54	67	c("ENST00000603700", "ENST00000317534", "ENST00000418740")	NA
ENSG00000044115	E080	36.1557	0.0201606	13.4504	0.00024495	0.0487298	10.1061	8.24737	-0.658234	5	138904399	138904437	39	+	66	30	16	87	93	113	65	33	24	28	24	15	89	6	92	17	17	25	c("ENST00000522052", "ENST00000627109", "ENST00000519116", "ENST00000517533", "ENST00000521724", "ENST00000522013", "ENST00000520400", "ENST00000517904", "ENST00000302763", "ENST00000523298", "ENST00000540387", "ENST00000518825", "ENST00000523685", "ENST00000521368")	CTNNA1
ENSG00000068878	E001	47.8541	0.017785	13.7347	0.000210525	0.0450039	11.0232	9.03397	-0.65779	2	53864069	53864433	365	-	99	27	66	79	115	194	138	28	40	16	40	16	70	14	79	25	22	29	ENST00000404125	PSME4
ENSG00000136603	E025	51.6613	0.0148998	15.9326	6.56371e-05	0.0241673	12.0897	9.96587	-0.654951	3	170392259	170392493	235	+	89	25	45	103	135	242	187	20	33	25	31	16	151	19	147	40	7	33	c("ENST00000413427", "ENST00000259119", "ENST00000426052", "ENST00000458537")	SKIL
ENSG00000157020	E042	22.9952	0.0150036	13.5885	0.000227575	0.0467095	8.23744	6.67951	-0.654224	3	10321059	10321060	2	-	41	9	15	52	61	66	73	13	9	30	23	12	48	3	57	8	14	11	c("ENST00000432213", "ENST00000397105", "ENST00000397117", "ENST00000337354", "ENST00000350697", "ENST00000397101", "ENST00000383801", "ENST00000397102", "ENST00000397099", "ENST00000431352")	SEC13
ENSG00000125107	E017	45.464	0.01914	15.2449	9.44336e-05	0.0291541	11.1337	9.14614	-0.651774	16	58532232	58532395	164	-	107	35	48	94	105	140	125	22	31	24	29	29	138	14	73	20	14	26	c("ENST00000568917", "ENST00000317147", "ENST00000569240", "ENST00000567188", "ENST00000563130")	CNOT1
ENSG00000141959	E046	42.1526	0.0123638	17.2101	3.34644e-05	0.0165349	10.3558	8.47809	-0.651596	21	44326715	44327373	659	+	80	28	29	124	60	89	94	17	51	36	52	14	54	17	83	18	23	26	c("ENST00000460521", "ENST00000466134", "ENST00000474114", "ENST00000349048", "ENST00000397961", "ENST00000498841", "ENST00000467315")	PFKL
ENSG00000144674	E037	67.5831	0.0203101	15.2812	9.26315e-05	0.0288817	13.1005	10.8633	-0.651254	3	37323588	37323621	34	+	125	39	50	90	193	279	194	43	47	28	40	47	137	34	94	48	16	53	c("ENST00000429018", "ENST00000497537", "ENST00000437131", "ENST00000361924", "ENST00000356847")	GOLGA4
ENSG00000252542+ENSG00000199744+ENSG00000200831+ENSG00000148303+ENSG00000206611	E029	262.617	0.0234269	15.9399	6.53846e-05	0.0241553	21.3814	18.4682	-0.647532	9	133351002	133351071	70	+	283	190	209	541	408	668	487	271	183	219	142	120	623	80	670	226	95	194	c("ENST00000463740", "ENST00000315731", "ENST00000492798", "ENST00000468019", "ENST00000323345", "ENST00000489392")	NA
ENSG00000083520	E010	32.0708	0.0108969	17.2694	3.24374e-05	0.0162049	9.51787	7.77548	-0.647	13	72761923	72762137	215	-	81	21	25	65	71	110	105	13	19	17	23	20	54	21	63	18	11	16	c("ENST00000545453", "ENST00000490646", "ENST00000377780", "ENST00000377767")	DIS3
ENSG00000178980	E037	345.184	0.0245541	17.282	3.22229e-05	0.0161713	22.8815	19.9256	-0.640679	19	47784458	47784564	107	+	863	180	288	1081	961	1449	879	180	197	232	177	169	658	60	977	173	124	161	c("ENST00000601419", "ENST00000601048", "ENST00000598273", "ENST00000612212", "ENST00000509570", "ENST00000598956", "ENST00000602163", "ENST00000593892", "ENST00000601937")	SELENOW
ENSG00000081189	E017	149.665	0.0229261	15.2089	9.62496e-05	0.0293846	17.9669	15.307	-0.639039	5	88722498	88722566	69	-	208	102	116	248	299	426	288	107	88	86	114	63	458	47	461	140	76	109	c("ENST00000636998", "ENST00000508569", "ENST00000424173", "ENST00000437473", "ENST00000629612", "ENST00000340208", "ENST00000625674", "ENST00000627717", "ENST00000504921", "ENST00000637481", "ENST00000637732", "ENST00000627170", "ENST00000625585", "ENST00000514028", "ENST00000627659", "ENST00000506554", "ENST00000510942", "ENST00000636143", "ENST00000514015", "ENST00000636294")	MEF2C
ENSG00000075151	E013	34.8024	0.0108709	13.7249	0.000211634	0.0450436	9.84864	8.07913	-0.638287	1	20829147	20829272	126	-	53	12	38	85	73	112	127	21	27	17	21	16	66	12	59	23	18	28	c("ENST00000681717", "ENST00000684485", "ENST00000681767", "ENST00000374935", "ENST00000400422", "ENST00000634879", "ENST00000435383", "ENST00000264211", "ENST00000602326")	EIF4G3
ENSG00000196569	E031	64.7768	0.0152569	17.9098	2.31622e-05	0.0135049	12.9895	10.8076	-0.63812	6	129315762	129315950	189	+	135	27	59	88	136	226	187	38	47	29	67	22	132	26	184	45	45	30	c("ENST00000618192", "ENST00000617695", "ENST00000421865")	LAMA2
ENSG00000176171	E002	63.7299	0.0182721	14.3664	0.00015046	0.0371599	12.7446	10.5969	-0.636452	10	131968228	131968569	342	-	103	39	65	159	210	258	159	35	47	25	42	23	110	28	191	29	29	18	c("ENST00000540159", "ENST00000368636")	BNIP3
ENSG00000058866+ENSG00000244405	E042	55.9569	0.0254861	15.4554	8.44759e-05	0.0275774	11.968	9.93069	-0.631391	3	186147201	186149236	2036	-	88	29	72	109	95	164	184	33	35	22	53	31	88	15	69	32	52	41	ENST00000265022	NA
ENSG00000169972	E021	18.4763	0.0313691	16.2335	5.59944e-05	0.0222753	7.25608	5.90944	-0.630097	1	1311330	1311676	347	+	31	14	21	41	32	49	51	15	7	11	17	10	39	12	32	6	3	13	c("ENST00000493657", "ENST00000379031")	PUSL1
ENSG00000206775+ENSG00000167658	E001	1173.45	0.0235409	16.2834	5.45385e-05	0.0219482	31.7926	28.6678	-0.625511	19	3976056	3976300	245	-	1713	693	1152	2219	1791	2363	2782	1026	809	1206	647	537	2368	522	2517	941	532	651	c("ENST00000309311", "ENST00000600794")	NA
ENSG00000122565	E019	45.1706	0.0120036	18.8179	1.43811e-05	0.00994075	11.0552	9.15392	-0.624984	7	26212082	26212423	342	+	142	24	30	102	101	175	146	34	27	24	27	20	95	16	100	32	6	20	c("ENST00000337620", "ENST00000409747", "ENST00000396386", "ENST00000481057")	CBX3
ENSG00000135341	E002	96.1674	0.0264505	14.5811	0.000134255	0.035258	15.0789	12.7277	-0.622585	6	90513579	90515633	2055	-	243	49	86	144	288	341	259	38	59	49	83	39	194	62	298	61	17	42	c("ENST00000369325", "ENST00000369329", "ENST00000369332", "ENST00000369327")	MAP3K7
ENSG00000101470	E001	544.268	0.0382744	14.3908	0.000148527	0.0369924	26.4719	23.4717	-0.622521	20	45823214	45823379	166	-	436	421	320	1702	755	1819	329	350	574	564	163	263	920	146	1875	789	143	221	c("ENST00000372555", "ENST00000372557")	TNNC2
ENSG00000213337+ENSG00000163126	E007	536.946	0.0219423	14.1616	0.00016776	0.0398226	25.9348	22.9537	-0.621788	2	96837915	96838088	174	-	707	365	539	914	768	1046	983	535	415	397	678	245	824	122	1212	264	287	423	c("ENST00000443120", "ENST00000418232", "ENST00000318357", "ENST00000331001")	NA
ENSG00000163395	E010	88.987	0.012543	17.611	2.71018e-05	0.0146064	14.5303	12.2363	-0.621627	1	201201719	201201832	114	+	288	46	118	0	175	287	107	60	24	79	15	32	144	72	125	109	78	47	c("ENST00000437879", "ENST00000295591", "ENST00000335211")	IGFN1
ENSG00000132485	E003	149.085	0.0436347	13.9235	0.000190404	0.0429704	17.7111	15.1405	-0.621417	1	71063337	71065042	1706	-	313	92	124	332	327	742	286	59	104	68	105	40	373	105	466	128	34	32	c("ENST00000477096", "ENST00000370920", "ENST00000254821")	ZRANB2
ENSG00000019485	E010	25.3177	0.0314078	14.4475	0.000144119	0.0366233	8.4689	6.95055	-0.619722	11	45212469	45214713	2245	+	50	17	8	55	71	70	58	21	11	24	22	15	44	3	45	12	12	28	ENST00000534751	PRDM11
ENSG00000121057	E046	94.8431	0.0177475	16.3685	5.21434e-05	0.0215597	14.9866	12.661	-0.617897	17	57120294	57120375	82	+	291	62	55	172	222	360	218	71	63	41	70	58	251	21	232	44	38	54	c("ENST00000539273", "ENST00000571629", "ENST00000337714", "ENST00000481416", "ENST00000621116", "ENST00000573326", "ENST00000572557")	AKAP1
ENSG00000187715	E003	79.9007	0.0212246	16.4028	5.12088e-05	0.0213118	13.5808	11.4064	-0.61551	3	127922950	127923058	109	+	231	50	70	222	171	159	248	39	50	50	91	48	97	30	154	18	32	52	ENST00000405109	KBTBD12
ENSG00000028203	E016	63.7098	0.0144935	17.5375	2.817e-05	0.0148168	12.9652	10.8627	-0.614258	12	95217842	95217886	45	+	116	35	42	178	157	185	198	25	55	42	48	31	168	25	198	18	28	36	c("ENST00000551472", "ENST00000549589", "ENST00000548371", "ENST00000551994", "ENST00000552031", "ENST00000549002", "ENST00000553063", "ENST00000548838", "ENST00000549624", "ENST00000551792", "ENST00000550803", "ENST00000547997", "ENST00000549192", "ENST00000548455", "ENST00000548245", "ENST00000546557", "ENST00000551039", "ENST00000436874", "ENST00000547484", "ENST00000552660", "ENST00000552821"…	VEZT
ENSG00000135253+ENSG00000242902	E009	40.7542	0.0674596	14.5327	0.000137747	0.0357393	10.1805	8.43086	-0.612608	7	128862884	128863012	129	-	59	19	30	89	41	52	72	31	26	34	106	24	42	2	71	34	18	22	c("ENST00000678812", "ENST00000676717", "ENST00000679229", "ENST00000492679")	NA
ENSG00000154358	E149	134.573	0.0225822	16.838	4.07103e-05	0.0185657	16.8012	14.3394	-0.611607	1	228372873	228372988	116	+	228	116	111	449	178	236	151	75	86	79	197	79	129	29	227	54	123	136	c("ENST00000664353", "ENST00000662438", "ENST00000422127", "ENST00000680850", "ENST00000636476", "ENST00000669688", "ENST00000570156")	OBSCN
ENSG00000260571+ENSG00000092529+ENSG00000214013+ENSG00000258461	E198	172.341	0.0165116	17.0889	3.56703e-05	0.0170824	18.4346	15.8517	-0.611604	15	42412090	42412234	145	+	295	145	95	361	351	428	523	126	154	112	86	106	314	72	380	103	79	98	c("ENST00000337571", "ENST00000567817", "ENST00000549793", "ENST00000673939", "ENST00000356316", "ENST00000673987", "ENST00000466369", "ENST00000673771", "ENST00000674027", "ENST00000673886", "ENST00000673978", "ENST00000674011", "ENST00000674146", "ENST00000674139", "ENST00000495723", "ENST00000397163", "ENST00000349748", "ENST00000674119", "ENST00000673936", "ENST00000673890", "ENST00000674149"…
ENST00000357568", "ENST00000673705", "ENST00000568153", "ENST00000673851", "ENST00000673743", "ENST00000674052", "ENST00000673854", "ENST00000673950", "ENST00000561817", "ENST00000638141", "ENST00000318023", "ENST00000673750") NA "ENSG00000004478	E003	36.9042	0.0111299	13.5699	0.000229839	0.0470845	9.68821	8.01096	-0.611093	12	2795140	2795244	105	+	95	24	19	94	100	94	98	33	23	25	35	17	35	3	66	12	30	25	c("ENST00000001008", "ENST00000630279", "ENST00000543769")	FKBP4
ENSG00000100220	E003	43.3511	0.0141301	16.6696	4.44883e-05	0.0198763	10.9845	9.1533	-0.603431	22	32393892	32394002	111	-	63	21	29	93	103	132	111	36	22	41	30	24	134	19	113	14	23	18	ENST00000216038	RTCB
ENSG00000164022	E030	44.9296	0.0106334	16.9733	3.79086e-05	0.0177672	10.7964	8.99447	-0.601635	4	106336869	106337037	169	+	100	22	25	102	118	142	135	34	25	42	32	22	68	11	88	27	21	27	c("ENST00000672911", "ENST00000684019", "ENST00000672285", "ENST00000672328", "ENST00000671960", "ENST00000672337", "ENST00000671868", "ENST00000683179", "ENST00000673381", "ENST00000394701", "ENST00000358008", "ENST00000672003", "ENST00000673123", "ENST00000684504", "ENST00000672341", "ENST00000442366", "ENST00000673018")	AIMP1
ENSG00000055609	E140	57.2525	0.0119938	16.5412	4.76035e-05	0.0207205	12.0565	10.1053	-0.599405	7	152224435	152224616	182	-	99	31	56	108	102	161	150	28	34	45	75	23	125	20	117	33	33	33	c("ENST00000681838", "ENST00000683490", "ENST00000679882", "ENST00000684550", "ENST00000473186", "ENST00000262189", "ENST00000681033", "ENST00000684623", "ENST00000682283", "ENST00000683200", "ENST00000680969", "ENST00000418673", "ENST00000489110")	KMT2C
ENSG00000277502+ENSG00000207406+ENSG00000114942	E031	234.838	0.0272159	15.638	7.66994e-05	0.0263842	20.3836	17.7369	-0.598418	2	206162729	206162801	73	+	312	158	151	328	319	810	693	283	159	174	149	131	632	57	514	167	70	128	c("ENST00000482103", "ENST00000429769", "ENST00000392221", "ENST00000236957", "ENST00000392222", "ENST00000455150")	NA
ENSG00000103035	E019	126.755	0.018055	15.2254	9.5412e-05	0.0293529	16.2571	13.8953	-0.597029	16	74305889	74306288	400	+	239	76	85	240	326	523	395	94	101	91	71	51	189	46	245	62	41	89	ENST00000219313	PSMD7
ENSG00000105953	E006	99.4219	0.0158105	17.3177	3.16227e-05	0.0159795	15.1082	12.8553	-0.594473	7	44606628	44606653	26	+	203	56	92	265	190	290	231	72	74	56	64	59	168	28	248	35	66	73	c("ENST00000447398", "ENST00000222673", "ENST00000444676", "ENST00000419661", "ENST00000439616", "ENST00000449767", "ENST00000631326", "ENST00000443864")	OGDH
ENSG00000232653	E032	19.7019	0.0362229	24.8771	6.1103e-07	0.00134619	7.83172	6.46781	-0.593546	15	32603979	32607310	3332	+	21	11	22	17	47	169	36	6	7	3	18	15	23	7	69	14	4	16	ENST00000448387	GOLGA8N
ENSG00000035664	E017	705.968	0.0142676	22.7149	1.87904e-06	0.0026945	28.3204	25.4142	-0.593459	15	63916593	63922734	6142	-	1466	534	527	1854	945	1812	1703	280	480	209	746	434	1785	193	1896	586	454	471	ENST00000612884	DAPK2
ENSG00000171055	E009	101.369	0.0384956	15.5893	7.86983e-05	0.0267505	15.0395	12.8015	-0.592072	2	36552711	36552782	72	-	187	89	46	238	109	535	355	44	76	39	128	46	186	17	235	123	5	23	c("ENST00000441005", "ENST00000432869", "ENST00000413938", "ENST00000305852", "ENST00000451623", "ENST00000379245", "ENST00000405912", "ENST00000475815")	FEZ2
ENSG00000260286+ENSG00000282804+ENSG00000111913	E028	65.5242	0.00758735	24.1148	9.07606e-07	0.00169071	12.6956	10.6953	-0.591706	6	24842862	24843136	275	-	192	24	38	127	138	148	123	62	45	54	50	18	134	35	118	46	31	51	c("ENST00000538035", "ENST00000540914", "ENST00000473070", "ENST00000644621", "ENST00000643623", "ENST00000645100", "ENST00000510784", "ENST00000613507", "ENST00000643898", "ENST00000378023", "ENST00000644411", "ENST00000647136", "ENST00000259698")	NA
ENSG00000140575	E074	62.6342	0.0125867	18.2531	1.93407e-05	0.0121815	12.7662	10.7625	-0.590336	15	90499995	90500371	377	+	148	26	65	101	153	215	184	41	38	39	43	30	188	14	145	33	31	32	c("ENST00000560738", "ENST00000268182", "ENST00000633485", "ENST00000561086", "ENST00000558957")	IQGAP1
ENSG00000164068	E061	52.7684	0.0136581	15.7384	7.2733e-05	0.0255803	11.2489	9.42295	-0.590008	3	49715890	49716010	121	+	78	42	41	121	85	106	97	36	43	54	59	26	53	25	112	20	42	18	c("ENST00000487805", "ENST00000486102", "ENST00000469978", "ENST00000457726", "ENST00000433785", "ENST00000327697")	RNF123
ENSG00000130338	E027	275.581	0.0193909	20.3221	6.54404e-06	0.00594407	21.9969	19.3199	-0.587195	6	158508377	158511828	3452	+	540	100	247	523	612	871	576	102	176	127	137	144	781	235	1051	181	157	163	ENST00000367097	TULP4
ENSG00000244734	E002	1721.23	0.0213179	17.5409	2.81195e-05	0.0148168	32.4911	29.5681	-0.583009	11	5225467	5225654	188	-	4405	1069	843	6220	1786	14410	9300	1085	659	833	1497	452	2058	21	3330	141	528	613	c("ENST00000647020", "ENST00000335295", "ENST00000633227")	HBB
ENSG00000169057	E050	43.6738	0.0148317	13.433	0.000247232	0.0488768	11.0118	9.23533	-0.582946	X	154094966	154096812	1847	-	75	29	33	87	100	166	91	22	26	24	37	25	97	18	123	17	36	24	ENST00000629277	MECP2
ENSG00000285943+ENSG00000163611+ENSG00000206530	E065	28.1357	0.0121892	15.0651	0.000103867	0.0304418	9.27173	7.72836	-0.580762	3	113442718	113444740	2023	-	62	16	24	61	84	97	55	13	18	15	18	10	94	11	75	14	9	24	ENST00000295872	NA
ENSG00000198399	E023	157.77	0.0221423	14.82	0.000118274	0.0326611	17.8451	15.4321	-0.57954	2	24238933	24242206	3274	-	398	80	163	290	358	666	448	78	112	56	130	47	356	46	373	95	57	125	ENST00000416160	ITSN2
ENSG00000091436	E007	129.56	0.0175737	13.6231	0.000223423	0.0462878	16.6527	14.3358	-0.577023	2	173090619	173090830	212	+	239	70	112	409	219	552	434	63	78	52	95	61	236	38	255	108	74	61	ENST00000422149	MAP3K20
ENSG00000163395	E002	104.965	0.0170981	13.8996	0.000192844	0.0432934	15.5461	13.3197	-0.57665	1	201190825	201190907	83	+	356	53	163	7	192	306	145	63	28	90	15	35	223	81	180	94	128	38	c("ENST00000437879", "ENST00000295591", "ENST00000335211")	IGFN1
ENSG00000221995+ENSG00000196535	E089	206.003	0.0150618	20.2262	6.88044e-06	0.0061984	19.6311	17.1358	-0.572632	17	29140340	29140379	40	-	361	119	216	469	343	253	319	159	128	171	168	84	376	60	497	101	156	253	c("ENST00000590242", "ENST00000533420", "ENST00000528322", "ENST00000528564", "ENST00000530254")	NA
ENSG00000152234	E003	624.811	0.016539	21.283	3.96232e-06	0.00431173	26.8905	24.1311	-0.569695	18	46084150	46084363	214	-	1411	320	466	1261	1613	2470	1974	392	557	350	323	248	1203	226	1606	373	236	267	c("ENST00000586523", "ENST00000282050", "ENST00000590665", "ENST00000590156", "ENST00000586592", "ENST00000593152", "ENST00000398752")	ATP5F1A
ENSG00000143256	E002	27.5464	0.0184143	14.3746	0.000149809	0.0370833	8.77235	7.32988	-0.567507	1	161100561	161100859	299	-	65	19	15	52	52	80	59	21	23	16	24	13	50	9	63	13	12	28	c("ENST00000368010", "ENST00000468311")	PFDN2
ENSG00000163110	E015	338.486	0.0174199	14.4036	0.000147517	0.0368479	22.7561	20.1541	-0.563437	4	94456244	94457184	941	+	615	207	202	662	977	1127	1096	283	178	129	329	152	806	115	1006	185	109	147	ENST00000359265	PDLIM5
ENSG00000222937+ENSG00000206989+ENSG00000113013	E004	99.3666	0.0161254	13.7887	0.000204558	0.0442565	15.2147	13.0651	-0.56338	5	138555360	138555541	182	-	222	49	68	193	273	437	249	66	58	54	53	44	214	28	248	66	58	64	c("ENST00000677988", "ENST00000678300", "ENST00000678551", "ENST00000677527", "ENST00000677064", "ENST00000678794", "ENST00000677693", "ENST00000678384", "ENST00000677425", "ENST00000649692", "ENST00000297185", "ENST00000501917", "ENST00000678051", "ENST00000677066", "ENST00000677553", "ENST00000649578")	NA
ENSG00000104529	E086	136.53	0.0173685	13.7334	0.000210675	0.0450039	16.8801	14.6014	-0.562766	8	143597388	143597388	1	-	137	98	144	393	150	254	305	152	106	92	67	83	275	28	376	63	96	80	c("ENST00000524900", "ENST00000528610", "ENST00000532400", "ENST00000526838", "ENST00000442189", "ENST00000526340", "ENST00000525261", "ENST00000524624", "ENST00000534377", "ENST00000529832", "ENST00000419152", "ENST00000531931", "ENST00000423316", "ENST00000532596", "ENST00000530191", "ENST00000618139", "ENST00000531621", "ENST00000528303", "ENST00000533833", "ENST00000529272", "ENST00000534475"…
ENST00000530848", "ENST00000526710", "ENST00000530306", "ENST00000534804") "EEF1D
ENSG00000101745+ENSG00000178127+ENSG00000265257	E017	160.085	0.00755887	20.1387	7.20233e-06	0.00630743	18.0697	15.7146	-0.561465	18	9119326	9119388	63	+	352	96	91	295	423	556	566	97	98	94	90	94	371	56	382	87	61	108	c("ENST00000483511", "ENST00000474350", "ENST00000400033", "ENST00000318388", "ENST00000579126")	NA
ENSG00000139496	E032	131.384	0.0212362	14.0881	0.000174441	0.0404905	16.7181	14.4569	-0.561331	13	25331559	25336212	4654	+	362	39	87	317	382	539	494	64	91	56	78	50	236	65	326	73	48	75	ENST00000463407	NUP58
ENSG00000105357	E063	100.498	0.0198687	15.8754	6.7651e-05	0.0245672	14.3445	12.2868	-0.559148	19	50309906	50310539	634	+	205	80	95	315	206	294	279	59	74	83	70	48	43	30	123	37	65	58	c("ENST00000425460", "ENST00000262269", "ENST00000597072", "ENST00000642316", "ENST00000595016", "ENST00000376970")	MYH14
ENSG00000085224	E003	160.707	0.0146236	21.4393	3.6521e-06	0.00420049	18.0618	15.7173	-0.558978	X	77506905	77508480	1576	-	307	84	149	319	311	632	438	86	107	72	138	62	411	89	414	115	55	75	c("ENST00000480283", "ENST00000675732", "ENST00000373344", "ENST00000623706", "ENST00000395603")	ATRX
ENSG00000125414	E044	508.485	0.0156279	17.8036	2.44915e-05	0.0140197	25.6693	22.9989	-0.557559	17	10549418	10549558	141	-	731	393	306	1529	1187	1566	921	281	434	443	124	292	946	319	807	226	408	264	ENST00000532183	MYH2
ENSG00000111713+ENSG00000111716+ENSG00000285854	E042	130.397	0.0250188	14.6947	0.000126401	0.0339664	16.9562	14.7075	-0.553698	12	21657751	21657794	44	-	294	91	112	142	335	578	324	89	60	20	103	68	520	27	406	105	53	39	c("ENST00000350669", "ENST00000396076", "ENST00000544151", "ENST00000647960", "ENST00000673047", "ENST00000450584", "ENST00000535112")	NA
ENSG00000154059	E023	40.7628	0.0125779	16.4937	4.8813e-05	0.0209157	10.6927	9.04335	-0.551661	18	24450868	24451360	493	+	94	28	23	82	74	113	110	22	28	31	29	22	121	22	118	30	5	19	c("ENST00000580706", "ENST00000284202")	IMPACT
ENSG00000101421	E005	123.8	0.0258589	13.6987	0.000214607	0.0454903	16.5747	14.368	-0.549944	20	33853496	33854366	871	+	195	103	75	190	176	311	248	68	76	128	74	63	309	51	372	66	65	145	ENST00000217402	CHMP4B
ENSG00000100523	E004	47.5465	0.0179296	13.3843	0.000253746	0.0494912	11.4269	9.72341	-0.541036	14	53044122	53046026	1905	-	103	15	49	81	118	164	87	28	42	22	37	24	168	17	123	25	23	25	c("ENST00000357758", "ENST00000673822", "ENST00000395606", "ENST00000612692", "ENST00000673827")	DDHD1
ENSG00000075785	E034	73.3128	0.0108489	15.573	7.93781e-05	0.0267613	13.2889	11.3927	-0.540846	3	128814354	128814762	409	+	144	56	58	165	152	186	188	46	47	47	51	31	153	42	152	42	31	50	c("ENST00000675712", "ENST00000676147", "ENST00000674748", "ENST00000674589", "ENST00000265062", "ENST00000676425", "ENST00000675497", "ENST00000676214", "ENST00000674593", "ENST00000675342")	RAB7A
ENSG00000154358	E144	159.868	0.025263	14.0094	0.000181895	0.0417358	17.8637	15.6092	-0.539853	1	228369942	228370094	153	+	365	127	115	562	258	355	254	86	106	95	129	109	198	56	264	48	136	161	c("ENST00000422127", "ENST00000680850", "ENST00000636476", "ENST00000662438", "ENST00000570156")	OBSCN
ENSG00000168769	E015	127.348	0.0134482	24.6373	6.92007e-07	0.00143836	16.5402	14.3792	-0.538739	4	105237352	105241338	3987	+	298	59	113	235	268	342	274	82	67	134	57	57	338	66	224	66	86	88	ENST00000305737	TET2
ENSG00000138758	E033	72.304	0.011312	17.8919	2.33816e-05	0.0135968	13.6303	11.7092	-0.538615	4	77030971	77032158	1188	+	186	31	45	179	183	204	173	37	46	38	46	35	185	27	203	42	37	70	ENST00000502584	SEPTIN11
ENSG00000130338	E026	155.272	0.0131985	21.8036	3.02035e-06	0.00368841	18.1459	15.8824	-0.537755	6	158506578	158508376	1799	+	299	76	124	296	296	444	273	58	84	87	98	84	519	158	464	89	103	86	c("ENST00000367097", "ENST00000367094")	TULP4
ENSG00000160075	E002	141.342	0.0125915	22.4638	2.14145e-06	0.00289618	17.102	14.9074	-0.537319	1	1541674	1542167	494	-	217	101	92	278	253	368	294	116	100	130	83	91	355	54	294	74	62	108	c("ENST00000291386", "ENST00000378726")	SSU72
ENSG00000127241	E017	74.5891	0.021163	14.5506	0.000136446	0.0357034	12.9467	11.1052	-0.534326	3	187246361	187247158	798	-	239	24	39	250	111	394	347	53	59	39	21	26	22	23	142	33	22	67	ENST00000169293	MASP1
ENSG00000120733	E040	118.251	0.0175413	14.27	0.000158369	0.0385938	16.2662	14.1461	-0.533267	5	138436033	138436937	905	+	261	74	88	292	279	366	356	57	72	52	71	72	236	47	398	60	63	69	c("ENST00000510866", "ENST00000542866", "ENST00000314358")	KDM3B
ENSG00000111640	E006	6259.02	0.0101155	30.7944	2.8687e-08	0.000137082	43.5708	40.8388	-0.531738	12	6534541	6534569	29	+	10883	3369	6174	18760	10554	14694	14721	4665	5151	6818	2714	3013	7730	2583	13704	3123	3971	2275	c("ENST00000496049", "ENST00000229239", "ENST00000492719", "ENST00000396856", "ENST00000396861", "ENST00000474249")	GAPDH
ENSG00000105877	E103	9.3951	0.0730641	15.4641	8.40854e-05	0.0275587	5.33221	4.46549	-0.530016	7	21901117	21901321	205	+	24	2	7	35	34	23	26	5	7	1	13	3	16	6	27	0	2	7	c("ENST00000620169", "ENST00000328843", "ENST00000409508")	DNAH11
ENSG00000198018+ENSG00000119929	E033	338.396	0.0246895	14.0919	0.00017409	0.0404516	22.9371	20.4851	-0.528863	10	99755709	99756134	426	+	556	199	317	549	620	1010	864	229	238	228	191	206	811	115	1165	275	99	188	ENST00000370476	NA
ENSG00000171490	E018	68.9639	0.0135134	15.3441	8.96003e-05	0.0284414	12.9878	11.1739	-0.524689	16	11846734	11846843	110	-	145	37	65	144	156	202	204	47	48	38	46	37	111	24	195	45	29	34	c("ENST00000571133", "ENST00000396503", "ENST00000572090", "ENST00000355674", "ENST00000573251", "ENST00000570767", "ENST00000573791", "ENST00000571988")	RSL1D1
ENSG00000181826	E002	349.814	0.0301722	13.7955	0.000203828	0.044177	23.1497	20.7225	-0.521817	4	37610634	37613342	2709	-	942	192	203	712	838	1129	972	176	260	129	239	163	856	211	908	170	175	249	ENST00000454158	RELL1
ENSG00000115306	E012	128.509	0.0161959	13.3716	0.000255466	0.0496194	16.4533	14.3644	-0.52166	2	54618078	54618193	116	+	217	66	130	217	228	253	281	88	87	117	135	78	293	25	298	69	70	97	c("ENST00000615901", "ENST00000333896", "ENST00000356805", "ENST00000389980")	SPTBN1
ENSG00000125414	E035	4696.68	0.0123511	21.0985	4.3627e-06	0.00452348	41.801	39.1355	-0.519749	17	10543750	10543803	54	-	5713	4044	3798	11215	11700	12787	7171	2038	4568	4390	1207	3322	6741	2498	7759	2601	3547	2579	c("ENST00000397183", "ENST00000245503", "ENST00000532183", "ENST00000622564", "ENST00000578017")	MYH2
ENSG00000207652+ENSG00000102743	E013	70.2266	0.0180287	15.5214	8.15767e-05	0.0272104	13.4119	11.5764	-0.519256	13	40809543	40810765	1223	+	193	31	33	151	205	246	182	22	40	54	34	39	224	37	147	59	28	34	ENST00000338625	NA
ENSG00000072756	E045	59.4914	0.0176752	13.7459	0.000209275	0.0449144	12.3473	10.6208	-0.516938	3	3150540	3150879	340	+	137	39	53	101	144	265	137	25	49	32	39	25	136	26	184	28	12	37	ENST00000434583	TRNT1
ENSG00000109390+ENSG00000137463	E011	102.827	0.0221331	15.5469	8.04814e-05	0.0269678	15.1362	13.1657	-0.516085	4	139292530	139292609	80	-	243	53	89	248	188	292	351	64	82	62	67	48	236	35	254	80	10	56	c("ENST00000503453", "ENST00000394223", "ENST00000539002", "ENST00000505036", "ENST00000544855", "ENST00000539387", "ENST00000503997", "ENST00000394228", "ENST00000394225")	NA
ENSG00000159352	E005	70.9044	0.0102138	16.2286	5.6141e-05	0.0222753	13.0144	11.2299	-0.514975	1	151254769	151254808	40	+	103	50	68	161	116	157	182	57	47	40	72	42	137	27	191	34	42	27	c("ENST00000462970", "ENST00000476855", "ENST00000368884", "ENST00000368881", "ENST00000461434")	PSMD4
ENSG00000112996	E008	105.692	0.00907462	25.1135	5.40525e-07	0.00129146	15.2678	13.3099	-0.509898	5	44814913	44815066	154	+	312	61	74	232	305	404	282	48	71	60	60	64	160	46	247	64	27	55	c("ENST00000515647", "ENST00000507110")	MRPS30
ENSG00000154358	E091	125.102	0.0211844	14.4077	0.000147198	0.0368479	16.2079	14.1883	-0.508061	1	228314814	228315080	267	+	236	114	105	321	154	258	152	112	81	70	117	55	170	15	217	73	126	131	ENST00000660857	OBSCN
ENSG00000152795	E002	178.994	0.0204399	14.7052	0.000125701	0.0338196	18.6637	16.4981	-0.506705	4	82422569	82424624	2056	-	343	121	139	283	373	740	439	91	100	114	139	78	562	61	412	145	58	113	c("ENST00000295470", "ENST00000621267", "ENST00000614627")	HNRNPDL
ENSG00000288593+ENSG00000160216	E049	233.144	0.0141939	19.2123	1.16954e-05	0.00876307	20.0596	17.8237	-0.506671	21	43984674	43986536	1863	+	492	140	172	555	331	650	506	190	194	185	160	140	328	84	511	91	160	153	c("ENST00000398063", "ENST00000291572")	NA
ENSG00000215533+ENSG00000156273	E030	317.506	0.0146074	18.124	2.06973e-05	0.0127082	22.4732	20.1629	-0.501261	21	29342399	29346148	3750	+	557	142	207	511	765	1645	871	137	207	134	256	168	732	177	819	214	166	162	c("ENST00000399921", "ENST00000286800")	NA
ENSG00000072210	E086	72.8742	0.010882	15.0017	0.000107417	0.0308246	13.3921	11.6268	-0.498943	17	19675908	19676117	210	+	177	34	48	120	187	269	247	56	50	38	45	30	167	22	199	29	47	39	c("ENST00000579855", "ENST00000672591", "ENST00000395575", "ENST00000673136", "ENST00000672487", "ENST00000339618", "ENST00000573505", "ENST00000581518", "ENST00000176643", "ENST00000631291", "ENST00000573947", "ENST00000672608", "ENST00000672564", "ENST00000582991", "ENST00000673472", "ENST00000472059")	ALDH3A2
ENSG00000074657	E056	91.7131	0.00884639	19.9374	8.00202e-06	0.00673269	14.6709	12.8056	-0.497142	18	58984095	58984656	562	+	172	46	79	204	158	290	219	52	54	43	80	55	228	74	233	49	51	32	c("ENST00000590442", "ENST00000591808", "ENST00000588956", "ENST00000592249", "ENST00000589288", "ENST00000336078", "ENST00000591230", "ENST00000591083")	ZNF532
ENSG00000149294	E066	89.1279	0.00859858	18.8048	1.44805e-05	0.00994691	14.3637	12.5344	-0.493885	11	113263294	113265195	1902	+	146	44	101	34	72	107	183	54	68	73	66	20	252	65	266	54	154	40	c("ENST00000621518", "ENST00000621128")	NCAM1
ENSG00000047315	E022	80.8188	0.0154171	14.3355	0.000152951	0.0376069	13.8974	12.1125	-0.492043	4	56999617	56999781	165	+	176	50	58	179	205	295	235	48	55	47	48	45	183	23	241	52	15	43	c("ENST00000314595", "ENST00000441246", "ENST00000381227", "ENST00000431623")	POLR2B
ENSG00000287315	E007	163.188	0.0284822	18.2111	1.97726e-05	0.0123825	17.9814	15.9236	-0.489637	1	228366685	228366862	178	-	382	137	132	438	309	397	282	76	86	91	136	97	187	63	336	58	160	159	ENST00000653257
ENSG00000100359+ENSG00000239900+ENSG00000284431	E054	150.611	0.0111211	18.515	1.68573e-05	0.0109306	17.3292	15.3135	-0.488552	22	40364962	40365030	69	+	240	93	114	375	324	467	375	99	77	152	91	99	272	48	385	108	51	68	c("ENST00000624027", "ENST00000679845", "ENST00000423176", "ENST00000623387", "ENST00000636433", "ENST00000681159", "ENST00000637669", "ENST00000216194", "ENST00000623063", "ENST00000681003", "ENST00000679723", "ENST00000679656", "ENST00000680378", "ENST00000679609", "ENST00000679904", "ENST00000675622", "ENST00000680978", "ENST00000480775", "ENST00000680444", "ENST00000674592", "ENST00000625194"…	NA
ENSG00000009307	E041	1585.85	0.0108851	21.7766	3.06312e-06	0.00371997	33.5333	31.0743	-0.488017	1	114749974	114750190	217	-	3229	830	1325	3507	3814	4852	5360	1262	878	873	957	689	3988	445	3889	807	810	936	c("ENST00000438362", "ENST00000524652", "ENST00000339438", "ENST00000530886", "ENST00000525970", "ENST00000525878", "ENST00000525132", "ENST00000533818", "ENST00000369530", "ENST00000610726", "ENST00000358528")	CSDE1
ENSG00000173442	E023	85.3065	0.0124888	14.7236	0.000124478	0.0336554	14.0159	12.2576	-0.481629	11	65584295	65584398	104	+	106	73	88	173	98	148	111	69	52	60	95	55	205	24	253	42	55	56	c("ENST00000526990", "ENST00000533237", "ENST00000533465", "ENST00000529099", "ENST00000634639", "ENST00000309295")	EHBP1L1
ENSG00000173442	E023	85.3065	0.0124888	14.7236	0.000124478	0.0336554	14.0159	12.2576	-0.481629	11	65584295	65584398	104	+	106	73	88	173	98	148	111	69	52	60	95	55	205	24	253	42	55	56	c("ENST00000526990", "ENST00000533237", "ENST00000533465", "ENST00000529099", "ENST00000634639", "ENST00000309295")	EHBP1L1
ENSG00000104879	E008	14163.8	0.0151339	15.303	9.15733e-05	0.0287557	49.5244	47.0417	-0.481311	19	45322821	45322875	55	-	29605	8544	12601	49656	27708	28058	37965	6778	14312	10640	8488	9430	14702	4172	25932	3674	9726	9660	ENST00000221476	CKM
ENSG00000170759	E020	126.894	0.0103606	14.596	0.000133197	0.035064	16.4404	14.5315	-0.475353	10	32035890	32035994	105	-	233	67	97	188	288	409	361	88	76	79	93	78	285	55	311	83	40	96	ENST00000302418	KIF5B
ENSG00000135341	E004	106.718	0.0135394	14.7758	0.000121078	0.032898	15.4703	13.6298	-0.47431	6	90515683	90516681	999	-	189	62	86	177	264	372	252	56	70	63	97	45	226	53	357	68	36	61	c("ENST00000369325", "ENST00000369332", "ENST00000479630", "ENST00000369320", "ENST00000369327", "ENST00000369329")	MAP3K7
ENSG00000036448	E062	821.744	0.0145033	14.4046	0.000147445	0.0368479	28.9739	26.6383	-0.473797	8	2144911	2145438	528	+	997	812	687	1495	1269	2286	1302	712	439	548	579	584	1929	337	2589	505	374	379	c("ENST00000262113", "ENST00000520298", "ENST00000523438")	MYOM2
ENSG00000114480	E019	101.153	0.00761725	15.0268	0.000105994	0.0306115	14.8294	13.04	-0.472815	3	81649796	81649878	83	-	176	47	66	237	328	332	394	59	74	67	50	53	187	47	156	43	60	47	c("ENST00000429644", "ENST00000498468", "ENST00000486920", "ENST00000489715")	GBE1
ENSG00000140575	E075	75.2743	0.0110569	13.746	0.000209262	0.0449144	13.4629	11.7836	-0.4718	15	90500372	90500854	483	+	147	42	91	120	142	215	218	46	45	41	63	26	189	38	212	43	30	42	c("ENST00000633485", "ENST00000561086", "ENST00000268182", "ENST00000558957")	IQGAP1
ENSG00000171490	E027	108.192	0.0131875	14.8425	0.000116871	0.0325796	15.3574	13.5384	-0.470627	16	11851408	11851508	101	-	215	62	78	262	259	312	241	88	74	70	65	59	231	47	247	59	65	44	c("ENST00000571133", "ENST00000396503", "ENST00000574287", "ENST00000572090", "ENST00000355674", "ENST00000570767", "ENST00000573251", "ENST00000573029", "ENST00000573618")	RSL1D1
ENSG00000100330	E043	185.624	0.0126551	15.0024	0.000107375	0.0308246	18.8677	16.8568	-0.46711	22	30027859	30030866	3008	+	376	123	163	375	333	520	422	135	106	77	147	92	443	68	581	109	112	130	c("ENST00000333027", "ENST00000401950")	MTMR3
ENSG00000255513+ENSG00000206811+ENSG00000207405+ENSG00000140988	E004	524.304	0.0174383	13.5079	0.000237563	0.0480842	25.7102	23.4699	-0.466479	16	1962079	1962265	187	-	762	330	395	1081	1103	1189	1200	320	537	422	255	225	1026	189	943	451	233	507	c("ENST00000529806", "ENST00000533872", "ENST00000527109", "ENST00000527871", "ENST00000533186", "ENST00000343262", "ENST00000530225", "ENST00000532746", "ENST00000531065", "ENST00000533161", "ENST00000526586", "ENST00000526522")	NA
ENSG00000257411+ENSG00000170515+ENSG00000065361	E130	153.704	0.0199793	15.8514	6.8515e-05	0.0247299	17.5823	15.6482	-0.464654	12	56112823	56113850	1028	+	332	80	86	338	374	508	486	69	102	104	105	73	323	50	287	74	138	119	ENST00000303305	NA
ENSG00000221995+ENSG00000196535	E088	265.122	0.0124961	17.2033	3.35855e-05	0.0165527	21.137	19.0394	-0.464621	17	29137016	29137084	69	-	472	155	245	589	443	341	447	188	161	207	216	116	527	79	627	150	224	326	c("ENST00000590565", "ENST00000530254")	NA
ENSG00000110321+ENSG00000238622	E021	210.669	0.00678871	20.7473	5.24048e-06	0.0050523	19.3969	17.3734	-0.464201	11	10800432	10800482	51	-	551	147	143	332	475	595	606	163	125	123	154	98	440	94	469	103	101	130	c("ENST00000525681", "ENST00000531180", "ENST00000532383", "ENST00000528839", "ENST00000339995", "ENST00000396525", "ENST00000526148")	NA
ENSG00000107581	E024	236.02	0.00915275	22.9332	1.67729e-06	0.00252528	20.3172	18.2848	-0.457059	10	119070886	119071085	200	-	469	128	189	358	411	750	572	120	181	152	185	135	526	113	464	121	214	159	c("ENST00000369144", "ENST00000541549")	EIF3A
ENSG00000008018	E002	184.815	0.0135631	16.5147	4.82738e-05	0.0208451	18.5176	16.5834	-0.452825	6	170535222	170535405	184	-	260	135	111	429	326	552	445	157	137	142	139	76	350	60	487	132	90	100	c("ENST00000262193", "ENST00000462957")	PSMB1
ENSG00000204291	E053	224.986	0.0180317	14.3091	0.000155111	0.0380415	20.3156	18.3024	-0.452649	9	99069673	99070787	1115	+	468	105	140	505	452	408	572	108	137	153	171	55	773	133	1009	147	127	136	c("ENST00000610452", "ENST00000375001")	COL15A1
ENSG00000257764	E002	25.9754	0.0383303	15.0746	0.000103344	0.030329	8.04819	6.9652	-0.451497	12	69353743	69354225	483	-	60	11	7	49	39	349	117	6	26	11	10	10	50	2	33	4	4	12	ENST00000548900
ENSG00000254154+ENSG00000120341+ENSG00000242193	E070	95.982	0.0100468	13.7514	0.000208669	0.0448807	14.9397	13.2211	-0.451297	1	178035274	178037693	2420	-	245	69	70	307	182	219	193	45	60	51	74	47	285	41	277	44	53	54	ENST00000481349	NA
ENSG00000171055	E008	271.759	0.0205385	16.6257	4.55287e-05	0.0202178	21.0217	18.9926	-0.450089	2	36552304	36552710	407	-	516	193	112	560	369	1260	1595	91	180	88	250	141	562	88	586	319	29	58	c("ENST00000441005", "ENST00000413938", "ENST00000305852", "ENST00000451623", "ENST00000379245", "ENST00000405912", "ENST00000475815")	FEZ2
ENSG00000143318	E014	2475.8	0.00852283	24.9685	5.82751e-07	0.00132058	37.101	34.8142	-0.449188	1	160201494	160201886	393	+	4578	1279	1729	4935	5853	5265	6643	1195	1672	2025	1356	1350	7721	1071	8992	1663	1085	1403	ENST00000368078	CASQ1
ENSG00000116667	E021	310.584	0.00830628	22.706	1.88775e-06	0.0026945	21.9311	19.8885	-0.446004	1	184619518	184619936	419	+	612	204	252	463	836	806	892	178	243	217	192	162	565	151	750	163	147	185	c("ENST00000648109", "ENST00000675148", "ENST00000367514", "ENST00000235307", "ENST00000675405", "ENST00000675061")	C1orf21
ENSG00000128591	E006	1607.3	0.00927027	17.9467	2.27173e-05	0.0133876	34.0314	31.7887	-0.444155	7	128837637	128837755	119	+	2026	822	732	2941	2161	1651	1564	1853	628	1441	1697	495	3754	567	3585	1216	2013	2054	c("ENST00000346177", "ENST00000325888")	FLNC
ENSG00000102683	E001	140.145	0.0144694	14.1085	0.000172559	0.0403381	16.8798	15.0679	-0.443908	13	23180979	23181075	97	+	267	84	113	388	281	360	476	79	130	68	83	99	274	42	392	76	39	79	ENST00000218867	SGCG
ENSG00000110321+ENSG00000238622	E010	269.294	0.0137743	13.5442	0.000233012	0.0475572	20.9576	18.9583	-0.443883	11	10799362	10799424	63	-	623	160	183	500	631	632	664	223	167	194	227	112	595	87	621	140	123	209	c("ENST00000525681", "ENST00000532383", "ENST00000528839", "ENST00000534272", "ENST00000339995", "ENST00000525606", "ENST00000396525", "ENST00000526148")	NA
ENSG00000096080	E002	81.1385	0.0117598	14.7809	0.000120752	0.0328947	13.6939	12.098	-0.442189	6	43671510	43671783	274	-	159	48	67	182	172	248	172	63	55	70	36	50	166	15	192	37	57	53	c("ENST00000372116", "ENST00000372133")	MRPS18A
ENSG00000010322	E033	59.7242	0.00812834	13.4881	0.000240078	0.0484538	12.3417	10.8549	-0.441941	3	52481110	52481910	801	+	103	38	49	146	92	127	93	34	39	27	49	36	184	30	155	38	43	51	c("ENST00000420808", "ENST00000488380")	NISCH
ENSG00000204463	E023	87.0659	0.00774385	14.4737	0.00014213	0.036455	14.2205	12.6001	-0.438141	6	31641776	31641847	72	-	134	56	60	214	181	197	181	62	46	66	54	50	219	46	214	49	53	64	c("ENST00000676571", "ENST00000679119", "ENST00000211379", "ENST00000375976", "ENST00000362049", "ENST00000676615", "ENST00000375964", "ENST00000441793", "ENST00000439687", "ENST00000678272", "ENST00000462875")	BAG6
ENSG00000279880+ENSG00000171634	E007	195.086	0.00961157	18.1112	2.08369e-05	0.0127583	19.1908	17.3043	-0.434107	17	67853940	67854762	823	+	310	101	185	344	361	466	428	111	118	113	161	108	561	123	554	85	134	148	c("ENST00000342579", "ENST00000544778", "ENST00000306378", "ENST00000321892", "ENST00000424123", "ENST00000335221", "ENST00000644067")	NA
ENSG00000084234	E066	64.9972	0.00791782	13.844	0.000198635	0.0436146	12.79	11.2979	-0.432287	11	130144274	130144804	531	+	141	48	45	134	108	192	142	32	46	34	61	39	184	16	191	40	40	38	c("ENST00000650012", "ENST00000278756", "ENST00000263574", "ENST00000338167")	APLP2
ENSG00000115306	E013	150.451	0.0102952	13.3693	0.000255776	0.0496194	17.3137	15.5458	-0.427002	2	54621400	54621512	113	+	299	61	132	282	283	303	317	109	123	115	137	85	350	49	398	68	91	114	c("ENST00000615901", "ENST00000333896", "ENST00000356805", "ENST00000389980")	SPTBN1
ENSG00000183576	E005	82.7128	0.00674836	14.4404	0.000144663	0.0367067	14.2306	12.6655	-0.422431	14	99404225	99404310	86	-	160	43	56	190	196	251	286	25	48	55	43	51	214	40	256	52	37	55	c("ENST00000331768", "ENST00000446066")	SETD3
ENSG00000157500	E036	1110.89	0.020404	14.2438	0.000160588	0.0387904	31.0368	28.9312	-0.421913	3	57269752	57273471	3720	+	2590	513	712	2980	2702	4327	3429	406	833	346	693	563	2536	741	2964	782	368	525	ENST00000288266	APPL1
ENSG00000125388	E005	53.714	0.0191079	34.1248	5.16889e-09	4.29747e-05	11.6686	10.3022	-0.421877	4	2965243	2966889	1647	+	120	23	32	72	111	150	100	37	33	62	34	25	133	18	135	35	36	44	ENST00000503518	GRK4
ENSG00000008952	E029	295.202	0.0214049	14.682	0.000127256	0.0340714	21.8267	19.8995	-0.421117	3	169993832	169998373	4542	+	686	141	235	531	648	1159	746	124	218	136	179	127	863	187	737	267	77	152	ENST00000337002	SEC62
ENSG00000136114+ENSG00000136100	E011	270.683	0.00796196	25.2459	5.04658e-07	0.00124641	21.2516	19.3432	-0.421064	13	52413227	52415524	2298	-	641	131	199	591	555	1068	622	135	159	145	221	110	647	116	818	184	123	180	c("ENST00000378060", "ENST00000650274", "ENST00000611132")	NA
ENSG00000135924	E055	85.7891	0.00997071	13.4392	0.000246422	0.0488768	13.993	12.4546	-0.41955	2	219286266	219286839	574	+	164	67	56	260	132	204	207	62	54	60	54	63	178	22	208	36	55	57	c("ENST00000336576", "ENST00000477917", "ENST00000684599", "ENST00000392086", "ENST00000472019")	DNAJB2
ENSG00000087470	E064	136.539	0.00851636	16.6497	4.49582e-05	0.0200454	16.6832	14.9867	-0.417476	12	32743657	32744087	431	+	369	75	105	237	310	390	359	83	105	81	96	57	295	76	337	70	50	89	c("ENST00000414834", "ENST00000549701", "ENST00000452533", "ENST00000266481", "ENST00000358214", "ENST00000381000", "ENST00000546757", "ENST00000553257")	DNM1L
ENSG00000134294	E016	141.125	0.0134625	14.2634	0.000158929	0.0386239	17.0211	15.3097	-0.416726	12	46363021	46363114	94	-	311	72	78	211	575	509	350	101	67	47	134	49	428	57	373	100	28	76	c("ENST00000549258", "ENST00000256689", "ENST00000612232", "ENST00000548236", "ENST00000551374")	SLC38A2
ENSG00000126777	E030	141.404	0.00859221	15.0486	0.00010478	0.0305332	16.9407	15.2441	-0.414052	14	55640933	55640970	38	+	255	66	104	272	366	441	418	93	117	72	82	56	343	67	269	103	56	114	c("ENST00000395309", "ENST00000413890", "ENST00000395311", "ENST00000459737", "ENST00000395308", "ENST00000438792", "ENST00000395314")	KTN1
ENSG00000128590	E006	176.565	0.026905	14.62	0.000131514	0.0347875	18.2964	16.5346	-0.413885	7	108572899	108574646	1748	+	429	85	120	321	466	709	563	79	144	67	133	61	451	77	455	130	47	105	ENST00000249356	DNAJB9
ENSG00000109061	E033	398.343	0.00582561	15.4809	8.33451e-05	0.0275587	24.6299	22.6626	-0.413736	17	10513821	10513913	93	-	207	91	40	3732	730	1608	21	11	146	27	35	94	101	28	2596	1480	119	19	ENST00000226207	MYH1
ENSG00000133884	E033	75.1589	0.0100319	14.5918	0.000133492	0.0350997	13.3807	11.9094	-0.412771	11	65351683	65352979	1297	+	134	50	59	162	135	168	192	46	37	59	64	31	195	23	186	40	66	54	c("ENST00000531989", "ENST00000524666", "ENST00000415073", "ENST00000252268", "ENST00000528416", "ENST00000532052")	DPF2
ENSG00000182307	E015	102.811	0.0150163	16.1171	5.95434e-05	0.0228494	15.178	13.587	-0.412636	8	145054439	145056030	1592	+	201	64	55	177	172	258	314	50	63	83	64	79	205	35	237	87	69	81	c("ENST00000331434", "ENST00000530455")	C8orf33
ENSG00000130770	E008	128.823	0.0180292	15.9814	6.39688e-05	0.0238325	16.6018	14.9331	-0.411535	1	28237837	28238098	262	+	150	79	85	176	183	409	284	74	99	111	84	78	524	63	338	99	69	61	c("ENST00000335514", "ENST00000465645", "ENST00000497986")	ATP5IF1
ENSG00000266086+ENSG00000264112+ENSG00000136450	E020	94.3919	0.0101272	14.459	0.000143242	0.0366233	14.8241	13.2694	-0.408768	17	58004588	58004821	234	-	295	46	68	205	226	377	238	50	66	53	43	26	278	38	295	62	31	46	c("ENST00000584773", "ENST00000258962", "ENST00000582730")	NA
ENSG00000229807+ENSG00000277577+ENSG00000274655	E073	420.547	0.00626662	16.5722	4.68315e-05	0.0204656	24.5743	22.641	-0.406755	X	73847001	73850501	3501	-	1	512	1	1531	0	3185	0	361	1	0	778	0	1798	0	2249	478	1	503	c("ENST00000650627", "ENST00000429829")	NA
ENSG00000255372	E002	133.208	0.0528796	16.5909	4.63739e-05	0.0203465	16.4604	14.8227	-0.405569	11	22262169	22262256	88	-	336	74	76	347	377	515	406	65	102	34	97	57	324	77	295	103	26	46	ENST00000526935
ENSG00000145730	E069	144.289	0.010052	14.5174	0.000138869	0.0359119	17.0111	15.3593	-0.401935	5	103028887	103029192	306	+	362	95	113	266	334	349	337	124	88	88	107	65	385	29	398	76	78	79	c("ENST00000379799", "ENST00000504691", "ENST00000304400", "ENST00000682407", "ENST00000455264", "ENST00000438793", "ENST00000684379", "ENST00000348126", "ENST00000510208", "ENST00000682024", "ENST00000684043", "ENST00000682882", "ENST00000684529", "ENST00000682972", "ENST00000345721", "ENST00000510006", "ENST00000504456", "ENST00000346918")	PAM
ENSG00000124103+ENSG00000022277	E007	85.0672	0.00676173	14.8703	0.000115162	0.0322885	13.9136	12.4456	-0.401135	20	56468686	56468766	81	+	146	47	58	202	170	220	243	61	59	56	65	42	160	36	218	49	60	44	c("ENST00000449062", "ENST00000466260", "ENST00000023939", "ENST00000487211", "ENST00000357348", "ENST00000484084", "ENST00000395881")	NA
ENSG00000177189	E001	720.556	0.0107058	22.4966	2.10515e-06	0.00287416	27.8695	25.9059	-0.400836	X	20149911	20153661	3751	-	1653	294	517	1682	1760	3159	2104	254	419	359	516	360	1769	401	1831	580	257	282	ENST00000379565	RPS6KA3
ENSG00000151914	E132	324.586	0.00507441	19.2889	1.12357e-05	0.00851637	22.2518	20.4174	-0.397818	6	56634132	56634258	127	-	637	179	245	599	730	846	932	206	231	193	227	176	731	159	716	185	169	233	c("ENST00000370788", "ENST00000439203", "ENST00000520645", "ENST00000361203", "ENST00000370765", "ENST00000244364", "ENST00000312431", "ENST00000680361", "ENST00000518935", "ENST00000652573", "ENST00000421834")	DST
ENSG00000105993	E052	613.374	0.0119789	13.7245	0.00021168	0.0450436	26.5131	24.5922	-0.396349	7	157416476	157417433	958	+	1342	370	404	1054	1491	2013	2036	405	389	358	419	343	1048	242	1282	300	357	413	c("ENST00000459889", "ENST00000262177")	DNAJB6
ENSG00000138768	E019	151.1	0.0092669	13.9495	0.00018779	0.0425992	17.5432	15.9241	-0.387552	4	75799622	75799732	111	+	283	92	91	300	365	439	376	83	86	69	111	105	353	88	509	123	49	75	c("ENST00000514213", "ENST00000264904")	USO1
ENSG00000115464	E030	99.9805	0.0063045	14.4289	0.000145549	0.0367853	14.9197	13.4482	-0.384655	2	61214279	61214599	321	-	203	64	101	182	194	309	247	49	56	56	72	61	243	62	264	59	35	56	c("ENST00000398571", "ENST00000411912")	USP34
ENSG00000079739	E018	2073.12	0.00867705	20.5776	5.72637e-06	0.00537919	35.403	33.4692	-0.381239	1	63659586	63660209	624	+	4000	1208	1238	3995	4346	6164	4309	1023	1805	2313	910	1332	2884	919	4922	1590	1207	1057	c("ENST00000540265", "ENST00000371083", "ENST00000371084", "ENST00000650546")	PGM1
ENSG00000183091	E178	6443.94	0.00735295	16.2688	5.49622e-05	0.0220463	43.9509	42.0005	-0.379344	2	151679918	151680022	105	-	9183	3186	7020	9993	11068	14276	11589	4356	4965	4731	4961	3292	15327	3265	15401	3757	5294	4376	c("ENST00000409198", "ENST00000397345", "ENST00000427231")	NEB
ENSG00000244038+ENSG00000117242	E003	2290.55	0.0085664	18.8741	1.39633e-05	0.00980615	36.1967	34.2733	-0.378439	1	20648315	20651766	3452	-	3638	1282	1914	4680	3326	5555	5503	1463	1692	1573	2276	1266	7370	816	5851	1150	1538	1186	ENST00000451424	NA
ENSG00000130560	E002	334.086	0.0144212	14.2811	0.000157435	0.0384649	22.5341	20.7881	-0.376758	9	135933042	135933515	474	-	546	185	205	727	663	985	836	221	222	261	162	190	716	167	925	240	201	203	c("ENST00000371756", "ENST00000489050")	UBAC1
ENSG00000148498	E002	175.497	0.00503132	21.4438	3.64357e-06	0.00420049	18.2658	16.6637	-0.375849	10	34109561	34111562	2002	-	300	99	103	319	329	419	427	152	85	136	109	97	431	79	430	108	148	125	c("ENST00000374788", "ENST00000346874", "ENST00000374794", "ENST00000374789", "ENST00000350537", "ENST00000374790", "ENST00000545693", "ENST00000545260")	PARD3
ENSG00000163995	E004	154.557	0.0078618	13.5921	0.000227137	0.0467095	17.3028	15.7517	-0.373497	4	7965329	7966045	717	-	258	113	94	327	255	327	226	89	115	131	94	102	258	109	299	77	142	129	c("ENST00000514025", "ENST00000676532", "ENST00000509819", "ENST00000447017", "ENST00000361737", "ENST00000512594")	ABLIM2
ENSG00000034713	E009	97.9812	0.00822852	18.9235	1.36068e-05	0.00964826	14.8303	13.4454	-0.36269	16	75577279	75577530	252	+	174	55	104	197	191	450	259	78	48	45	69	26	283	33	302	65	28	44	c("ENST00000037243", "ENST00000563744", "ENST00000568455", "ENST00000565985")	GABARAPL2
ENSG00000135447	E002	247.957	0.0100354	15.1554	9.90152e-05	0.0298213	20.2414	18.65	-0.356766	12	54579246	54580111	866	-	401	199	98	633	728	596	547	146	160	198	212	159	531	72	532	126	132	156	ENST00000257905	PPP1R1A
ENSG00000138768	E013	258.411	0.00667558	15.6963	7.43703e-05	0.0258664	21.0052	19.4344	-0.347012	4	75782680	75782858	179	+	540	153	178	537	547	787	815	114	137	102	155	147	888	180	767	175	96	131	c("ENST00000514213", "ENST00000264904")	USO1
ENSG00000221995+ENSG00000196535	E079	303.223	0.00693047	13.757	0.000208041	0.0447895	21.7697	20.184	-0.345814	17	29122166	29122253	88	-	471	164	244	548	484	421	481	251	159	246	304	157	856	116	775	185	241	273	c("ENST00000628822", "ENST00000590242", "ENST00000585573", "ENST00000533420", "ENST00000527372", "ENST00000531253", "ENST00000528322", "ENST00000533112", "ENST00000531267", "ENST00000528564", "ENST00000530254")	NA
ENSG00000265751	E004	204.612	0.0111688	15.0086	0.00010702	0.030791	19.358	17.8578	-0.342313	18	21450883	21451017	135	-	197	109	76	329	420	533	312	147	130	194	35	161	538	247	655	159	71	123	ENST00000584611
ENSG00000138768	E016	264.898	0.0101157	13.8924	0.00019358	0.0433313	21.0279	19.4867	-0.340248	4	75790643	75790797	155	+	461	138	181	533	594	751	636	162	169	132	172	199	813	169	810	171	67	149	c("ENST00000514213", "ENST00000264904")	USO1
ENSG00000075239	E037	358.439	0.00531861	18.9773	1.32282e-05	0.00947141	22.4974	20.975	-0.328128	11	108142437	108142550	114	+	792	274	266	606	993	970	1144	249	232	221	243	109	705	187	897	204	152	127	c("ENST00000672354", "ENST00000672284", "ENST00000672031", "ENST00000671707", "ENST00000533610", "ENST00000673531", "ENST00000672907", "ENST00000531813", "ENST00000265838", "ENST00000532792", "ENST00000672580", "ENST00000672367", "ENST00000673000")	ACAT1
ENSG00000047849	E038	603.854	0.00483432	17.3036	3.18579e-05	0.0160247	26.2731	24.7164	-0.321342	3	47921765	47921878	114	-	1144	357	571	1090	1198	1212	1830	380	369	379	526	353	1040	275	1418	339	433	321	c("ENST00000683076", "ENST00000395734", "ENST00000360240", "ENST00000482752", "ENST00000426837")	MAP4
ENSG00000152234	E006	1041.47	0.00886995	13.5393	0.000233617	0.0475923	30.1765	28.5976	-0.317309	18	46084504	46084654	151	-	2085	517	602	1945	2564	3911	3498	584	811	655	589	597	1846	322	2505	757	557	597	c("ENST00000586523", "ENST00000282050", "ENST00000590665", "ENST00000587902", "ENST00000590156", "ENST00000586592", "ENST00000593152", "ENST00000398752")	ATP5F1A
ENSG00000025293	E047	267.604	0.00834097	14.4605	0.00014313	0.0366233	21.0621	19.6432	-0.312686	20	35947485	35950370	2886	+	466	146	193	562	538	927	627	112	160	117	156	144	579	201	713	233	159	190	ENST00000374012	PHF20
ENSG00000270956+ENSG00000237298	E049	8929.55	0.00653316	13.9152	0.000191248	0.0430285	46.1589	44.5713	-0.308252	2	178537531	178537603	73	+	14233	5316	5082	16264	16146	28176	17759	6118	6187	6105	8056	5066	19921	3629	18498	5093	6537	7876	c("ENST00000419746", "ENST00000585358", "ENST00000591466", "ENST00000450692", "ENST00000620591")	NA
ENSG00000157654	E042	247.986	0.00916502	14.9149	0.000112472	0.0318868	20.4568	19.0965	-0.302965	9	110169910	110172512	2603	+	590	144	179	623	359	820	603	90	144	120	220	119	685	185	627	131	113	175	c("ENST00000374530", "ENST00000374525")	PALM2AKAP2
ENSG00000163492+ENSG00000238542+ENSG00000155657	E048	29553.6	0.0033043	26.9	2.14264e-07	0.000627972	55.0729	53.5128	-0.301927	2	178580322	178580609	288	-	51679	15971	15672	52743	56513	92639	74365	20285	20594	18675	23192	16469	64395	12558	63441	16615	24295	24115	c("ENST00000342992", "ENST00000591111", "ENST00000359218", "ENST00000342175", "ENST00000460472", "ENST00000589042")	NA
ENSG00000119638	E006	213.989	0.00636094	13.8687	0.00019604	0.0434398	19.0695	17.7617	-0.299682	14	75082172	75084086	1915	-	435	156	172	451	347	762	527	107	155	122	182	130	321	106	432	105	118	146	c("ENST00000557026", "ENST00000676711", "ENST00000555405", "ENST00000677700", "ENST00000238616", "ENST00000678749", "ENST00000678531", "ENST00000678037")	NEK9
ENSG00000183091	E174	7606.42	0.00433317	16.549	4.74088e-05	0.0206767	45.0243	43.4988	-0.296403	2	151675287	151675391	105	-	10228	3776	8297	10101	12261	17560	13780	4732	5398	5840	6250	3981	17834	4186	16943	4118	7120	5822	c("ENST00000409198", "ENST00000397345", "ENST00000427231")	NEB
ENSG00000237580+ENSG00000023228	E019	437.518	0.0059015	13.6823	0.000216483	0.0457555	24.1996	22.8573	-0.282628	2	206144018	206144132	115	-	1144	240	288	890	1075	1473	1210	180	286	237	256	307	1055	170	1280	280	211	212	c("ENST00000440274", "ENST00000455934", "ENST00000449699", "ENST00000457011", "ENST00000423725", "ENST00000233190", "ENST00000432169")	NA
ENSG00000163492+ENSG00000238542+ENSG00000155657	E342	36374	0.00454841	15.9544	6.48859e-05	0.0240519	56.5877	55.1281	-0.282413	2	178770412	178770675	264	-	69696	20112	18283	68400	75495	97877	95504	22997	25074	22735	28438	20540	88645	17252	82917	22001	26788	25990	c("ENST00000360870", "ENST00000342992", "ENST00000591111", "ENST00000359218", "ENST00000342175", "ENST00000460472", "ENST00000589042")	NA
ENSG00000156239	E002	133.218	0.0119011	14.5462	0.000136763	0.0357034	16.2429	15.1142	-0.279088	21	28872740	28876311	3572	-	310	74	127	277	234	495	315	67	117	64	72	56	263	83	279	97	57	79	c("ENST00000303775", "ENST00000351429")	N6AMT1
ENSG00000142534+ENSG00000200530	E007	644.744	0.00621221	16.2807	5.46177e-05	0.0219482	26.8155	25.5017	-0.269677	19	49496454	49496465	12	+	1082	417	436	1753	1207	1252	1614	439	448	449	369	393	1609	250	1875	333	313	532	c("ENST00000600027", "ENST00000270625", "ENST00000599561", "ENST00000601216", "ENST00000596873", "ENST00000599167", "ENST00000602252", "ENST00000594493")	NA
ENSG00000183354	E009	324.227	0.00752371	15.8135	6.99023e-05	0.0250926	22.1039	20.926	-0.254698	9	5921098	5923309	2212	-	626	160	244	630	561	900	729	190	209	212	196	197	777	225	816	202	165	265	c("ENST00000540714", "ENST00000399933", "ENST00000381461")	KIAA2026
ENSG00000196296	E016	1328.44	0.00483484	14.4253	0.00014583	0.0367853	31.956	30.685	-0.253157	16	28888787	28888896	110	+	2450	889	772	4935	2611	3076	1612	460	1264	1272	373	1251	2138	514	3961	978	908	345	c("ENST00000536376", "ENST00000564732", "ENST00000357084", "ENST00000395503")	ATP2A1
ENSG00000112782	E012	1245.15	0.00326657	21.5796	3.39442e-06	0.00403317	31.5242	30.2739	-0.249459	6	45901720	45902924	1205	-	2456	706	784	2789	2625	3480	2807	751	794	910	657	708	2922	606	3380	843	721	852	c("ENST00000185206", "ENST00000339561")	CLIC5
ENSG00000227495	E002	503.401	0.0149034	34.5985	4.05229e-09	3.87281e-05	25.0831	23.9722	-0.231413	17	5019949	5020093	145	-	900	299	384	898	859	1027	872	345	301	407	368	328	1547	268	1407	275	330	315	ENST00000438266	KIF1C-AS1
ENSG00000240045	E002	780.02	0.0219576	16.9085	3.92256e-05	0.0182289	26.9935	26.3126	-0.139227	3	155290940	155291038	99	-	1889	371	789	2206	1834	2984	3665	618	443	209	470	324	1508	208	1840	445	76	245	ENST00000489090	STRIT1
ENSG00000118094	E001	64.5495	0.0379915	15.198	9.68067e-05	0.0294441	12.0675	11.691	-0.109998	11	118657316	118658231	916	-	140	52	33	164	67	126	146	59	28	33	62	36	160	27	156	23	57	54	ENST00000264029	TREH
ENSG00000124701	E002	2877.28	0.00225341	14.5386	0.000137316	0.0357393	37.0671	37.3592	0.0572116	6	41061328	41061892	565	+	6043	1297	1225	7239	6060	6612	7190	1676	1390	2069	1506	1997	7905	1562	8920	1977	1948	1961	ENST00000244669	APOBEC2
ENSG00000159173	E007	5998.13	0.00516571	14.6759	0.000127666	0.0340979	42.3539	43.1716	0.159062	1	201410394	201410435	42	-	11643	2681	3300	9081	7840	10594	17397	3353	2730	3274	4690	4621	24113	3163	21397	4375	4160	4695	c("ENST00000622580", "ENST00000361379", "ENST00000367312", "ENST00000336092")	TNNI1
ENSG00000264501+ENSG00000054523	E030	497.164	0.00537052	21.8345	2.97203e-06	0.00367018	24.3447	25.156	0.16862	1	10296897	10297077	181	+	716	233	305	769	723	1311	824	204	218	218	322	333	2218	390	1587	481	426	408	c("ENST00000377083", "ENST00000377086", "ENST00000622724", "ENST00000263934", "ENST00000377093", "ENST00000377081", "ENST00000676179", "ENST00000620295")	NA
ENSG00000163492+ENSG00000238542+ENSG00000155657	E311	51519.1	0.00222724	15.7575	7.20021e-05	0.0254045	58.2595	59.2106	0.183941	2	178729664	178729945	282	-	91077	25603	22174	91376	83522	118517	125340	26120	30974	30334	37855	34314	149466	30715	122257	33121	50497	53015	c("ENST00000342992", "ENST00000591111", "ENST00000589042")	NA
ENSG00000120729	E014	4133.76	0.00306315	14.3869	0.000148832	0.0369924	39.3239	40.2928	0.189068	5	137883384	137883584	201	+	9582	2315	2302	7503	8341	9650	12203	2285	2370	2126	2740	3174	10971	2190	9966	2231	2516	3538	c("ENST00000503748", "ENST00000515645", "ENST00000511254", "ENST00000421631", "ENST00000239926")	MYOT
ENSG00000154358	E085	1195.85	0.00176135	13.4652	0.000243029	0.048525	30.1404	31.1699	0.205635	1	228306901	228307167	267	+	1824	862	918	2609	1303	2016	1232	688	648	678	1066	783	2854	614	2931	788	1348	1311	c("ENST00000284548", "ENST00000422127", "ENST00000636476", "ENST00000680850", "ENST00000662438", "ENST00000570156")	OBSCN
ENSG00000101470	E003	2747.32	0.00312267	31.0427	2.52417e-08	0.000126101	36.3766	37.4963	0.21951	20	45824292	45824406	115	-	1980	1530	1166	5438	2533	7035	1708	1308	2521	2829	605	3000	6222	1729	8072	3721	2382	1480	c("ENST00000372555", "ENST00000372557")	TNNC2
ENSG00000075292+ENSG00000281195	E063	587.762	0.0026961	21.2954	3.93679e-06	0.00431173	25.3608	26.4917	0.232564	2	71422814	71424038	1225	+	896	242	388	950	1016	1627	1599	234	369	243	304	419	2118	421	1736	497	387	519	c("ENST00000487638", "ENST00000409407", "ENST00000264447", "ENST00000409544")	NA
ENSG00000230479	E002	40.0151	0.0266574	15.0271	0.00010598	0.0306115	9.38009	10.0855	0.238035	21	36480231	36481070	840	+	40	23	15	107	45	60	77	31	22	44	10	34	103	15	106	32	44	36	ENST00000429588
ENSG00000078668	E021	369.746	0.00320383	17.1986	3.36681e-05	0.0165563	22.0798	23.2295	0.24468	8	42401837	42401886	50	+	760	207	209	633	696	1115	1111	153	219	162	210	263	999	234	1182	268	247	238	c("ENST00000022615", "ENST00000518563", "ENST00000521348", "ENST00000518495", "ENST00000520115", "ENST00000522010", "ENST00000522178", "ENST00000521158", "ENST00000522069")	VDAC3
ENSG00000170290	E002	5633.69	0.0141209	16.2541	5.53887e-05	0.0221366	41.2862	42.5728	0.250471	11	107707612	107708005	394	-	12289	3092	4402	11449	14419	15257	11362	3477	2883	3798	3592	2672	14279	2359	20269	2892	3383	3535	c("ENST00000531293", "ENST00000525934", "ENST00000305991")	SLN
ENSG00000152556	E062	930.472	0.00382851	18.824	1.43351e-05	0.00994016	28.3245	29.6129	0.259512	12	48137721	48137790	70	+	1312	409	406	1935	1600	2546	1526	346	622	992	409	815	1754	710	2474	853	835	467	c("ENST00000546964", "ENST00000547581", "ENST00000551804", "ENST00000340802", "ENST00000312352", "ENST00000549941", "ENST00000551339", "ENST00000547587", "ENST00000359794", "ENST00000642730", "ENST00000550924", "ENST00000547148", "ENST00000552989", "ENST00000550345")	PFKM
ENSG00000084733	E006	325.739	0.0104454	24.3487	8.03824e-07	0.00155363	21.1732	22.3896	0.26198	2	26127144	26127233	90	+	490	122	166	426	604	516	748	137	147	188	183	279	943	378	936	355	199	258	c("ENST00000495146", "ENST00000462003", "ENST00000264710", "ENST00000473035")	RAB10
ENSG00000270800+ENSG00000124614+ENSG00000272325	E005	186.111	0.00682713	20.1114	7.30616e-06	0.00637297	17.6607	18.8253	0.267935	6	34293451	34293535	85	-	308	76	97	317	326	461	339	84	104	100	94	143	741	127	587	150	158	166	c("ENST00000639725", "ENST00000639877", "ENST00000607016", "ENST00000605528")	NA
ENSG00000108946+ENSG00000267009+ENSG00000141337	E080	154.415	0.00914029	13.7445	0.000209438	0.0449144	16.427	17.5583	0.268733	17	68525882	68525912	31	+	315	65	80	188	213	356	356	58	89	84	109	130	413	117	513	149	137	107	c("ENST00000586397", "ENST00000358598", "ENST00000588188", "ENST00000589228", "ENST00000392711", "ENST00000592800", "ENST00000536854", "ENST00000586541", "ENST00000585608", "ENST00000392710", "ENST00000585981")	NA
ENSG00000125414	E015	18138.1	0.00635593	13.4841	0.000240591	0.0484538	50.2991	51.6897	0.269323	17	10528690	10529079	390	-	18352	13106	9220	39297	24240	32458	18245	7548	16357	17726	4342	17992	42423	16256	37968	10625	22207	10449	c("ENST00000245503", "ENST00000397183")	MYH2
ENSG00000227345	E023	236.222	0.00761982	13.4497	0.000245047	0.0487298	19.0997	20.3199	0.272091	10	49933177	49934163	987	-	445	104	133	382	385	568	511	113	108	129	137	174	810	221	780	170	164	173	c("ENST00000614063", "ENST00000616448", "ENST00000402038")	PARG
ENSG00000064042	E047	183.716	0.00708314	15.9004	6.67663e-05	0.0243789	17.4677	18.6751	0.278917	4	41661420	41661510	91	+	234	60	126	278	234	381	344	65	78	109	114	144	723	172	592	182	160	156	c("ENST00000513024", "ENST00000508466", "ENST00000509277", "ENST00000381753", "ENST00000313860", "ENST00000514096", "ENST00000511496", "ENST00000503057", "ENST00000512820", "ENST00000512632", "ENST00000512946", "ENST00000396595", "ENST00000508501")	LIMCH1
ENSG00000084733	E009	244.599	0.00692365	32.4028	1.25307e-08	7.64421e-05	19.2795	20.5395	0.279913	2	26134938	26135036	99	+	363	99	106	409	392	428	502	95	124	136	143	195	831	271	866	286	134	158	c("ENST00000495146", "ENST00000462003", "ENST00000264710", "ENST00000473035")	RAB10
ENSG00000084733	E008	353.664	0.012868	21.8202	2.99439e-06	0.00367712	21.6753	22.9977	0.282609	2	26127850	26127951	102	+	537	150	173	469	583	532	790	158	168	205	197	329	1033	368	999	415	217	279	c("ENST00000495146", "ENST00000462003", "ENST00000264710", "ENST00000473035")	RAB10
ENSG00000122367	E024	664.388	0.00719173	16.5334	4.78019e-05	0.0207657	25.9715	27.3798	0.287915	10	86732887	86733001	115	+	1121	466	315	1435	925	1245	1013	304	359	380	479	594	2114	448	1998	434	457	654	c("ENST00000429277", "ENST00000623056", "ENST00000361373")	LDB3
ENSG00000124406	E023	193.597	0.0046847	17.9586	2.25763e-05	0.0133771	17.7995	19.0588	0.288483	4	42522160	42522299	140	-	361	74	109	320	315	349	382	97	135	64	109	135	728	147	587	223	121	173	c("ENST00000381668", "ENST00000264449")	ATP8A1
ENSG00000196296	E011	1002.41	0.00769414	14.6578	0.000128902	0.0342617	28.8556	30.3137	0.292729	16	28882581	28882589	9	+	1518	567	471	3591	1588	1984	973	219	863	923	200	1158	1705	742	2881	909	886	363	c("ENST00000536376", "ENST00000357084", "ENST00000395503")	ATP2A1
ENSG00000144746	E013	510.086	0.0133516	15.7969	7.05172e-05	0.0250996	24.0259	25.4442	0.294839	3	69104490	69104837	348	+	814	325	299	865	923	1161	1325	316	233	358	324	368	1562	277	1534	245	423	370	ENST00000273258	ARL6IP5
ENSG00000113638	E011	103.189	0.00992564	13.9865	0.000184132	0.0420888	14.1171	15.2688	0.294974	5	40746798	40747019	222	-	243	37	54	160	204	298	257	46	53	52	59	66	297	96	318	74	78	64	c("ENST00000636106", "ENST00000503936", "ENST00000337702", "ENST00000636863", "ENST00000504251", "ENST00000637375", "ENST00000511730")	TTC33
ENSG00000215021+ENSG00000238795	E041	173.967	0.00886642	17.6319	2.68048e-05	0.0145843	17.0834	18.3575	0.296883	12	6970417	6970618	202	-	316	98	85	490	224	253	389	76	95	116	95	125	504	88	531	132	167	170	c("ENST00000543465", "ENST00000545167", "ENST00000399433", "ENST00000546217", "ENST00000535923", "ENST00000678983", "ENST00000678829", "ENST00000544134", "ENST00000678000", "ENST00000677354", "ENST00000676496", "ENST00000676893", "ENST00000544888", "ENST00000536316", "ENST00000440277", "ENST00000542294", "ENST00000546111", "ENST00000542912")	NA
ENSG00000107937	E008	38.6548	0.0325369	14.4389	0.000144781	0.0367067	9.21193	10.091	0.298616	10	997208	997308	101	+	95	9	22	43	70	84	79	29	12	34	25	22	101	28	94	40	33	26	c("ENST00000491635", "ENST00000360059", "ENST00000360803")	GTPBP4
ENSG00000270956+ENSG00000237298	E034	26213.4	0.00577387	15.4521	8.46222e-05	0.0275774	52.9595	54.5097	0.300045	2	178530815	178531060	246	+	44117	11685	12218	48164	40393	67539	59589	11003	14244	15024	19954	18439	80772	16706	63881	15935	28777	26726	ENST00000589355	NA
ENSG00000287315	E001	1620.52	0.0108365	34.8159	3.62392e-09	3.79327e-05	32.3584	33.899	0.304869	1	228357012	228360312	3301	-	2482	1133	1040	3334	2000	3000	2128	742	825	721	1406	1136	5412	1009	5294	1123	1668	1450	ENST00000653257
ENSG00000069431+ENSG00000275567	E043	160.649	0.00476494	16.3433	5.28423e-05	0.0216302	16.7466	18.0499	0.30623	12	21887826	21887934	109	-	317	80	80	344	284	402	413	60	87	64	100	119	542	98	521	128	109	140	c("ENST00000682879", "ENST00000684084", "ENST00000683676", "ENST00000544039", "ENST00000261200", "ENST00000683105", "ENST00000682068", "ENST00000684543", "ENST00000682789", "ENST00000261201")	NA
ENSG00000204592	E008	212.073	0.00514835	18.8989	1.3783e-05	0.00972894	18.1756	19.5326	0.307958	6	30490366	30490515	150	+	373	101	110	592	280	374	318	87	149	141	167	167	595	127	583	145	196	178	c("ENST00000376630", "ENST00000493699")	HLA-E
ENSG00000100412	E048	128.891	0.00612523	13.3709	0.000255557	0.0496194	15.0162	16.2712	0.310688	22	41522983	41522987	5	+	202	76	55	238	136	254	179	69	101	71	70	107	287	122	363	93	129	120	c("ENST00000676714", "ENST00000679320", "ENST00000677516", "ENST00000676664", "ENST00000678600", "ENST00000677554", "ENST00000678819", "ENST00000396512", "ENST00000678788", "ENST00000676792", "ENST00000677153", "ENST00000677698", "ENST00000679264", "ENST00000677492", "ENST00000677532", "ENST00000679311", "ENST00000676822", "ENST00000679284", "ENST00000678688", "ENST00000678269", "ENST00000676748"…	ACO2
ENSG00000184489	E014	235.619	0.0103757	16.8659	4.01153e-05	0.0184549	18.9204	20.3243	0.313614	8	141426952	141427069	118	+	510	120	102	741	302	272	332	63	158	159	196	181	684	136	633	153	311	165	c("ENST00000680615", "ENST00000349124", "ENST00000521578", "ENST00000681443", "ENST00000520105", "ENST00000329397")	PTP4A3
ENSG00000160075	E007	179.701	0.00646319	20.0527	7.53382e-06	0.00651981	17.2	18.5727	0.318569	1	1560848	1564772	3925	-	273	113	99	371	209	377	272	88	106	125	84	163	630	101	597	122	168	148	ENST00000359060	SSU72
ENSG00000015171	E031	109.104	0.00739341	15.0246	0.000106117	0.0306115	14.3035	15.5605	0.319087	10	248336	248531	196	+	167	55	55	170	180	213	272	45	64	57	62	105	328	67	321	84	102	104	c("ENST00000381607", "ENST00000473115", "ENST00000397962", "ENST00000397959", "ENST00000602682", "ENST00000627286", "ENST00000381604", "ENST00000381584", "ENST00000509513", "ENST00000309776", "ENST00000558098", "ENST00000403354", "ENST00000397955", "ENST00000381591", "ENST00000402736")	ZMYND11
ENSG00000165678	E003	385.878	0.00757338	15.6072	7.79573e-05	0.0266088	22.2573	23.7685	0.320166	10	84142655	84142754	100	+	887	166	211	662	805	1162	1047	134	224	160	182	352	1185	239	1336	316	217	238	ENST00000372134	GHITM
ENSG00000152601	E037	243.651	0.00558298	22.9437	1.66814e-06	0.00252528	19.2603	20.7163	0.323009	3	152459303	152459327	25	+	438	100	149	313	446	538	575	89	139	98	154	193	884	201	930	185	191	173	c("ENST00000282488", "ENST00000463374", "ENST00000324196", "ENST00000497971", "ENST00000485910", "ENST00000324210", "ENST00000493459", "ENST00000357472", "ENST00000485509", "ENST00000545754", "ENST00000282486", "ENST00000465907", "ENST00000355460", "ENST00000492948", "ENST00000498502", "ENST00000478535")	MBNL1
ENSG00000081248	E035	283.795	0.00579032	15.0483	0.000104794	0.0305332	19.9112	21.3845	0.323041	1	201073549	201073642	94	-	392	189	181	449	413	445	535	167	208	135	243	220	781	161	726	207	246	263	c("ENST00000367338", "ENST00000681190", "ENST00000680059", "ENST00000679417", "ENST00000681078", "ENST00000681874", "ENST00000362061")	CACNA1S
ENSG00000176171	E007	139.2	0.00892346	18.5799	1.6293e-05	0.0107228	15.7225	17.0595	0.323225	10	131970864	131970970	107	-	265	73	85	281	308	383	285	45	87	47	93	111	381	79	387	125	129	84	c("ENST00000540159", "ENST00000368636", "ENST00000633835")	BNIP3
ENSG00000286224+ENSG00000160299	E049	276.002	0.00639336	14.6623	0.000128594	0.0342473	19.7958	21.2808	0.326217	21	46431529	46431978	450	+	337	180	199	363	317	474	305	123	144	120	237	245	951	223	926	263	228	228	c("ENST00000482575", "ENST00000359568", "ENST00000480896")	NA
ENSG00000186439	E026	624.998	0.00766129	19.5435	9.83349e-06	0.00779953	25.5658	27.1615	0.327018	6	123377866	123377898	33	-	1023	229	325	1105	1000	1243	1727	239	315	223	335	606	2358	496	1782	636	448	512	c("ENST00000334268", "ENST00000662930")	TRDN
ENSG00000181826	E004	271.738	0.0183406	14.7518	0.000122629	0.0332783	19.8405	21.338	0.328675	4	37634887	37635123	237	-	405	144	159	447	323	395	561	153	153	135	208	181	1022	206	982	261	204	187	c("ENST00000512114", "ENST00000454158", "ENST00000314117")	RELL1
ENSG00000080824	E015	193.763	0.00516205	20.6441	5.53088e-06	0.00529989	17.79	19.2281	0.328879	14	102084933	102084979	47	-	349	57	92	227	349	532	286	82	90	76	140	106	861	154	453	133	201	298	c("ENST00000553585", "ENST00000334701", "ENST00000216281", "ENST00000554401")	HSP90AA1
ENSG00000108946+ENSG00000267009+ENSG00000141337	E075	129.039	0.0122687	13.9638	0.000186367	0.0423341	15.3247	16.676	0.330668	17	68524950	68524956	7	+	240	58	42	172	181	373	306	71	70	58	62	111	455	130	437	93	103	78	c("ENST00000586397", "ENST00000358598", "ENST00000588188", "ENST00000589228", "ENST00000392711", "ENST00000588178", "ENST00000589017", "ENST00000536854", "ENST00000585608", "ENST00000392710", "ENST00000585981")	NA
ENSG00000157500	E018	150.071	0.0103853	14.3783	0.000149519	0.0370532	16.2446	17.6459	0.333371	3	57248193	57248351	159	+	297	62	79	271	251	381	361	70	75	72	72	105	545	105	491	117	123	128	c("ENST00000482800", "ENST00000288266", "ENST00000650354")	APPL1
ENSG00000116209	E001	510.063	0.0111031	15.0375	0.000105393	0.0305631	24.0288	25.6448	0.335605	1	54026681	54031662	4982	-	726	334	283	774	846	1473	1079	218	295	308	286	389	1590	372	1769	383	306	385	ENST00000234831	TMEM59
ENSG00000081189	E075	620.296	0.00696423	19.8858	8.22089e-06	0.00684492	25.3677	27.0051	0.336041	5	88823901	88823927	27	-	836	278	286	770	781	898	1080	354	295	357	305	487	2438	560	1810	624	559	697	c("ENST00000506716", "ENST00000636998", "ENST00000508569", "ENST00000503075", "ENST00000437473", "ENST00000629612", "ENST00000515093", "ENST00000424173", "ENST00000340208", "ENST00000636336", "ENST00000625674", "ENST00000511086", "ENST00000502983", "ENST00000636294", "ENST00000631026", "ENST00000504921", "ENST00000637481", "ENST00000637732", "ENST00000508610", "ENST00000625585", "ENST00000636541"…
ENST00000637048", "ENST00000509349", "ENST00000514015", "ENST00000502831", "ENST00000507984") "MEF2C
ENSG00000152705+ENSG00000132570	E010	349.724	0.00554866	27.0472	1.98551e-07	0.000589785	21.53	23.1024	0.33615	5	134964470	134967906	3437	+	604	158	205	539	638	1157	554	128	219	161	175	300	1077	293	1136	276	246	277	ENST00000512783	NA
ENSG00000152556	E060	1114.22	0.00487879	23.1597	1.49089e-06	0.00232593	29.4996	31.1884	0.337805	12	48135291	48135383	93	+	1761	455	458	2097	1949	3032	2164	315	713	1147	495	1049	2421	872	2813	1046	1084	475	c("ENST00000546964", "ENST00000547581", "ENST00000340802", "ENST00000312352", "ENST00000551339", "ENST00000547587", "ENST00000359794", "ENST00000642730", "ENST00000550924", "ENST00000552989", "ENST00000550345")	PFKM
ENSG00000130779	E028	423.411	0.00367024	28.3379	1.01881e-07	0.000366203	22.6678	24.2719	0.33799	12	122328261	122328426	166	-	638	162	278	537	788	1030	862	230	233	212	353	345	1258	244	1022	342	393	387	c("ENST00000361654", "ENST00000537178", "ENST00000358808", "ENST00000648993", "ENST00000620786", "ENST00000302528", "ENST00000545889")	CLIP1
ENSG00000224597	E020	381.225	0.00826734	15.033	0.000105646	0.030596	22.06	23.6566	0.33892	10	29458274	29458400	127	+	582	174	263	788	459	927	897	190	182	211	243	261	1163	258	1266	214	414	311	c("ENST00000430295", "ENST00000438202", "ENST00000446807")	SVIL-AS1
ENSG00000160808	E006	582.234	0.00772184	13.9991	0.000182902	0.0419231	25.0118	26.6596	0.339154	3	46858102	46858230	129	-	1074	297	368	839	777	976	1529	299	304	280	430	393	2098	310	2832	397	415	476	ENST00000395869	MYL3
ENSG00000168769	E014	670.526	0.00756219	24.2987	8.24944e-07	0.00156322	25.9148	27.5769	0.339632	4	105234273	105237351	3079	+	1074	284	399	941	1055	1051	1316	338	349	499	411	444	2114	627	1932	451	644	609	c("ENST00000305737", "ENST00000380013", "ENST00000265149", "ENST00000513237", "ENST00000413648", "ENST00000540549")	TET2
ENSG00000110435	E008	222.386	0.00993049	14.5121	0.000139259	0.0359284	18.5207	20.0358	0.340819	11	34957384	34957583	200	+	459	109	103	425	409	526	592	84	123	141	121	188	569	139	669	167	175	171	c("ENST00000227868", "ENST00000448838", "ENST00000533262", "ENST00000533550")	PDHX
ENSG00000214872	E003	325.723	0.00501823	16.8825	3.97658e-05	0.018441	20.829	22.4117	0.341727	11	57543181	57543258	78	+	391	193	244	612	402	516	548	252	199	172	224	246	1152	232	1060	247	176	241	ENST00000527972	SMTNL1
ENSG00000150938	E024	137.984	0.00512856	13.3678	0.000255983	0.0496194	15.5284	16.936	0.341975	2	36517327	36517542	216	+	281	77	165	197	186	325	310	50	74	61	157	77	499	73	409	50	104	101	c("ENST00000280527", "ENST00000413985")	CRIM1
ENSG00000053254+ENSG00000140025+ENSG00000259053	E007	333.575	0.011181	18.2555	1.9317e-05	0.0121815	21.1662	22.7591	0.342222	14	89162362	89162877	516	-	563	169	212	815	474	639	479	167	184	144	226	235	1031	230	1134	196	355	313	c("ENST00000345097", "ENST00000555353", "ENST00000261302", "ENST00000615335", "ENST00000557258")	NA
ENSG00000074695	E010	63.3674	0.0114658	15.0419	0.000105151	0.0305332	11.6953	12.903	0.344925	18	59345919	59345970	52	-	114	23	25	137	92	184	166	17	43	18	23	44	243	43	208	74	60	50	ENST00000251047	LMAN1
ENSG00000100442	E005	154.838	0.0060087	22.4582	2.14763e-06	0.00289618	16.4457	17.9067	0.345352	14	45120910	45120954	45	-	304	66	56	253	211	410	422	69	80	58	71	150	590	141	483	123	105	117	c("ENST00000396062", "ENST00000557324", "ENST00000216330")	FKBP3
ENSG00000091527	E015	321.064	0.0071657	21.6975	3.19204e-06	0.00385523	20.8561	22.4646	0.347091	3	133584005	133584150	146	+	569	141	173	564	528	825	716	194	173	169	180	200	930	192	804	259	286	351	c("ENST00000420115", "ENST00000503932", "ENST00000508481", "ENST00000511392", "ENST00000507408", "ENST00000264993", "ENST00000431519", "ENST00000504867", "ENST00000515421")	CDV3
ENSG00000068903	E011	147.162	0.00724814	14.9063	0.000112987	0.0318868	15.8931	17.3606	0.352309	19	38879632	38879702	71	-	323	78	72	381	282	268	403	62	81	83	90	105	376	81	331	94	122	146	c("ENST00000392081", "ENST00000462654", "ENST00000496069", "ENST00000249396", "ENST00000479290", "ENST00000613542")	SIRT2
ENSG00000019995+ENSG00000249456	E004	469.989	0.00875914	14.5071	0.000139631	0.0359821	23.4562	25.145	0.352618	10	124942882	124943307	426	+	833	266	228	644	1099	1307	995	193	261	238	292	357	1515	248	1443	423	323	390	ENST00000359653	NA
ENSG00000162520	E007	448.334	0.0102153	19.1445	1.21188e-05	0.00896929	23.0848	24.774	0.354103	1	32695623	32696044	422	-	708	206	221	972	697	818	841	228	212	393	172	331	1165	381	1265	376	457	320	c("ENST00000426909", "ENST00000417633", "ENST00000373484", "ENST00000409190")	SYNC
ENSG00000197321	E040	702.663	0.00417151	33.065	8.9129e-09	6.12241e-05	26.1448	27.8818	0.354262	10	29522410	29522527	118	-	837	386	511	1360	768	1135	1072	423	378	403	541	482	2475	471	2068	482	787	582	c("ENST00000464984", "ENST00000355867", "ENST00000375400", "ENST00000674475", "ENST00000632315", "ENST00000375398")	SVIL
ENSG00000107771	E026	112.172	0.0119479	13.676	0.000217218	0.0458228	14.3693	15.776	0.355282	10	84513703	84513870	168	+	210	57	71	174	161	221	226	54	53	60	67	82	344	107	339	73	90	107	c("ENST00000224756", "ENST00000480006", "ENST00000372088", "ENST00000494144", "ENST00000543283")	CCSER2
ENSG00000244734	E006	6491.97	0.00978887	23.1751	1.47897e-06	0.00232593	41.3367	43.1657	0.35596	11	5226620	5226799	180	-	16645	3203	2123	23389	5000	41037	28137	3233	2094	4245	6682	2769	10500	213	19531	664	4548	4397	c("ENST00000633227", "ENST00000647020", "ENST00000475226", "ENST00000380315", "ENST00000485743", "ENST00000335295")	HBB
ENSG00000159173	E015	2091.45	0.00904783	23.5581	1.21201e-06	0.0020183	34.1128	35.9334	0.358375	1	201417116	201417119	4	-	3741	1028	1089	3351	2446	3026	5122	1234	922	971	1502	1974	6868	1089	7003	1489	2061	2144	c("ENST00000556362", "ENST00000555340", "ENST00000361379", "ENST00000367312", "ENST00000336092", "ENST00000555948")	TNNI1
ENSG00000118200	E018	327.574	0.00423931	17.587	2.74458e-05	0.0147368	20.9967	22.6754	0.361327	1	200852541	200852677	137	+	501	146	160	490	496	662	766	127	139	217	199	212	1193	299	915	285	310	291	c("ENST00000413307", "ENST00000447701", "ENST00000236925", "ENST00000358823")	CAMSAP2
ENSG00000069345	E009	288.21	0.00890172	17.1134	3.52125e-05	0.0170114	20.1928	21.8564	0.362516	16	46967513	46967646	134	-	643	113	130	487	516	735	777	104	165	175	154	268	932	168	786	217	213	240	c("ENST00000617000", "ENST00000317089", "ENST00000563158")	DNAJA2
ENSG00000119787	E011	65.3847	0.00648256	13.8857	0.000194276	0.0434298	11.858	13.1412	0.362653	2	38298144	38298217	74	-	143	27	36	145	133	226	144	17	33	21	35	46	214	41	232	68	37	49	c("ENST00000405384", "ENST00000629272", "ENST00000402054", "ENST00000419554", "ENST00000651368", "ENST00000406122", "ENST00000477642", "ENST00000452935", "ENST00000378954")	ATL2
ENSG00000183576	E018	104.452	0.00565981	13.3723	0.000255375	0.0496194	14.1069	15.54	0.365326	14	99459113	99459185	73	-	143	51	63	173	154	231	265	35	71	58	42	92	379	66	399	89	80	80	c("ENST00000630307", "ENST00000436070", "ENST00000331768", "ENST00000357563", "ENST00000453764", "ENST00000446066", "ENST00000453938", "ENST00000329331")	SETD3
ENSG00000157500	E017	122.044	0.0104896	17.5501	2.7984e-05	0.0148168	15.0412	16.5356	0.368261	3	57247395	57247477	83	+	240	48	47	222	230	332	332	49	50	42	69	67	478	119	352	106	84	115	c("ENST00000482800", "ENST00000288266", "ENST00000650354")	APPL1
ENSG00000151914	E035	229.751	0.00657799	18.5501	1.65495e-05	0.0108268	18.6599	20.3091	0.369462	6	56471106	56471268	163	-	400	79	144	347	358	578	524	114	132	98	166	154	737	167	562	157	276	196	c("ENST00000370788", "ENST00000651941", "ENST00000361203", "ENST00000651457", "ENST00000244364", "ENST00000312431", "ENST00000651289", "ENST00000680361", "ENST00000651790", "ENST00000340834", "ENST00000421834")	DST
ENSG00000232626+ENSG00000077157	E036	108.121	0.0100782	13.6693	0.000217992	0.0458577	14.1539	15.6296	0.375228	1	202496781	202496818	38	+	129	47	90	205	172	219	153	45	34	59	77	65	389	96	368	102	96	90	c("ENST00000391959", "ENST00000290419", "ENST00000491336", "ENST00000608999", "ENST00000498070")	NA
ENSG00000173889	E017	84.2193	0.00931246	14.8566	0.000116	0.0324167	12.8847	14.2859	0.375811	3	170128808	170129307	500	-	147	46	42	149	124	193	183	41	53	38	48	49	284	64	307	65	77	63	c("ENST00000495893", "ENST00000467570", "ENST00000494943")	PHC3
ENSG00000198796	E018	271.19	0.00904349	15.9655	6.45076e-05	0.023952	19.8149	21.5298	0.375906	18	58579025	58579212	188	-	424	163	54	507	442	491	958	99	127	93	253	222	884	140	900	255	253	199	c("ENST00000590662", "ENST00000361673", "ENST00000587399")	ALPK2
ENSG00000152601	E038	235.042	0.00476166	31.2295	2.29252e-08	0.000119982	18.9204	20.6116	0.376789	3	152459328	152459345	18	+	403	100	154	322	431	526	475	80	125	92	155	197	867	200	949	177	164	176	c("ENST00000282488", "ENST00000463374", "ENST00000324196", "ENST00000497971", "ENST00000485910", "ENST00000324210", "ENST00000493459", "ENST00000357472", "ENST00000545754", "ENST00000282486", "ENST00000355460", "ENST00000498502", "ENST00000478535")	MBNL1
ENSG00000175445	E025	192.144	0.0100291	15.0454	0.000104955	0.0305332	17.3115	18.9457	0.37707	8	19962115	19962219	105	+	445	133	151	192	610	435	318	75	109	52	278	88	714	73	337	71	81	249	c("ENST00000650287", "ENST00000650478")	LPL
ENSG00000115464	E115	180.416	0.00606313	15.7956	7.0567e-05	0.0250996	17.2241	18.8564	0.377429	2	61348029	61348271	243	-	319	78	118	297	314	420	374	79	90	81	113	130	659	147	612	137	132	143	ENST00000398571	USP34
ENSG00000141425	E016	133.463	0.0109678	13.43	0.000247636	0.0488768	15.2767	16.826	0.378558	18	36026900	36027075	176	-	266	61	85	188	230	269	317	71	95	80	84	92	372	73	421	118	79	116	c("ENST00000399022", "ENST00000590898", "ENST00000357384", "ENST00000588737", "ENST00000585953", "ENST00000589050", "ENST00000591994")	RPRD1A
ENSG00000283701+ENSG00000116539	E042	383.16	0.00803157	22.2816	2.35453e-06	0.00306082	22.0087	23.8071	0.38154	1	155438327	155439068	742	-	568	179	227	627	620	756	798	159	171	194	289	281	1327	263	1077	340	395	341	c("ENST00000676814", "ENST00000678117", "ENST00000678699", "ENST00000368346", "ENST00000677042", "ENST00000679333", "ENST00000392403", "ENST00000679133", "ENST00000677213", "ENST00000677825", "ENST00000679097")	NA
ENSG00000270800+ENSG00000124614+ENSG00000272325	E007	237.112	0.0106587	23.8299	1.05235e-06	0.00183135	18.9134	20.6293	0.382269	6	34341862	34341972	111	-	326	94	107	461	380	532	345	126	102	139	154	169	1039	158	841	221	193	205	c("ENST00000639725", "ENST00000639877", "ENST00000607016")	NA
ENSG00000158373	E001	135.253	0.0558066	19.7018	9.05164e-06	0.00739654	15.1088	16.6755	0.384788	6	26158146	26158559	414	+	280	79	82	262	172	212	384	87	115	111	106	101	226	59	330	56	105	105	c("ENST00000377777", "ENST00000289316")	H2BC5
ENSG00000159173	E013	4131.87	0.0117005	22.8074	1.79077e-06	0.00262424	39.0676	41.0431	0.385389	1	201415213	201415254	42	-	8608	1798	1805	7690	4817	6776	11495	1963	1787	1791	2716	3807	15910	2548	16390	2811	3746	3274	c("ENST00000556362", "ENST00000555340", "ENST00000361379", "ENST00000367312", "ENST00000336092", "ENST00000555948", "ENST00000622580")	TNNI1
ENSG00000152413	E009	83.2032	0.014597	16.163	5.81168e-05	0.0226981	12.879	14.3172	0.385504	5	79447053	79447145	93	-	144	23	52	164	184	152	189	34	42	51	35	54	326	58	288	73	70	64	c("ENST00000508576", "ENST00000334082")	HOMER1
ENSG00000104529	E021	368.258	0.00758522	19.1007	1.23999e-05	0.00904549	21.6363	23.4481	0.386189	8	143581079	143581154	76	-	442	207	238	853	333	564	665	203	216	223	212	322	968	208	1208	314	345	373	c("ENST00000528610", "ENST00000532741", "ENST00000526838", "ENST00000442189", "ENST00000530616", "ENST00000524624", "ENST00000534377", "ENST00000527741", "ENST00000419152", "ENST00000531218", "ENST00000530445", "ENST00000533494", "ENST00000530191", "ENST00000618139", "ENST00000531621", "ENST00000533833", "ENST00000529272", "ENST00000534232", "ENST00000317198", "ENST00000529007", "ENST00000533749"…
)	EEF1D
ENSG00000111907	E028	160.131	0.0114299	14.1785	0.000166257	0.0396803	16.4009	18.0427	0.387643	6	125262834	125263038	205	+	315	71	93	289	249	305	270	102	74	67	112	86	536	137	498	103	155	159	c("ENST00000528193", "ENST00000532423", "ENST00000304877", "ENST00000532429", "ENST00000527711", "ENST00000524679", "ENST00000368402", "ENST00000368388", "ENST00000571678", "ENST00000534199", "ENST00000392482", "ENST00000534000", "ENST00000576089", "ENST00000530868")	TPD52L1
ENSG00000186439	E040	994.981	0.0132238	13.4135	0.000249816	0.0490845	28.6894	30.6267	0.38882	6	123512303	123512362	60	-	1770	360	463	1696	1783	1862	2445	288	542	408	542	1023	3924	952	2673	975	584	797	c("ENST00000546248", "ENST00000628709", "ENST00000662930", "ENST00000334268", "ENST00000361029")	TRDN
ENSG00000006695	E005	97.3966	0.00809656	16.0673	6.11315e-05	0.0232886	13.4702	14.9773	0.393337	17	14074323	14074456	134	+	199	49	40	125	185	253	187	57	49	63	54	79	289	68	231	72	87	83	c("ENST00000261643", "ENST00000429152", "ENST00000670279", "ENST00000581931", "ENST00000580561", "ENST00000664217")	COX10
ENSG00000198947	E130	312.298	0.00478114	21.412	3.70446e-06	0.00420049	20.6808	22.5025	0.393516	X	32364582	32364680	99	-	497	161	178	510	334	724	621	127	179	134	219	218	1440	270	1090	219	247	238	c("ENST00000619831", "ENST00000378677", "ENST00000357033")	DMD
ENSG00000152291	E012	167.181	0.0115974	18.5821	1.62737e-05	0.0107228	16.6352	18.3131	0.393542	2	85326979	85327685	707	-	280	96	96	422	205	356	301	76	84	84	114	136	516	128	512	113	138	134	c("ENST00000409015", "ENST00000282120", "ENST00000377386", "ENST00000444342", "ENST00000398263", "ENST00000409232")	TGOLN2
ENSG00000112149	E006	8.24057	0.0766369	17.6132	2.70697e-05	0.0146064	4.57504	5.22001	0.394068	6	14135108	14136906	1799	+	17	5	1	22	18	20	19	7	5	3	5	2	23	2	47	3	5	11	c("ENST00000379153", "ENST00000612003")	CD83
ENSG00000138768	E008	274.35	0.0084215	16.1387	5.88682e-05	0.0227593	19.7907	21.6145	0.399559	4	75770439	75770539	101	+	470	141	147	437	439	595	602	84	149	99	135	259	824	289	946	281	148	214	c("ENST00000514213", "ENST00000264904", "ENST00000512893")	USO1
ENSG00000252542+ENSG00000199744+ENSG00000200831+ENSG00000148303+ENSG00000206611	E011	514.285	0.0100764	21.5108	3.51836e-06	0.00415796	23.9583	25.9166	0.406334	9	133349551	133349611	61	+	679	246	233	894	584	909	1048	243	297	306	265	406	2052	420	1607	490	368	528	c("ENST00000496554", "ENST00000463740", "ENST00000315731", "ENST00000468019", "ENST00000323345", "ENST00000485706", "ENST00000426651", "ENST00000489392")	NA
ENSG00000064042	E044	230.977	0.00775722	26.0724	3.28849e-07	0.00086054	18.6674	20.4961	0.408901	4	41646123	41646280	158	+	327	88	135	375	295	449	427	81	96	99	121	222	1121	224	706	228	208	160	c("ENST00000513024", "ENST00000508466", "ENST00000509277", "ENST00000381753", "ENST00000313860", "ENST00000514096", "ENST00000511496", "ENST00000503057", "ENST00000512820", "ENST00000512632", "ENST00000512946", "ENST00000396595", "ENST00000508501")	LIMCH1
ENSG00000064042	E057	166.152	0.0137553	16.7573	4.24777e-05	0.0191335	16.6838	18.4409	0.411207	4	41684397	41684518	122	+	244	67	69	295	215	361	368	46	67	74	74	156	790	153	508	159	187	114	c("ENST00000513024", "ENST00000508466", "ENST00000509277", "ENST00000381753", "ENST00000313860", "ENST00000514096", "ENST00000511496", "ENST00000503057", "ENST00000512820", "ENST00000512632", "ENST00000512946", "ENST00000396595", "ENST00000508501")	LIMCH1
ENSG00000073921	E032	94.8027	0.00785058	13.5146	0.000236717	0.0480013	13.5458	15.1404	0.414203	11	85996826	85996929	104	-	174	52	58	137	138	227	228	36	40	39	56	72	441	63	305	85	70	73	c("ENST00000526033", "ENST00000393346", "ENST00000532317", "ENST00000529760", "ENST00000630913", "ENST00000529016", "ENST00000526961", "ENST00000530542", "ENST00000356360", "ENST00000528398")	PICALM
ENSG00000067704	E011	110.875	0.00918726	16.4348	5.03519e-05	0.0212846	14.2216	15.8653	0.415675	1	220110786	220110937	152	+	195	47	57	140	161	312	279	62	59	51	63	67	315	96	333	110	75	104	ENST00000366922	IARS2
ENSG00000136842	E009	62.4927	0.0132232	13.4469	0.000245408	0.0487298	11.0931	12.5237	0.42	9	97565848	97565955	108	+	130	32	29	79	84	92	97	20	22	33	34	53	190	98	138	49	53	63	c("ENST00000259365", "ENST00000375175", "ENST00000395211")	TMOD1
ENSG00000164142	E023	69.7981	0.0078886	13.4736	0.00024194	0.0484538	11.6713	13.1672	0.42464	4	151646558	151646748	191	+	113	50	44	123	124	112	126	32	40	35	39	59	240	49	175	36	67	68	c("ENST00000435205", "ENST00000505231")	FHIP1A
ENSG00000180263	E029	191.448	0.0167157	14.4228	0.000146022	0.0367853	17.4939	19.3573	0.427025	12	95208957	95211267	2311	-	340	103	116	239	280	452	301	65	113	71	87	121	898	155	758	220	98	181	c("ENST00000549499", "ENST00000546711", "ENST00000343958")	FGD6
ENSG00000034677	E019	61.446	0.0086367	18.0219	2.18377e-05	0.0131495	11.2879	12.7666	0.428796	8	100275035	100275161	127	-	118	21	33	74	102	144	138	19	32	37	46	44	234	34	210	53	56	60	c("ENST00000341084", "ENST00000519449")	RNF19A
ENSG00000090554+ENSG00000161618+ENSG00000201675+ENSG00000200259+ENSG00000202503+ENSG00000199631+ENSG00000269469+ENSG00000142541+ENSG00000273189	E097	577.499	0.0119662	15.464	8.40919e-05	0.0275587	24.7186	26.8134	0.431433	19	49490840	49490864	25	+	847	281	284	1456	687	1105	1201	246	332	320	291	462	2064	449	1843	523	473	431	c("ENST00000472481", "ENST00000624069", "ENST00000476268", "ENST00000484279", "ENST00000474171", "ENST00000476300", "ENST00000391857", "ENST00000677048", "ENST00000468655", "ENST00000486930", "ENST00000488946", "ENST00000678713", "ENST00000621674", "ENST00000477613", "ENST00000479992", "ENST00000676477", "ENST00000679106", "ENST00000678146", "ENST00000678187", "ENST00000676556", "ENST00000678510"…	NA
ENSG00000033867	E008	112.801	0.00867402	21.4007	3.72633e-06	0.00420049	14.5559	16.2911	0.432973	3	27385892	27386023	132	-	185	45	33	218	132	267	231	25	39	40	42	89	730	124	414	161	56	61	c("ENST00000295736", "ENST00000455077", "ENST00000454389", "ENST00000425128", "ENST00000428179", "ENST00000437179", "ENST00000445684", "ENST00000465487", "ENST00000419036", "ENST00000428386", "ENST00000446700", "ENST00000440156", "ENST00000437266", "ENST00000438530", "ENST00000457377")	SLC4A7
ENSG00000212443+ENSG00000075415	E039	248.219	0.0120292	19.1063	1.23637e-05	0.00904549	19.0231	20.9753	0.433086	12	98602169	98606367	4199	+	408	148	126	343	400	759	484	139	141	141	113	179	768	149	855	225	152	226	c("ENST00000401722", "ENST00000552981", "ENST00000228318")	NA
ENSG00000105372	E017	344.989	0.0257215	13.4282	0.000247867	0.0488768	21.1687	23.1952	0.434097	19	41869085	41869146	62	+	412	195	214	818	363	658	685	148	234	190	184	302	1033	239	961	401	201	285	c("ENST00000598261", "ENST00000600467", "ENST00000593863", "ENST00000221975", "ENST00000598742", "ENST00000598399")	RPS19
ENSG00000113328	E025	353.11	0.0150762	13.8091	0.000202352	0.0440829	21.3028	23.3374	0.435011	5	163442374	163442538	165	+	825	130	148	801	791	787	964	101	266	207	112	252	784	388	1009	326	154	204	c("ENST00000393929", "ENST00000514367", "ENST00000510664", "ENST00000512163", "ENST00000340828", "ENST00000511683")	CCNG1
ENSG00000163492+ENSG00000238542+ENSG00000155657	E147	7805.69	0.0117341	16.3468	5.27453e-05	0.0216302	43.619	45.8833	0.439803	2	178640541	178640630	90	-	10323	3670	4042	10783	9341	18666	12901	3794	4995	4662	6232	5763	24577	6288	19385	4593	9334	7769	c("ENST00000446966", "ENST00000414766", "ENST00000426232", "ENST00000342992", "ENST00000591111", "ENST00000359218", "ENST00000342175", "ENST00000460472", "ENST00000589042")	NA
ENSG00000198018+ENSG00000119929	E021	112.068	0.0112875	15.1211	0.00010083	0.0299511	14.273	16.0198	0.440147	10	99732396	99732409	14	+	139	59	34	172	186	232	205	62	67	60	57	94	403	76	436	87	89	123	c("ENST00000370472", "ENST00000370476", "ENST00000471520")	NA
ENSG00000237580+ENSG00000023228	E025	418.081	0.00814017	21.0073	4.57537e-06	0.00467779	22.493	24.5908	0.441713	2	206147782	206147834	53	-	902	166	216	534	760	1086	1013	164	224	196	289	411	1346	276	1368	274	361	288	c("ENST00000455934", "ENST00000440274", "ENST00000456284", "ENST00000449699", "ENST00000457011", "ENST00000454195", "ENST00000423725", "ENST00000233190", "ENST00000432169")	NA
ENSG00000198862	E036	77.9456	0.00755118	16.0542	6.15561e-05	0.0233234	12.3655	13.9842	0.442512	21	28984692	28984922	231	-	145	30	41	149	170	236	188	39	60	30	40	49	238	61	231	57	35	68	c("ENST00000614971", "ENST00000361371", "ENST00000389194", "ENST00000483326", "ENST00000389195")	LTN1
ENSG00000075292+ENSG00000281195	E067	261.977	0.00864329	17.6744	2.62131e-05	0.0145146	19.4948	21.5199	0.445195	2	71426846	71427282	437	+	418	119	139	364	463	729	644	101	128	107	126	184	1342	186	746	287	143	215	c("ENST00000483421", "ENST00000487638", "ENST00000493576", "ENST00000409407", "ENST00000264447", "ENST00000409544")	NA
ENSG00000273540	E029	104.973	0.00722071	17.4916	2.88575e-05	0.0149959	13.7171	15.4486	0.445584	15	86674273	86674436	164	+	147	39	55	195	128	207	123	64	75	99	33	72	343	85	339	55	137	82	c("ENST00000441037", "ENST00000681381", "ENST00000614907")	AGBL1
ENSG00000064042	E043	193.891	0.0145602	15.2731	9.30299e-05	0.028883	17.4765	19.4279	0.446947	4	41644500	41644626	127	+	217	73	110	338	210	323	347	86	84	102	106	158	1134	202	674	155	164	125	c("ENST00000513024", "ENST00000508466", "ENST00000509277", "ENST00000381753", "ENST00000313860", "ENST00000514096", "ENST00000511496", "ENST00000503057", "ENST00000512820", "ENST00000512632", "ENST00000512946", "ENST00000396595", "ENST00000508501")	LIMCH1
ENSG00000128463	E010	128.708	0.0127109	15.9969	6.34469e-05	0.0237538	14.8696	16.6868	0.448063	15	34225066	34225161	96	+	188	93	84	320	136	227	230	68	73	88	80	98	372	82	381	89	106	95	c("ENST00000557941", "ENST00000559421", "ENST00000267750", "ENST00000559078", "ENST00000560911", "ENST00000558102", "ENST00000249209", "ENST00000558205", "ENST00000561372", "ENST00000557879")	EMC4
ENSG00000144895	E040	109.948	0.0084255	19.5242	9.93335e-06	0.00782609	14.1829	15.959	0.448763	3	150575649	150575762	114	+	215	34	62	139	201	220	274	39	67	50	47	103	370	81	306	97	96	115	c("ENST00000477551", "ENST00000273435", "ENST00000406576", "ENST00000465535", "ENST00000460851", "ENST00000487799")	EIF2A
ENSG00000163697	E048	81.7204	0.0102351	17.1189	3.51112e-05	0.0170114	12.3537	14.0054	0.451467	4	41013583	41013946	364	-	146	44	65	127	150	125	131	42	45	48	73	45	205	44	233	48	83	96	c("ENST00000513140", "ENST00000295974", "ENST00000509475", "ENST00000506352", "ENST00000513611", "ENST00000508593")	APBB2
ENSG00000177731	E056	80.6109	0.00894405	13.7839	0.000205083	0.0443263	12.1576	13.8003	0.453339	17	18252115	18252146	32	-	105	47	44	154	81	127	104	51	44	64	51	51	204	48	195	53	122	88	c("ENST00000579294", "ENST00000545457", "ENST00000488932", "ENST00000578101", "ENST00000578558", "ENST00000461110", "ENST00000327031", "ENST00000488221")	FLII
ENSG00000198947	E143	485.065	0.00921084	20.2889	6.65871e-06	0.00602333	23.5277	25.7126	0.454797	X	32454662	32454832	171	-	735	235	277	939	601	1037	1197	127	247	185	298	366	2412	444	1555	329	404	393	c("ENST00000682899", "ENST00000378677", "ENST00000357033")	DMD
ENSG00000163395	E030	77.6514	0.00854774	13.3952	0.000252267	0.049378	11.9114	13.5393	0.454933	1	201225824	201226123	300	+	150	18	80	2	85	220	54	43	18	55	11	27	218	106	167	132	127	28	c("ENST00000437879", "ENST00000473483", "ENST00000335211", "ENST00000295591")	IGFN1
ENSG00000163492+ENSG00000238542+ENSG00000155657	E250	6503.23	0.0132036	15.0839	0.000102837	0.030261	42.2197	44.5775	0.458432	2	178689515	178689595	81	-	9316	2891	3159	7913	7640	15318	11221	3030	4334	4170	5071	4554	20902	5078	13846	3951	8417	6989	c("ENST00000342992", "ENST00000591111", "ENST00000414766", "ENST00000589042")	NA
ENSG00000069869	E015	80.0543	0.0139932	16.749	4.26654e-05	0.0191787	12.5469	14.2449	0.459465	15	55848372	55848430	59	-	132	23	23	108	136	230	218	27	47	35	22	53	231	83	260	73	104	71	c("ENST00000508342", "ENST00000508871", "ENST00000435532", "ENST00000506154", "ENST00000338963", "ENST00000503468", "ENST00000648451")	NEDD4
ENSG00000196323	E024	469.644	0.0161379	14.067	0.000176414	0.0408621	23.2811	25.4849	0.459828	11	130261113	130261434	322	-	946	208	215	741	850	1042	1323	187	189	192	216	331	1937	381	1503	409	295	479	c("ENST00000530205", "ENST00000357899", "ENST00000445008", "ENST00000525842", "ENST00000527478", "ENST00000529982", "ENST00000397753", "ENST00000529348")	ZBTB44
ENSG00000102181	E020	57.5665	0.0103044	15.6222	7.73414e-05	0.0265221	10.8307	12.3793	0.460205	X	150816007	150816078	72	-	81	24	24	140	87	140	95	28	37	20	51	50	213	25	139	45	54	64	c("ENST00000437787", "ENST00000491877", "ENST00000370377", "ENST00000346693", "ENST00000418547", "ENST00000613030")	CD99L2
ENSG00000284203+ENSG00000203709+ENSG00000284214	E016	46.905	0.00862533	14.339	0.000152672	0.0375879	9.75525	11.2013	0.462157	1	207815929	207816080	152	-	62	41	27	86	58	100	72	21	20	14	34	38	124	32	152	32	59	45	c("ENST00000652846", "ENST00000608023", "ENST00000487977", "ENST00000637970", "ENST00000655169")	NA
ENSG00000164898+ENSG00000269955+ENSG00000146963	E035	120.917	0.0094372	19.9979	7.75255e-06	0.00663078	14.686	16.562	0.464961	7	139407174	139407350	177	+	183	65	78	159	193	293	196	37	73	47	79	114	536	90	396	75	99	112	c("ENST00000541170", "ENST00000263545", "ENST00000498518", "ENST00000456182", "ENST00000463912", "ENST00000619796", "ENST00000541515", "ENST00000354926")	NA
ENSG00000198162	E003	157.764	0.00908317	29.0453	7.07058e-08	0.000270023	16.2981	18.2779	0.466728	1	117402186	117402441	256	+	303	49	81	186	243	388	353	66	64	69	89	108	643	140	573	131	125	171	ENST00000356554	MAN1A2
ENSG00000163492+ENSG00000238542+ENSG00000155657	E242	4381.86	0.0124717	16.0534	6.15801e-05	0.0233234	39.2726	41.6697	0.46741	2	178684666	178684749	84	-	5929	2204	2233	6333	5207	10247	7132	1979	2832	2427	3468	3331	13022	3007	8610	3246	4983	5580	c("ENST00000342992", "ENST00000591111", "ENST00000589042")	NA
ENSG00000173273	E051	41.305	0.011752	14.4052	0.000147396	0.0368479	9.22866	10.6367	0.46835	8	9770131	9770262	132	+	63	20	32	62	57	70	77	14	26	21	29	39	111	41	149	20	47	23	c("ENST00000517770", "ENST00000518281", "ENST00000310430")	TNKS
ENSG00000153187	E050	176.393	0.011686	17.6743	2.62145e-05	0.0145146	16.8363	18.852	0.46844	1	244856728	244856850	123	-	284	84	104	256	216	415	336	73	89	77	141	156	623	120	542	130	168	173	c("ENST00000366525", "ENST00000440865", "ENST00000444376", "ENST00000483966", "ENST00000638952", "ENST00000283179", "ENST00000639824", "ENST00000640119", "ENST00000639064", "ENST00000640306", "ENST00000639628", "ENST00000476241", "ENST00000638230", "ENST00000468690", "ENST00000640056", "ENST00000639880", "ENST00000649899", "ENST00000638716", "ENST00000638475", "ENST00000640218", "ENST00000640001"…	HNRNPU
ENSG00000284368+ENSG00000284564+ENSG00000108654	E065	217.664	0.0136888	15.0433	0.000105073	0.0305332	18.2508	20.3385	0.469567	17	64504677	64504842	166	-	390	113	123	405	331	714	439	57	100	97	114	153	1028	171	662	159	178	164	c("ENST00000581806", "ENST00000678814", "ENST00000581230", "ENST00000450599", "ENST00000540698", "ENST00000678810", "ENST00000581697", "ENST00000676969", "ENST00000579091", "ENST00000225792", "ENST00000676575", "ENST00000676601", "ENST00000678890", "ENST00000578804", "ENST00000585111", "ENST00000578491", "ENST00000582326", "ENST00000585060", "ENST00000676785", "ENST00000577922", "ENST00000583239"…
ENST00000580026", "ENST00000579461", "ENST00000678757", "ENST00000583212") NA "ENSG00000182732	E058	18.216	0.045075	26.534	2.58942e-07	0.000739206	6.2505	7.28306	0.470891	14	72562865	72566526	3662	+	7	4	7	17	39	13	10	3	10	9	9	7	121	18	90	20	21	31	c("ENST00000402788", "ENST00000553530", "ENST00000622468", "ENST00000553525", "ENST00000343854")	RGS6
ENSG00000243335+ENSG00000154710+ENSG00000284461	E044	44.2168	0.00985983	15.2783	9.27762e-05	0.028883	9.75286	11.2344	0.473009	7	66775227	66775393	167	+	80	25	14	61	76	113	94	23	23	19	17	34	160	39	176	34	22	48	c("ENST00000450873", "ENST00000439720", "ENST00000607882", "ENST00000284957", "ENST00000484547", "ENST00000503687")	NA
ENSG00000083168	E005	84.1178	0.0103334	15.0512	0.000104633	0.0305332	12.5889	14.3431	0.473202	8	41934400	41934773	374	-	105	41	47	142	107	169	144	33	54	40	61	67	289	66	269	74	87	68	c("ENST00000648335", "ENST00000649817", "ENST00000265713", "ENST00000396930", "ENST00000649827", "ENST00000406337")	KAT6A
ENSG00000169504	E005	77.0059	0.016241	16.155	5.83628e-05	0.022706	12.2096	13.9324	0.473377	1	24797742	24797851	110	+	141	18	43	144	145	160	203	40	60	38	50	43	256	53	209	58	66	65	c("ENST00000488683", "ENST00000374379", "ENST00000497755", "ENST00000489758")	CLIC4
ENSG00000176407	E012	212.2	0.0169475	13.6278	0.000222856	0.0462138	17.7945	19.9063	0.479447	2	85049366	85049648	283	+	324	108	145	339	288	421	407	127	136	160	127	206	441	120	566	155	176	187	ENST00000409785	KCMF1
ENSG00000186628	E006	118.972	0.00858613	20.8598	4.94156e-06	0.00491502	14.4938	16.4176	0.479551	15	82768880	82769030	151	-	214	56	55	251	137	213	190	60	63	64	79	109	450	79	354	73	109	130	c("ENST00000334574", "ENST00000541889")	FSD2
ENSG00000187109	E031	64.3561	0.0112095	14.8134	0.000118686	0.0326785	11.2902	12.9534	0.479916	12	76053770	76053787	18	-	104	33	34	59	83	194	166	41	42	31	31	43	219	36	182	60	43	71	c("ENST00000552342", "ENST00000551992", "ENST00000550934", "ENST00000535020", "ENST00000618691", "ENST00000431879", "ENST00000549596", "ENST00000548044", "ENST00000547993", "ENST00000393263", "ENST00000552056", "ENST00000542344", "ENST00000547773", "ENST00000544816")	NAP1L1
ENSG00000163395	E029	76.8968	0.00918297	13.5893	0.000227478	0.0467095	11.8204	13.5365	0.480783	1	201224679	201224874	196	+	195	25	64	1	86	185	45	37	17	61	6	26	233	110	132	131	133	26	c("ENST00000437879", "ENST00000295591", "ENST00000335211")	IGFN1
ENSG00000111615	E006	104.843	0.0175103	15.9144	6.62733e-05	0.0243201	13.8796	15.7726	0.482724	12	75503904	75504074	171	-	192	39	46	135	175	259	243	29	61	60	46	107	429	61	247	134	61	104	c("ENST00000551070", "ENST00000229214")	KRR1
ENSG00000150768	E018	208.213	0.0118554	17.2265	3.31772e-05	0.0164622	17.8354	19.9661	0.483249	11	112037273	112037460	188	+	379	94	102	293	404	582	436	64	146	123	97	203	537	114	636	141	211	200	c("ENST00000681316", "ENST00000679878", "ENST00000681328", "ENST00000280346", "ENST00000681638", "ENST00000680411", "ENST00000679829", "ENST00000527231", "ENST00000680010", "ENST00000679614", "ENST00000680331", "ENST00000679815", "ENST00000533297", "ENST00000681339", "ENST00000531306", "ENST00000679466")	DLAT
ENSG00000184489	E013	84.1876	0.0131187	17.5634	2.7789e-05	0.0148168	12.6501	14.4511	0.483961	8	141426939	141426951	13	+	184	43	20	239	113	120	141	23	56	47	49	79	246	57	225	46	135	62	c("ENST00000523147", "ENST00000680615", "ENST00000349124", "ENST00000521578", "ENST00000681443", "ENST00000520105", "ENST00000329397")	PTP4A3
ENSG00000165934	E016	65.2894	0.0138352	13.7115	0.000213145	0.0452358	11.3984	13.0893	0.48466	14	92154358	92154458	101	+	121	29	27	105	125	180	179	33	35	29	31	56	222	46	140	56	58	47	c("ENST00000556622", "ENST00000298875")	CPSF2
ENSG00000261529+ENSG00000114062	E035	157.301	0.0188535	14.6373	0.000130309	0.0345521	16.2798	18.3385	0.485085	15	25375619	25375706	88	-	298	50	72	258	311	407	477	47	55	76	68	117	728	114	438	114	152	152	c("ENST00000650110", "ENST00000628267", "ENST00000566215", "ENST00000629886", "ENST00000630607", "ENST00000638155", "ENST00000649550", "ENST00000428984", "ENST00000638011", "ENST00000637886", "ENST00000630907", "ENST00000675593", "ENST00000648336", "ENST00000675000", "ENST00000675038", "ENST00000625778", "ENST00000675177", "ENST00000628733", "ENST00000635914", "ENST00000629252", "ENST00000626068"…	NA
ENSG00000140795	E018	236.07	0.0239719	16.8594	4.02531e-05	0.0184588	18.642	20.8177	0.485183	16	46732208	46732668	461	-	277	174	157	802	264	356	551	96	92	41	239	190	1052	112	919	155	172	151	c("ENST00000536476", "ENST00000394809", "ENST00000564731")	MYLK3
ENSG00000100883	E038	40.2421	0.00899714	13.794	0.00020399	0.044177	9.24766	10.7126	0.485581	14	35014744	35014830	87	+	60	14	17	45	73	100	89	21	27	19	26	33	135	32	143	30	25	42	c("ENST00000678477", "ENST00000678519", "ENST00000556994", "ENST00000677647", "ENST00000553923", "ENST00000555746", "ENST00000555557", "ENST00000677621", "ENST00000678963", "ENST00000678627", "ENST00000216774", "ENST00000678836", "ENST00000678274", "ENST00000677561", "ENST00000546080")	SRP54
ENSG00000121671	E014	55.755	0.00768274	16.3639	5.22702e-05	0.0215597	10.6754	12.3004	0.486367	11	45862060	45862115	56	+	84	31	27	95	77	98	84	27	28	31	35	45	205	28	252	37	63	53	c("ENST00000616080", "ENST00000533779", "ENST00000443527", "ENST00000616623", "ENST00000417225", "ENST00000495237", "ENST00000473199")	CRY2
ENSG00000270800+ENSG00000124614+ENSG00000272325	E006	127.451	0.0128556	26.1342	3.18498e-07	0.000843495	14.9336	16.9206	0.487622	6	34295641	34295685	45	-	208	46	59	165	213	315	173	62	63	65	73	98	479	96	501	128	108	116	c("ENST00000639725", "ENST00000639877", "ENST00000607016", "ENST00000605528")	NA
ENSG00000265241+ENSG00000131779	E027	70.3586	0.00926904	15.236	9.48762e-05	0.0292497	11.8205	13.5818	0.49292	1	145926817	145926883	67	-	118	33	46	73	78	140	117	32	40	45	34	54	422	40	271	63	52	50	c("ENST00000484825", "ENST00000583313", "ENST00000634161", "ENST00000632555", "ENST00000369307", "ENST00000498663")	NA
ENSG00000134852	E014	42.5402	0.0134088	16.354	5.25456e-05	0.0216296	9.5685	11.0947	0.492973	4	55450091	55450232	142	-	70	18	19	89	81	96	77	19	13	24	15	27	158	29	152	45	45	38	c("ENST00000381322", "ENST00000309964", "ENST00000513440")	CLOCK
ENSG00000144597	E009	50.7533	0.0207037	15.9403	6.53735e-05	0.0241553	10.175	11.7709	0.493342	3	15440795	15442613	1819	+	104	27	21	52	67	145	70	24	28	34	29	34	193	46	152	48	24	52	ENST00000396842	EAF1
ENSG00000164576	E005	30.9159	0.0188406	13.3521	0.000258131	0.0499037	8.14382	9.502	0.495584	5	154451091	154451213	123	+	58	13	16	42	59	73	54	18	17	6	13	34	95	31	79	13	18	48	c("ENST00000297109", "ENST00000519683", "ENST00000520159", "ENST00000523198")	SAP30L
ENSG00000178104	E016	151.534	0.0167886	13.4284	0.000247841	0.0488768	15.8935	17.9826	0.497309	1	148863250	148863305	56	+	308	64	86	239	226	261	304	73	72	56	79	112	531	153	478	121	162	113	c("ENST00000610852", "ENST00000585156", "ENST00000617527", "ENST00000618462", "ENST00000617454", "ENST00000616206", "ENST00000620605", "ENST00000530472", "ENST00000524974", "ENST00000613995", "ENST00000617248", "ENST00000619981", "ENST00000618504")	PDE4DIP
ENSG00000258465+ENSG00000132716+ENSG00000162735	E045	132.841	0.00795002	22.5951	1.99995e-06	0.00278237	14.9714	17.0144	0.500301	1	160243960	160244034	75	-	190	63	65	237	211	219	214	70	111	78	80	109	407	105	443	96	107	105	c("ENST00000326837", "ENST00000461888", "ENST00000407642", "ENST00000647676", "ENST00000419626", "ENST00000440682", "ENST00000610139", "ENST00000475733", "ENST00000368074", "ENST00000556710", "ENST00000447377", "ENST00000368073")	NA
ENSG00000116754	E045	32.7334	0.0145411	14.1879	0.000165433	0.0395695	8.47572	9.8929	0.500904	1	70250393	70250503	111	+	59	12	18	54	58	112	53	2	21	11	13	32	103	35	98	30	25	31	c("ENST00000370951", "ENST00000370949", "ENST00000484162", "ENST00000461935", "ENST00000489188", "ENST00000463859", "ENST00000370950", "ENST00000460795")	SRSF11
ENSG00000178104	E062	216.347	0.0181521	13.8624	0.000196699	0.0435417	18.0343	20.2641	0.50308	1	148952341	148953905	1565	+	313	105	85	407	257	340	343	92	112	104	222	138	838	184	906	199	178	158	c("ENST00000529945", "ENST00000313431")	PDE4DIP
ENSG00000087460	E064	253.575	0.010302	23.9043	1.01246e-06	0.00180936	18.8764	21.1496	0.504257	20	58898941	58898985	45	+	291	126	181	486	252	260	375	134	135	154	188	208	809	247	795	221	216	202	c("ENST00000313949", "ENST00000371098", "ENST00000371081", "ENST00000657090", "ENST00000306090", "ENST00000464624", "ENST00000371075", "ENST00000490374", "ENST00000371100", "ENST00000480232", "ENST00000604005", "ENST00000464788", "ENST00000667293", "ENST00000488652", "ENST00000682803", "ENST00000663479", "ENST00000354359", "ENST00000603546", "ENST00000468895", "ENST00000496934", "ENST00000470512"…
ENST00000683015", "ENST00000493744", "ENST00000481768", "ENST00000464960", "ENST00000423897", "ENST00000483387", "ENST00000467321", "ENST00000477931") "GNAS
ENSG00000112339	E026	95.5999	0.0118147	18.6253	1.59096e-05	0.0106576	13.2767	15.2121	0.504914	6	135002734	135002781	48	-	195	40	47	117	242	200	242	34	51	58	46	87	238	62	280	70	74	102	c("ENST00000533274", "ENST00000367826", "ENST00000527507", "ENST00000527578", "ENST00000529641", "ENST00000415177", "ENST00000367837", "ENST00000314674")	HBS1L
ENSG00000112339	E027	82.6013	0.0150381	15.5837	7.89323e-05	0.0267505	12.5202	14.399	0.507016	6	135002782	135002814	33	-	163	34	36	97	231	158	222	20	49	50	45	75	207	68	249	65	69	58	c("ENST00000533274", "ENST00000524715", "ENST00000367826", "ENST00000527578", "ENST00000527507", "ENST00000529641", "ENST00000415177", "ENST00000367837", "ENST00000314674")	HBS1L
ENSG00000172167	E035	45.853	0.0167449	15.1535	9.91147e-05	0.0298213	9.47223	11.0351	0.507694	8	120538695	120538859	165	+	58	25	29	52	61	55	63	22	26	31	12	36	121	51	153	68	26	42	c("ENST00000519556", "ENST00000519841")	MTBP
ENSG00000163697	E046	60.5563	0.00791496	18.5831	1.6266e-05	0.0107228	10.9005	12.6244	0.5077	4	40944865	40945070	206	-	115	36	45	106	83	101	112	36	37	32	48	32	175	23	223	34	57	69	c("ENST00000513140", "ENST00000295974", "ENST00000509475", "ENST00000506352", "ENST00000513611", "ENST00000508593")	APBB2
ENSG00000145734	E023	211.265	0.0122007	19.6859	9.12745e-06	0.00740344	17.8517	20.0957	0.508174	5	71509736	71511151	1416	+	291	111	98	262	239	524	388	93	127	108	121	149	902	174	573	174	171	258	c("ENST00000358731", "ENST00000508157", "ENST00000508917")	BDP1
ENSG00000066739	E039	46.1239	0.0108454	13.5256	0.000235331	0.0478491	9.75243	11.3516	0.508617	14	96323896	96323998	103	-	68	29	22	72	69	113	104	13	25	29	22	42	162	29	122	30	46	51	c("ENST00000359933", "ENST00000473234")	ATG2B
ENSG00000264501+ENSG00000054523	E056	38.8067	0.0225494	14.9789	0.000108721	0.031077	8.92445	10.4349	0.512547	1	10361692	10361824	133	+	38	25	11	56	35	97	49	21	11	25	15	45	145	41	139	35	42	22	c("ENST00000483340", "ENST00000377086", "ENST00000622724", "ENST00000263934", "ENST00000635499", "ENST00000377081", "ENST00000465635", "ENST00000676179", "ENST00000620295")	NA
ENSG00000081189	E047	143.113	0.010138	21.3808	3.76519e-06	0.00422264	15.4888	17.6183	0.512593	5	88761209	88761216	8	-	169	67	69	154	136	204	322	73	55	79	69	99	794	127	584	126	147	118	c("ENST00000504921", "ENST00000636998", "ENST00000508569", "ENST00000510942", "ENST00000637481", "ENST00000437473", "ENST00000636143", "ENST00000629612", "ENST00000514028", "ENST00000503554", "ENST00000502983", "ENST00000514015", "ENST00000502831", "ENST00000508610", "ENST00000637732", "ENST00000506554", "ENST00000636294")	MEF2C
ENSG00000122034	E015	141.516	0.0113201	20.4799	6.026e-06	0.00557338	15.3749	17.5181	0.517546	13	27432746	27432804	59	+	164	49	85	153	219	265	279	49	77	101	60	149	513	173	544	115	82	92	c("ENST00000470606", "ENST00000435781", "ENST00000493903", "ENST00000381140", "ENST00000466776")	GTF3A
ENSG00000064393	E016	28.1501	0.0252014	13.8824	0.000194612	0.0434298	7.76918	9.14253	0.518725	7	139631165	139631284	120	-	49	18	23	31	47	48	22	9	13	11	15	26	114	20	112	17	33	28	c("ENST00000406875", "ENST00000428878", "ENST00000342645")	HIPK2
ENSG00000128595	E007	171.935	0.0132575	18.8369	1.42386e-05	0.00993942	16.5323	18.7539	0.518969	7	128754262	128754455	194	+	240	59	51	141	274	242	260	121	85	93	67	92	1082	142	480	125	189	246	c("ENST00000535011", "ENST00000479257", "ENST00000249364")	CALU
ENSG00000060138	E025	522.955	0.0126501	23.8194	1.05809e-06	0.00183135	23.7502	26.2555	0.519603	12	10709908	10710114	207	-	702	270	257	1168	671	856	912	343	241	392	382	377	1965	306	1441	331	482	500	c("ENST00000539204", "ENST00000544504", "ENST00000546164", "ENST00000541351", "ENST00000540447", "ENST00000228251")	YBX3
ENSG00000132361	E036	70.6089	0.0124764	14.5726	0.000134864	0.0353758	11.4595	13.2907	0.521323	17	2700783	2700825	43	-	121	32	30	121	87	81	92	29	40	56	43	62	155	66	209	60	88	64	c("ENST00000435359", "ENST00000651024", "ENST00000574426", "ENST00000570628", "ENST00000575014")	CLUH
ENSG00000109819	E022	70.6777	0.0145414	15.9353	6.55437e-05	0.0241673	11.5277	13.3706	0.522597	4	23828490	23828561	72	-	160	27	41	87	94	224	137	36	54	35	56	44	162	55	142	32	69	84	c("ENST00000514479", "ENST00000617484", "ENST00000509642", "ENST00000264867", "ENST00000509702", "ENST00000513205", "ENST00000506055", "ENST00000612355", "ENST00000613098")	PPARGC1A
ENSG00000132849	E057	77.2042	0.0139947	14.9104	0.000112738	0.0318868	12.3572	14.2915	0.525294	1	62114090	62114246	157	+	153	50	44	187	134	158	168	23	33	22	53	32	291	48	377	54	75	59	c("ENST00000484562", "ENST00000646453", "ENST00000642238", "ENST00000371158", "ENST00000484937", "ENST00000635214", "ENST00000635023", "ENST00000307297", "ENST00000635137", "ENST00000465798", "ENST00000459752")	PATJ
ENSG00000081189	E048	272.051	0.0129176	23.9073	1.01089e-06	0.00180936	19.3624	21.7634	0.527435	5	88761217	88761268	52	-	281	119	127	277	236	351	594	153	103	175	124	190	1479	220	1107	264	299	234	c("ENST00000504921", "ENST00000636541", "ENST00000636998", "ENST00000508569", "ENST00000510942", "ENST00000637481", "ENST00000437473", "ENST00000636143", "ENST00000629612", "ENST00000514028", "ENST00000503554", "ENST00000502983", "ENST00000514015", "ENST00000502831", "ENST00000508610", "ENST00000637732", "ENST00000506554", "ENST00000636294")	MEF2C
ENSG00000163492+ENSG00000238542+ENSG00000155657	E251	5258.18	0.0155493	16.1664	5.80151e-05	0.0226981	40.484	43.1935	0.52754	2	178689813	178689896	84	-	9483	2134	2206	7671	7096	14569	10933	1893	3013	2382	3696	3556	20409	4369	11564	3087	7239	4975	c("ENST00000342992", "ENST00000591111", "ENST00000414766", "ENST00000589042")	NA
ENSG00000138678	E021	80.7278	0.0134185	16.2299	5.61021e-05	0.0222753	12.3647	14.3118	0.528449	4	83598051	83598179	129	+	188	39	40	87	136	187	195	45	66	38	59	66	320	53	278	50	33	47	c("ENST00000264409", "ENST00000611707", "ENST00000395226")	GPAT3
ENSG00000173575+ENSG00000284324+ENSG00000272888+ENSG00000279765	E054	62.3033	0.0124262	16.6128	4.58409e-05	0.0202313	11.0777	12.9007	0.530062	15	92942843	92942939	97	+	105	23	34	70	64	134	106	14	33	38	40	40	275	63	208	63	53	63	c("ENST00000626874", "ENST00000420239", "ENST00000625990", "ENST00000628375", "ENST00000637572", "ENST00000394196", "ENST00000637613", "ENST00000636881", "ENST00000635856", "ENST00000630790", "ENST00000626782")	NA
ENSG00000163492+ENSG00000238542+ENSG00000155657	E245	5341.74	0.010872	24.2445	8.48481e-07	0.00159408	40.5892	43.314	0.530457	2	178685518	178685598	81	-	8557	2334	2400	7825	6430	14090	9191	2457	3134	2532	3918	3384	19786	4476	11660	3670	6297	6068	c("ENST00000342992", "ENST00000591111", "ENST00000589042")	NA
ENSG00000153147	E015	282.494	0.0191305	14.9018	0.000113253	0.031916	19.7667	22.2015	0.5311	4	143543509	143543632	124	+	548	131	133	371	542	580	1082	95	123	106	114	216	1258	177	950	285	176	229	ENST00000283131	SMARCA5
ENSG00000163492+ENSG00000238542+ENSG00000155657	E252	6242.19	0.0127571	21.289	3.94997e-06	0.00431173	41.7434	44.4786	0.53193	2	178692016	178692099	84	-	10711	2636	2801	9794	8304	16364	12536	2197	3737	2697	4478	4616	24841	4644	14720	3892	7998	6171	c("ENST00000342992", "ENST00000591111", "ENST00000414766", "ENST00000589042")	NA
ENSG00000143569+ENSG00000201129	E013	44.425	0.00800634	15.6771	7.51274e-05	0.0260063	9.40787	11.0448	0.532914	1	154228615	154228725	111	+	73	29	18	65	64	68	62	20	23	28	31	39	166	31	125	41	35	45	c("ENST00000271877", "ENST00000361546", "ENST00000343815", "ENST00000412596", "ENST00000456325", "ENST00000368504", "ENST00000441890", "ENST00000613315", "ENST00000428931", "ENST00000437652")	NA
ENSG00000123636+ENSG00000225369	E011	79.1256	0.00857143	16.4252	5.06071e-05	0.0213105	12.2463	14.2014	0.533459	2	159337567	159337772	206	-	98	27	37	107	115	127	154	31	36	48	48	65	353	99	324	52	62	57	c("ENST00000474437", "ENST00000392783", "ENST00000426648", "ENST00000392782")	NA
ENSG00000153147	E016	133.146	0.011998	15.2829	9.25484e-05	0.0288817	15.2503	17.4561	0.534204	4	143543633	143543657	25	+	258	54	77	207	243	283	428	53	62	44	53	91	608	70	461	153	80	119	c("ENST00000283131", "ENST00000515531")	SMARCA5
ENSG00000163492+ENSG00000238542+ENSG00000155657	E243	3760.43	0.0111935	22.284	2.35153e-06	0.00306082	37.9765	40.7226	0.536219	2	178684906	178684989	84	-	5597	1769	1760	5191	4424	9250	6568	1767	2331	1789	2745	2669	11810	2882	7579	2464	5288	4331	c("ENST00000342992", "ENST00000591111", "ENST00000589042")	NA
ENSG00000178980	E033	35.0267	0.0176937	13.5089	0.00023743	0.0480842	8.68455	10.2417	0.537812	19	47782180	47784289	2110	+	83	16	14	75	61	81	73	6	18	16	28	39	103	20	115	25	32	26	ENST00000602163	SELENOW
ENSG00000174446+ENSG00000261351	E003	58.7966	0.011919	13.7962	0.000203753	0.044177	10.8662	12.6941	0.537892	15	66490306	66490635	330	-	71	25	47	91	82	109	88	49	24	30	38	30	318	25	237	32	38	78	c("ENST00000563480", "ENST00000395589", "ENST00000565387")	NA
ENSG00000028528	E041	156.689	0.0166851	16.8391	4.06865e-05	0.0185657	15.9654	18.2425	0.539652	15	64139876	64142667	2792	+	169	88	106	197	153	301	213	46	77	64	99	125	892	140	655	154	111	129	c("ENST00000559844", "ENST00000380285")	SNX1
ENSG00000204406	E064	33.5726	0.00960548	18.7534	1.4876e-05	0.0101551	8.52288	10.0711	0.542164	2	148489501	148490433	933	+	49	11	19	49	47	83	61	8	18	18	19	30	126	23	139	33	33	29	c("ENST00000496893", "ENST00000407073", "ENST00000638043", "ENST00000642680", "ENST00000628572")	MBD5
ENSG00000268565	E002	8.54039	0.101165	17.6335	2.67834e-05	0.0145843	4.50328	5.40472	0.545614	19	4655192	4655524	333	-	21	2	4	17	13	18	29	2	4	8	5	7	25	2	37	4	8	9	ENST00000598070
ENSG00000266993+ENSG00000117859	E069	75.9459	0.0161077	13.8134	0.000201896	0.0440709	11.8763	13.8422	0.545973	1	51786526	51786617	92	+	124	36	38	86	98	174	205	38	43	55	47	72	161	45	204	77	55	72	c("ENST00000453295", "ENST00000462759", "ENST00000428468", "ENST00000447887", "ENST00000435274", "ENST00000531828", "ENST00000361556", "ENST00000371714", "ENST00000625138", "ENST00000495776", "ENST00000475697", "ENST00000486942", "ENST00000531819")	NA
ENSG00000108984	E010	86.7056	0.0252699	16.1746	5.77632e-05	0.0226734	12.7816	14.8424	0.547622	17	69505780	69505846	67	+	152	66	34	199	155	201	224	23	63	20	47	71	391	61	261	41	80	53	c("ENST00000586641", "ENST00000613873", "ENST00000359094", "ENST00000589647", "ENST00000590474", "ENST00000589295", "ENST00000591445", "ENST00000588110")	MAP2K6
ENSG00000089009	E006	169.162	0.0135819	18.4981	1.70077e-05	0.0109956	16.4593	18.8073	0.548704	12	112406294	112406298	5	-	215	83	98	326	211	325	429	62	74	83	74	126	630	181	589	145	123	147	c("ENST00000546368", "ENST00000553205", "ENST00000424576", "ENST00000202773")	RPL6
ENSG00000178104	E088	46.8517	0.0130804	13.522	0.000235781	0.0478557	9.75956	11.505	0.552227	1	148989184	148989385	202	+	68	14	31	75	56	95	91	24	18	24	30	39	147	39	192	41	51	33	ENST00000467859	PDE4DIP
ENSG00000147862	E026	68.4575	0.0152459	18.5361	1.66716e-05	0.0108743	11.4777	13.4298	0.553514	9	14155825	14155893	69	-	114	22	28	94	115	92	132	25	35	31	47	48	291	80	194	68	47	74	c("ENST00000397581", "ENST00000636063", "ENST00000636735", "ENST00000636432", "ENST00000637640", "ENST00000646622", "ENST00000380934", "ENST00000397575", "ENST00000380959", "ENST00000380924", "ENST00000380953", "ENST00000543693", "ENST00000636057", "ENST00000637742", "ENST00000635877", "ENST00000397579", "ENST00000606230")	NFIB
ENSG00000143365	E022	45.7312	0.0124531	13.8741	0.00019547	0.0434386	9.3723	11.074	0.554219	1	151817195	151817280	86	-	54	30	28	91	53	56	95	17	36	34	34	41	79	29	143	20	46	53	c("ENST00000651025", "ENST00000638901", "ENST00000651814", "ENST00000318247", "ENST00000356728")	RORC
ENSG00000081189	E050	186.845	0.0197902	16.2936	5.42476e-05	0.0219266	16.8854	19.2849	0.554504	5	88761310	88761324	15	-	193	96	97	177	179	188	336	115	62	111	91	137	954	226	697	171	161	149	c("ENST00000636998", "ENST00000508569", "ENST00000437473", "ENST00000629612", "ENST00000340208", "ENST00000502983", "ENST00000636294", "ENST00000504921", "ENST00000637481", "ENST00000637732", "ENST00000508610", "ENST00000636541", "ENST00000636517", "ENST00000514028", "ENST00000503554", "ENST00000506554", "ENST00000510942", "ENST00000636143", "ENST00000514015", "ENST00000502831", "ENST00000637372")	MEF2C
ENSG00000124198	E020	39.2301	0.00972521	19.134	1.21853e-05	0.00898823	9.14093	10.8191	0.556527	20	48984729	48984840	112	+	84	9	30	58	69	95	75	8	24	14	28	35	150	16	117	31	50	37	c("ENST00000681656", "ENST00000679542", "ENST00000681885", "ENST00000680635", "ENST00000371917", "ENST00000680871", "ENST00000681399", "ENST00000679436", "ENST00000681021")	ARFGEF2
ENSG00000183386	E006	101.372	0.0238753	14.6045	0.000132597	0.034948	13.539	15.7123	0.558611	1	37998718	37998973	256	-	217	51	33	268	216	277	157	60	54	41	20	78	287	86	329	81	76	79	ENST00000483132	FHL3
ENSG00000239415+ENSG00000160294	E029	39.5056	0.0126803	13.8458	0.000198437	0.0436146	8.99042	10.6547	0.558617	21	46265925	46266166	242	-	61	20	29	72	48	97	56	15	25	18	18	38	138	21	104	24	51	43	c("ENST00000291688", "ENST00000486937", "ENST00000496607", "ENST00000397708")	NA
ENSG00000002586	E035	97.8573	0.0131156	21.1337	4.28321e-06	0.00448335	13.2247	15.3704	0.558721	X	2740805	2741101	297	+	153	35	70	162	117	157	221	55	51	73	55	83	352	70	290	61	113	57	c("ENST00000381187", "ENST00000381177", "ENST00000611428", "ENST00000381192", "ENST00000624481")	CD99
ENSG00000100911+ENSG00000283856	E012	32.6785	0.0107438	15.8674	6.79377e-05	0.0246023	8.34194	9.91805	0.559932	14	24143594	24143671	78	-	56	8	12	57	43	56	68	15	21	14	17	30	133	31	110	23	35	28	c("ENST00000216802", "ENST00000559005", "ENST00000558931", "ENST00000560410", "ENST00000559042", "ENST00000559453", "ENST00000615264", "ENST00000471700", "ENST00000558273", "ENST00000560370")	NA
ENSG00000180758	E003	28.9838	0.0128459	18.6203	1.59516e-05	0.0106576	7.79587	9.29196	0.560527	1	9105486	9105680	195	-	72	16	13	56	51	76	40	11	20	20	14	20	64	13	88	19	28	35	ENST00000377411	GPR157
ENSG00000172403	E007	111.472	0.0202688	15.7279	7.31374e-05	0.0256404	14.1001	16.346	0.56464	4	119023471	119023581	111	+	177	67	53	176	226	197	259	30	54	45	52	79	543	82	364	119	111	61	c("ENST00000448416", "ENST00000429713", "ENST00000434046", "ENST00000307142", "ENST00000504178", "ENST00000610556")	SYNPO2
ENSG00000204525	E019	163.538	0.0279625	13.4748	0.000241788	0.0484538	16.0267	18.4186	0.565083	6	31271599	31271868	270	-	170	98	60	586	199	308	243	63	113	143	185	80	647	95	311	88	135	134	c("ENST00000383329", "ENST00000487245", "ENST00000376237", "ENST00000415537", "ENST00000376228", "ENST00000495835", "ENST00000484378")	HLA-C
ENSG00000101782	E015	50.1967	0.0165722	13.9656	0.000186189	0.0423341	9.88273	11.6875	0.565154	18	23466135	23466168	34	+	83	24	40	64	103	130	63	23	35	26	31	36	117	40	140	48	31	45	c("ENST00000584992", "ENST00000577501", "ENST00000584130", "ENST00000581585", "ENST00000339486", "ENST00000581302")	RIOK3
ENSG00000080503	E053	40.7183	0.0134145	14.1114	0.000172301	0.0403381	9.21128	10.9273	0.565303	9	2070433	2070471	39	+	70	16	20	80	49	78	77	9	21	27	29	36	180	34	123	27	31	42	c("ENST00000634760", "ENST00000636916", "ENST00000635739", "ENST00000382194", "ENST00000382203", "ENST00000357248", "ENST00000349721", "ENST00000450198")	SMARCA2
ENSG00000067191	E034	96.1564	0.0202151	13.4633	0.000243273	0.048525	13.1286	15.3053	0.56869	17	39197412	39197669	258	-	87	33	66	222	100	97	177	51	40	82	52	51	402	60	245	49	120	157	c("ENST00000344140", "ENST00000394310", "ENST00000622445", "ENST00000394303")	CACNB1
ENSG00000173660	E008	62.053	0.00931559	32.624	1.11827e-08	7.02315e-05	11.0148	12.9735	0.569493	1	46309921	46310044	124	+	108	27	25	91	113	158	116	24	35	44	27	62	167	46	238	45	67	35	c("ENST00000460947", "ENST00000496387")	UQCRH
ENSG00000117523	E026	83.704	0.0165079	14.8363	0.000117257	0.0325796	12.3097	14.4126	0.570274	1	171532343	171532775	433	+	105	32	38	82	103	158	119	32	52	52	70	64	326	82	167	68	81	112	c("ENST00000392078", "ENST00000426496", "ENST00000367742", "ENST00000476522", "ENST00000338920", "ENST00000647382")	PRRC2C
ENSG00000283701+ENSG00000116539	E037	32.0438	0.011966	15.3775	8.80289e-05	0.028248	8.17328	9.75777	0.571136	1	155378503	155378548	46	-	54	12	19	31	51	75	47	16	17	12	21	28	122	31	103	19	36	27	c("ENST00000676814", "ENST00000678117", "ENST00000678699", "ENST00000368346", "ENST00000677042", "ENST00000679333", "ENST00000392403", "ENST00000679133", "ENST00000677213", "ENST00000677825", "ENST00000679097")	NA
ENSG00000266053	E007	15.8208	0.0286919	13.5975	0.000226487	0.0466586	6.03916	7.27461	0.57207	18	9135713	9136363	651	-	22	8	7	20	17	36	27	8	4	8	5	14	81	7	98	24	9	10	ENST00000608008	NDUFV2-AS1
ENSG00000163492+ENSG00000238542+ENSG00000155657	E235	3647.99	0.0209594	17.5244	2.83649e-05	0.0148452	37.6645	40.5961	0.572644	2	178681079	178681171	93	-	4384	1632	1681	3900	3772	9760	4973	2144	2295	2220	2526	2476	15179	3048	8958	2690	3850	3847	c("ENST00000342992", "ENST00000591111", "ENST00000589042")	NA
ENSG00000111907	E022	46.1075	0.016015	13.6401	0.000221405	0.0460432	9.4966	11.2832	0.574997	6	125253717	125253755	39	+	64	16	46	49	64	79	69	24	30	23	27	26	150	44	145	48	44	33	c("ENST00000528193", "ENST00000304877", "ENST00000532978", "ENST00000368402", "ENST00000532429", "ENST00000530868", "ENST00000534000")	TPD52L1
ENSG00000264501+ENSG00000054523	E045	32.7612	0.0249873	14.4174	0.000146446	0.0368314	8.24082	9.84848	0.575476	1	10342050	10342168	119	+	22	17	15	62	40	50	48	14	17	21	10	36	150	29	142	28	33	19	c("ENST00000377086", "ENST00000622724", "ENST00000263934", "ENST00000377081", "ENST00000676179", "ENST00000620295")	NA
ENSG00000284027+ENSG00000215067+ENSG00000267532+ENSG00000284112+ENSG00000267047	E035	28.1556	0.0142712	14.2457	0.000160429	0.0387904	7.81943	9.36353	0.57599	17	7017069	7017388	320	-	37	11	15	54	26	42	57	12	16	12	17	17	144	24	117	19	24	33	c("ENST00000572453", "ENST00000443997", "ENST00000572547")	NA
ENSG00000266993+ENSG00000117859	E066	70.7548	0.0192153	13.4131	0.000249874	0.0490845	11.7376	13.8126	0.578826	1	51784583	51785807	1225	+	108	28	42	118	139	207	196	21	29	51	30	58	286	33	208	37	89	54	ENST00000531819	NA
ENSG00000112425	E020	44.1656	0.0132195	18	2.20901e-05	0.0132308	9.51963	11.3238	0.579345	6	145627442	145627487	46	-	95	17	20	89	77	102	92	21	22	20	24	29	150	22	104	41	48	50	c("ENST00000638262", "ENST00000640225", "ENST00000638597", "ENST00000367519", "ENST00000639106", "ENST00000639648", "ENST00000640351", "ENST00000611340", "ENST00000639465", "ENST00000638554", "ENST00000639049", "ENST00000639799", "ENST00000639859", "ENST00000638783", "ENST00000640980", "ENST00000639423", "ENST00000638778")	EPM2A
ENSG00000163492+ENSG00000238542+ENSG00000155657	E148	3601.56	0.0152391	20.2138	6.92528e-06	0.00620024	37.5507	40.5204	0.580147	2	178641241	178641315	75	-	4864	1582	1820	4490	4565	9302	5911	1425	2263	1790	2739	2583	11434	3332	7197	2627	4529	3920	c("ENST00000414766", "ENST00000342992", "ENST00000591111", "ENST00000359218", "ENST00000342175", "ENST00000460472", "ENST00000589042")	NA
ENSG00000106524	E003	32.2226	0.0105188	18.017	2.18947e-05	0.0131495	8.29105	9.92757	0.582543	7	16602380	16602509	130	-	88	10	16	44	47	80	72	14	15	10	20	29	116	27	87	33	20	28	c("ENST00000447802", "ENST00000306999")	ANKMY2
ENSG00000163492+ENSG00000238542+ENSG00000155657	E162	1724.65	0.0203186	17.7751	2.48614e-05	0.0141287	32.1458	35.104	0.584577	2	178651517	178651520	4	-	2176	948	843	1895	1626	4038	2985	788	1068	902	1360	1131	8177	1204	4529	1301	1945	1734	c("ENST00000426232", "ENST00000342992", "ENST00000591111", "ENST00000589042")	NA
ENSG00000171863	E017	137.834	0.0283333	17.2376	3.2984e-05	0.0164406	15.2518	17.6757	0.585191	2	3576487	3576558	72	+	334	46	55	265	247	334	283	43	86	68	50	122	600	117	463	91	120	85	c("ENST00000403564", "ENST00000481006", "ENST00000646909", "ENST00000407445", "ENST00000462576", "ENST00000479123", "ENST00000491937", "ENST00000645674", "ENST00000406376")	RPS7
ENSG00000274712+ENSG00000196704	E030	46.756	0.0170181	14.4219	0.000146095	0.0367853	9.68304	11.5557	0.59318	17	68250188	68250282	95	+	65	24	25	91	90	111	156	20	21	19	31	47	94	26	156	52	25	31	c("ENST00000359783", "ENST00000584494", "ENST00000578175", "ENST00000674770", "ENST00000359904", "ENST00000577985", "ENST00000580753", "ENST00000579724", "ENST00000580548", "ENST00000612294", "ENST00000577866", "ENST00000580837", "ENST00000577273", "ENST00000392720")	NA
ENSG00000092203	E029	55.4345	0.0180929	15.3828	8.77815e-05	0.0282098	10.2609	12.2176	0.595078	14	21492296	21492376	81	+	92	25	23	67	68	89	80	28	27	46	43	43	156	55	168	44	45	58	c("ENST00000473176", "ENST00000463119", "ENST00000455393", "ENST00000613569", "ENST00000613005", "ENST00000448790")	TOX4
ENSG00000082212	E031	48.6268	0.0205934	13.3883	0.000253193	0.0494712	9.93672	11.8531	0.595883	18	50932361	50935270	2910	+	77	20	40	90	86	134	127	13	19	9	29	31	157	50	133	47	37	43	c("ENST00000589330", "ENST00000639688", "ENST00000639663")	ME2
ENSG00000164898+ENSG00000269955+ENSG00000146963	E034	106.709	0.0210373	17.173	3.41247e-05	0.0167059	13.6421	15.9798	0.596751	7	139405644	139405787	144	+	160	38	70	97	145	260	144	48	58	44	75	94	394	95	284	121	71	116	c("ENST00000541170", "ENST00000263545", "ENST00000498518", "ENST00000456182", "ENST00000463912", "ENST00000619796", "ENST00000541515", "ENST00000354926")	NA
ENSG00000135250	E025	49.6978	0.0163138	15.4645	8.40686e-05	0.0275587	9.84907	11.7623	0.598446	7	105143084	105143330	247	-	85	23	19	67	60	79	103	16	24	43	25	31	136	26	138	64	69	54	c("ENST00000489828", "ENST00000393651", "ENST00000357311", "ENST00000466917")	SRPK2
ENSG00000163492+ENSG00000238542+ENSG00000155657	E237	3344.11	0.0243131	16.1132	5.9667e-05	0.0228494	36.9543	40.0216	0.599719	2	178681661	178681738	78	-	3685	1583	1534	3656	3103	7806	4197	1950	2214	2077	2541	2141	12117	2521	7867	2342	4195	4311	c("ENST00000342992", "ENST00000591111", "ENST00000414766", "ENST00000589042")	NA
ENSG00000198363	E040	41.9097	0.0207498	20.3597	6.4167e-06	0.00585259	9.35742	11.2093	0.600684	8	61643945	61644001	57	-	41	17	13	47	59	83	92	14	20	18	12	35	281	23	194	52	45	31	c("ENST00000379454", "ENST00000519678", "ENST00000524173", "ENST00000356457", "ENST00000522919", "ENST00000541428", "ENST00000517847", "ENST00000522835", "ENST00000517903", "ENST00000518068", "ENST00000519234", "ENST00000523927")	ASPH
ENSG00000234149	E002	11.342	0.0383584	18.8076	1.44588e-05	0.00994691	4.77332	5.83515	0.603654	10	75025110	75025174	65	-	17	8	4	16	5	20	9	7	7	9	6	9	27	9	31	6	17	15	ENST00000413431
ENSG00000005810+ENSG00000288716	E083	66.1861	0.0146756	15.3158	9.09536e-05	0.028643	11.3081	13.4274	0.60386	13	77243806	77243951	146	-	79	24	30	110	89	171	131	33	42	38	41	35	234	56	286	50	55	62	c("ENST00000684354", "ENST00000683823", "ENST00000544440", "ENST00000682321", "ENST00000357337", "ENST00000683697")	NA
ENSG00000273045+ENSG00000185414+ENSG00000241962+ENSG00000273155+ENSG00000144182	E038	49.3948	0.0118275	20.8737	4.90578e-06	0.00490161	10.1968	12.1875	0.607266	2	99188177	99188257	81	+	115	26	21	90	86	139	150	11	23	17	22	43	208	28	168	30	46	41	c("ENST00000409145", "ENST00000409841", "ENST00000473743", "ENST00000424491", "ENST00000338148", "ENST00000410042")	NA
ENSG00000077254	E045	35.1996	0.0176425	14.3878	0.000148767	0.0369924	8.58049	10.3373	0.607304	1	77740877	77740934	58	-	69	12	17	59	46	82	98	12	26	10	17	37	87	24	128	34	34	26	c("ENST00000528150", "ENST00000357428", "ENST00000530709", "ENST00000524536", "ENST00000524778", "ENST00000370793", "ENST00000525113", "ENST00000370794", "ENST00000370792")	USP33
ENSG00000198363	E043	59.0336	0.0282002	16.0369	6.21212e-05	0.0233819	10.8018	12.8735	0.607878	8	61646808	61646872	65	-	44	17	22	112	67	100	120	26	20	22	29	54	509	41	223	67	43	38	c("ENST00000379454", "ENST00000519678", "ENST00000517903", "ENST00000356457", "ENST00000541428", "ENST00000445642", "ENST00000520198", "ENST00000517847", "ENST00000519234")	ASPH
ENSG00000158528	E031	58.3106	0.0124351	28.8497	7.82169e-08	0.000291408	10.6428	12.7	0.609502	7	95290091	95290355	265	+	61	17	25	115	85	85	76	23	29	24	28	61	265	65	257	38	61	49	c("ENST00000433360", "ENST00000424654", "ENST00000433881", "ENST00000456331", "ENST00000289495", "ENST00000340694")	PPP1R9A
ENSG00000151623	E006	30.8247	0.01357	14.2792	0.000157598	0.0384649	8.13001	9.82205	0.609529	4	148081344	148081499	156	-	53	8	9	64	34	50	62	21	9	10	25	22	134	27	134	36	21	23	c("ENST00000342437", "ENST00000625323", "ENST00000358102", "ENST00000344721", "ENST00000512865", "ENST00000511528")	NR3C2
ENSG00000122591	E041	31.6059	0.0153299	16.1481	5.85763e-05	0.0227218	8.32493	10.0508	0.610334	7	22991061	22991139	79	-	64	10	23	63	39	133	66	14	16	9	12	14	126	18	100	29	35	26	c("ENST00000477349", "ENST00000681402", "ENST00000432176", "ENST00000409923", "ENST00000465661", "ENST00000681766", "ENST00000681237", "ENST00000409763", "ENST00000679789", "ENST00000467005", "ENST00000681468", "ENST00000679826", "ENST00000681079")	FAM126A
ENSG00000073614	E015	49.0247	0.0136785	16.8315	4.08489e-05	0.0185903	9.7403	11.6888	0.613283	12	310885	311064	180	-	67	27	37	69	58	99	59	28	27	23	34	39	197	31	135	37	44	55	c("ENST00000399788", "ENST00000544760", "ENST00000535269")	KDM5A
ENSG00000095637	E034	75.3002	0.0156775	20.9035	4.83017e-06	0.00487034	11.8914	14.116	0.61372	10	95384109	95384114	6	-	144	23	35	112	131	177	174	36	40	36	55	52	264	47	197	66	102	46	c("ENST00000474353", "ENST00000371241", "ENST00000371247", "ENST00000371245", "ENST00000361941", "ENST00000371249", "ENST00000371239", "ENST00000277982", "ENST00000371227", "ENST00000306402", "ENST00000465489", "ENST00000472854", "ENST00000607232", "ENST00000354106", "ENST00000371246")	SORBS1
ENSG00000206620+ENSG00000201487+ENSG00000137955+ENSG00000117054+ENSG00000207241	E123	54.5398	0.0158336	16.988	3.76164e-05	0.0177437	10.5439	12.604	0.613898	1	75792287	75792302	16	+	81	18	29	105	90	160	101	23	19	22	27	39	216	41	254	47	44	50	c("ENST00000496055", "ENST00000471759", "ENST00000491266", "ENST00000319942")	NA
ENSG00000184014	E062	38.7256	0.0177904	13.8098	0.000202277	0.0440829	8.72049	10.5236	0.615148	11	9170627	9170777	151	-	60	25	16	60	47	55	63	20	15	41	13	37	125	22	108	33	42	37	c("ENST00000679458", "ENST00000679460", "ENST00000679999", "ENST00000680358", "ENST00000527700", "ENST00000679446", "ENST00000681425", "ENST00000681203", "ENST00000679745", "ENST00000530780", "ENST00000681158", "ENST00000679926", "ENST00000530044", "ENST00000680742", "ENST00000680294", "ENST00000680576", "ENST00000681173", "ENST00000680885", "ENST00000527896", "ENST00000680599", "ENST00000328194"…	DENND5A
ENSG00000255372	E001	30.0559	0.0609882	14.8295	0.000117679	0.0326197	8.06969	9.76926	0.615367	11	22261209	22261636	428	-	68	12	10	85	42	94	58	15	18	9	12	31	127	4	117	28	25	22	ENST00000526935
ENSG00000115464	E040	40.948	0.0112437	18.2571	1.93004e-05	0.0121815	9.08755	10.9535	0.617207	2	61221559	61221601	43	-	54	13	39	50	61	88	83	10	21	14	30	28	146	37	133	42	39	36	c("ENST00000398571", "ENST00000472706", "ENST00000411912", "ENST00000482250", "ENST00000487547", "ENST00000472689", "ENST00000490527", "ENST00000483672", "ENST00000463046")	USP34
ENSG00000085224	E058	39.9635	0.0164999	14.7783	0.000120916	0.0328947	8.93079	10.773	0.61724	X	77663382	77663558	177	-	52	10	30	55	47	105	55	19	20	18	28	30	118	38	134	30	48	39	c("ENST00000480283", "ENST00000373344", "ENST00000624166", "ENST00000395603")	ATRX
ENSG00000201457+ENSG00000090621	E080	50.3971	0.0195331	14.4279	0.000145628	0.0367853	10.0355	12.039	0.617283	1	39572587	39575095	2509	-	103	34	17	90	71	125	75	23	35	29	17	38	209	24	161	40	54	41	ENST00000677548	NA
ENSG00000198363	E041	37.9629	0.0295883	15.1769	9.78936e-05	0.0296395	8.82613	10.6566	0.618601	8	61644600	61644632	33	-	42	17	20	47	61	63	59	15	8	22	5	28	264	27	131	59	37	25	c("ENST00000379454", "ENST00000519678", "ENST00000517903", "ENST00000524173", "ENST00000356457", "ENST00000522919", "ENST00000541428", "ENST00000517847", "ENST00000445642", "ENST00000522835", "ENST00000518306", "ENST00000520198", "ENST00000518068", "ENST00000519234", "ENST00000523927")	ASPH
ENSG00000077254	E047	24.7988	0.0131907	15.2201	9.56772e-05	0.0293727	7.40302	9.00227	0.619837	1	77741376	77741429	54	-	45	9	10	43	46	65	60	9	18	10	7	19	79	11	96	21	29	26	c("ENST00000528150", "ENST00000357428", "ENST00000530709", "ENST00000524536", "ENST00000524778", "ENST00000370793", "ENST00000525113", "ENST00000370794", "ENST00000370792")	USP33
ENSG00000101745+ENSG00000178127+ENSG00000265257	E042	52.9114	0.0181741	17.1688	3.42002e-05	0.0167059	10.2967	12.355	0.622724	18	9195551	9195597	47	+	84	21	26	81	95	127	95	20	21	34	30	36	264	47	176	50	24	48	c("ENST00000540578", "ENST00000262126", "ENST00000581635", "ENST00000546007", "ENST00000585234", "ENST00000400020")	NA
ENSG00000163492+ENSG00000238542+ENSG00000155657	E253	6266.01	0.012839	28.1448	1.1257e-07	0.000369636	41.5386	44.7424	0.623059	2	178692497	178692580	84	-	8962	2932	3077	9436	7134	13950	10605	2316	3867	2952	4665	4858	23084	4828	14070	4058	8606	6948	c("ENST00000342992", "ENST00000591111", "ENST00000414766", "ENST00000589042")	NA
ENSG00000115657+ENSG00000284820+ENSG00000198925	E053	41.9501	0.0151784	14.3386	0.000152703	0.0375879	9.09136	10.9825	0.62479	2	219222050	219222167	118	-	64	21	23	84	48	80	54	20	38	34	22	38	127	19	155	26	43	31	c("ENST00000396761", "ENST00000361242", "ENST00000446716", "ENST00000409033", "ENST00000409618", "ENST00000409422", "ENST00000475339")	NA
ENSG00000135842	E009	91.4298	0.0185431	17.2096	3.34741e-05	0.0165349	12.7439	15.1057	0.624841	1	184808074	184808235	162	-	174	29	37	103	165	204	147	17	68	50	25	85	164	104	201	121	102	86	c("ENST00000487074", "ENST00000367511")	NIBAN1
ENSG00000198089+ENSG00000185721	E007	73.7996	0.0259761	14.1466	0.000169101	0.0399256	11.7839	14.0397	0.625187	22	31411012	31411060	49	+	149	37	28	119	119	165	163	24	37	49	25	51	269	76	209	44	86	58	c("ENST00000416465", "ENST00000331457", "ENST00000433341", "ENST00000486584")	NA
ENSG00000261652	E001	6.51725	0.063863	14.9829	0.000108493	0.0310522	3.86606	4.77411	0.625564	15	55408495	55408786	292	+	20	5	3	22	19	18	15	4	3	0	5	3	23	1	17	5	5	2	ENST00000569691	PIERCE2
ENSG00000075426	E006	20.0765	0.0229827	14.234	0.000161431	0.0388659	6.59847	8.06978	0.626619	2	28408759	28408802	44	+	24	6	9	44	22	39	25	7	19	8	7	9	88	20	91	24	22	12	c("ENST00000264716", "ENST00000436647", "ENST00000460736", "ENST00000379619")	FOSL2
ENSG00000163492+ENSG00000238542+ENSG00000155657	E220	1641.26	0.0296492	14.3677	0.000150357	0.0371599	31.6728	34.8476	0.628099	2	178672635	178672703	69	-	2012	818	578	1844	1528	3763	2094	808	1290	995	1200	1161	6582	1683	3632	1289	1397	1878	c("ENST00000342992", "ENST00000591111", "ENST00000589042")	NA
ENSG00000081189	E049	254.791	0.014536	29.1099	6.8385e-08	0.000268427	18.6775	21.5168	0.62906	5	88761269	88761309	41	-	255	116	119	237	239	292	518	141	78	158	112	179	1432	251	1042	250	270	210	c("ENST00000636998", "ENST00000508569", "ENST00000437473", "ENST00000629612", "ENST00000340208", "ENST00000502983", "ENST00000636294", "ENST00000504921", "ENST00000637481", "ENST00000637732", "ENST00000508610", "ENST00000636541", "ENST00000514028", "ENST00000503554", "ENST00000506554", "ENST00000510942", "ENST00000636143", "ENST00000514015", "ENST00000502831", "ENST00000637372")	MEF2C
ENSG00000005889	E028	37.8444	0.0112356	16.8219	4.10564e-05	0.0186271	9.0188	10.9176	0.630633	X	24209002	24209040	39	+	51	26	16	71	40	110	58	19	14	11	29	31	187	18	205	30	27	26	c("ENST00000338565", "ENST00000304543", "ENST00000379177", "ENST00000379188", "ENST00000539115")	ZFX
ENSG00000198431	E044	61.4782	0.0171142	17.7172	2.56296e-05	0.014423	10.8281	12.9857	0.630682	12	104318913	104318943	31	+	123	28	40	88	117	147	110	19	36	19	58	46	159	50	191	49	63	41	c("ENST00000388854", "ENST00000354940", "ENST00000529546", "ENST00000525566", "ENST00000429002", "ENST00000526580", "ENST00000526691", "ENST00000527335", "ENST00000526390", "ENST00000526950", "ENST00000503506", "ENST00000524698", "ENST00000397736", "ENST00000527688")	TXNRD1
ENSG00000163492+ENSG00000238542+ENSG00000155657	E158	5836.13	0.0244716	16.1591	5.82393e-05	0.0226981	40.9907	44.2325	0.630737	2	178650164	178650271	108	-	6865	2894	2889	5554	5413	12216	8647	3205	3489	3814	4204	3669	19516	4634	13001	3884	8576	7284	c("ENST00000446966", "ENST00000426232", "ENST00000342992", "ENST00000591111", "ENST00000589042")	NA
ENSG00000156467	E001	491.001	0.0218391	20.8773	4.89651e-06	0.00490161	23.1517	26.1856	0.631368	8	96222947	96230476	7530	-	951	186	321	801	661	1787	1107	214	181	206	197	415	1374	323	1801	583	309	386	ENST00000287022	UQCRB
ENSG00000163492+ENSG00000238542+ENSG00000155657	E159	3794.96	0.0249052	16.5957	4.62546e-05	0.0203347	37.8036	41.0432	0.632545	2	178650751	178650834	84	-	4202	1813	1908	3711	3642	8557	5470	2247	2249	2291	2696	2324	14086	3403	8427	2887	5071	4016	c("ENST00000446966", "ENST00000426232", "ENST00000342992", "ENST00000591111", "ENST00000589042")	NA
ENSG00000178125+ENSG00000121022	E061	27.011	0.0149907	14.0219	0.000180694	0.0415036	7.77052	9.47109	0.632922	8	67062025	67062029	5	-	43	7	4	47	53	80	58	12	11	14	12	21	117	26	124	27	23	10	c("ENST00000357849", "ENST00000523890")	NA
ENSG00000163492+ENSG00000238542+ENSG00000155657	E163	1845.55	0.0210472	19.7668	8.74908e-06	0.00720285	32.5139	35.7304	0.634743	2	178651521	178651536	16	-	2376	986	859	1924	1699	4343	3160	859	1122	951	1392	1213	8859	1405	4774	1354	2270	1752	c("ENST00000342992", "ENST00000591111", "ENST00000589042")	NA
ENSG00000198363	E045	50.6982	0.0192202	21.4093	3.7096e-06	0.00420049	10.1538	12.2351	0.634944	8	61651050	61651086	37	-	54	15	18	63	71	102	101	22	20	13	24	44	405	34	240	62	42	25	c("ENST00000379454", "ENST00000517903", "ENST00000524173", "ENST00000356457", "ENST00000541428", "ENST00000517847", "ENST00000445642", "ENST00000522835", "ENST00000518306", "ENST00000520198", "ENST00000518068", "ENST00000519234", "ENST00000523927")	ASPH
ENSG00000111859	E007	49.4418	0.0139109	17.655	2.64824e-05	0.0145443	9.74547	11.7756	0.637119	6	11190858	11191205	348	-	107	25	16	132	105	147	72	15	45	25	37	41	72	40	161	16	66	11	c("ENST00000620854", "ENST00000504387", "ENST00000379446", "ENST00000505589", "ENST00000448183")	NEDD9
ENSG00000081189	E051	143.684	0.0178337	21.208	4.12049e-06	0.00443989	15.1509	17.7928	0.637819	5	88761325	88761328	4	-	154	77	65	135	142	151	272	87	43	72	67	100	803	174	539	128	131	124	c("ENST00000636998", "ENST00000508569", "ENST00000503075", "ENST00000437473", "ENST00000629612", "ENST00000340208", "ENST00000502983", "ENST00000636294", "ENST00000504921", "ENST00000637481", "ENST00000637732", "ENST00000508610", "ENST00000636541", "ENST00000636517", "ENST00000514028", "ENST00000503554", "ENST00000506554", "ENST00000510942", "ENST00000636143", "ENST00000514015", "ENST00000502831"…	MEF2C
ENSG00000100519	E018	89.1619	0.0187303	16.5038	4.85536e-05	0.0208451	12.7465	15.1699	0.640277	14	52708764	52708816	53	+	149	38	49	118	156	244	255	33	46	48	40	76	350	66	267	65	96	43	c("ENST00000612399", "ENST00000555339", "ENST00000556813", "ENST00000445930", "ENST00000554952", "ENST00000458604", "ENST00000557240", "ENST00000555887", "ENST00000554956", "ENST00000553899")	PSMC6
ENSG00000108848+ENSG00000278963	E045	31.4365	0.0173467	16.293	5.42645e-05	0.0219266	8.15638	9.94795	0.641246	17	50746619	50746702	84	+	56	12	16	65	33	63	45	7	15	10	14	35	146	27	125	18	38	31	c("ENST00000508482", "ENST00000513969", "ENST00000240304", "ENST00000505658", "ENST00000504065", "ENST00000509487", "ENST00000393227", "ENST00000511974", "ENST00000503728")	NA
ENSG00000127329	E042	27.7861	0.0183295	15.1496	9.93171e-05	0.0298213	7.67308	9.38164	0.641596	12	70609761	70609788	28	-	73	7	18	61	55	72	63	4	11	10	25	17	61	24	86	20	36	17	c("ENST00000261266", "ENST00000547715", "ENST00000538708", "ENST00000550857")	PTPRB
ENSG00000105711	E010	58.3888	0.0311171	15.1575	9.89064e-05	0.0298213	10.6208	12.7949	0.642919	19	35033740	35035887	2148	+	122	37	40	164	82	128	62	19	47	17	31	43	170	23	203	50	58	54	c("ENST00000640135", "ENST00000415950")	SCN1B
ENSG00000181826	E005	92.0995	0.0282651	18.6724	1.55212e-05	0.0104719	12.7444	15.1882	0.645476	4	37638447	37638504	58	-	141	55	51	145	78	104	123	58	41	46	57	65	401	72	295	101	93	74	c("ENST00000512114", "ENST00000454158", "ENST00000314117")	RELL1
ENSG00000179598+ENSG00000264187+ENSG00000154803	E007	25.419	0.0159245	16.2947	5.42164e-05	0.0219266	7.25934	8.90842	0.647082	17	17214985	17215090	106	-	41	5	11	61	27	50	30	10	12	15	24	20	84	24	85	18	33	19	c("ENST00000427497", "ENST00000285071")	NA
ENSG00000151240	E011	35.2946	0.0146786	17.5841	2.74873e-05	0.0147368	8.25036	10.0864	0.65061	10	327006	327176	171	-	33	28	17	49	42	66	32	19	18	26	15	26	136	34	107	31	28	36	c("ENST00000434695", "ENST00000381496", "ENST00000280886", "ENST00000634311")	DIP2C
ENSG00000163492+ENSG00000238542+ENSG00000155657	E226	1930.17	0.0296049	17.4263	2.98661e-05	0.01543	32.7926	36.1074	0.653551	2	178677201	178677287	87	-	2072	978	551	2286	1823	5157	2321	889	1461	1272	1341	1318	8444	1686	5132	1404	2024	2117	ENST00000589042	NA
ENSG00000163492+ENSG00000238542+ENSG00000155657	E230	3350.29	0.0281917	15.2241	9.5478e-05	0.0293529	36.8309	40.1745	0.653746	2	178678747	178678830	84	-	3837	1779	1521	3773	2755	7157	4453	1910	2029	2056	2384	2168	12019	3247	7504	2303	4775	3298	c("ENST00000342992", "ENST00000591111", "ENST00000414766", "ENST00000589042")	NA
ENSG00000237174	E013	197.909	0.0347565	18.6465	1.57339e-05	0.0105765	17.0631	19.9193	0.654034	6	75362766	75362956	191	+	325	99	118	288	351	479	469	99	154	91	157	140	620	107	490	158	158	152	c("ENST00000588761", "ENST00000628384", "ENST00000440220", "ENST00000591821", "ENST00000415457")
ENSG00000035664	E014	23.9942	0.0310029	13.7311	0.000210933	0.0450154	7.06977	8.70674	0.655639	15	63912108	63912197	90	-	19	10	14	57	23	38	24	13	7	6	22	20	103	7	105	46	14	24	c("ENST00000261891", "ENST00000457488", "ENST00000559731", "ENST00000559007", "ENST00000557867")	DAPK2
ENSG00000163492+ENSG00000238542+ENSG00000155657	E232	3265.84	0.0171559	23.7455	1.09954e-06	0.00188823	36.6366	39.9952	0.656883	2	178679599	178679682	84	-	4292	1508	1351	3935	3271	8287	4964	1614	1996	1768	2231	2056	13379	2760	7363	2081	4607	3672	c("ENST00000342992", "ENST00000591111", "ENST00000589042")	NA
ENSG00000179598+ENSG00000264187+ENSG00000154803	E008	24.7842	0.0219806	13.4187	0.000249126	0.0490691	7.10338	8.75587	0.658987	17	17215185	17215316	132	-	48	7	12	37	28	51	25	14	15	16	16	21	77	17	82	23	31	19	c("ENST00000427497", "ENST00000285071")	NA
ENSG00000264501+ENSG00000054523	E043	47.7494	0.0289038	18.0516	2.14997e-05	0.013055	9.66937	11.7651	0.65974	1	10337371	10337533	163	+	39	24	17	65	48	124	81	18	22	21	13	60	177	58	250	34	48	24	c("ENST00000377086", "ENST00000622724", "ENST00000263934", "ENST00000377081", "ENST00000676179", "ENST00000620295")	NA
ENSG00000139160	E009	28.6817	0.0208327	17.1022	3.54206e-05	0.0170547	7.73912	9.51689	0.661385	12	31661937	31662169	233	+	56	10	10	51	57	43	54	11	18	13	13	26	100	19	92	26	33	27	c("ENST00000539633", "ENST00000538391", "ENST00000412352", "ENST00000395763", "ENST00000357721", "ENST00000538463")	ETFBKMT
ENSG00000158528	E030	44.0515	0.0149652	25.1211	5.38417e-07	0.00129146	9.38336	11.4481	0.663746	7	95288536	95288718	183	+	43	11	8	69	63	77	71	22	17	21	27	45	213	46	223	37	45	27	c("ENST00000433360", "ENST00000289495", "ENST00000340694", "ENST00000433881")	PPP1R9A
ENSG00000035664	E003	28.3833	0.0134016	27.1696	1.86363e-07	0.00056896	7.65852	9.44109	0.668131	15	63908253	63908600	348	-	29	13	16	68	18	46	41	7	21	7	16	21	132	18	116	45	27	21	c("ENST00000559731", "ENST00000261891", "ENST00000559007", "ENST00000457488")	DAPK2
ENSG00000127022+ENSG00000225051	E069	45.1674	0.0176616	18.1849	2.00466e-05	0.012483	9.47058	11.5833	0.673952	5	179723660	179723663	4	+	78	16	9	80	68	109	82	24	23	21	24	42	162	48	144	23	50	39	c("ENST00000681903", "ENST00000514032", "ENST00000680827", "ENST00000679527", "ENST00000679523", "ENST00000513246", "ENST00000681431", "ENST00000680812", "ENST00000679719", "ENST00000679395", "ENST00000681398", "ENST00000680894", "ENST00000509563", "ENST00000681076", "ENST00000681576", "ENST00000681894", "ENST00000679642", "ENST00000680406", "ENST00000680614", "ENST00000680837", "ENST00000506654"…
ENST00000681072", "ENST00000680092", "ENST00000502673", "ENST00000681476", "ENST00000681762", "ENST00000680042", "ENST00000680618", "ENST00000504734", "ENST00000681733", "ENST00000680504", "ENST00000680013", "ENST00000681674", "ENST00000681712", "ENST00000680985", "ENST00000247461", "ENST00000452673") NA "ENSG00000141627	E001	65.0096	0.012033	24.8536	6.18547e-07	0.00134619	11.0314	13.3862	0.677059	18	49036387	49041473	5087	-	98	26	51	112	128	178	107	26	45	32	30	51	210	48	196	53	42	58	ENST00000675505	DYM
ENSG00000157510	E023	40.9299	0.0212024	15.1344	0.000100122	0.0298213	8.83314	10.8525	0.677402	5	149322606	149322717	112	+	64	24	29	79	44	49	35	11	19	9	19	20	132	84	131	36	33	35	c("ENST00000296721", "ENST00000515000", "ENST00000513665")	AFAP1L1
ENSG00000163492+ENSG00000238542+ENSG00000155657	E238	8827.31	0.0272333	17.6609	2.64001e-05	0.0145441	43.9348	47.4345	0.67937	2	178682697	178682903	207	-	9712	3956	4418	8546	8494	19344	11022	4669	5765	5575	6323	6273	29634	8846	18860	6717	10106	10748	c("ENST00000342992", "ENST00000591111", "ENST00000414766", "ENST00000589042")	NA
ENSG00000132300	E055	28.3655	0.0200212	15.9927	6.35863e-05	0.0237538	7.77169	9.61526	0.681822	2	86134292	86134295	4	+	79	10	11	50	45	67	60	12	12	9	11	26	78	24	117	19	30	25	c("ENST00000254630", "ENST00000494323", "ENST00000487043", "ENST00000469585", "ENST00000467273", "ENST00000472044")	PTCD3
ENSG00000284229+ENSG00000185000+ENSG00000254690	E005	46.274	0.0241619	16.8199	4.10992e-05	0.0186271	9.49469	11.6402	0.682518	8	144315139	144316319	1181	-	72	34	27	100	55	57	48	17	39	24	15	47	167	25	212	26	35	53	ENST00000528718	NA
ENSG00000196549	E038	35.1542	0.0247267	13.6954	0.000214982	0.0455258	8.38266	10.342	0.683191	3	155160390	155160448	59	+	43	17	27	49	31	67	77	11	15	27	22	31	88	21	167	26	35	36	c("ENST00000615825", "ENST00000473730", "ENST00000680057", "ENST00000491026", "ENST00000675418", "ENST00000495577", "ENST00000680282", "ENST00000462745", "ENST00000492661", "ENST00000493237", "ENST00000460393", "ENST00000360490")	MME
ENSG00000054118	E018	40.738	0.019253	15.4659	8.40089e-05	0.0275587	8.78655	10.819	0.683959	1	36303796	36303831	36	+	38	22	22	62	34	65	52	9	21	24	29	54	125	33	134	45	39	37	c("ENST00000469141", "ENST00000354618", "ENST00000648638")	THRAP3
ENSG00000284473+ENSG00000261609	E011	18.7084	0.01491	17.6752	2.62025e-05	0.0145146	6.4654	8.05709	0.684132	16	81363794	81363943	150	+	26	9	7	18	29	47	46	4	4	3	8	17	101	19	79	22	17	15	c("ENST00000650388", "ENST00000648994", "ENST00000648349")	NA
ENSG00000116754	E042	43.2939	0.0162595	22.8529	1.7489e-06	0.0025975	9.21455	11.3215	0.684668	1	70249952	70250047	96	+	83	16	20	52	67	105	74	16	16	22	18	44	131	39	119	41	46	48	c("ENST00000370951", "ENST00000370949", "ENST00000484162", "ENST00000461935", "ENST00000489188", "ENST00000463859", "ENST00000395136", "ENST00000370950", "ENST00000460795")	SRSF11
ENSG00000072954	E007	48.2863	0.0247811	16.1021	6.00177e-05	0.0229438	9.55848	11.7217	0.684744	19	16680582	16680937	356	+	84	27	25	99	57	90	73	16	49	28	31	50	128	38	130	30	45	29	ENST00000595452	TMEM38A
ENSG00000242790	E001	20.2079	0.056629	21.434	3.66217e-06	0.00420049	6.70092	8.36277	0.692346	3	155291188	155291291	104	+	22	10	11	46	44	68	66	9	6	2	3	15	91	14	72	18	11	22	ENST00000470024
ENSG00000163492+ENSG00000238542+ENSG00000155657	E161	2994.17	0.0203547	24.0318	9.47599e-07	0.00173579	35.9027	39.4479	0.694119	2	178651453	178651516	64	-	3631	1666	1405	2956	2840	6895	5168	1275	1816	1502	2122	2044	13062	2248	7342	2258	4258	3020	c("ENST00000446966", "ENST00000426232", "ENST00000342992", "ENST00000591111", "ENST00000589042")	NA
ENSG00000206620+ENSG00000201487+ENSG00000137955+ENSG00000117054+ENSG00000207241	E124	45.4181	0.0141859	21.4838	3.56836e-06	0.00419451	9.64513	11.8678	0.698097	1	75792303	75792306	4	+	69	16	24	83	83	129	74	15	17	17	20	34	183	36	225	49	27	42	c("ENST00000496055", "ENST00000471759", "ENST00000319942")	NA
ENSG00000163811	E025	43.2691	0.015456	21.6041	3.35142e-06	0.00400372	9.1648	11.328	0.70417	2	28942312	28942381	70	+	85	14	18	41	49	92	90	17	18	19	21	46	156	45	114	39	50	41	c("ENST00000446643", "ENST00000407426")	WDR43
ENSG00000115464	E041	24.0731	0.0134573	17.7207	2.5583e-05	0.014423	7.08878	8.86343	0.704589	2	61221602	61221606	5	-	35	9	16	30	33	58	55	4	13	7	13	22	85	27	85	15	26	24	c("ENST00000398571", "ENST00000472706", "ENST00000411912", "ENST00000482250", "ENST00000487547", "ENST00000472689", "ENST00000490527", "ENST00000463046")	USP34
ENSG00000164022	E013	47.0483	0.0177542	20.5846	5.70546e-06	0.00537919	9.61205	11.8615	0.707504	4	106316810	106318378	1569	+	83	24	30	90	63	154	86	11	21	29	17	31	141	36	151	48	42	43	c("ENST00000682186", "ENST00000672328")	AIMP1
ENSG00000101745+ENSG00000178127+ENSG00000265257	E040	43.48	0.0245781	16.931	3.87641e-05	0.0181295	9.28128	11.4837	0.709978	18	9182471	9182519	49	+	54	27	19	53	77	99	98	18	18	19	19	34	190	54	170	31	19	36	c("ENST00000540578", "ENST00000262126", "ENST00000581635", "ENST00000546007", "ENST00000585234", "ENST00000400020", "ENST00000581758", "ENST00000579126")	NA
ENSG00000280987+ENSG00000015479+ENSG00000281398	E099	81.8465	0.022938	16.4389	5.02439e-05	0.0212799	12.0543	14.6708	0.710129	5	139322949	139322967	19	+	100	39	40	75	107	159	186	27	39	44	45	70	305	100	245	85	68	61	c("ENST00000512040", "ENST00000510056", "ENST00000505625", "ENST00000502499", "ENST00000504203", "ENST00000394805", "ENST00000503811", "ENST00000509990", "ENST00000502422", "ENST00000394800", "ENST00000618441", "ENST00000361059", "ENST00000502929")	NA
ENSG00000109819	E023	53.8217	0.0272158	16.8768	3.98864e-05	0.0184549	10.0429	12.3713	0.710191	4	23828562	23828604	43	-	127	12	26	57	54	189	113	16	48	25	42	44	102	54	100	26	60	62	c("ENST00000514479", "ENST00000617484", "ENST00000509642", "ENST00000264867", "ENST00000509702", "ENST00000513205", "ENST00000508380", "ENST00000506055", "ENST00000612355", "ENST00000613098")	PPARGC1A
ENSG00000198089+ENSG00000185721	E008	76.2078	0.0273355	18.9415	1.34788e-05	0.00958841	11.8001	14.3962	0.713442	22	31411061	31411081	21	+	135	33	30	124	107	172	188	15	41	55	26	48	241	75	235	56	81	89	c("ENST00000416465", "ENST00000331457", "ENST00000433341")	NA
ENSG00000198836	E062	89.1685	0.0158055	22.7273	1.86693e-06	0.0026945	12.5729	15.2724	0.714648	3	193659482	193659514	33	+	142	30	49	144	143	231	172	29	49	51	48	73	276	67	284	55	124	76	c("ENST00000361715", "ENST00000642593", "ENST00000361510", "ENST00000646544", "ENST00000644629", "ENST00000482865", "ENST00000645553", "ENST00000643737", "ENST00000392437", "ENST00000644595", "ENST00000642445", "ENST00000646085", "ENST00000361150", "ENST00000646699", "ENST00000646793", "ENST00000392436", "ENST00000361908", "ENST00000642289", "ENST00000644841", "ENST00000644959", "ENST00000646277"…	OPA1
ENSG00000145782	E023	22.8201	0.0219327	15.291	9.21525e-05	0.0288552	7.05192	8.86578	0.721592	5	115838313	115839494	1182	-	32	10	17	32	40	71	52	8	14	5	4	13	98	11	99	31	21	17	ENST00000509598	ATG12
ENSG00000092148	E023	58.6164	0.0332513	13.6655	0.000218426	0.0458577	10.5243	13.0015	0.730679	14	31113877	31114059	183	-	60	25	18	57	91	194	114	43	29	23	39	33	243	45	218	49	59	50	c("ENST00000611816", "ENST00000554882", "ENST00000553700", "ENST00000555843", "ENST00000399332", "ENST00000553957", "ENST00000557321")	HECTD1
ENSG00000144306	E018	31.3114	0.023877	15.2136	9.6009e-05	0.0293727	7.9199	9.93864	0.731099	2	174400990	174401054	65	+	58	20	16	46	51	64	71	10	15	10	17	31	126	31	66	23	32	20	c("ENST00000458563", "ENST00000409673", "ENST00000272732", "ENST00000548031", "ENST00000427038", "ENST00000490927")	SCRN3
ENSG00000196628	E156	20.2971	0.0182074	14.1973	0.000164611	0.0394586	6.4052	8.1066	0.732144	18	55585280	55585291	12	-	39	13	9	24	37	33	28	12	5	11	12	17	70	9	61	23	22	21	c("ENST00000566514", "ENST00000540999", "ENST00000616053", "ENST00000356073", "ENST00000636400", "ENST00000627784", "ENST00000638154", "ENST00000626595", "ENST00000630224", "ENST00000564999", "ENST00000629387", "ENST00000626425", "ENST00000568169", "ENST00000627568", "ENST00000562543", "ENST00000565908", "ENST00000354452", "ENST00000630319", "ENST00000567880", "ENST00000564343", "ENST00000627320"…
ENST00000563824", "ENST00000674598", "ENST00000563888", "ENST00000565124", "ENST00000568147", "ENST00000637115", "ENST00000537578", "ENST00000568673", "ENST00000568740", "ENST00000565018", "ENST00000635822", "ENST00000627136", "ENST00000566286", "ENST00000566279", "ENST00000637941") "TCF4
ENSG00000163492+ENSG00000238542+ENSG00000155657	E244	4675.36	0.0154551	30.8799	2.74494e-08	0.000134083	39.081	42.8556	0.735618	2	178685253	178685330	78	-	7117	2040	2004	6765	5080	11020	7542	1771	2671	1942	3309	3277	18398	3678	9699	2975	6679	6479	c("ENST00000342992", "ENST00000591111", "ENST00000589042")	NA
ENSG00000276291	E005	28.6024	0.0280912	16.2115	5.66488e-05	0.0223157	7.70898	9.70704	0.738391	9	40992480	40992775	296	+	43	19	16	61	47	76	37	7	13	4	20	21	130	23	105	25	34	14	c("ENST00000618340", "ENST00000611606")	FRG1HP
ENSG00000035664	E019	21.8648	0.027822	19.2454	1.14948e-05	0.0086531	6.71595	8.50297	0.73842	15	63924512	63924815	304	-	30	11	11	48	26	29	24	3	6	2	23	14	126	22	67	33	17	20	ENST00000558076	DAPK2
ENSG00000075223	E021	28.2899	0.0296142	14.1082	0.000172586	0.0403381	7.55944	9.52983	0.739432	7	80827425	80827429	5	-	27	9	17	61	40	31	47	10	12	10	10	13	143	13	85	43	38	43	c("ENST00000265361", "ENST00000419255")	SEMA3C
ENSG00000157954	E033	26.661	0.0251142	15.1383	9.99138e-05	0.0298213	7.33186	9.25551	0.739715	7	5227180	5227344	165	+	36	13	8	76	29	40	47	6	12	17	15	30	101	19	64	25	36	19	c("ENST00000466014", "ENST00000404704", "ENST00000382384", "ENST00000401525", "ENST00000484262", "ENST00000288828", "ENST00000471851")	WIPI2
ENSG00000153130	E024	20.4305	0.0274203	17.8694	2.36591e-05	0.0136903	6.64836	8.42724	0.74101	4	140382557	140385728	3172	+	47	6	6	47	49	55	46	4	12	8	11	17	56	19	83	17	11	16	ENST00000608372	SCOC
ENSG00000067900	E032	25.3037	0.0176173	18.6713	1.55306e-05	0.0104719	7.22201	9.14726	0.748531	18	21020151	21020239	89	-	36	8	16	26	20	63	44	8	9	4	11	28	135	19	105	32	12	37	c("ENST00000399799", "ENST00000635540")	ROCK1
ENSG00000079277+ENSG00000142961	E076	40.0492	0.0283719	14.1726	0.000166785	0.0397199	8.70117	10.9293	0.749559	1	46612904	46613371	468	-	50	18	21	49	34	74	46	24	23	6	40	38	126	26	129	34	41	62	c("ENST00000319928", "ENST00000271139", "ENST00000371940")	NA
ENSG00000198363	E039	26.0457	0.0240028	20.1717	7.07912e-06	0.00627805	7.36727	9.34081	0.754515	8	61643418	61643433	16	-	22	9	10	24	39	48	55	9	12	9	7	20	202	13	117	39	26	19	c("ENST00000379454", "ENST00000519678", "ENST00000524173", "ENST00000356457", "ENST00000522919", "ENST00000541428", "ENST00000517847", "ENST00000445642", "ENST00000522835", "ENST00000518306", "ENST00000517903", "ENST00000518068", "ENST00000519234", "ENST00000523927")	ASPH
ENSG00000132424	E035	35.9864	0.0176331	21.1548	4.23633e-06	0.00448335	8.2853	10.4978	0.770282	6	99414687	99414690	4	-	42	14	19	33	49	81	52	16	21	18	16	42	118	32	128	19	49	35	c("ENST00000369239", "ENST00000681615", "ENST00000498075", "ENST00000438806", "ENST00000466057", "ENST00000492294", "ENST00000679525", "ENST00000681611", "ENST00000481229", "ENST00000478777")	PNISR
ENSG00000159111	E005	18.5856	0.0276835	14.2385	0.000161042	0.0388575	5.90237	7.58144	0.77054	17	47826637	47826781	145	-	22	7	10	14	18	23	34	10	13	18	9	14	50	22	49	13	17	22	c("ENST00000414011", "ENST00000421763", "ENST00000290208", "ENST00000351111")	MRPL10
ENSG00000163492+ENSG00000238542+ENSG00000155657	E166	2740.31	0.0500477	14.0464	0.000178358	0.0411594	35.0507	38.9814	0.770547	2	178652096	178652179	84	-	2383	1658	1279	2423	1656	4618	2947	1625	1663	1857	1987	1809	10821	2435	6484	1970	4163	3008	c("ENST00000342992", "ENST00000591111", "ENST00000589042")	NA
ENSG00000143622	E007	13.3512	0.0199678	13.6459	0.000220724	0.0460323	5.44266	7.02087	0.776619	1	155904311	155904373	63	-	18	8	6	18	20	44	22	2	4	7	11	4	57	4	62	15	11	22	c("ENST00000461050", "ENST00000651853", "ENST00000368323", "ENST00000539040", "ENST00000609492", "ENST00000368322")	RIT1
ENSG00000137942	E016	20.5432	0.0320855	14.1619	0.000167736	0.0398226	6.38289	8.19889	0.778668	1	93544107	93544216	110	+	41	8	10	10	20	43	39	9	12	13	14	21	88	21	50	13	17	19	c("ENST00000603526", "ENST00000424449", "ENST00000260506", "ENST00000271234", "ENST00000370253")	FNBP1L
ENSG00000283881+ENSG00000227671+ENSG00000232347	E006	15.2487	0.0177756	17.7445	2.52642e-05	0.0143129	5.77098	7.44089	0.780301	1	247200068	247200193	126	-	29	2	9	40	26	39	27	6	8	4	10	16	54	16	65	7	6	14	c("ENST00000606173", "ENST00000421406")	NA
ENSG00000140416	E014	32.191	0.0421818	14.159	0.000167988	0.0398226	7.86792	10.0273	0.78118	15	63043469	63043705	237	+	31	19	16	117	30	33	29	11	13	23	4	38	106	30	73	33	47	18	c("ENST00000560975", "ENST00000561425")	TPM1
ENSG00000264501+ENSG00000054523	E038	37.5839	0.0275089	22.7521	1.84299e-06	0.00268287	8.5582	10.8651	0.782658	1	10324758	10324895	138	+	40	25	10	44	43	90	46	13	16	10	17	51	210	29	186	20	42	31	c("ENST00000377086", "ENST00000622724", "ENST00000263934", "ENST00000377081", "ENST00000676179", "ENST00000620295")	NA
ENSG00000164163	E020	30.7591	0.0255195	15.4632	8.41256e-05	0.0275587	7.74988	9.89245	0.783998	4	145121174	145121233	60	+	53	13	22	56	45	61	66	9	9	15	17	26	83	23	68	33	45	24	c("ENST00000515678", "ENST00000507193", "ENST00000509593", "ENST00000296577", "ENST00000502803")	ABCE1
ENSG00000124198	E045	13.0772	0.0188197	14.3798	0.000149399	0.0370532	5.26859	6.82612	0.787496	20	49022154	49023050	897	+	23	4	10	25	14	28	23	4	5	6	8	9	56	7	43	13	14	16	ENST00000679747	ARFGEF2
ENSG00000284067+ENSG00000136279+ENSG00000239775	E057	20.4554	0.0446144	16.0511	6.16566e-05	0.0233234	6.40004	8.24579	0.788545	7	44061638	44061714	77	+	18	8	8	34	21	49	42	5	12	21	4	8	78	27	60	26	12	21	c("ENST00000449997", "ENST00000448521", "ENST00000490734", "ENST00000494774", "ENST00000432854")	NA
ENSG00000077549	E010	44.5475	0.0322268	13.524	0.000235531	0.0478491	9.26166	11.7346	0.791314	1	19339618	19342751	3134	-	62	20	18	102	67	108	35	23	20	25	35	25	203	33	177	41	31	39	c("ENST00000375144", "ENST00000674228", "ENST00000674432")	CAPZB
ENSG00000072778	E035	17.7187	0.0175196	15.1904	9.71982e-05	0.0295103	5.98606	7.74918	0.79639	17	7221279	7221518	240	+	23	15	6	32	33	30	32	4	8	6	15	18	57	15	61	7	17	20	ENST00000583760	ACADVL
ENSG00000109452	E049	17.6639	0.033922	13.9318	0.000189568	0.0428698	6.09017	7.88734	0.799519	4	142431260	142431385	126	-	32	4	3	34	37	46	44	8	5	8	5	15	56	19	51	23	14	14	c("ENST00000506788", "ENST00000512630", "ENST00000262992", "ENST00000508116", "ENST00000506243", "ENST00000507861", "ENST00000513000", "ENST00000503927", "ENST00000506000", "ENST00000504632", "ENST00000506517", "ENST00000630044", "ENST00000509777", "ENST00000510812")	INPP4B
ENSG00000087087	E020	25.7998	0.0275976	13.5868	0.000227787	0.0467095	6.89431	8.89984	0.803827	7	100884368	100884552	185	+	26	17	15	37	21	35	27	21	12	8	14	27	95	15	46	34	25	32	c("ENST00000618411", "ENST00000614484", "ENST00000611405", "ENST00000474896", "ENST00000618262")	SRRT
ENSG00000087087	E020	25.7998	0.0275976	13.5868	0.000227787	0.0467095	6.89431	8.89984	0.803827	7	100884368	100884552	185	+	26	17	15	37	21	35	27	21	12	8	14	27	95	15	46	34	25	32	c("ENST00000618411", "ENST00000614484", "ENST00000611405", "ENST00000474896", "ENST00000618262")	SRRT
ENSG00000284117+ENSG00000220205+ENSG00000179094+ENSG00000263620	E020	23.2081	0.030764	15.1516	9.92123e-05	0.0298213	6.81525	8.80323	0.804314	17	8144760	8144847	88	-	22	13	9	73	29	26	9	13	2	5	17	13	141	20	79	25	29	23	c("ENST00000583559", "ENST00000582719", "ENST00000581395", "ENST00000317276", "ENST00000578089", "ENST00000578950", "ENST00000354903", "ENST00000581082")	NA
ENSG00000129680	E001	36.7863	0.0315258	14.0305	0.00017987	0.0413574	8.44313	10.8076	0.807943	X	136213220	136215013	1794	-	45	14	20	26	51	93	60	22	7	25	30	30	195	26	125	14	40	41	ENST00000370661	MAP7D3
ENSG00000136861	E053	25.239	0.0228203	15.5146	8.18697e-05	0.0272314	7.02081	9.06976	0.808623	9	120518600	120518645	46	-	39	15	9	45	31	50	35	11	14	5	9	20	48	28	111	24	30	28	c("ENST00000360822", "ENST00000480112", "ENST00000482047", "ENST00000360190", "ENST00000473282", "ENST00000483412", "ENST00000349780")	CDK5RAP2
ENSG00000161939+ENSG00000258315+ENSG00000219200	E051	14.6663	0.0265803	13.9168	0.000191078	0.0430285	5.45815	7.13536	0.818176	17	7017261	7017304	44	+	19	7	10	21	11	20	29	2	12	5	12	13	68	9	57	16	10	16	c("ENST00000547747", "ENST00000547709", "ENST00000549775", "ENST00000439424", "ENST00000549857", "ENST00000547863", "ENST00000550038", "ENST00000547302", "ENST00000546760", "ENST00000546495", "ENST00000552402", "ENST00000552775")	NA
ENSG00000264501+ENSG00000054523	E051	28.6343	0.0409758	13.9052	0.000192262	0.0432124	7.4452	9.63473	0.822818	1	10348649	10348733	85	+	28	13	15	32	31	50	30	14	14	14	9	31	145	34	188	12	30	11	c("ENST00000483340", "ENST00000377086", "ENST00000622724", "ENST00000263934", "ENST00000377081", "ENST00000465635", "ENST00000676179", "ENST00000620295")	NA
ENSG00000145592	E003	133.618	0.0391545	18.1537	2.03772e-05	0.0125467	14.4801	17.8601	0.824438	5	40827952	40831322	3371	-	154	67	76	124	161	278	161	42	85	71	72	85	683	167	578	128	72	104	ENST00000274242	RPL37
ENSG00000249464	E041	20.9805	0.0241586	13.6365	0.000221827	0.0460875	6.56697	8.54858	0.824439	4	123876232	123877043	812	+	26	9	13	39	16	16	23	10	3	6	2	18	196	11	182	31	12	2	ENST00000666490	LINC01091
ENSG00000116754	E044	17.4318	0.0145028	23.3771	1.33154e-06	0.00215889	6.03358	7.88203	0.825802	1	70250365	70250392	28	+	35	7	10	19	29	48	28	2	9	5	3	18	62	18	73	19	13	18	c("ENST00000370951", "ENST00000370949", "ENST00000484162", "ENST00000461935", "ENST00000489188", "ENST00000463859", "ENST00000395136", "ENST00000370950", "ENST00000460795")	SRSF11
ENSG00000163492+ENSG00000238542+ENSG00000155657	E168	1471.67	0.0251728	28.2395	1.07197e-07	0.000366203	30.369	34.5389	0.827316	2	178652458	178652541	84	-	1657	692	495	1491	1265	3162	2029	662	1012	844	993	1027	6993	1477	3726	1043	1841	1551	c("ENST00000342992", "ENST00000591111", "ENST00000589042")	NA
ENSG00000060237	E032	38.4931	0.0234583	18.7565	1.48516e-05	0.0101551	8.5618	11.0191	0.828946	12	880815	880917	103	+	74	12	21	45	68	72	54	19	18	28	20	30	137	26	134	23	62	26	c("ENST00000530271", "ENST00000674810", "ENST00000537687", "ENST00000545285", "ENST00000675631", "ENST00000315939", "ENST00000675236")	WNK1
ENSG00000114648	E015	15.1412	0.0228826	15.4392	8.52005e-05	0.0276635	5.58672	7.33178	0.832353	3	47336535	47336757	223	+	28	6	5	17	21	27	22	7	8	9	11	12	57	12	79	6	21	11	c("ENST00000232766", "ENST00000442272", "ENST00000461084")	KLHL18
ENSG00000129460	E018	18.1617	0.0248055	15.468	8.39129e-05	0.0275587	6.06379	7.93851	0.833102	14	23475726	23475778	53	+	16	8	15	24	25	47	21	4	7	12	3	9	95	18	69	23	15	18	c("ENST00000556022", "ENST00000553336", "ENST00000408901", "ENST00000553439", "ENST00000397154", "ENST00000555128")	NGDN
ENSG00000141526+ENSG00000284574	E014	77.2473	0.0325351	15.6982	7.42961e-05	0.0258664	11.293	14.3134	0.843006	17	82229107	82231926	2820	+	150	31	25	521	106	283	44	29	70	63	16	49	110	36	100	23	85	71	ENST00000583444	NA
ENSG00000075292+ENSG00000281195	E069	44.7543	0.00964053	38.3635	5.87219e-10	9.21988e-06	9.15996	11.7913	0.843767	2	71427295	71427349	55	+	63	13	26	53	49	89	98	14	23	20	19	41	208	52	151	49	32	35	c("ENST00000461991", "ENST00000483421", "ENST00000409544", "ENST00000487638", "ENST00000493576", "ENST00000409407", "ENST00000264447", "ENST00000492262")	NA
ENSG00000163492+ENSG00000238542+ENSG00000155657	E167	1340.41	0.0366607	19.7237	8.94832e-06	0.00733939	29.6459	33.8918	0.844528	2	178652264	178652347	84	-	1292	739	535	1209	988	2388	1709	759	803	813	879	903	5501	1331	2785	959	2092	1477	c("ENST00000342992", "ENST00000591111", "ENST00000589042")	NA
ENSG00000162688	E014	77.8463	0.0207717	31.9999	1.54178e-08	8.68984e-05	11.7599	14.861	0.844543	1	99874470	99874686	217	+	132	20	39	118	119	233	140	18	52	32	20	71	345	82	284	57	77	59	ENST00000477753	AGL
ENSG00000198363	E042	52.6416	0.0319903	23.3108	1.37823e-06	0.00220123	9.86325	12.6363	0.844575	8	61646750	61646807	58	-	46	12	18	96	51	94	93	13	20	20	17	45	504	34	156	84	42	42	c("ENST00000379454", "ENST00000519678", "ENST00000517903", "ENST00000356457", "ENST00000522919", "ENST00000541428", "ENST00000445642", "ENST00000520198", "ENST00000517847", "ENST00000519234")	ASPH
ENSG00000112159	E015	33.3642	0.0295517	16.587	4.64678e-05	0.020347	7.88441	10.2458	0.846038	6	89655764	89655968	205	-	43	25	14	56	24	51	50	8	24	13	19	35	97	32	117	29	35	33	c("ENST00000369393", "ENST00000629399")	MDN1
ENSG00000095637	E050	49.5563	0.030473	18.5924	1.61863e-05	0.0107228	9.5397	12.2584	0.846984	10	95432448	95432576	129	-	52	20	34	59	77	84	92	23	31	22	44	40	212	25	135	22	60	67	c("ENST00000474353", "ENST00000371241", "ENST00000371247", "ENST00000371245", "ENST00000371249", "ENST00000371239", "ENST00000277982", "ENST00000371227", "ENST00000306402", "ENST00000361941", "ENST00000607232", "ENST00000354106", "ENST00000492542", "ENST00000371246")	SORBS1
ENSG00000254154+ENSG00000120341+ENSG00000242193	E066	15.2702	0.0199253	15.8733	6.77292e-05	0.0245672	5.51768	7.28999	0.852079	1	178031551	178031660	110	-	21	7	12	27	14	25	13	7	11	5	10	7	70	16	67	9	14	16	c("ENST00000476232", "ENST00000462729")	NA
ENSG00000163492+ENSG00000238542+ENSG00000155657	E236	2296.67	0.020358	33.8844	5.8485e-09	4.59135e-05	33.5434	37.8827	0.852986	2	178681376	178681450	75	-	2976	943	915	2671	2314	6609	3517	864	1304	1068	1282	1709	11339	2189	5615	1441	3298	2333	c("ENST00000342992", "ENST00000591111", "ENST00000589042")	NA
ENSG00000075292+ENSG00000281195	E070	50.5652	0.0147052	32.3513	1.28671e-08	7.64421e-05	9.67357	12.4406	0.853246	2	71427350	71427414	65	+	74	18	19	58	52	114	115	19	16	20	31	55	242	58	153	40	39	51	c("ENST00000492262", "ENST00000461991", "ENST00000472758", "ENST00000483421", "ENST00000487638", "ENST00000493576", "ENST00000409407", "ENST00000264447", "ENST00000409544")	NA
ENSG00000105821	E035	14.1905	0.0292748	14.0967	0.000173645	0.040391	5.29388	7.0065	0.85367	7	103341764	103341865	102	-	19	1	6	20	19	43	30	4	5	7	5	10	33	23	32	17	15	16	c("ENST00000426036", "ENST00000454277", "ENST00000412522", "ENST00000475065", "ENST00000379263", "ENST00000379257", "ENST00000464253", "ENST00000249270")	DNAJC2
ENSG00000119707	E029	41.5426	0.0397781	13.6549	0.000219662	0.0459013	8.74067	11.3183	0.853965	14	73105859	73106081	223	+	41	20	21	28	50	71	58	31	21	13	30	22	224	34	111	41	42	53	c("ENST00000261973", "ENST00000528081", "ENST00000532683", "ENST00000527432")	RBM25
ENSG00000022840+ENSG00000288623	E040	13.7885	0.0226631	13.9339	0.000189352	0.042865	5.27455	6.98461	0.854985	12	120563334	120563346	13	+	24	2	4	26	18	25	17	2	7	14	4	16	63	14	42	14	15	8	c("ENST00000544124", "ENST00000413266", "ENST00000537740", "ENST00000543675")	NA
ENSG00000169371+ENSG00000169410+ENSG00000260269	E001	17.2475	0.0170657	20.21	6.9389e-06	0.00620024	5.9599	7.87233	0.859261	15	75463251	75467126	3876	-	39	10	9	18	25	37	24	5	8	4	10	13	80	9	64	15	20	22	ENST00000618819	NA
ENSG00000242759	E006	9.82624	0.0773612	14.9758	0.000108899	0.0310876	4.53778	6.04069	0.85947	3	106809285	106811014	1730	-	22	1	0	31	11	4	14	1	9	4	3	7	51	8	32	14	10	13	ENST00000668760	LINC00882
ENSG00000101745+ENSG00000178127+ENSG00000265257	E043	76.5522	0.0254975	25.3939	4.67402e-07	0.00119466	11.5844	14.7191	0.860225	18	9195598	9195698	101	+	139	32	40	89	118	160	121	34	24	30	46	51	428	74	255	90	41	67	c("ENST00000540578", "ENST00000262126", "ENST00000581635", "ENST00000546007", "ENST00000400020")	NA
ENSG00000163492+ENSG00000238542+ENSG00000155657	E164	2553.56	0.0258715	28.2732	1.05345e-07	0.000366203	34.2804	38.6879	0.864946	2	178651666	178651749	84	-	3156	1271	993	2523	1944	5220	3780	1210	1475	1250	1781	1708	12291	2251	6603	1701	4098	2572	c("ENST00000342992", "ENST00000591111", "ENST00000589042")	NA
ENSG00000004455	E021	54.2038	0.022826	24.9032	6.02814e-07	0.00134619	9.99984	12.8867	0.868983	1	33017460	33019682	2223	-	99	39	27	69	62	156	82	20	37	20	20	36	234	28	211	40	71	47	ENST00000673291	AK2
ENSG00000176658	E002	24.292	0.0327675	15.1371	9.99767e-05	0.0298213	6.93335	9.14235	0.873172	17	32492609	32494452	1844	-	36	8	8	39	25	49	24	11	16	11	25	14	145	12	85	17	27	30	c("ENST00000318217", "ENST00000394649")	MYO1D
ENSG00000127952	E012	31.7924	0.0318615	21.3277	3.87087e-06	0.00429732	7.5791	9.95128	0.873399	7	76013753	76013887	135	-	30	9	8	36	51	25	16	14	12	15	14	18	177	65	189	27	10	33	c("ENST00000454618", "ENST00000460184", "ENST00000431581", "ENST00000248600", "ENST00000359697", "ENST00000451157")	STYXL1
ENSG00000198363	E030	21.5839	0.0473104	13.7771	0.000205829	0.044444	6.42163	8.50779	0.87777	8	61637947	61637968	22	-	25	7	11	6	24	36	20	9	9	10	14	18	179	14	82	32	10	23	c("ENST00000379454", "ENST00000519678", "ENST00000519264", "ENST00000524173", "ENST00000521499", "ENST00000541428", "ENST00000356457", "ENST00000523897", "ENST00000522919", "ENST00000445642", "ENST00000518441", "ENST00000518068", "ENST00000522835", "ENST00000517903", "ENST00000517847", "ENST00000519234", "ENST00000523927")	ASPH
ENSG00000109332	E055	41.3079	0.0258522	22.2615	2.37926e-06	0.00306082	8.9182	11.6568	0.890516	4	102826637	102826844	208	-	75	16	16	81	38	99	90	11	26	14	28	26	185	31	182	36	49	26	c("ENST00000508249", "ENST00000513098", "ENST00000394804", "ENST00000321805", "ENST00000343106", "ENST00000502563")	UBE2D3
ENSG00000112159	E018	64.6537	0.0175609	31.6254	1.86965e-08	0.000102743	10.6449	13.7376	0.891735	6	89658610	89658917	308	-	81	38	26	90	52	116	126	16	36	29	44	62	302	38	204	80	61	65	c("ENST00000369393", "ENST00000629399")	MDN1
ENSG00000108799	E026	20.5481	0.0274286	18.6833	1.54328e-05	0.0104719	6.3235	8.42444	0.893481	17	42709846	42709937	92	-	25	7	7	39	32	32	44	8	10	12	16	21	83	11	45	15	25	25	c("ENST00000588897", "ENST00000590078", "ENST00000588239", "ENST00000415827", "ENST00000585893", "ENST00000591330", "ENST00000428826", "ENST00000585912", "ENST00000592743", "ENST00000585550", "ENST00000586103")	EZH1
ENSG00000186073	E020	14.0809	0.0240523	15.41	8.65293e-05	0.027971	5.05389	6.80499	0.902726	15	36645283	36645287	5	+	4	3	8	4	23	14	20	5	3	4	10	13	88	24	54	21	11	6	c("ENST00000643837", "ENST00000643612", "ENST00000437989", "ENST00000642817", "ENST00000567573", "ENST00000566807", "ENST00000562877", "ENST00000566621", "ENST00000338183", "ENST00000570265", "ENST00000569302", "ENST00000646533", "ENST00000567389", "ENST00000647059", "ENST00000643822", "ENST00000646657")	CDIN1
ENSG00000100387	E006	32.7721	0.0514636	15.8856	6.72904e-05	0.0245295	7.87528	10.4107	0.902901	22	40966201	40967798	1598	+	44	30	25	46	47	65	43	6	19	11	24	21	160	22	100	27	21	39	ENST00000467617	RBX1
ENSG00000148660	E025	27.3329	0.0403902	16.1623	5.8141e-05	0.0226981	7.27986	9.69024	0.911615	10	73839539	73839601	63	-	20	11	5	86	38	31	38	11	21	11	21	30	83	6	148	27	26	31	c("ENST00000394762", "ENST00000372765", "ENST00000322635", "ENST00000680035", "ENST00000423381", "ENST00000472912", "ENST00000441192")	CAMK2G
ENSG00000264501+ENSG00000054523	E060	29.2317	0.0430045	18.9954	1.31032e-05	0.00943499	7.37955	9.82029	0.913062	1	10365166	10365245	80	+	24	17	19	55	23	48	28	9	4	14	9	29	185	38	125	21	36	13	c("ENST00000377086", "ENST00000622724", "ENST00000263934", "ENST00000635499", "ENST00000377081", "ENST00000470616", "ENST00000676179", "ENST00000620295")	NA
ENSG00000107890	E038	11.467	0.0282084	14.43	0.000145464	0.0367853	4.88909	6.62156	0.917809	10	27039965	27039987	23	-	17	4	1	14	23	28	25	1	8	3	3	6	52	12	39	18	6	18	c("ENST00000436985", "ENST00000676232", "ENST00000490015", "ENST00000675349", "ENST00000675116", "ENST00000676420", "ENST00000376087")	ANKRD26
ENSG00000082701	E062	13.0192	0.0389455	13.4746	0.000241819	0.0484538	5.10795	6.91076	0.918438	3	120002237	120002239	3	-	19	5	6	20	11	27	34	1	5	2	7	10	41	20	52	11	19	10	c("ENST00000676775", "ENST00000677530", "ENST00000316626", "ENST00000679131", "ENST00000678350", "ENST00000677878", "ENST00000678608", "ENST00000677788", "ENST00000676650", "ENST00000678245", "ENST00000677034", "ENST00000264235", "ENST00000676722", "ENST00000678439", "ENST00000650344", "ENST00000678787")	GSK3B
ENSG00000286095+ENSG00000072195+ENSG00000286143	E053	45.8418	0.0408904	16.1137	5.96508e-05	0.0228494	9.23977	12.1716	0.926101	2	219466057	219466655	599	+	62	12	37	121	73	79	66	22	21	16	22	26	252	31	173	41	38	43	c("ENST00000396688", "ENST00000498378", "ENST00000462545", "ENST00000475921", "ENST00000396698", "ENST00000396689", "ENST00000464989", "ENST00000396686")	NA
ENSG00000143933+ENSG00000239605+ENSG00000273269	E043	51.6273	0.0247313	29.955	4.42187e-08	0.000194397	9.71547	12.7512	0.92634	2	47175237	47175539	303	-	114	25	25	63	47	140	80	11	35	20	24	55	223	22	196	58	44	52	ENST00000668667	NA
ENSG00000146648	E014	12.4127	0.0204636	18.1647	2.02596e-05	0.0125467	4.94799	6.71789	0.926419	7	55151294	55151362	69	+	16	4	6	17	14	13	25	3	4	8	6	10	42	7	66	13	16	18	c("ENST00000454757", "ENST00000420316", "ENST00000342916", "ENST00000275493", "ENST00000344576", "ENST00000455089")	EGFR
ENSG00000186298	E019	21.6791	0.0481464	13.7425	0.00020966	0.0449181	6.53281	8.79238	0.930502	12	110724765	110726679	1915	-	40	15	17	21	41	71	18	8	15	8	7	13	96	14	87	11	22	20	ENST00000553024	PPP1CC
ENSG00000198363	E032	34.3837	0.0467279	17.4239	2.99035e-05	0.01543	7.90401	10.5454	0.934436	8	61637987	61637999	13	-	37	11	15	17	39	63	36	14	12	8	22	17	315	48	112	38	22	33	c("ENST00000379454", "ENST00000519678", "ENST00000524173", "ENST00000521499", "ENST00000541428", "ENST00000356457", "ENST00000523897", "ENST00000522919", "ENST00000445642", "ENST00000518441", "ENST00000518068", "ENST00000522835", "ENST00000518306", "ENST00000517903", "ENST00000517847", "ENST00000519234", "ENST00000523927")	ASPH
ENSG00000198718	E009	15.8796	0.0203741	17.9202	2.30365e-05	0.0134673	5.69881	7.72867	0.937128	14	44995903	44997404	1502	+	32	5	6	27	22	37	21	2	13	4	0	13	69	17	75	18	16	14	ENST00000555945	TOGARAM1
ENSG00000116747	E009	9.61323	0.0313329	15.8115	6.99767e-05	0.0250926	4.52826	6.18896	0.939543	1	193060057	193060222	166	+	16	3	7	23	13	31	13	1	4	0	3	15	39	4	41	14	5	9	c("ENST00000506303", "ENST00000367443", "ENST00000469214", "ENST00000367445", "ENST00000367444", "ENST00000367446")	RO60
ENSG00000113318	E002	20.2676	0.0314476	16.3199	5.34994e-05	0.0218179	6.27391	8.48875	0.941771	5	80654694	80654964	271	+	32	11	10	39	21	32	24	7	9	11	14	16	97	9	77	16	30	18	c("ENST00000265081", "ENST00000667069", "ENST00000670357")	MSH3
ENSG00000198363	E031	29.5371	0.052624	16.3074	5.38525e-05	0.0219213	7.33821	9.85814	0.943222	8	61637969	61637986	18	-	36	10	11	10	31	45	35	10	11	10	21	21	268	35	85	33	19	32	c("ENST00000379454", "ENST00000519678", "ENST00000519264", "ENST00000524173", "ENST00000521499", "ENST00000541428", "ENST00000356457", "ENST00000523897", "ENST00000522919", "ENST00000445642", "ENST00000518441", "ENST00000518068", "ENST00000522835", "ENST00000518306", "ENST00000517903", "ENST00000517847", "ENST00000519234", "ENST00000523927")	ASPH
ENSG00000206693+ENSG00000284450+ENSG00000130826+ENSG00000206948	E041	18.2553	0.034546	15.2541	9.39719e-05	0.0290736	5.73801	7.80538	0.947415	X	154775195	154775273	79	+	18	3	7	9	16	22	32	8	9	7	12	16	106	21	34	29	17	21	c("ENST00000412124", "ENST00000369550", "ENST00000426673", "ENST00000481062", "ENST00000620277", "ENST00000492372", "ENST00000475966")	NA
ENSG00000111245	E011	357.017	0.0402063	25.1793	5.22405e-07	0.0012759	20.2636	24.7016	0.948002	12	110918829	110919103	275	-	495	213	161	254	402	710	718	132	201	127	373	347	1403	220	1285	191	384	410	ENST00000546404	MYL2
ENSG00000141449	E037	16.4121	0.0186463	20.7563	5.2161e-06	0.0050523	5.52822	7.53229	0.94829	18	21496454	21496698	245	+	10	7	5	16	20	16	25	6	6	1	5	9	96	25	104	18	18	17	c("ENST00000269218", "ENST00000578955", "ENST00000580732", "ENST00000424526")	GREB1L
ENSG00000101745+ENSG00000178127+ENSG00000265257	E045	55.8049	0.0168928	43.8164	3.60678e-11	1.13259e-06	10.0641	13.2786	0.955317	18	9204476	9204544	69	+	93	25	23	78	85	123	100	18	16	14	36	31	277	54	246	62	43	58	c("ENST00000262126", "ENST00000540578")	NA
ENSG00000109452	E048	14.6222	0.0389722	15.0908	0.00010246	0.0301903	5.29782	7.24834	0.956675	4	142431169	142431259	91	-	13	2	2	31	29	22	21	6	7	14	11	12	45	11	51	20	14	11	c("ENST00000506788", "ENST00000512630", "ENST00000262992", "ENST00000508116", "ENST00000506243", "ENST00000507861", "ENST00000513000", "ENST00000506217", "ENST00000506000", "ENST00000504632", "ENST00000503927", "ENST00000506517", "ENST00000630044", "ENST00000509777", "ENST00000510812")	INPP4B
ENSG00000221420+ENSG00000238942+ENSG00000200418+ENSG00000200320+ENSG00000283958+ENSG00000156976+ENSG00000263776	E019	21.0288	0.041682	17.0926	3.56012e-05	0.0170824	6.29167	8.55206	0.956859	3	186784865	186784944	80	+	40	16	15	11	36	43	25	10	8	12	13	20	69	11	78	11	21	24	c("ENST00000465222", "ENST00000486805", "ENST00000485101", "ENST00000491473")	NA
ENSG00000022840+ENSG00000288623	E039	11.6509	0.0258563	15.324	9.05607e-05	0.0286255	4.74765	6.53268	0.963945	12	120563332	120563333	2	+	20	2	3	24	16	17	13	2	7	9	2	14	54	13	32	12	14	8	c("ENST00000544124", "ENST00000413266", "ENST00000537740")	NA
ENSG00000132640	E010	10.4917	0.0258194	20.8238	5.0352e-06	0.00496324	4.66378	6.43356	0.970213	20	11918012	11918333	322	+	12	4	4	17	22	34	19	2	5	3	1	7	34	11	48	14	10	10	c("ENST00000405977", "ENST00000378226")	BTBD3
ENSG00000171055	E013	42.9559	0.042202	19.8871	8.2154e-06	0.00684492	8.89189	11.934	0.981413	2	36555289	36555682	394	-	18	41	10	56	40	110	139	8	23	6	45	37	247	28	185	56	19	14	ENST00000484205	FEZ2
ENSG00000140995	E020	11.0006	0.0373185	13.871	0.000195796	0.0434386	4.79555	6.63848	0.983323	16	89955169	89955242	74	+	25	2	6	23	20	15	25	5	2	3	5	9	47	11	54	5	14	8	c("ENST00000562578", "ENST00000569803", "ENST00000561959", "ENST00000561741", "ENST00000563594", "ENST00000562986", "ENST00000569453", "ENST00000566820", "ENST00000567884", "ENST00000564836", "ENST00000570182", "ENST00000568096", "ENST00000610455", "ENST00000617948", "ENST00000563795", "ENST00000567999", "ENST00000418391", "ENST00000561784", "ENST00000268676", "ENST00000567874", "ENST00000566079"…	DEF8
ENSG00000163492+ENSG00000238542+ENSG00000155657	E331	576.927	0.0588865	14.08	0.000175195	0.0406226	23.3621	28.1375	0.984625	2	178757542	178757916	375	-	890	290	191	798	726	704	957	199	183	271	414	314	3571	622	2635	695	398	347	c("ENST00000359218", "ENST00000589042")	NA
ENSG00000167549	E025	44.8057	0.027577	22.3276	2.29881e-06	0.0030258	8.99392	12.0752	0.985601	17	29618168	29618478	311	-	39	18	29	94	46	53	42	16	19	23	36	34	275	21	260	28	58	34	c("ENST00000682159", "ENST00000459686", "ENST00000467534")	CORO6
ENSG00000169814	E046	22.8259	0.0317786	17.6171	2.70143e-05	0.0146064	6.6194	9.06846	0.989685	3	15671610	15672955	1346	+	22	18	14	29	49	39	47	7	12	10	8	16	111	10	81	21	24	23	ENST00000673620	BTD
ENSG00000198363	E027	19.0429	0.0354768	20.408	6.25682e-06	0.00573054	6.14342	8.45129	0.991766	8	61626141	61626280	140	-	16	7	3	15	29	34	41	3	7	8	5	10	187	19	103	23	13	15	c("ENST00000519678", "ENST00000356457", "ENST00000517847", "ENST00000445642", "ENST00000522835", "ENST00000518441", "ENST00000517903", "ENST00000518068", "ENST00000519234")	ASPH
ENSG00000224870	E017	24.2292	0.0332437	17.9386	2.28147e-05	0.0134001	6.81389	9.33287	0.993733	1	1400609	1401242	634	+	46	12	9	55	40	36	37	9	15	13	11	18	108	18	87	18	23	21	c("ENST00000418833", "ENST00000659048", "ENST00000447725", "ENST00000572242", "ENST00000448629", "ENST00000444362")	MRPL20-AS1
ENSG00000198363	E033	28.8297	0.0488848	17.3774	3.06444e-05	0.0157017	7.18343	9.81263	0.994279	8	61638000	61638003	4	-	26	10	14	15	33	51	27	14	8	7	16	14	268	43	96	31	19	25	c("ENST00000379454", "ENST00000519678", "ENST00000524173", "ENST00000356457", "ENST00000522919", "ENST00000541428", "ENST00000523897", "ENST00000517847", "ENST00000445642", "ENST00000522835", "ENST00000518441", "ENST00000518306", "ENST00000517903", "ENST00000518068", "ENST00000519234", "ENST00000523927")	ASPH
ENSG00000155957+ENSG00000228144+ENSG00000139233	E003	17.2498	0.0420998	15.5796	7.91027e-05	0.0267505	5.61161	7.75585	0.994751	12	66123917	66124018	102	-	22	6	13	13	17	27	40	6	11	11	8	16	62	18	39	24	10	15	c("ENST00000539652", "ENST00000266604", "ENST00000446587")	NA
ENSG00000264501+ENSG00000054523	E066	14.82	0.0699624	13.8306	0.000200054	0.0437873	5.2998	7.34177	0.9954	1	10374316	10374465	150	+	7	4	4	16	18	41	11	5	14	4	3	24	104	11	58	8	17	13	c("ENST00000377086", "ENST00000622724", "ENST00000263934", "ENST00000635499", "ENST00000377081", "ENST00000676179", "ENST00000620295")	NA
ENSG00000162144	E046	33.8681	0.0286453	26.4633	2.68596e-07	0.000747354	7.80669	10.6179	0.99639	11	61359572	61361264	1693	-	50	17	23	36	44	42	76	13	21	19	21	33	121	19	104	27	36	35	ENST00000537364	CYB561A3
ENSG00000198363	E029	20.4581	0.0202154	28.2454	1.06866e-07	0.000366203	6.27366	8.63844	0.997742	8	61633683	61633727	45	-	27	9	6	22	20	31	20	5	6	10	13	18	163	9	118	28	13	21	c("ENST00000379454", "ENST00000519678", "ENST00000519264", "ENST00000524173", "ENST00000356457", "ENST00000522919", "ENST00000521499", "ENST00000523897", "ENST00000541428", "ENST00000517847", "ENST00000445642", "ENST00000522835", "ENST00000518441", "ENST00000517903", "ENST00000518068", "ENST00000519234")	ASPH
ENSG00000163110	E045	38.9034	0.0463704	14.605	0.000132559	0.034948	8.59785	11.6459	1.00467	4	94640276	94640450	175	+	54	12	10	73	85	73	70	14	20	11	27	23	326	20	180	17	49	24	c("ENST00000615540", "ENST00000506632", "ENST00000317968", "ENST00000542407", "ENST00000503974", "ENST00000380176", "ENST00000627587", "ENST00000514743", "ENST00000437932")	PDLIM5
ENSG00000134452	E050	9.74968	0.029536	13.4767	0.000241545	0.0484538	4.3732	6.11221	1.00502	10	5937129	5937205	77	+	16	4	2	16	8	25	12	5	4	5	5	10	52	2	23	11	12	14	c("ENST00000379999", "ENST00000362091", "ENST00000397269")	FBH1
ENSG00000175662	E014	15.7265	0.0463392	13.4729	0.000242034	0.0484538	5.40991	7.51675	1.00703	17	17857769	17857855	87	-	18	7	7	12	24	28	17	8	2	10	18	18	71	8	50	10	20	17	c("ENST00000542206", "ENST00000535933")	TOM1L2
ENSG00000257065+ENSG00000112419+ENSG00000118491+ENSG00000135521+ENSG00000280148	E018	21.1392	0.0291391	22.9986	1.62115e-06	0.00249196	6.39835	8.83168	1.00854	6	143760401	143760640	240	+	39	16	7	31	32	34	28	5	7	11	4	15	131	15	79	10	29	28	c("ENST00000427704", "ENST00000440869")	NA
ENSG00000264501+ENSG00000054523	E053	27.6447	0.0607173	16.8114	4.1284e-05	0.0186724	6.99713	9.62355	1.01186	1	10352664	10352736	73	+	16	15	13	40	26	47	23	10	13	15	1	21	152	46	118	12	40	21	c("ENST00000483340", "ENST00000377086", "ENST00000622724", "ENST00000263934", "ENST00000635499", "ENST00000377081", "ENST00000465635", "ENST00000676179", "ENST00000620295")	NA
ENSG00000153914	E038	21.0381	0.0572121	13.9262	0.000190133	0.0429534	6.23522	8.62734	1.01239	5	66170816	66170947	132	+	28	9	3	26	25	24	48	2	19	5	10	13	82	30	63	32	16	24	c("ENST00000520953", "ENST00000519259", "ENST00000334121", "ENST00000380918", "ENST00000522912", "ENST00000284041")	SREK1
ENSG00000283721+ENSG00000008838	E073	14.4821	0.0197195	20.9065	4.82262e-06	0.00487034	5.13959	7.16844	1.01327	17	40035296	40035321	26	-	15	5	4	21	9	25	16	5	8	11	6	11	63	13	56	16	17	19	c("ENST00000585306", "ENST00000582023", "ENST00000537674", "ENST00000580517", "ENST00000428757", "ENST00000394127", "ENST00000356271", "ENST00000479829", "ENST00000535508", "ENST00000394128", "ENST00000580008", "ENST00000580885", "ENST00000535071", "ENST00000501516", "ENST00000394126", "ENST00000543759")	NA
ENSG00000184990	E015	42.3974	0.0360123	24.4806	7.50603e-07	0.00147314	8.65631	11.7662	1.01849	14	104757480	104759427	1948	+	28	30	18	60	36	80	64	21	19	21	22	38	271	36	166	41	32	25	ENST00000556431	SIVA1
ENSG00000128739+ENSG00000275127+ENSG00000259905+ENSG00000251896+ENSG00000276314+ENSG00000207279+ENSG00000207375+ENSG00000273835+ENSG00000278123+ENSG00000207460+ENSG00000277785+ENSG00000214265+ENSG00000207133+ENSG00000261069+ENSG00000207442+ENSG00000278715+ENSG00000207137+ENSG00000276844+ENSG00000207174+ENSG00000260780+ENSG00000274640+ENSG00000279192+ENSG00000286110+ENSG00000252277+ENSG00000239014…	E322	37.0287	0.0318513	22.4383	2.17007e-06	0.00290859	8.00353	10.9493	1.02152	15	25051677	25052140	464	+	41	20	17	26	54	48	43	15	13	24	22	46	145	42	142	31	44	16	ENST00000657798	NA
ENSG00000227495	E001	19.1688	0.0215643	29.5226	5.5269e-08	0.000227168	5.90226	8.21574	1.02366	17	5019214	5019651	438	-	26	11	10	23	29	32	9	9	9	8	7	20	70	19	93	19	16	17	ENST00000438266	KIF1C-AS1
ENSG00000109180	E062	11.3965	0.0523348	13.617	0.000224151	0.0463798	4.65261	6.54557	1.03026	4	48861251	48861786	536	+	8	6	3	17	9	39	18	5	8	1	3	13	38	11	41	18	10	8	c("ENST00000425583", "ENST00000444354", "ENST00000264312")	OCIAD1
ENSG00000224023+ENSG00000280561+ENSG00000236991	E036	7.68694	0.0393568	14.8964	0.000113579	0.031967	3.84418	5.44238	1.03494	10	125748815	125749240	426	-	17	5	1	3	8	18	10	2	5	2	2	7	30	9	36	10	6	7	ENST00000601363	NA
ENSG00000283721+ENSG00000008838	E072	13.6357	0.0229968	19.9406	7.98876e-06	0.00673269	5.03984	7.08428	1.03537	17	40035285	40035295	11	-	13	5	3	21	9	27	17	5	8	7	6	13	66	13	57	11	15	18	c("ENST00000585306", "ENST00000582023", "ENST00000537674", "ENST00000428757", "ENST00000394127", "ENST00000356271", "ENST00000479829", "ENST00000535508", "ENST00000394128", "ENST00000580008", "ENST00000580885", "ENST00000535071", "ENST00000501516", "ENST00000394126", "ENST00000543759")	NA
ENSG00000114988	E015	10.881	0.040582	13.6123	0.000224711	0.0463798	4.48132	6.33621	1.0423	2	96733519	96733601	83	-	22	0	5	15	15	12	15	9	6	10	3	2	27	11	44	10	10	18	c("ENST00000480869", "ENST00000377079", "ENST00000264963", "ENST00000449221", "ENST00000434524", "ENST00000434865")	LMAN2L
ENSG00000081248	E011	16.8526	0.042904	13.8565	0.000197309	0.0435665	5.53611	7.77572	1.04367	1	201048685	201048815	131	-	28	14	9	25	11	15	11	9	10	7	14	12	79	4	69	20	15	20	ENST00000681078	CACNA1S
ENSG00000167460	E024	13.8521	0.0421156	15.4582	8.43514e-05	0.0275774	5.11867	7.2224	1.04879	19	16076652	16076697	46	+	17	10	9	35	11	17	20	4	10	9	4	10	65	5	49	10	22	11	c("ENST00000586193", "ENST00000647037", "ENST00000645471", "ENST00000587201", "ENST00000670382", "ENST00000643579", "ENST00000659595", "ENST00000643494", "ENST00000646575", "ENST00000300933")	TPM4
ENSG00000103507	E032	11.865	0.0453017	13.4289	0.000247778	0.0488768	4.68579	6.6355	1.05098	16	31112568	31112791	224	+	11	4	2	14	10	29	15	5	14	5	1	13	48	15	51	10	5	15	ENST00000219794	BCKDK
ENSG00000274769+ENSG00000162929+ENSG00000237651	E029	10.9901	0.0233118	21.0364	4.5064e-06	0.00465054	4.51857	6.42089	1.0583	2	61117357	61117385	29	+	13	3	10	10	11	19	21	5	4	1	7	8	48	11	40	16	8	12	c("ENST00000453873", "ENST00000471625", "ENST00000453186", "ENST00000612149", "ENST00000462959", "ENST00000356719", "ENST00000488322", "ENST00000402291", "ENST00000295031")	NA
ENSG00000188130+ENSG00000100429	E099	13.5866	0.0475748	13.6552	0.000219631	0.0459013	5.15228	7.29414	1.0599	22	50257689	50257945	257	-	17	7	7	40	11	18	23	4	9	2	4	14	69	4	64	24	6	13	ENST00000395778	NA
ENSG00000283721+ENSG00000008838	E071	14.0578	0.0325554	18.0398	2.1633e-05	0.0130998	5.0936	7.22293	1.06373	17	40035262	40035284	23	-	10	6	2	23	10	24	24	6	8	7	4	13	79	15	51	12	14	18	c("ENST00000585306", "ENST00000537674", "ENST00000428757", "ENST00000394127", "ENST00000356271", "ENST00000479829", "ENST00000535508", "ENST00000394128", "ENST00000580008", "ENST00000580885", "ENST00000535071", "ENST00000501516", "ENST00000394126", "ENST00000543759")	NA
ENSG00000008441	E028	30.3245	0.0266343	27.1398	1.89259e-07	0.000569885	7.35089	10.2905	1.07994	19	13078613	13078735	123	+	36	10	11	66	23	28	29	11	12	13	26	16	200	37	132	22	35	25	c("ENST00000585575", "ENST00000592199", "ENST00000676441", "ENST00000588228", "ENST00000397661", "ENST00000587260", "ENST00000587760", "ENST00000585382", "ENST00000586797")	NFIX
ENSG00000154258	E008	11.2252	0.0471899	13.5867	0.000227796	0.0467095	4.45349	6.38013	1.08193	17	68985053	68985128	76	-	17	7	5	19	3	16	12	3	14	2	9	11	25	7	42	14	8	15	c("ENST00000453985", "ENST00000340001")	ABCA9
ENSG00000173542+ENSG00000156136	E008	10.9175	0.0561533	14.8233	0.000118067	0.0326611	4.55514	6.52471	1.08348	4	70958874	70959040	167	+	13	3	1	8	22	33	19	5	5	1	3	3	40	22	42	18	8	7	c("ENST00000396051", "ENST00000509041", "ENST00000511449", "ENST00000309395", "ENST00000502869")	NA
ENSG00000129988	E002	14.0489	0.0189541	20.8443	4.9818e-06	0.00493272	4.78671	6.85632	1.08825	20	38349548	38349662	115	+	21	8	6	22	60	36	29	11	4	8	13	10	12	1	18	2	27	13	ENST00000217407	LBP
ENSG00000147224	E010	9.09844	0.0434948	13.4633	0.00024327	0.048525	4.24967	6.11499	1.09137	X	107628611	107628628	18	+	7	8	3	26	19	13	17	2	3	4	3	4	55	6	26	10	11	7	c("ENST00000646815", "ENST00000674525", "ENST00000644642", "ENST00000645903", "ENST00000676092", "ENST00000643795", "ENST00000645638", "ENST00000674826", "ENST00000372418", "ENST00000372419", "ENST00000372435")	PRPS1
ENSG00000138079+ENSG00000138032+ENSG00000285542	E055	178.762	0.0249582	40.0846	2.43195e-10	4.85684e-06	15.6029	20.3165	1.09556	2	44320822	44321494	673	+	159	66	113	167	237	404	229	68	67	73	87	120	1074	145	893	211	129	182	ENST00000260649	NA
ENSG00000090263	E001	37.3668	0.0462297	21.1403	4.26863e-06	0.00448335	8.16911	11.416	1.09895	7	141002610	141006053	3444	-	47	23	23	44	55	105	55	20	17	15	21	23	199	22	159	44	19	27	ENST00000324787	MRPS33
ENSG00000144596	E020	17.8076	0.0541645	14.4548	0.000143564	0.0366233	5.62428	8.04534	1.10336	3	14517772	14517897	126	-	21	8	10	36	12	11	14	10	3	9	1	12	141	21	80	7	25	19	c("ENST00000621039", "ENST00000619221", "ENST00000637182")	GRIP2
ENSG00000153944	E062	14.5591	0.0477325	16.5118	4.83487e-05	0.0208451	5.281	7.58721	1.10874	17	57676987	57677059	73	+	13	2	16	33	16	18	20	3	7	6	3	14	91	11	96	14	10	9	c("ENST00000675127", "ENST00000674964", "ENST00000416426", "ENST00000284073", "ENST00000442934", "ENST00000675656")	MSI2
ENSG00000164402	E018	9.27248	0.0367545	13.5366	0.000233962	0.0476184	4.23353	6.15117	1.12061	5	132761800	132761896	97	-	7	2	6	17	11	15	8	2	2	9	7	4	73	3	37	6	10	16	c("ENST00000448933", "ENST00000378706", "ENST00000620483", "ENST00000378719", "ENST00000296873", "ENST00000378701", "ENST00000378721", "ENST00000378699", "ENST00000458488")	SEPTIN8
ENSG00000284184+ENSG00000166783	E012	13.4274	0.0563447	15.2153	9.59238e-05	0.0293727	4.89278	7.08535	1.12441	16	15600461	15600553	93	-	20	7	4	26	12	19	4	4	3	6	16	15	51	10	50	15	19	9	c("ENST00000548025", "ENST00000552771", "ENST00000551742", "ENST00000540441", "ENST00000549337", "ENST00000396368", "ENST00000552553")	NA
ENSG00000264501+ENSG00000054523	E052	20.2391	0.0579882	17.8182	2.43051e-05	0.0139858	5.93733	8.53423	1.1267	1	10352631	10352663	33	+	18	8	5	29	22	30	18	4	12	10	3	12	120	39	93	11	31	11	c("ENST00000483340", "ENST00000377086", "ENST00000622724", "ENST00000263934", "ENST00000377081", "ENST00000465635", "ENST00000676179", "ENST00000620295")	NA
ENSG00000167549	E022	104.79	0.0314427	34.0839	5.27866e-09	4.29747e-05	12.6239	17.029	1.12826	17	29617620	29618047	428	-	135	50	33	205	116	121	115	41	31	51	49	46	705	83	640	80	150	80	c("ENST00000682159", "ENST00000459686", "ENST00000467534", "ENST00000469090")	CORO6
ENSG00000102081+ENSG00000274086	E050	11.1686	0.0413482	14.8369	0.000117219	0.0325796	4.38698	6.39384	1.13317	X	147944905	147944943	39	+	9	8	10	12	10	8	13	3	9	4	3	9	56	13	46	14	6	9	c("ENST00000478848", "ENST00000620828", "ENST00000370475", "ENST00000439526", "ENST00000218200", "ENST00000370477", "ENST00000621453", "ENST00000463120")	NA
ENSG00000267534+ENSG00000130816	E061	7.53273	0.028608	16.4509	4.99275e-05	0.0211867	3.65987	5.37164	1.14028	19	10149453	10149657	205	-	8	2	2	4	10	10	8	2	4	3	4	9	44	9	35	4	10	8	c("ENST00000678024", "ENST00000677616", "ENST00000586667", "ENST00000592705", "ENST00000677634", "ENST00000676604", "ENST00000679100", "ENST00000677685", "ENST00000677250", "ENST00000679103", "ENST00000340748", "ENST00000676868", "ENST00000676820", "ENST00000678804", "ENST00000677783", "ENST00000677013", "ENST00000676610", "ENST00000677946", "ENST00000679313", "ENST00000678647", "ENST00000678694"…	NA
ENSG00000167549	E026	62.2839	0.0633418	17.1466	3.46026e-05	0.016865	10.1967	14.1402	1.14162	17	29618479	29618632	154	-	85	21	23	120	90	128	104	11	16	22	20	36	478	38	377	50	97	39	c("ENST00000683607", "ENST00000682159", "ENST00000459686", "ENST00000467534")	CORO6
ENSG00000264501+ENSG00000054523	E039	40.7027	0.0615057	21.3327	3.86094e-06	0.00429732	8.20255	11.658	1.15811	1	10326111	10326359	249	+	37	17	14	46	35	76	33	13	22	18	4	59	256	31	252	37	57	12	c("ENST00000377086", "ENST00000622724", "ENST00000263934", "ENST00000377081", "ENST00000676179", "ENST00000620295")	NA
ENSG00000247271	E020	37.4185	0.0566901	17.5291	2.8295e-05	0.0148439	7.83252	11.1907	1.16364	11	10907003	10908972	1970	+	45	21	30	36	33	53	30	25	16	23	19	23	81	23	56	40	74	51	ENST00000669704	ZBED5-AS1
ENSG00000175198	E007	11.462	0.0434742	17.5371	2.81759e-05	0.0148168	4.54777	6.68838	1.16439	13	100111841	100111888	48	+	30	4	1	9	10	15	19	5	9	3	3	14	53	9	36	16	13	9	c("ENST00000376279", "ENST00000637358", "ENST00000376286", "ENST00000647303", "ENST00000636475", "ENST00000376285", "ENST00000636366", "ENST00000636420", "ENST00000637657")	PCCA
ENSG00000141449	E038	22.3787	0.0632578	15.5613	7.98729e-05	0.0268457	6.07669	8.83207	1.16607	18	21499729	21500306	578	+	13	11	5	29	26	13	18	7	6	1	10	13	185	30	176	31	19	11	c("ENST00000269218", "ENST00000578955", "ENST00000580732", "ENST00000424526")	GREB1L
ENSG00000183172	E007	14.4899	0.043426	22.9437	1.66814e-06	0.00252528	5.15243	7.55251	1.16838	22	42083354	42084284	931	+	32	14	7	17	22	41	40	5	7	6	5	17	44	10	49	7	9	10	ENST00000331479	SMDT1
ENSG00000185100	E004	17.8319	0.060608	14.906	0.000113004	0.0318868	5.62449	8.21316	1.1686	14	104729896	104730213	318	+	20	14	11	40	12	25	19	11	8	5	7	20	56	2	84	12	30	21	c("ENST00000553540", "ENST00000332972")	ADSS1
ENSG00000122367	E009	161.853	0.0570775	20.5406	5.838e-06	0.00546072	14.8665	19.8559	1.17845	10	86681436	86681803	368	+	267	51	66	298	203	183	148	60	68	53	85	110	1435	128	917	87	185	101	c("ENST00000542786", "ENST00000361373", "ENST00000623007", "ENST00000623056", "ENST00000372056")	LDB3
ENSG00000163110	E048	21.9248	0.0503047	16.5072	4.84649e-05	0.0208451	6.37996	9.29307	1.1819	4	94657427	94657547	121	+	35	7	8	20	43	38	39	5	13	9	12	13	202	14	67	20	26	12	c("ENST00000615540", "ENST00000506632", "ENST00000317968", "ENST00000542407", "ENST00000503974", "ENST00000380176", "ENST00000627587", "ENST00000514743", "ENST00000437932")	PDLIM5
ENSG00000090989	E005	9.95756	0.0412595	15.1697	9.82696e-05	0.0297124	4.42183	6.55079	1.18398	4	55858314	55858338	25	+	15	4	3	18	10	11	23	1	5	6	4	5	78	7	50	8	13	7	c("ENST00000346134", "ENST00000381295", "ENST00000349598")	EXOC1
ENSG00000175198	E037	15.9355	0.0620225	15.9224	6.59919e-05	0.0242573	5.186	7.63925	1.18465	13	100515427	100515567	141	+	29	4	10	4	8	28	11	8	12	5	13	17	49	11	59	27	17	12	c("ENST00000428969", "ENST00000376286", "ENST00000647303", "ENST00000636475", "ENST00000376285", "ENST00000636366", "ENST00000637657")	PCCA
ENSG00000174796	E024	11.0687	0.0383536	16.9771	3.78325e-05	0.0177672	4.46126	6.6104	1.18542	4	75542553	75542959	407	+	18	8	8	17	14	19	7	7	6	7	5	4	44	9	51	3	10	15	c("ENST00000507556", "ENST00000504190")	THAP6
ENSG00000215845+ENSG00000158769+ENSG00000270149	E033	21.1126	0.0662255	16.0967	6.01883e-05	0.022969	5.94558	8.71554	1.18974	1	161037913	161038075	163	-	20	8	14	22	15	20	23	10	10	15	9	18	93	21	81	39	20	6	c("ENST00000466967", "ENST00000368024", "ENST00000318289", "ENST00000368023", "ENST00000462952", "ENST00000423014", "ENST00000486084")	NA
ENSG00000141027	E076	11.4153	0.0511643	15.0766	0.000103238	0.030329	4.4436	6.59559	1.19032	17	16126207	16126209	3	-	10	5	4	8	9	29	17	3	5	4	5	11	57	10	18	18	12	18	c("ENST00000582357", "ENST00000411510")	NCOR1
ENSG00000254473	E001	22.4307	0.0957275	14.5435	0.000136957	0.0357117	6.33904	9.26309	1.19108	9	83707594	83707710	117	+	42	12	21	85	23	30	33	6	10	13	13	9	87	8	73	9	31	28	ENST00000524818	UBQLN1-AS1
ENSG00000164023	E014	7.63529	0.0438843	15.293	9.20593e-05	0.0288552	3.73989	5.59273	1.19817	4	107895548	107895657	110	+	11	3	4	12	10	9	8	1	3	2	6	7	28	3	43	8	11	11	c("ENST00000503385", "ENST00000394684", "ENST00000394686", "ENST00000359079", "ENST00000506993")	SGMS2
ENSG00000144711	E006	5.54404	0.0427532	14.053	0.000177729	0.0411233	3.18077	4.79424	1.21148	3	12902773	12902822	50	-	8	4	0	14	7	3	7	0	2	4	1	5	25	7	26	3	6	8	c("ENST00000648114", "ENST00000273221", "ENST00000646269", "ENST00000613206")	IQSEC1
ENSG00000087470	E047	17.3757	0.0615875	13.6432	0.00022104	0.0460373	5.65554	8.38439	1.21751	12	32737865	32737942	78	+	21	8	9	32	13	40	27	3	7	10	9	12	113	17	102	10	16	10	c("ENST00000546649", "ENST00000547312", "ENST00000414834", "ENST00000550093", "ENST00000549701", "ENST00000547078", "ENST00000381000", "ENST00000553257", "ENST00000552743")	DNM1L
ENSG00000140995	E021	8.25711	0.0602938	14.5475	0.000136668	0.0357034	4.0439	6.0822	1.22187	16	89955243	89955266	24	+	18	2	3	21	12	11	19	2	1	4	1	10	41	7	50	6	7	6	c("ENST00000562578", "ENST00000569803", "ENST00000561959", "ENST00000561741", "ENST00000563594", "ENST00000562986", "ENST00000569453", "ENST00000566820", "ENST00000567884", "ENST00000570182", "ENST00000568096", "ENST00000610455", "ENST00000617948", "ENST00000563795", "ENST00000567999", "ENST00000418391", "ENST00000561784", "ENST00000268676", "ENST00000567874", "ENST00000566079", "ENST00000567243"…	DEF8
ENSG00000281021	E002	4.73629	0.0694555	15.3165	9.09185e-05	0.028643	2.90895	4.40816	1.22293	6	149577370	149577523	154	-	6	1	1	3	3	9	4	0	3	4	3	4	42	4	14	6	4	5	ENST00000627304
ENSG00000248309	E038	10.9674	0.0509432	15.9076	6.65121e-05	0.024367	4.24046	6.39675	1.23529	5	89377283	89377362	80	+	6	2	6	16	18	7	9	1	6	5	3	15	41	19	50	10	11	9	ENST00000514092	MEF2C-AS1
ENSG00000139793	E014	35.2669	0.0333714	35.5303	2.51115e-09	2.89822e-05	7.78488	11.3945	1.24448	13	97366459	97366553	95	+	40	9	14	37	56	78	60	16	14	14	13	23	247	42	146	34	35	17	c("ENST00000469707", "ENST00000449284", "ENST00000345429")	MBNL2
ENSG00000115084	E001	13.0377	0.0358697	22.8321	1.76787e-06	0.00260805	4.71673	7.12515	1.25113	2	113705011	113705548	538	-	23	11	4	9	19	21	15	5	7	7	2	13	53	8	40	15	17	13	ENST00000469702	SLC35F5
ENSG00000048392	E024	9.8545	0.0581959	16.1821	5.75346e-05	0.0226241	4.34483	6.59599	1.25723	8	102238559	102238775	217	-	17	1	5	12	10	19	30	0	6	7	1	13	55	1	51	11	13	7	c("ENST00000621845", "ENST00000522368", "ENST00000517517")	RRM2B
ENSG00000271848	E004	7.8738	0.072019	13.8025	0.000203064	0.0441067	3.70717	5.67134	1.26622	10	73666640	73667725	1086	+	9	3	2	8	3	7	13	2	4	6	2	7	43	9	68	3	8	7	ENST00000654036	SYNPO2L-AS1
ENSG00000156482	E001	13.7749	0.0755704	13.6328	0.000222267	0.0461351	4.92922	7.4815	1.27147	8	98024851	98025738	888	-	26	9	5	17	23	9	12	5	4	9	4	8	84	18	87	9	10	8	ENST00000518164	RPL30
ENSG00000270433	E001	6.37073	0.103383	14.7887	0.000120256	0.0328779	3.33721	5.13749	1.27758	14	23293852	23294603	752	+	12	7	4	5	9	7	0	1	3	5	1	7	28	6	48	4	3	3	ENST00000604456	H3P37
ENSG00000196091	E001	16.9658	0.0876566	14.2489	0.000160155	0.038771	5.45229	8.25703	1.27929	12	101568353	101568505	153	+	10	15	7	19	24	11	49	1	5	4	13	20	96	9	94	25	9	10	ENST00000550514	MYBPC1
ENSG00000124067+ENSG00000213398	E084	10.1939	0.0391515	19.1201	1.22745e-05	0.00902372	4.13598	6.39734	1.30943	16	67966753	67966878	126	-	13	5	10	13	8	12	8	6	7	2	3	6	63	8	32	7	16	10	ENST00000541864	NA
ENSG00000167549	E024	10.157	0.0454547	16.0294	6.2367e-05	0.0234003	4.23082	6.54932	1.31425	17	29618118	29618167	50	-	6	2	6	25	10	9	8	7	2	6	5	6	85	6	46	7	14	9	c("ENST00000459686", "ENST00000682159", "ENST00000584969", "ENST00000467534")	CORO6
ENSG00000252481+ENSG00000247092	E021	4.90501	0.0737267	23.8666	1.03246e-06	0.00183022	2.93919	4.59914	1.31877	14	95534044	95534235	192	-	8	4	1	7	6	7	10	2	0	0	0	7	28	6	13	5	6	4	c("ENST00000667668", "ENST00000667310", "ENST00000554169", "ENST00000500370")	NA
ENSG00000167549	E023	16.002	0.0455264	23.422	1.30083e-06	0.00214993	5.24523	8.0687	1.32266	17	29618048	29618117	70	-	15	6	5	44	20	12	10	8	6	7	3	6	112	14	77	15	21	20	c("ENST00000459686", "ENST00000480954", "ENST00000469090", "ENST00000682159", "ENST00000584969", "ENST00000467534")	CORO6
ENSG00000008405	E008	6.4067	0.0580825	14.7074	0.000125554	0.0338196	3.3343	5.21147	1.32302	12	106997294	106997386	93	-	7	2	3	0	8	15	13	5	2	4	1	3	31	8	29	8	5	5	c("ENST00000549356", "ENST00000552790", "ENST00000008527")	CRY1
ENSG00000138079+ENSG00000138032+ENSG00000285542	E053	183.262	0.0370093	37.8978	7.45497e-10	1.09247e-05	15.1599	20.8824	1.33033	2	44320311	44320798	488	+	198	50	94	162	199	260	211	64	62	84	107	147	1265	191	941	228	68	200	c("ENST00000260649", "ENST00000409740", "ENST00000409380")	NA
ENSG00000132330+ENSG00000258984+ENSG00000184182	E082	7.56519	0.0701842	13.4787	0.000241283	0.0484538	3.58025	5.60453	1.33292	2	238078565	238081708	3144	+	7	2	4	4	6	21	7	5	5	2	4	1	38	8	28	7	11	11	ENST00000497951	NA
ENSG00000179387	E006	5.64305	0.0495039	14.8408	0.000116978	0.0325796	3.16164	4.96441	1.33334	4	140524662	140525419	758	+	4	1	5	7	12	6	11	1	1	2	1	5	29	7	28	12	1	3	ENST00000503541	ELMOD2
ENSG00000139531	E022	6.60643	0.042818	15.3979	8.70827e-05	0.0280673	3.43886	5.39212	1.33483	12	56001949	56002211	263	+	10	4	1	3	4	11	14	3	2	3	2	4	30	5	52	9	3	9	ENST00000394109	SUOX
ENSG00000105135	E026	6.86398	0.0393964	20.1707	7.0831e-06	0.00627805	3.51152	5.52488	1.3467	19	15119418	15119515	98	-	17	2	2	5	13	8	13	1	6	1	1	8	27	3	31	7	11	8	c("ENST00000263383", "ENST00000533086", "ENST00000531635", "ENST00000533148", "ENST00000534378", "ENST00000598709")	ILVBL
ENSG00000100592	E032	5.8	0.050811	14.324	0.000153887	0.0377949	3.25764	5.13823	1.34877	14	59353940	59353964	25	+	6	1	2	10	9	5	11	2	2	0	5	3	35	1	32	12	5	8	c("ENST00000395125", "ENST00000360909", "ENST00000554459")	DAAM1
ENSG00000152601	E028	46.0969	0.0374274	33.6741	6.5164e-09	4.93927e-05	8.59861	12.8709	1.35503	3	152446704	152446757	54	+	62	15	18	54	61	76	73	13	16	9	12	42	413	43	268	63	25	18	c("ENST00000282488", "ENST00000463374", "ENST00000493459", "ENST00000282486", "ENST00000498502")	MBNL1
ENSG00000100814	E018	6.3095	0.0679033	14.1575	0.000168122	0.0398226	3.24164	5.12969	1.35821	14	20317795	20317974	180	-	8	3	6	3	14	8	10	0	2	2	1	2	18	9	24	12	8	5	c("ENST00000553516", "ENST00000398169", "ENST00000437553")	CCNB1IP1
ENSG00000188037	E012	7.21282	0.0571533	14.2305	0.000161731	0.0388957	3.67753	5.80798	1.36189	7	143323819	143323897	79	+	12	5	2	15	13	11	13	2	6	0	1	5	38	9	46	2	9	2	c("ENST00000650516", "ENST00000455478", "ENST00000432192")	CLCN1
ENSG00000005810+ENSG00000288716	E036	6.01411	0.0420465	14.5294	0.000137987	0.0357393	3.0484	4.85511	1.37356	13	77103209	77103310	102	-	8	5	5	3	4	6	3	3	3	3	3	3	24	3	24	6	9	9	c("ENST00000684354", "ENST00000683697")	NA
ENSG00000288643+ENSG00000086200+ENSG00000068796+ENSG00000186105	E015	6.66668	0.0398891	19.9886	7.79039e-06	0.00663732	3.44965	5.51329	1.39258	5	62352654	62352710	57	+	17	2	3	6	8	14	4	0	1	2	7	5	39	6	31	10	5	6	c("ENST00000676413", "ENST00000401507", "ENST00000674916", "ENST00000514082", "ENST00000381103", "ENST00000674751", "ENST00000676122", "ENST00000674733", "ENST00000675085", "ENST00000674752", "ENST00000407818", "ENST00000504883")	NA
ENSG00000035664	E025	12.4562	0.0310616	37.2806	1.02299e-09	1.24926e-05	4.49545	7.15081	1.4053	15	63929674	63929778	105	-	13	3	4	12	7	24	14	6	3	4	3	15	79	11	63	16	19	7	ENST00000558482	DAPK2
ENSG00000161010+ENSG00000197226	E034	6.61755	0.0712799	17.6798	2.61393e-05	0.0145146	3.36736	5.41818	1.41102	5	179844174	179844220	47	-	8	1	1	10	10	7	12	2	2	2	8	3	44	8	15	8	8	6	c("ENST00000518219", "ENST00000522663", "ENST00000520900", "ENST00000521675", "ENST00000518235", "ENST00000523737", "ENST00000523835", "ENST00000524068", "ENST00000523084", "ENST00000292586", "ENST00000522157", "ENST00000521333", "ENST00000523267", "ENST00000519213")	NA
ENSG00000156650	E083	5.07867	0.0458616	14.8014	0.000119445	0.0327375	2.79237	4.51353	1.41255	10	75022124	75022125	2	+	6	2	5	1	6	8	5	1	1	2	3	4	14	3	18	9	7	8	c("ENST00000490365", "ENST00000372711", "ENST00000649006", "ENST00000648369", "ENST00000372714", "ENST00000650232", "ENST00000648793", "ENST00000648725", "ENST00000287239", "ENST00000648899", "ENST00000648370", "ENST00000372724", "ENST00000372725", "ENST00000647637", "ENST00000649463", "ENST00000649375", "ENST00000648892", "ENST00000649305", "ENST00000648048", "ENST00000650610")	KAT6B
ENSG00000156650	E085	5.40371	0.065161	13.8049	0.000202808	0.0440947	2.92891	4.7308	1.41307	10	75022134	75022137	4	+	6	2	4	1	6	15	5	1	2	2	1	4	14	3	18	12	7	9	c("ENST00000287239", "ENST00000650610", "ENST00000372714", "ENST00000650232", "ENST00000648899", "ENST00000648370", "ENST00000372724", "ENST00000372725", "ENST00000490365", "ENST00000372711", "ENST00000648892", "ENST00000649305", "ENST00000649006", "ENST00000649463", "ENST00000648793", "ENST00000648725", "ENST00000648048", "ENST00000649375")	KAT6B
ENSG00000172456	E049	9.96794	0.0596848	16.6109	4.58869e-05	0.0202313	4.01197	6.48163	1.43953	1	59697648	59697740	93	+	19	4	2	13	4	7	10	4	3	1	2	11	105	9	41	16	7	6	ENST00000430447	FGGY
ENSG00000141449	E046	12.966	0.0215555	34.2907	4.74647e-09	4.20381e-05	4.39923	7.10069	1.44775	18	21513903	21513986	84	+	9	2	6	14	9	13	9	1	3	2	5	9	100	27	84	12	14	10	c("ENST00000269218", "ENST00000580732", "ENST00000580384", "ENST00000424526")	GREB1L
ENSG00000257727+ENSG00000062485+ENSG00000144785	E099	9.1854	0.0680472	15.2834	9.25249e-05	0.0288817	4.04895	6.5591	1.44884	12	56311454	56311929	476	-	13	3	3	16	15	16	9	2	2	4	5	5	77	10	58	5	6	9	ENST00000546937	NA
ENSG00000171055	E012	17.5271	0.0660987	19.0455	1.27639e-05	0.00925962	5.45468	8.71791	1.45122	2	36554170	36554262	93	-	5	16	4	20	14	38	57	5	4	5	8	9	137	7	88	39	7	7	ENST00000432869	FEZ2
ENSG00000107890	E039	7.39262	0.0832278	13.6689	0.000218031	0.0458577	3.42717	5.58938	1.45313	10	27039988	27039989	2	-	3	2	1	6	14	16	10	2	3	3	1	3	32	10	16	18	4	13	c("ENST00000436985", "ENST00000490015", "ENST00000676232", "ENST00000675349", "ENST00000675116", "ENST00000676420", "ENST00000675187", "ENST00000376087")	ANKRD26
ENSG00000137500	E043	5.30395	0.0496883	16.22	5.63948e-05	0.0222955	2.85154	4.68913	1.46492	11	83286086	83286099	14	-	4	4	2	9	6	5	2	3	1	1	1	7	24	5	26	8	7	2	c("ENST00000529689", "ENST00000529745", "ENST00000260054", "ENST00000529856", "ENST00000525503")	CCDC90B
ENSG00000250159	E002	43.6693	0.100286	17.8651	2.37131e-05	0.0136903	8.12983	12.6279	1.46561	5	137812828	137814597	1770	-	33	24	28	48	42	79	30	12	13	14	34	17	311	68	187	56	15	34	c("ENST00000514616", "ENST00000661977")	PKD2L2-DT
ENSG00000112293	E008	5.17707	0.060748	17.3078	3.17886e-05	0.0160247	2.85143	4.69982	1.47182	6	24436576	24436736	161	-	0	2	2	2	4	16	4	0	3	0	2	7	23	2	35	12	3	8	ENST00000230036	GPLD1
ENSG00000157020	E017	7.76474	0.0651815	14.1211	0.000171412	0.0402144	3.5509	5.82527	1.47397	3	10311573	10311964	392	-	5	2	7	7	8	14	11	4	2	2	4	11	19	8	60	3	7	8	c("ENST00000482647", "ENST00000397105")	SEC13
ENSG00000198791	E019	6.50874	0.0440091	19.4755	1.01898e-05	0.00794275	3.33974	5.50039	1.48055	8	17244327	17244541	215	-	4	1	2	9	8	16	8	3	0	5	5	6	44	8	30	5	4	5	ENST00000518885	CNOT7
ENSG00000287908+ENSG00000240771+ENSG00000135502	E007	8.00588	0.0447248	24.6876	6.74169e-07	0.00143599	3.65273	6.02043	1.49084	12	57613041	57613144	104	+	18	1	1	7	10	7	9	2	4	4	3	7	70	5	21	5	10	16	c("ENST00000286494", "ENST00000333972", "ENST00000616622")	NA
ENSG00000115183	E025	5.6758	0.0474897	18.4043	1.7865e-05	0.0114489	3.08263	5.11835	1.49886	2	159217497	159217630	134	+	9	2	1	8	3	7	6	1	2	2	9	4	35	4	29	6	6	5	c("ENST00000470074", "ENST00000263635")	TANC1
ENSG00000144674	E050	15.2094	0.0773348	18.3235	1.86392e-05	0.0118758	4.95614	8.0945	1.50265	3	37361243	37361305	63	+	16	3	2	15	29	23	26	4	6	7	0	12	93	29	91	9	6	19	ENST00000361924	GOLGA4
ENSG00000047662	E018	4.60109	0.0518066	27.718	1.40349e-07	0.00044711	2.47324	4.1374	1.50829	4	17781159	17781621	463	-	3	1	1	2	5	4	1	2	3	0	1	8	23	7	21	6	7	2	ENST00000265018	FAM184B
ENSG00000197157+ENSG00000279078	E051	5.1548	0.0528424	14.8212	0.000118201	0.0326611	2.63773	4.41826	1.51537	7	128086471	128086937	467	+	2	3	4	3	4	4	4	2	1	4	2	3	12	7	20	7	7	7	ENST00000489417	NA
ENSG00000163110	E043	25.7018	0.0522158	30.2025	3.89207e-08	0.000174597	6.30276	10.2703	1.54771	4	94618004	94618152	149	+	22	6	6	29	30	46	28	12	15	13	10	14	230	19	83	29	38	18	c("ENST00000615540", "ENST00000506632", "ENST00000509357", "ENST00000511586", "ENST00000317968", "ENST00000542407", "ENST00000503974", "ENST00000380176", "ENST00000627587", "ENST00000514743", "ENST00000437932")	PDLIM5
ENSG00000188037	E011	6.07003	0.0655252	14.7193	0.00012476	0.0336902	3.31776	5.58977	1.54855	7	143323573	143323627	55	+	13	2	0	13	9	8	10	2	3	4	1	9	39	4	47	1	3	4	c("ENST00000455478", "ENST00000432192")	CLCN1
ENSG00000067225	E012	80.1647	0.0506071	37.6248	8.57472e-10	1.11101e-05	10.4146	16.0847	1.56189	15	72202454	72202532	79	-	75	27	23	113	59	122	75	31	41	37	25	90	394	107	483	99	57	39	c("ENST00000564440", "ENST00000389093", "ENST00000335181", "ENST00000567118", "ENST00000563986")	PKM
ENSG00000184220	E004	11.6384	0.109289	20.5907	5.68731e-06	0.00537919	4.21473	7.07923	1.5654	3	99817912	99818043	132	+	8	4	2	11	14	13	16	5	1	6	8	11	82	12	34	5	11	26	c("ENST00000496116", "ENST00000491299", "ENST00000463526", "ENST00000421999")	CMSS1
ENSG00000087460	E019	10.6378	0.0616688	19.566	9.71817e-06	0.00773979	3.81828	6.45597	1.57341	20	58853266	58855333	2068	+	10	4	11	11	7	7	6	3	2	2	5	15	45	22	24	13	8	7	c("ENST00000306120", "ENST00000371099", "ENST00000481768", "ENST00000371102", "ENST00000349036", "ENST00000423897", "ENST00000371100", "ENST00000676826", "ENST00000464624")	GNAS
ENSG00000113269	E001	41.5509	0.0749782	24.4835	7.49474e-07	0.00147314	7.79044	12.6706	1.61205	5	179911651	179920426	8776	-	50	17	19	39	60	67	55	11	12	18	25	26	178	58	223	74	25	13	ENST00000522208	RNF130
ENSG00000148660	E017	13.0026	0.0668259	24.6328	6.93619e-07	0.00143836	4.4391	7.57152	1.62088	10	73819618	73819645	28	-	8	8	9	28	7	11	13	6	6	4	1	6	77	11	81	20	16	6	c("ENST00000322680", "ENST00000423381", "ENST00000472912", "ENST00000441192")	CAMK2G
ENSG00000154553	E020	392.264	0.161037	17.0086	3.72107e-05	0.0175901	18.9935	26.7057	1.64467	4	185514703	185514890	188	-	261	69	143	193	327	362	512	223	51	73	444	201	3807	482	2482	467	274	146	c("ENST00000514142", "ENST00000284771", "ENST00000504011", "ENST00000505886", "ENST00000512380")	PDLIM3
ENSG00000175110	E024	4.97746	0.043145	22.3309	2.29483e-06	0.0030258	2.76714	4.89429	1.6804	3	139348325	139348507	183	+	10	2	1	3	4	9	4	1	4	0	2	4	26	5	27	6	6	6	ENST00000486705	MRPS22
ENSG00000250011+ENSG00000067066	E017	5.52762	0.0893237	14.7494	0.000122785	0.0332795	3.0042	5.30359	1.68096	2	230449381	230449560	180	+	7	2	0	4	10	16	6	1	2	3	1	6	52	6	16	4	8	2	ENST00000470940	NA
ENSG00000178980	E011	5.98	0.0967376	17.3204	3.15775e-05	0.0159795	3.17368	5.6035	1.68608	19	47779648	47779856	209	+	8	3	0	14	8	15	7	2	1	1	0	4	51	6	35	9	6	1	c("ENST00000599590", "ENST00000599302", "ENST00000598273", "ENST00000595509")	SELENOW
ENSG00000285641+ENSG00000143570+ENSG00000285779+ENSG00000143543+ENSG00000143545	E054	4.71906	0.0886797	15.1972	9.68464e-05	0.0294441	2.59393	4.66118	1.72334	1	153982039	153982060	22	-	2	1	2	6	2	10	3	5	1	3	0	3	30	5	16	4	3	10	c("ENST00000368575", "ENST00000614713", "ENST00000462680", "ENST00000648869")	NA
ENSG00000235731	E012	4.50161	0.112801	13.7272	0.000211367	0.0450436	2.39853	4.32092	1.72615	15	25568388	25569164	777	-	3	0	2	1	3	8	0	1	4	1	0	4	31	10	19	2	7	5	ENST00000656957	LINC02250
ENSG00000158486	E037	7.35095	0.0676516	19.6903	9.10605e-06	0.00740344	2.83061	5.12641	1.75288	16	21051670	21051868	199	-	0	2	2	9	4	1	5	1	0	1	2	6	44	22	28	19	0	5	c("ENST00000572640", "ENST00000261383")	DNAH3
ENSG00000115170	E040	4.58209	0.0796468	15.3224	9.06377e-05	0.0286255	2.69562	4.91977	1.77232	2	157874864	157875065	202	-	5	1	1	6	3	6	9	2	2	1	0	4	46	7	35	0	3	4	c("ENST00000682025", "ENST00000263640", "ENST00000682300", "ENST00000683487", "ENST00000683426", "ENST00000683820", "ENST00000684595", "ENST00000683404", "ENST00000683441")	ACVR1
ENSG00000101306	E010	5.93799	0.0534538	20.4772	6.03451e-06	0.00557338	3.14909	5.72778	1.77515	20	31826777	31826796	20	+	8	4	5	14	4	8	8	1	2	1	3	3	52	1	40	6	3	7	ENST00000468730	MYLK2
ENSG00000163539	E071	5.69254	0.095189	15.3111	9.11782e-05	0.0286726	2.87991	5.30708	1.80643	3	33645344	33645458	115	-	6	3	4	11	1	9	5	3	1	1	1	5	52	5	13	4	3	12	c("ENST00000635664", "ENST00000476433", "ENST00000487200", "ENST00000485378", "ENST00000313350")	CLASP2
ENSG00000185722	E013	5.80366	0.0872256	17.9348	2.28605e-05	0.0134001	2.76995	5.13279	1.81985	17	4173354	4173444	91	-	3	3	4	9	2	5	7	4	0	1	0	3	19	11	35	7	2	11	c("ENST00000648043", "ENST00000574367", "ENST00000572412", "ENST00000570535", "ENST00000341657")	ANKFY1
ENSG00000178209	E036	9.56385	0.115211	13.48	0.000241118	0.0484538	3.5282	6.54957	1.85009	8	143937749	143937784	36	-	4	6	2	6	5	10	7	6	5	3	4	7	96	14	17	11	11	4	c("ENST00000528025", "ENST00000532346")	PLEC
ENSG00000067225	E013	81.6513	0.0517631	51.9893	5.5803e-13	3.06656e-08	9.80002	16.6077	1.88997	15	72202533	72202620	88	-	73	24	23	98	53	79	77	28	34	34	18	89	394	165	444	87	74	37	c("ENST00000564440", "ENST00000389093", "ENST00000335181", "ENST00000567118", "ENST00000563986", "ENST00000569857")	PKM
ENSG00000163541	E020	5.87684	0.0835878	21.8371	2.96809e-06	0.00367018	2.76208	5.34062	1.94734	2	84443221	84443283	63	-	7	0	2	2	6	6	9	0	4	1	4	7	37	10	14	10	6	3	ENST00000430989	SUCLG1
ENSG00000143933+ENSG00000239605+ENSG00000273269	E021	5.48437	0.0723269	24.5347	7.29851e-07	0.00147314	2.8501	5.51076	1.95019	2	47160084	47160163	80	-	5	2	1	3	6	17	7	1	1	1	1	3	52	7	30	6	2	9	c("ENST00000628793", "ENST00000272298")	NA
ENSG00000101605	E028	54.9814	0.139132	22.0818	2.61279e-06	0.00331979	8.13823	14.6572	2.0056	18	3129232	3129519	288	-	51	19	20	46	48	79	31	21	23	8	29	38	372	99	343	63	41	23	c("ENST00000356443", "ENST00000582016")	MYOM1
ENSG00000184220	E015	7.48487	0.176261	17.6339	2.67767e-05	0.0145843	3.0262	5.97736	2.02095	3	100160456	100160501	46	+	6	2	2	6	5	5	15	1	3	2	0	8	41	6	6	25	5	12	c("ENST00000491299", "ENST00000478909", "ENST00000421999", "ENST00000489081")	CMSS1
ENSG00000122367	E016	85.4665	0.122625	33.4006	7.5002e-09	5.3182e-05	9.62444	17.0474	2.0542	10	86706531	86706719	189	+	59	38	17	97	44	74	14	14	39	23	40	72	717	120	671	70	95	54	ENST00000361373	LDB3
ENSG00000067191	E028	4.4875	0.105167	15.7647	7.17303e-05	0.02538	2.32094	4.68409	2.06169	17	39193648	39193797	150	-	3	2	5	0	3	6	1	0	1	2	2	3	42	6	18	3	5	6	c("ENST00000492737", "ENST00000539338", "ENST00000577926")	CACNB1
ENSG00000249464	E038	5.22407	0.0977343	22.5954	1.99959e-06	0.00278237	2.3059	4.86247	2.19208	4	123844697	123844855	159	+	4	0	0	9	0	0	1	2	1	0	2	5	61	3	39	16	2	3	c("ENST00000659080", "ENST00000666015")	LINC01091
ENSG00000161010+ENSG00000197226	E032	4.90443	0.114747	26.3431	2.85834e-07	0.000775681	2.27962	4.9642	2.28731	5	179844152	179844172	21	-	3	4	1	6	4	2	4	0	1	0	3	1	19	8	11	11	8	8	c("ENST00000518219", "ENST00000522663", "ENST00000520900", "ENST00000521675", "ENST00000518235", "ENST00000523737", "ENST00000523835", "ENST00000524068", "ENST00000523084", "ENST00000522157", "ENST00000292586", "ENST00000523267")	NA
ENSG00000130595	E020	53.2959	0.340383	14.7359	0.00012367	0.0334783	6.71022	14.7843	2.63981	11	1929120	1929143	24	+	14	10	35	35	12	20	14	3	7	32	2	33	697	134	128	76	46	6	c("ENST00000278317", "ENST00000492075", "ENST00000397301")	TNNT3
ENSG00000257411+ENSG00000170515+ENSG00000065361	E092	4.89975	0.200661	18.3613	1.82728e-05	0.0116762	2.06959	5.27045	2.74761	12	56101529	56102092	564	+	7	3	0	3	0	4	3	1	0	1	0	6	44	10	29	11	1	0	c("ENST00000682431", "ENST00000415288", "ENST00000683142", "ENST00000683164", "ENST00000682873", "ENST00000550070", "ENST00000683059", "ENST00000683653", "ENST00000549832", "ENST00000683018", "ENST00000682512", "ENST00000553131", "ENST00000267101", "ENST00000551242", "ENST00000684500", "ENST00000684766", "ENST00000551085")	NA
ENSG00000133392	E059	6.9203	0.0512138	53.808	2.21073e-13	1.61983e-08	2.38814	6.22311	2.83427	16	15784698	15784718	21	-	3	1	1	3	3	4	6	2	1	0	4	11	54	4	40	7	12	13	c("ENST00000396324", "ENST00000452625")	MYH11
ENSG00000167513	E015	7.07408	0.102555	14.8342	0.000117386	0.0325796	NA	NA	NA	16	88808115	88809258	1144	+	8	4	6	16	16	17	13	2	6	7	5	1	28	2	33	2	4	7	ENST00000301019	CDT1
ENSG00000228150	E002	6.9582	0.0863835	19.2082	1.17206e-05	0.00876307	NA	NA	NA	1	9949638	9949974	337	+	29	4	7	15	10	29	7	4	10	4	7	2	13	1	10	3	2	2	ENST00000445884
ENSG00000259961	E001	7.41892	0.0706771	13.7669	0.00020695	0.0446352	NA	NA	NA	1	13513220	13513341	122	+	4	8	3	15	7	10	9	2	3	10	3	9	24	2	31	7	8	3	ENST00000563570
ENSG00000268030	E001	18.0651	0.0403404	16.4003	5.12761e-05	0.0213118	NA	NA	NA	19	18557775	18559643	1869	-	34	7	9	80	26	50	40	11	6	7	18	7	56	11	49	9	10	18	ENST00000597411
ENSG00000271821	E001	14.6178	0.0740481	13.4702	0.00024238	0.0484789	NA	NA	NA	6	31200165	31200638	474	-	18	13	7	24	29	29	39	14	9	10	10	6	31	13	28	11	5	8	ENST00000606909

## Sheet: DEXSeqResults_DM1
groupID	featureID	exonBaseMean	dispersion	stat	pvalue	padj	control	DM1	log2fold_DM1_control	genomicData.seqnames	genomicData.start	genomicData.end	genomicData.width	genomicData.strand	countData.control1_M	countData.control2_F	countData.control3_M	countData.control4_F	countData.control5_M	countData.control6_F	countData.control7_M	countData.control8_F	countData.control9_M	countData.control10_M	countData.control11_F	countData.DM1_2_F	countData.DM1_4_F	countData.DM1_5_F	countData.DM1_6_F	countData.DM1_7_F	countData.DM1_15_M	countData.DM1_16_F	countData.DM1_17_F	countData.DM1_18_F	countData.DM1_20_M	countData.DM1_25_F	countData.DM1_26_F	countData.DM1_27_F	countData.DM1_29_F	countData.DM1_30_M	countData.DM1_31_F	countData.DM1_33_M	countData.DM1_36_F	countData.DM1_39_M	countData.DM1_41_F	countData.DM1_42_F	countData.DM1_45_F	transcripts	external_gene_name
ENSG00000105877	E104	9.14118	0.280214	45.4672	1.55219e-11	3.27961e-08	9.65942	2.96558	-3.57528	7	21901322	21901568	247	+	19	4	6	36	27	37	28	3	6	1	10	19	20	7	20	5	3	6	6	8	2	1	6	14	16	16	18	10	3	1	24	11	4	c(ENST00000328843, ENST00000409508)	DNAH11
ENSG00000105877	E103	10.3062	0.157396	68.8058	1.08652e-16	8.92521e-13	9.9336	3.23163	-3.41538	7	21901117	21901321	205	+	24	2	7	35	34	23	26	5	7	1	13	31	20	9	26	10	2	9	6	15	4	3	1	27	13	9	21	3	4	3	31	8	11	c(ENST00000620169, ENST00000328843, ENST00000409508)	DNAH11
ENSG00000286600+ENSG00000118194+ENSG00000159166	E103	2.4797	0.118866	38.0016	7.06848e-10	9.56858e-07	4.58833	1.43976	-3.38243	1	201389160	201389303	144	-	2	15	1	9	1	8	2	0	2	0	5	0	5	0	5	0	0	3	1	1	0	0	0	0	9	0	1	2	1	0	0	2	3	c(ENST00000633953, ENST00000632743, ENST00000367313, ENST00000631576, ENST00000391967)	NA
ENSG00000105877	E105	8.31204	0.424911	21.3434	3.83945e-06	0.00145463	8.51367	3.01039	-3.12611	7	21901569	21901839	271	+	14	6	1	16	27	18	36	2	7	2	5	15	29	2	17	2	2	5	6	14	4	5	4	10	9	15	10	5	9	6	22	19	8	ENST00000409508	DNAH11
ENSG00000105877	E102	6.682	0.210319	40.5902	1.87747e-10	2.92494e-07	7.76207	2.74851	-3.10084	7	21901007	21901116	110	+	23	3	1	25	15	10	20	4	5	1	2	17	24	10	11	3	1	6	0	8	3	1	5	23	12	8	15	6	3	2	14	2	9	c(ENST00000620169, ENST00000328843, ENST00000479878, ENST00000409508)	DNAH11
ENSG00000164199	E001	2.72681	0.413708	32.9211	9.59751e-09	9.01012e-06	4.80941	1.71721	-3.01214	5	90529344	90529515	172	+	4	6	2	4	2	4	3	2	1	2	4	15	6	4	5	0	1	1	1	4	2	0	1	2	0	4	6	4	2	1	3	2	0	ENST00000508842	ADGRV1
ENSG00000286600+ENSG00000118194+ENSG00000159166	E099	4.28568	0.197549	25.3716	4.72829e-07	0.000260515	5.78588	2.11323	-2.96436	1	201386335	201386810	476	-	6	14	0	1	10	10	6	3	4	4	9	2	5	0	4	2	0	5	0	8	1	2	4	2	12	4	2	1	2	0	2	4	7	c(ENST00000367313, ENST00000391967)	NA
ENSG00000109063	E004	5.05414	0.17796	15.9177	6.61569e-05	0.0124087	4.7519	1.82056	-2.80694	17	10629735	10629841	107	-	0	1	2	7	0	1	0	0	0	0	3	1	8	4	10	9	5	0	0	14	3	5	1	7	24	1	30	0	3	4	0	6	45	ENST00000577963	MYH3
ENSG00000286600+ENSG00000118194+ENSG00000159166	E102	3.23097	0.091526	35.539	2.5e-09	2.86855e-06	4.84292	1.87357	-2.78024	1	201386893	201387178	286	-	4	14	1	7	5	4	7	3	1	0	5	0	6	0	3	1	4	1	3	6	0	0	2	3	16	1	2	1	0	0	3	0	4	c(ENST00000633953, ENST00000632743, ENST00000367313, ENST00000631576, ENST00000391967)	NA
ENSG00000008517+ENSG00000252561	E014	1.19685	0.369876	13.5018	0.000238336	0.0297765	2.8283	1.094	-2.75434	16	3065621	3065630	10	+	3	1	7	1	0	0	5	0	3	1	2	1	0	3	2	0	0	0	0	5	1	0	0	0	0	0	1	0	0	0	0	0	0	c(ENST00000526464, ENST00000528163, ENST00000444393, ENST00000530890, ENST00000533097, ENST00000532086)	NA
ENSG00000246859	E003	11.805	0.116454	76.5745	2.12058e-18	3.19357e-14	8.5042	3.47671	-2.70096	5	111669419	111669635	217	+	34	21	20	56	29	14	54	11	18	13	14	2	6	1	5	5	0	6	5	1	3	1	4	17	3	20	10	6	5	0	1	5	1	c(ENST00000500779, ENST00000666013)	STARD4-AS1
ENSG00000134986	E003	10.5062	0.073401	90.7785	1.6069e-21	5.80792e-17	8.16591	3.36177	-2.67126	5	111669735	111669904	170	-	33	7	10	78	23	32	83	10	18	9	11	0	14	1	6	3	1	6	7	6	1	2	1	9	4	20	7	4	2	0	2	4	0	c(ENST00000509025, ENST00000514515)	NREP
ENSG00000002586	E030	10.3124	0.222689	34.0933	5.25326e-09	5.40704e-06	7.9328	3.27503	-2.65684	X	2733668	2733672	5	+	10	7	44	30	26	17	27	7	19	8	17	7	7	5	3	6	3	4	4	5	10	6	2	1	0	9	3	2	0	0	6	4	2	ENST00000482405	CD99
ENSG00000105227	E002	1.33649	0.0953308	26.6471	2.44217e-07	0.000149356	3.02501	1.22825	-2.61605	19	40393768	40393965	198	-	3	0	1	7	0	2	4	3	2	2	2	1	3	0	1	0	0	0	1	2	0	2	2	0	1	1	1	0	0	0	2	1	1	c(ENST00000676316, ENST00000324001, ENST00000674005, ENST00000676076, ENST00000291825, ENST00000673881, ENST00000674773)	PRX
ENSG00000285292+ENSG00000033050+ENSG00000285480	E001	2.04877	0.107564	29.1928	6.55233e-08	4.86343e-05	3.43239	1.41224	-2.58215	7	151207837	151208107	271	-	5	5	2	9	3	12	3	1	3	6	0	2	1	1	0	1	0	1	2	0	0	1	0	0	2	0	2	1	0	0	2	1	0	c(ENST00000222388, ENST00000644661)	NA
ENSG00000214900	E027	1.55304	0.138172	24.2889	8.29165e-07	0.000415134	3.13612	1.29585	-2.56659	14	50000836	50001288	453	-	5	2	3	1	4	2	6	1	2	2	3	0	0	1	1	0	0	0	0	0	0	0	0	0	1	3	0	1	1	1	3	1	5	ENST00000655269	LINC01588
ENSG00000144061	E060	1.07385	0.215928	17.5818	2.75205e-05	0.00650978	2.83069	1.19009	-2.51344	2	110204989	110204989	1	-	2	1	4	5	2	0	3	0	2	0	2	3	4	1	2	0	0	0	1	0	0	0	0	0	1	1	2	0	0	0	1	1	2	c(ENST00000418527, ENST00000676165, ENST00000393272, ENST00000675356, ENST00000676028, ENST00000496524, ENST00000445609, ENST00000461707, ENST00000316534, ENST00000417665)	NPHP1
ENSG00000002586	E028	13.5275	0.186873	40.1357	2.36919e-10	3.57433e-07	8.97134	3.9313	-2.51004	X	2733357	2733374	18	+	12	9	41	41	15	35	35	27	21	15	20	28	13	9	3	1	4	6	1	10	7	3	2	4	6	13	7	11	0	0	6	7	3	c(ENST00000623253, ENST00000482405, ENST00000381184, ENST00000611428)	CD99
ENSG00000134744	E079	1.34084	0.150516	18.3217	1.86573e-05	0.00486892	2.77668	1.19765	-2.43896	1	52553083	52553085	3	-	1	3	2	5	0	5	2	1	1	2	5	1	1	0	1	0	0	0	1	1	0	1	1	1	2	0	2	0	1	0	1	0	0	c(ENST00000484723, ENST00000257177, ENST00000371544, ENST00000470626, ENST00000524582)	TUT4
ENSG00000095370	E008	1.00245	0.13292	15.9222	6.60007e-05	0.0124069	2.47765	1.07748	-2.41265	9	127742659	127742848	190	-	5	1	1	8	3	1	4	4	0	1	1	3	0	0	1	0	0	0	0	0	0	0	0	1	2	2	0	0	0	0	0	0	0	ENST00000484160	SH2D3C
ENSG00000127952	E023	1.55818	0.350222	12.0308	0.00052329	0.0493958	3.12263	1.37283	-2.38706	7	76047984	76047988	5	-	1	3	6	5	0	3	1	1	0	1	3	2	0	2	0	0	0	0	0	4	0	1	0	2	0	2	3	0	5	0	0	1	1	c(ENST00000460184, ENST00000474328, ENST00000360591, ENST00000248600, ENST00000359697)	STYXL1
ENSG00000134716	E016	3.26216	0.220288	15.7384	7.27326e-05	0.0132781	4.30351	1.9045	-2.38214	1	59926756	59926761	6	-	0	2	2	4	3	2	3	13	3	6	7	4	4	0	4	0	1	1	3	1	2	0	3	0	4	1	3	0	1	1	4	1	2	c(ENST00000371204, ENST00000468257, ENST00000466095)	CYP2J2
ENSG00000225783+ENSG00000244625+ENSG00000277941+ENSG00000278404+ENSG00000275942+ENSG00000276991	E065	1.81517	0.143737	18.4885	1.70933e-05	0.00453276	3.29894	1.45643	-2.37675	22	26670600	26671401	802	+	10	2	8	0	1	8	4	2	0	1	4	2	1	1	1	0	0	0	0	1	0	2	0	1	4	0	2	2	1	0	1	0	1	c(ENST00000620145, ENST00000616469, ENST00000613780, ENST00000616213)	NA
ENSG00000166682	E010	1.18807	0.111755	18.6834	1.54317e-05	0.00421164	2.77142	1.2251	-2.3679	11	113690952	113690998	47	-	1	3	3	3	1	4	8	0	1	1	1	1	0	0	2	0	0	0	0	0	3	0	0	0	2	0	1	1	0	1	3	1	1	ENST00000545412	TMPRSS5
ENSG00000002586	E029	38.7555	0.217721	42.5081	7.0391e-11	1.24715e-07	14.0578	6.88347	-2.35343	X	2733375	2733667	293	+	56	29	114	115	100	124	148	48	62	28	42	69	67	21	16	13	12	28	6	30	21	7	2	8	9	39	23	19	1	1	27	21	14	c(ENST00000482405, ENST00000381184)	CD99
ENSG00000278621+ENSG00000150667+ENSG00000259580+ENSG00000166073	E038	1.87113	0.313498	14.7411	0.000123328	0.0192467	3.66879	1.64138	-2.34244	15	39919855	39919951	97	-	5	5	1	16	1	3	5	1	2	1	3	6	5	5	5	0	0	0	0	3	0	0	0	1	2	0	3	1	0	0	1	0	0	c(ENST00000299092, ENST00000558041, ENST00000561100)	NA
ENSG00000144061	E062	1.01527	0.259566	13.8146	0.000201762	0.0267809	2.7372	1.22119	-2.3409	2	110204996	110204999	4	-	2	1	4	5	3	0	3	0	2	0	0	3	4	1	2	0	0	0	1	0	0	0	0	0	1	1	2	0	0	0	0	3	2	c(ENST00000418527, ENST00000676165, ENST00000393272, ENST00000675356, ENST00000496524, ENST00000445609, ENST00000461707, ENST00000316534)	NPHP1
ENSG00000144061	E061	1.01175	0.231911	14.3614	0.000150864	0.0218899	2.7328	1.22075	-2.33725	2	110204990	110204995	6	-	2	1	4	5	3	0	3	0	2	0	0	3	4	1	2	0	0	0	1	0	0	0	0	0	1	1	2	0	0	0	1	2	2	c(ENST00000418527, ENST00000676165, ENST00000393272, ENST00000675356, ENST00000496524, ENST00000445609, ENST00000461707, ENST00000316534, ENST00000417665)	NPHP1
ENSG00000167037	E004	1.25565	0.186567	16.5641	4.70322e-05	0.00971381	2.92311	1.31118	-2.32702	22	24806319	24806344	26	+	4	0	1	9	3	5	2	1	2	0	3	0	5	0	0	1	0	0	3	0	0	0	0	3	0	3	1	0	0	1	0	1	0	c(ENST00000470591, ENST00000400358, ENST00000610372, ENST00000400359)	SGSM1
ENSG00000239521	E023	1.76726	0.190322	17.2264	3.31787e-05	0.00749033	3.0561	1.37254	-2.3247	7	100272188	100272206	19	-	3	2	5	10	1	5	0	4	2	3	1	0	3	0	1	0	0	3	0	2	0	0	1	0	0	2	1	0	0	1	1	0	1	c(ENST00000435519, ENST00000649671, ENST00000328453, ENST00000543273, ENST00000414739)	CASTOR3
ENSG00000167037	E005	1.44369	0.127046	20.6016	5.65479e-06	0.00199206	3.08319	1.40677	-2.27923	22	24806441	24806484	44	+	4	0	1	8	3	6	3	1	4	0	3	0	5	0	0	1	0	1	3	4	0	0	0	1	0	3	1	0	0	1	1	0	0	c(ENST00000470591, ENST00000400358, ENST00000610372, ENST00000400359)	SGSM1
ENSG00000134986	E002	24.004	0.0940424	72.7669	1.45904e-17	1.66999e-13	11.1333	5.55748	-2.1885	5	111669191	111669734	544	-	42	30	28	121	65	45	128	25	28	28	31	17	22	9	7	12	1	14	16	4	3	13	6	24	8	36	24	9	9	0	6	16	3	ENST00000509025	NREP
ENSG00000119703	E002	3.85606	0.115436	30.6118	3.15174e-08	2.59489e-05	4.9161	2.33378	-2.18728	14	75064170	75064434	265	+	14	5	6	14	18	41	4	3	2	1	3	4	6	4	3	0	2	0	1	1	3	0	1	1	3	0	0	1	1	1	3	10	2	c(ENST00000534151, ENST00000673663)	ZC2HC1C
ENSG00000146038	E007	1.15778	0.291745	12.3789	0.000434204	0.0439298	2.40466	1.13108	-2.18535	6	24288852	24288906	55	-	2	0	4	1	1	4	9	2	1	1	3	1	2	0	0	0	0	0	0	1	0	0	3	0	0	0	0	1	0	0	0	1	0	ENST00000378454	DCDC2
ENSG00000164099	E001	34.0006	0.342412	16.7895	4.17648e-05	0.00889007	12.5881	6.40196	-2.18151	4	118280038	118282243	2206	-	43	7	14	14	48	59	45	10	9	12	14	63	64	31	115	25	20	12	15	84	32	31	12	85	92	43	106	36	16	37	96	29	82	ENST00000296498	PRSS12
ENSG00000187595	E001	10.263	0.106804	55.1173	1.13547e-13	4.66363e-10	7.96123	3.8833	-2.16776	17	42025576	42025624	49	-	18	12	10	36	21	23	22	9	10	15	7	17	12	4	15	4	7	3	2	29	4	4	1	1	7	11	17	6	4	5	19	15	9	c(ENST00000618554, ENST00000461831, ENST00000496039)	ZNF385C
ENSG00000144061	E059	1.75061	0.247382	17.0458	3.64897e-05	0.00803861	3.41012	1.62403	-2.15859	2	110204984	110204988	5	-	3	2	5	5	6	3	3	0	2	0	2	3	8	1	5	0	0	0	1	0	0	0	1	1	1	1	4	0	5	0	1	1	2	c(ENST00000418527, ENST00000676165, ENST00000393272, ENST00000675356, ENST00000676053, ENST00000675067, ENST00000676028, ENST00000496524, ENST00000445609, ENST00000461707, ENST00000316534, ENST00000417665)	NPHP1
ENSG00000183873	E004	1.39093	0.18955	16.4674	4.94933e-05	0.0100781	2.85688	1.36447	-2.14489	3	38549968	38550320	353	-	0	1	4	1	2	4	2	0	0	0	4	1	3	1	1	0	6	0	0	2	0	0	0	0	1	1	8	0	1	1	0	2	1	c(ENST00000423572, ENST00000333535, ENST00000413689, ENST00000450102, ENST00000455624, ENST00000414099)	SCN5A
ENSG00000141449	E001	2.0111	0.103152	22.2675	2.37183e-06	0.000983394	3.91152	1.90345	-2.1017	18	21242242	21242357	116	+	9	0	2	5	6	7	8	0	1	1	1	5	5	0	8	3	2	1	0	2	0	0	1	7	5	5	4	2	0	0	1	3	1	c(ENST00000584446, ENST00000424526)	GREB1L
ENSG00000186635+ENSG00000214530+ENSG00000285693	E077	3.42114	0.242113	14.2282	0.000161927	0.0230873	4.10904	2.00189	-2.10076	11	72754839	72754842	4	-	3	8	13	6	7	2	2	6	1	4	4	8	2	0	1	0	0	1	2	1	0	0	4	2	0	2	0	1	1	4	2	0	1	c(ENST00000538536, ENST00000543304, ENST00000334805)	NA
ENSG00000143552	E004	3.73271	0.200208	17.9562	2.26052e-05	0.00563473	4.76344	2.33324	-2.09397	1	153993015	153993089	75	-	6	0	6	6	5	7	3	3	2	2	1	2	10	7	7	1	0	3	1	10	0	4	1	7	12	5	10	3	2	0	7	6	10	c(ENST00000368559, ENST00000368553, ENST00000271854)	NUP210L
ENSG00000109063	E044	14.9269	0.0619152	21.8415	2.96126e-06	0.00117701	6.51049	3.24324	-2.07445	17	10652273	10652419	147	-	9	0	5	2	3	1	0	0	2	4	1	2	12	1	117	39	10	0	2	21	8	8	7	15	182	7	83	7	10	13	5	21	70	ENST00000582580	MYH3
ENSG00000257896	E008	2.17233	0.0765294	32.3618	1.27978e-08	1.13096e-05	3.7265	1.83287	-2.0686	12	43739715	43739853	139	+	7	0	5	10	8	6	7	2	2	2	5	4	2	1	5	0	0	0	0	0	3	1	0	4	4	3	1	0	0	0	2	1	1	c(ENST00000548437, ENST00000549403)
ENSG00000131149	E011	24.7044	0.070247	78.0552	1.002e-18	1.57462e-14	11.3567	5.94692	-2.05124	16	85633914	85634132	219	+	58	28	24	163	44	52	56	18	35	28	36	51	33	1	24	5	8	17	13	36	5	5	2	29	15	14	22	15	12	9	17	16	8	c(ENST00000637419, ENST00000253458)	GSE1
ENSG00000047365	E026	1.46491	0.202408	13.7787	0.000205652	0.0271081	3.22837	1.59684	-2.04702	4	36091881	36092020	140	-	1	1	0	8	5	5	11	1	0	1	1	4	3	0	3	3	0	0	0	2	1	0	0	7	0	0	3	1	1	1	0	0	2	c(ENST00000618163, ENST00000303965)	ARAP2
ENSG00000134986	E004	5.81065	0.206245	24.4458	7.64302e-07	0.000386901	5.76911	2.90026	-2.03419	5	111677940	111678014	75	-	7	6	2	34	10	31	40	6	4	6	7	5	11	0	0	3	1	7	10	10	0	2	0	3	6	9	1	0	0	0	1	2	1	c(ENST00000509025, ENST00000514515)	NREP
ENSG00000169814	E021	3.77318	0.172137	23.9258	1.00121e-06	0.000483789	4.69555	2.35759	-2.02108	3	15606753	15606911	159	+	7	1	13	7	3	9	15	3	3	6	9	8	3	3	10	1	0	0	0	6	0	2	0	4	2	4	0	4	1	0	4	1	2	ENST00000642517	BTD
ENSG00000169752	E029	2.18718	0.160756	16.0842	6.05886e-05	0.0116484	3.38157	1.69495	-2.01014	15	76012395	76012422	28	-	1	2	3	6	3	19	5	1	2	5	4	2	4	2	1	0	0	0	2	3	0	3	0	0	1	0	1	2	2	0	0	0	0	c(ENST00000562114, ENST00000563204, ENST00000461391, ENST00000394907)	NRG4
ENSG00000135624	E011	6.11155	0.108499	34.5781	4.09483e-09	4.41798e-06	5.99209	3.05868	-1.9935	2	73235550	73235645	96	+	22	8	2	27	18	35	44	4	2	5	7	6	11	1	1	0	1	7	4	10	2	1	0	2	0	10	7	1	3	1	3	3	6	c(ENST00000539919, ENST00000471927, ENST00000399032)	CCT7
ENSG00000047365	E044	1.52099	0.204632	12.4953	0.000407981	0.0422036	3.08429	1.55501	-1.99031	4	36159506	36159741	236	-	7	0	0	3	5	4	0	0	0	3	6	6	2	2	3	1	0	0	0	0	4	0	0	2	0	2	2	1	1	0	1	1	1	ENST00000512804	ARAP2
ENSG00000143643	E009	1.34229	0.150245	14.9114	0.000112681	0.0180819	2.93565	1.48513	-1.97909	1	230920303	230920509	207	-	5	1	1	4	5	8	5	1	0	0	3	1	0	0	1	0	4	0	0	6	0	1	0	1	1	0	3	0	1	0	0	2	1	ENST00000486879	TTC13
ENSG00000064042	E037	126.163	0.118069	61.103	5.41642e-15	3.31813e-11	21.1985	12.8319	-1.97893	4	41629492	41629734	243	+	297	105	144	405	270	441	380	96	118	109	150	236	202	138	75	56	53	73	84	114	43	47	42	137	84	162	250	79	39	12	68	93	40	ENST00000503057	LIMCH1
ENSG00000064042	E037	126.163	0.118069	61.103	5.41642e-15	3.31813e-11	21.1985	12.8319	-1.97893	4	41629492	41629734	243	+	297	105	144	405	270	441	380	96	118	109	150	236	202	138	75	56	53	73	84	114	43	47	42	137	84	162	250	79	39	12	68	93	40	ENST00000503057	LIMCH1
ENSG00000135218	E004	2.03762	0.0755542	26.275	2.96099e-07	0.000174301	3.8991	1.98003	-1.97793	7	80524861	80524915	55	+	4	0	0	6	11	17	7	1	3	3	2	6	10	1	5	0	0	0	0	2	0	1	1	2	1	4	1	0	1	0	7	1	1	ENST00000648416	CD36
ENSG00000242759	E093	3.01419	0.157441	19.1814	1.18865e-05	0.00348153	4.21454	2.15819	-1.95745	3	107240515	107240577	63	-	17	1	3	17	8	7	2	2	2	2	9	3	8	0	1	3	1	2	1	2	1	1	3	7	2	2	0	0	0	0	5	1	0	c(ENST00000656555, ENST00000665806, ENST00000668963, ENST00000662123, ENST00000666600, ENST00000473636, ENST00000670214, ENST00000671604, ENST00000656235, ENST00000669924, ENST00000663024, ENST00000657720, ENST00000667876, ENST00000671678, ENST00000660310, ENST00000659809, ENST00000666687, ENST00000665402, ENST00000664426, ENST00000666382, ENST00000479612, ENST00000660515, ENST00000660353, ENST00…
ENSG00000222750+ENSG00000103534	E034	1.21826	0.435588	13.6342	0.000222106	0.0285278	2.71111	1.38305	-1.95301	16	19487193	19487326	134	+	8	0	1	3	2	4	8	1	0	2	5	6	0	0	0	0	0	1	0	0	0	0	0	1	0	0	5	0	0	1	1	1	0	c(ENST00000381414, ENST00000219821, ENST00000542583, ENST00000541464, ENST00000561503, ENST00000396229, ENST00000567478, ENST00000564959)	NA
ENSG00000232593	E002	1.14158	0.12357	12.4657	0.000414483	0.042611	2.53845	1.29755	-1.9459	X	53094148	53094156	9	+	1	3	1	6	2	0	2	0	1	1	4	0	1	1	3	0	0	0	0	2	1	0	0	1	0	2	1	0	1	0	2	1	2	c(ENST00000603385, ENST00000605526, ENST00000604062)	KANTR
ENSG00000187889	E027	4.59601	0.164465	22.023	2.69403e-06	0.00108796	5.38371	2.78604	-1.94335	1	56792056	56792803	748	-	8	8	7	17	34	18	8	2	6	3	0	6	43	0	1	0	2	3	2	2	4	0	0	1	0	9	5	0	1	0	3	1	0	c(ENST00000343433, ENST00000484327)	FYB2
ENSG00000144061	E057	3.77457	0.148184	24.3704	7.94813e-07	0.000400104	4.83198	2.53415	-1.89621	2	110204962	110204972	11	-	6	3	5	19	8	9	6	2	1	3	4	8	15	1	10	0	0	0	1	4	1	0	5	4	7	5	4	1	7	2	4	2	5	c(ENST00000418527, ENST00000675752, ENST00000676165, ENST00000393272, ENST00000675356, ENST00000417665, ENST00000675067, ENST00000676053, ENST00000676028, ENST00000496524, ENST00000445609, ENST00000461707, ENST00000316534, ENST00000355301, ENST00000676258)	NPHP1
ENSG00000100372	E018	3.81572	0.159352	14.7858	0.000120441	0.018964	4.8891	2.57693	-1.88249	22	40779758	40779894	137	-	15	2	0	0	10	9	21	0	5	2	2	7	8	2	6	3	2	5	0	8	2	1	4	4	4	9	11	0	1	3	6	8	2	c(ENST00000402844, ENST00000491545, ENST00000478550)	SLC25A17
ENSG00000272168	E015	1.5959	0.152056	12.973	0.000316016	0.0357272	3.08414	1.62213	-1.86781	6	21680920	21681015	96	+	3	0	3	3	5	4	1	1	1	5	1	0	8	1	2	1	0	1	0	3	0	0	0	2	3	3	3	3	0	0	2	0	1	c(ENST00000662172, ENST00000651481)	CASC15
ENSG00000064042	E036	157.883	0.0891756	69.4443	7.8603e-17	6.92928e-13	22.5145	14.3145	-1.86297	4	41626708	41627010	303	+	374	100	177	433	384	618	480	106	145	129	186	374	216	157	97	79	60	82	92	135	51	62	43	206	127	251	325	104	44	28	128	158	78	ENST00000503057	LIMCH1
ENSG00000064042	E036	157.883	0.0891756	69.4443	7.8603e-17	6.92928e-13	22.5145	14.3145	-1.86297	4	41626708	41627010	303	+	374	100	177	433	384	618	480	106	145	129	186	374	216	157	97	79	60	82	92	135	51	62	43	206	127	251	325	104	44	28	128	158	78	ENST00000503057	LIMCH1
ENSG00000064042	E035	139.35	0.0973823	63.8032	1.37487e-15	1.01414e-11	21.642	13.6291	-1.85834	4	41620424	41620690	267	+	313	114	110	489	311	513	423	96	125	123	158	323	223	131	112	57	82	67	96	124	36	40	35	181	142	225	278	97	34	29	108	110	52	ENST00000503057	LIMCH1
ENSG00000064042	E035	139.35	0.0973823	63.8032	1.37487e-15	1.01414e-11	21.642	13.6291	-1.85834	4	41620424	41620690	267	+	313	114	110	489	311	513	423	96	125	123	158	323	223	131	112	57	82	67	96	124	36	40	35	181	142	225	278	97	34	29	108	110	52	ENST00000503057	LIMCH1
ENSG00000064042	E039	81.7726	0.0950694	62.3375	2.89359e-15	1.90154e-11	18.0364	10.8898	-1.84907	4	41632749	41632867	119	+	149	79	100	247	185	264	200	59	62	77	93	170	107	94	62	42	26	49	56	86	31	33	26	91	69	100	134	69	29	12	58	50	30	ENST00000503057	LIMCH1
ENSG00000064042	E039	81.7726	0.0950694	62.3375	2.89359e-15	1.90154e-11	18.0364	10.8898	-1.84907	4	41632749	41632867	119	+	149	79	100	247	185	264	200	59	62	77	93	170	107	94	62	42	26	49	56	86	31	33	26	91	69	100	134	69	29	12	58	50	30	ENST00000503057	LIMCH1
ENSG00000197653	E082	0.987255	0.215145	17.376	3.06673e-05	0.00705557	2.64789	1.40073	-1.8475	12	123926637	123926765	129	+	0	0	0	3	3	8	4	0	0	1	3	8	2	0	3	1	0	0	0	2	1	0	0	1	0	1	2	0	2	0	1	0	1	c(ENST00000409039, ENST00000673944, ENST00000638045, ENST00000492261)	DNAH10
ENSG00000137692+ENSG00000260966	E028	1.94685	0.125142	17.56	2.78386e-05	0.00656046	3.22273	1.70944	-1.84455	11	103092162	103092177	16	-	3	2	4	7	5	3	8	1	3	2	3	5	3	0	1	0	0	0	0	1	2	2	2	2	0	0	0	0	1	1	5	0	1	c(ENST00000531543, ENST00000525420, ENST00000529281)	NA
ENSG00000172831+ENSG00000265408+ENSG00000172828	E070	1.8915	0.177021	13.5334	0.000234351	0.0295133	3.35456	1.78096	-1.8432	16	66972668	66972676	9	+	2	2	0	3	6	13	6	0	5	0	7	9	1	0	0	0	0	0	0	2	1	1	0	2	3	2	0	1	1	1	2	1	3	c(ENST00000543856, ENST00000303334, ENST00000570236)	NA
ENSG00000070718	E012	1.08613	0.116195	12.0074	0.000529891	0.0498367	2.55701	1.3595	-1.8322	8	42154478	42154536	59	+	3	0	1	3	5	2	3	1	1	1	2	2	0	1	3	1	0	1	0	0	0	0	0	3	3	3	1	0	2	0	0	0	0	c(ENST00000518421, ENST00000517865, ENST00000517969, ENST00000521235)	AP3M2
ENSG00000144061	E058	3.40286	0.163645	20.1695	7.08734e-06	0.00238069	4.5075	2.4146	-1.83019	2	110204973	110204983	11	-	4	2	5	16	8	8	5	1	2	3	3	7	12	1	9	0	0	0	1	3	1	0	5	3	7	3	4	1	7	2	4	2	5	c(ENST00000418527, ENST00000675752, ENST00000676165, ENST00000393272, ENST00000675356, ENST00000417665, ENST00000675067, ENST00000676053, ENST00000676028, ENST00000496524, ENST00000445609, ENST00000461707, ENST00000316534, ENST00000676258)	NPHP1
ENSG00000224957	E023	1.16824	0.121261	13.6773	0.00021706	0.0281296	2.68553	1.43084	-1.82709	3	845323	846015	693	+	0	0	2	7	0	0	6	1	2	1	1	0	2	2	5	1	0	0	0	1	0	0	0	2	6	2	2	1	0	1	0	2	0	c(ENST00000656558, ENST00000661103, ENST00000667456, ENST00000420823)	LINC01266
ENSG00000109063	E043	13.9905	0.105208	12.3867	0.00043241	0.043803	5.79766	3.13578	-1.82095	17	10651669	10651968	300	-	5	0	0	2	1	3	0	2	2	1	5	1	5	13	106	14	17	2	0	13	9	4	11	11	151	2	84	4	15	16	10	21	75	ENST00000579489	MYH3
ENSG00000229715+ENSG00000073910	E072	5.23888	0.174887	21.182	4.17667e-06	0.00156112	5.37956	2.93804	-1.786	13	32257964	32257972	9	+	18	2	4	29	10	20	21	5	4	2	8	4	6	5	3	0	1	6	11	9	0	0	0	3	7	5	8	3	2	0	2	3	0	ENST00000642040	NA
ENSG00000101365	E007	3.952	0.103951	25.9577	3.48978e-07	0.00020053	4.99538	2.72573	-1.78307	20	2659283	2659312	30	-	16	1	5	19	6	19	14	3	1	5	2	13	11	3	1	1	0	0	3	2	4	0	1	4	6	5	10	1	2	0	11	3	2	c(ENST00000466999, ENST00000613370)	IDH3B
ENSG00000064042	E038	184.995	0.0972462	59.374	1.30378e-14	6.63708e-11	23.4267	15.3936	-1.78107	4	41631148	41631477	330	+	419	143	205	539	383	543	470	129	170	156	224	382	267	211	146	84	80	128	103	181	95	83	59	226	150	256	349	126	64	27	124	175	60	ENST00000503057	LIMCH1
ENSG00000064042	E038	184.995	0.0972462	59.374	1.30378e-14	6.63708e-11	23.4267	15.3936	-1.78107	4	41631148	41631477	330	+	419	143	205	539	383	543	470	129	170	156	224	382	267	211	146	84	80	128	103	181	95	83	59	226	150	256	349	126	64	27	124	175	60	ENST00000503057	LIMCH1
ENSG00000242759	E094	1.75615	0.114331	15.2579	9.37824e-05	0.0158173	3.1964	1.73486	-1.77777	3	107240578	107240583	6	-	5	1	3	12	6	8	1	1	2	1	1	3	5	0	1	4	1	1	0	2	1	0	1	2	0	1	0	0	0	0	5	1	0	c(ENST00000656555, ENST00000665806, ENST00000668963, ENST00000662123, ENST00000666600, ENST00000473636, ENST00000670214, ENST00000671604, ENST00000656235, ENST00000669924, ENST00000663024, ENST00000657720, ENST00000667876, ENST00000671678, ENST00000660310, ENST00000659809, ENST00000666687, ENST00000665402, ENST00000664426, ENST00000666382, ENST00000479612, ENST00000660515, ENST00000660353, ENST00…
ENSG00000127952	E021	4.11878	0.145933	19.3138	1.10904e-05	0.00330188	4.75871	2.60283	-1.77285	7	76047954	76047980	27	-	2	4	10	10	3	8	4	4	3	4	6	8	0	4	2	0	1	0	1	11	2	3	0	6	7	8	5	1	6	0	13	7	2	c(ENST00000460184, ENST00000474328, ENST00000360591, ENST00000248600, ENST00000359697, ENST00000340062, ENST00000451157)	STYXL1
ENSG00000284594+ENSG00000249086+ENSG00000130592	E011	1.33905	0.115026	12.2887	0.000455719	0.0453008	2.99226	1.62694	-1.77084	11	1866668	1866911	244	+	3	0	0	9	2	5	4	0	1	1	2	4	6	0	3	0	0	0	0	5	3	0	2	0	2	2	1	0	0	3	2	1	0	ENST00000381775	NA
ENSG00000247809	E010	1.45062	0.0850681	14.3783	0.000149514	0.0217289	3.06739	1.67326	-1.762	15	96135303	96135469	167	-	6	0	2	11	4	5	6	0	1	0	1	4	1	1	4	0	0	0	1	3	4	0	0	1	2	1	1	1	1	1	0	1	1	ENST00000620029	NR2F2-AS1
ENSG00000064042	E041	168.09	0.11308	50.9533	9.4588e-13	2.94721e-09	22.6945	14.8967	-1.75295	4	41633548	41633808	261	+	323	125	188	507	310	516	453	104	143	165	212	340	253	220	128	76	72	92	110	139	81	59	50	165	154	319	300	138	63	25	110	136	45	ENST00000503057	LIMCH1
ENSG00000064042	E041	168.09	0.11308	50.9533	9.4588e-13	2.94721e-09	22.6945	14.8967	-1.75295	4	41633548	41633808	261	+	323	125	188	507	310	516	453	104	143	165	212	340	253	220	128	76	72	92	110	139	81	59	50	165	154	319	300	138	63	25	110	136	45	ENST00000503057	LIMCH1
ENSG00000284292+ENSG00000130429+ENSG00000241685	E071	1.81055	0.167785	12.3612	0.00043834	0.0441454	3.43442	1.88197	-1.75226	7	99394777	99394794	18	+	4	4	1	8	9	6	15	0	1	0	1	4	3	0	2	1	0	0	0	0	2	0	1	6	0	2	5	0	0	0	3	2	3	c(ENST00000463078, ENST00000427217, ENST00000491294, ENST00000646101, ENST00000481997, ENST00000645391, ENST00000443222)	NA
ENSG00000261553+ENSG00000118939+ENSG00000136153	E004	8.46406	0.119501	28.1171	1.1419e-07	7.74341e-05	6.78078	3.78383	-1.74652	13	75549773	75549790	18	+	17	5	9	35	16	13	5	7	3	8	5	22	22	1	13	4	3	4	1	24	4	2	4	9	6	7	17	11	2	15	4	12	11	ENST00000563635	NA
ENSG00000013573	E029	2.30598	0.0772946	14.4348	0.000145097	0.0212666	3.7997	2.09065	-1.74411	12	31086025	31086212	188	+	0	2	0	6	16	18	1	2	1	2	0	5	3	0	2	0	0	4	2	3	0	0	0	6	5	0	6	1	2	2	3	6	1	ENST00000435753	DDX11
ENSG00000136003	E019	4.01866	0.0964618	22.5301	2.0688e-06	0.000877629	4.4147	2.43884	-1.73945	12	108567734	108567743	10	+	11	6	3	14	10	15	11	10	5	1	3	2	3	0	0	2	1	4	1	5	3	1	1	5	6	1	1	1	1	1	3	2	2	c(ENST00000540154, ENST00000535729, ENST00000539580, ENST00000539593, ENST00000547005, ENST00000545932)	ISCU
ENSG00000285336+ENSG00000145075+ENSG00000284862	E014	2.54884	0.148616	14.149	0.000168891	0.0237801	3.74508	2.06426	-1.73839	3	180618368	180618699	332	-	3	1	3	9	5	2	5	0	2	0	2	0	12	0	9	1	4	0	4	7	0	2	2	3	5	2	6	4	0	1	3	0	4	ENST00000650641	NA
ENSG00000127952	E006	3.22676	0.0908054	19.6925	9.09568e-06	0.00287149	4.29451	2.3725	-1.73792	7	75998545	75999134	590	-	1	2	2	10	10	17	3	2	3	2	3	1	4	2	5	3	0	1	3	9	1	2	0	5	5	8	8	2	1	4	2	3	2	ENST00000451157	STYXL1
ENSG00000273244+ENSG00000241717+ENSG00000189295+ENSG00000249263+ENSG00000259271	E025	6.25519	0.319636	18.5431	1.66107e-05	0.00442427	5.877	3.28041	-1.73005	22	16696778	16698156	1379	-	9	5	4	12	11	13	5	4	6	6	8	2	14	7	7	0	1	5	2	22	1	3	5	3	22	8	6	7	3	4	14	13	2	ENST00000457911	NA
ENSG00000168000+ENSG00000177363+ENSG00000214753+ENSG00000234857	E019	2.20497	0.0967382	15.6375	7.67187e-05	0.013734	3.36563	1.85942	-1.72789	11	62690414	62690416	3	-	3	0	2	7	12	8	4	4	2	2	3	1	6	1	0	1	3	1	2	1	1	0	0	0	4	0	2	2	0	0	2	2	1	c(ENST00000684475, ENST00000684067, ENST00000403098, ENST00000403550, ENST00000682794, ENST00000683892, ENST00000682555, ENST00000405837, ENST00000684609, ENST00000407022, ENST00000449636, ENST00000403734, ENST00000301781, ENST00000679883, ENST00000683193, ENST00000684285, ENST00000524862, ENST00000684258, ENST00000683494, ENST00000683025, ENST00000684115, ENST00000421906, ENST00000683296, ENST00…
ENSG00000196724	E004	2.71862	0.084633	18.9109	1.36969e-05	0.00384061	4.08393	2.26265	-1.72713	19	57922266	57922430	165	-	13	2	0	4	10	10	6	0	7	0	0	4	4	0	5	1	0	1	0	7	2	1	1	4	4	2	2	4	4	2	9	5	1	c(ENST00000396147, ENST00000595830, ENST00000599086, ENST00000598213, ENST00000425570)	ZNF418
ENSG00000137692+ENSG00000260966	E027	2.08288	0.103203	17.1057	3.53569e-05	0.00786903	3.26232	1.80431	-1.72377	11	103092161	103092161	1	-	3	3	4	7	5	3	8	1	3	2	3	5	3	0	1	0	0	0	0	2	2	2	2	2	0	1	0	1	1	1	5	0	1	c(ENST00000531543, ENST00000531571, ENST00000525420, ENST00000529281)	NA
ENSG00000261553+ENSG00000118939+ENSG00000136153	E016	3.58263	0.103726	18.5726	1.63556e-05	0.00438214	4.69255	2.6129	-1.71995	13	75604527	75604768	242	+	2	3	3	24	6	8	11	0	4	1	0	3	6	3	10	0	0	2	2	6	3	3	2	7	9	5	17	0	0	4	10	2	3	ENST00000607339	NA
ENSG00000136059	E022	1.24475	0.103551	14.8292	0.000117699	0.0186175	2.78553	1.54065	-1.71966	3	37999339	37999439	101	+	5	0	0	6	5	2	7	1	1	1	1	3	0	2	4	0	0	0	0	3	0	0	1	2	0	0	2	0	1	2	2	0	2	c(ENST00000383759, ENST00000465644, ENST00000283713, ENST00000463080, ENST00000412008, ENST00000484717)	VILL
ENSG00000144061	E054	5.90611	0.129288	23.1672	1.48512e-06	0.000671812	5.76794	3.23035	-1.7185	2	110201421	110201494	74	-	7	3	9	17	9	21	19	2	8	2	1	11	12	3	12	4	2	8	6	8	5	0	1	10	15	7	13	2	3	1	9	2	4	c(ENST00000461707, ENST00000674677, ENST00000418527, ENST00000675752, ENST00000676165, ENST00000393272, ENST00000675356, ENST00000417665, ENST00000676053, ENST00000676028, ENST00000496524, ENST00000445609, ENST00000449600, ENST00000316534, ENST00000355301, ENST00000676258)	NPHP1
ENSG00000106399	E018	1.2544	0.128445	12.4405	0.000420112	0.0429059	2.78617	1.54317	-1.7156	7	7640973	7641175	203	-	2	2	0	5	5	3	7	0	2	0	4	3	1	0	0	0	0	0	0	5	1	1	0	3	1	4	0	0	0	1	1	2	0	ENST00000223129	RPA3
ENSG00000064042	E040	70.6827	0.120498	44.7479	2.24105e-11	4.55055e-08	16.9016	10.4823	-1.71475	4	41632977	41633085	109	+	163	48	50	256	147	271	211	42	61	63	74	167	98	81	59	25	23	50	47	54	26	33	21	99	69	127	141	58	36	3	47	50	24	ENST00000503057	LIMCH1
ENSG00000064042	E040	70.6827	0.120498	44.7479	2.24105e-11	4.55055e-08	16.9016	10.4823	-1.71475	4	41632977	41633085	109	+	163	48	50	256	147	271	211	42	61	63	74	167	98	81	59	25	23	50	47	54	26	33	21	99	69	127	141	58	36	3	47	50	24	ENST00000503057	LIMCH1
ENSG00000130703	E018	2.71757	0.143113	14.9083	0.000112868	0.0180987	3.89097	2.16906	-1.7071	20	62242321	62242434	114	+	5	1	5	0	7	5	14	2	2	4	0	3	5	2	2	0	2	0	3	4	4	0	0	4	9	3	2	1	4	0	5	4	0	c(ENST00000643412, ENST00000642957)	OSBPL2
ENSG00000196693	E018	1.56412	0.100321	13.2155	0.00027765	0.0329755	2.87657	1.59885	-1.70614	10	42638552	42638553	2	-	6	2	3	5	3	2	3	1	0	0	5	3	1	1	0	1	0	0	1	1	2	0	0	1	1	3	5	2	0	1	0	2	0	c(ENST00000486614, ENST00000486187, ENST00000359467)	ZNF33B
ENSG00000159403+ENSG00000139178	E065	1.85284	0.127822	14.7485	0.000122844	0.0192065	3.23651	1.80817	-1.69432	12	7101898	7101899	2	-	1	3	3	5	2	6	1	3	2	2	2	5	5	0	3	2	0	0	0	8	0	0	0	7	2	0	3	2	0	0	2	1	1	c(ENST00000537833, ENST00000545337, ENST00000534950, ENST00000543933, ENST00000534969, ENST00000544702, ENST00000266542)	NA
ENSG00000230537	E007	1.49499	0.0973659	15.0953	0.000102218	0.0168393	3.04283	1.69912	-1.69408	9	91107880	91107968	89	-	4	0	4	5	4	4	10	2	1	1	0	2	7	3	5	1	0	0	0	2	0	0	0	0	1	1	2	0	1	0	2	1	1	ENST00000423380	LINC02937
ENSG00000074054	E032	28.8439	0.0863169	43.4493	4.35096e-11	8.19062e-08	11.6531	6.89648	-1.6871	2	121445449	121445496	48	-	56	19	31	83	33	58	70	38	38	32	30	69	37	12	19	12	13	21	18	44	19	7	13	28	20	56	34	18	8	6	29	26	6	ENST00000541377	CLASP1
ENSG00000249035	E009	1.58611	0.112063	12.9051	0.000327682	0.0366563	2.91701	1.63386	-1.68416	5	151724783	151725473	691	+	2	2	0	4	2	14	5	3	0	1	2	0	1	0	2	0	0	0	0	0	3	2	0	1	2	1	1	0	1	1	3	1	5	ENST00000663441	CLMAT3
ENSG00000168000+ENSG00000177363+ENSG00000214753+ENSG00000234857	E018	2.11098	0.119426	14.0748	0.000175684	0.0243864	3.33544	1.87646	-1.67503	11	62690362	62690413	52	-	3	0	2	7	11	8	4	4	2	2	3	2	6	1	2	0	5	0	1	1	0	0	0	0	4	0	2	0	0	1	2	3	1	c(ENST00000684475, ENST00000684067, ENST00000403098, ENST00000403550, ENST00000682794, ENST00000683892, ENST00000682555, ENST00000405837, ENST00000684609, ENST00000407022, ENST00000449636, ENST00000403734, ENST00000301781, ENST00000679883, ENST00000683193, ENST00000684285, ENST00000524862, ENST00000684258, ENST00000683494, ENST00000683025, ENST00000684115, ENST00000421906, ENST00000683296, ENST00…
ENSG00000186047	E010	7.13278	0.157279	16.4407	5.01958e-05	0.0101868	5.41489	3.08334	-1.66461	13	50711901	50713240	1340	-	4	0	5	9	2	7	5	0	1	5	1	5	18	4	30	3	7	0	0	18	3	4	0	15	66	11	10	1	16	2	11	14	37	c(ENST00000443723, ENST00000400393)	DLEU7
ENSG00000186868	E023	84.8785	0.143309	32.27	1.34167e-08	1.17711e-05	17.8864	11.3882	-1.6642	17	45983178	45983930	753	+	215	107	102	343	151	266	227	55	66	58	92	209	163	69	66	31	45	50	29	61	32	25	54	72	34	178	166	39	34	25	33	76	7	c(ENST00000262410, ENST00000344290, ENST00000415613, ENST00000571987)	MAPT
ENSG00000272168	E023	3.3719	0.138791	13.9525	0.000187487	0.0254372	4.45704	2.52787	-1.66339	6	21783632	21783708	77	+	12	5	1	4	13	6	15	0	4	1	1	3	5	2	14	0	1	6	1	9	1	0	2	4	4	11	4	2	1	2	4	3	1	c(ENST00000671160, ENST00000606336, ENST00000653997, ENST00000659720, ENST00000658974, ENST00000655154, ENST00000607048, ENST00000606851)	CASC15
ENSG00000170485	E023	1.83734	0.065975	17.1954	3.37252e-05	0.00759474	3.23749	1.83183	-1.65753	2	100974866	100974944	79	+	2	2	1	9	5	5	4	0	5	2	3	2	1	1	4	1	1	0	0	2	1	1	0	1	6	4	3	0	0	0	3	2	1	c(ENST00000335681, ENST00000474550, ENST00000450763, ENST00000471974)	NPAS2
ENSG00000182732	E007	2.70176	0.125953	14.3673	0.000150391	0.0218389	3.86764	2.19325	-1.65717	14	71964792	71964875	84	+	2	1	4	5	3	14	7	1	4	0	2	4	8	2	13	1	2	2	1	2	1	0	0	0	2	4	7	4	3	2	2	0	3	c(ENST00000407322, ENST00000553525, ENST00000355512, ENST00000553530, ENST00000404301, ENST00000555571, ENST00000406236, ENST00000554474, ENST00000556437)	RGS6
ENSG00000141449	E008	12.3875	0.0526171	48.1099	4.02981e-12	1.01147e-08	8.14671	4.75668	-1.63965	18	21384206	21384403	198	+	22	7	9	25	22	29	32	1	8	9	14	31	60	6	18	3	11	1	2	25	11	2	0	25	33	13	26	4	6	15	33	19	15	c(ENST00000424526, ENST00000580732, ENST00000578368, ENST00000584446, ENST00000269218)	GREB1L
ENSG00000168000+ENSG00000177363+ENSG00000214753+ENSG00000234857	E020	2.5608	0.106284	14.7565	0.000122324	0.0191645	3.61577	2.06128	-1.63927	11	62690417	62690421	5	-	5	0	2	7	15	8	4	5	2	2	4	1	7	1	0	1	4	1	2	2	1	0	0	0	4	2	4	2	0	0	2	2	1	c(ENST00000684475, ENST00000684067, ENST00000403098, ENST00000403550, ENST00000682794, ENST00000683892, ENST00000682555, ENST00000405837, ENST00000684609, ENST00000407022, ENST00000449636, ENST00000403734, ENST00000301781, ENST00000679883, ENST00000682644, ENST00000683193, ENST00000684285, ENST00000524862, ENST00000684258, ENST00000683494, ENST00000683025, ENST00000684115, ENST00000421906, ENST00…
ENSG00000141551	E001	60.1666	0.211961	19.2067	1.17301e-05	0.00344631	15.494	9.68801	-1.63683	17	82239023	82239168	146	-	149	33	39	421	119	378	125	25	80	132	12	60	27	37	34	53	45	20	12	41	25	15	15	121	31	82	98	6	22	7	11	42	10	ENST00000584672	CSNK1D
ENSG00000171105	E018	20.4078	0.348518	19.0438	1.27753e-05	0.00364442	9.70031	5.7468	-1.63156	19	7150497	7150532	36	-	30	27	29	27	35	64	35	29	20	34	31	21	20	6	12	10	12	24	32	10	3	1	3	4	0	18	9	15	2	3	0	2	3	ENST00000302850	INSR
ENSG00000243696+ENSG00000213533+ENSG00000248592+ENSG00000272573+ENSG00000055955	E084	40.8492	0.289847	16.7305	4.3083e-05	0.00909506	13.3783	8.21888	-1.62309	3	52841690	52841784	95	-	50	42	52	165	88	173	44	36	50	26	66	90	75	25	21	11	24	46	37	47	7	11	8	17	10	60	11	28	17	7	25	13	6	ENST00000477591	NA
ENSG00000156265	E025	11.3726	0.104435	19.5064	1.00265e-05	0.00307897	7.53864	4.41164	-1.62054	21	29145559	29145707	149	+	12	9	5	32	10	23	29	11	9	1	10	18	20	6	32	5	1	6	4	12	10	10	8	10	18	6	32	12	10	10	17	6	19	ENST00000470800	MAP3K7CL
ENSG00000144061	E056	6.01399	0.112364	25.4693	4.49488e-07	0.000248793	5.82411	3.38205	-1.61332	2	110204900	110204961	62	-	11	4	5	25	17	14	13	3	1	4	4	15	31	1	13	6	2	3	1	7	1	0	5	7	13	11	7	3	7	2	12	3	6	c(ENST00000461707, ENST00000418527, ENST00000675752, ENST00000676165, ENST00000393272, ENST00000675356, ENST00000417665, ENST00000675067, ENST00000676053, ENST00000676028, ENST00000496524, ENST00000445609, ENST00000449600, ENST00000316534, ENST00000355301, ENST00000676258)	NPHP1
ENSG00000204764	E008	2.1338	0.119533	12.1713	0.000485294	0.0470754	3.53466	2.03841	-1.60502	5	170881806	170881838	33	+	13	2	0	5	6	5	18	0	4	1	2	3	1	3	3	1	0	1	1	3	2	0	0	1	6	1	3	0	0	0	0	5	2	c(ENST00000523189, ENST00000519256, ENST00000522533, ENST00000519949, ENST00000443155, ENST00000519130, ENST00000520864, ENST00000522066, ENST00000389118, ENST00000519944)	RANBP17
ENSG00000067606	E065	2.32023	0.310883	13.5666	0.000230243	0.0291892	3.54375	2.05164	-1.59379	1	2185191	2185390	200	+	3	2	2	0	3	7	1	0	2	6	1	7	7	0	8	1	0	0	0	6	0	0	1	7	6	5	7	1	1	4	5	1	3	c(ENST00000378567, ENST00000479263, ENST00000400921, ENST00000505322)	PRKCZ
ENSG00000058404	E025	12.6513	0.129324	31.0854	2.46915e-08	2.06584e-05	8.15083	4.83902	-1.59014	7	44228796	44228924	129	-	39	18	14	49	28	46	35	10	14	5	11	60	23	7	15	2	1	9	8	15	4	1	1	11	9	42	14	4	3	3	9	10	0	c(ENST00000395749, ENST00000489429)	CAMK2B
ENSG00000136235	E036	8.81252	0.245298	14.2764	0.000157832	0.0226644	6.79271	4.00049	-1.58786	7	23273372	23273520	149	+	22	10	4	21	22	47	25	4	4	6	4	7	19	6	5	3	3	3	20	13	4	3	0	7	6	20	8	9	7	1	17	6	2	ENST00000468723	GPNMB
ENSG00000272168	E020	5.15716	0.125393	13.8648	0.000196448	0.0262879	5.20805	3.04182	-1.58747	6	21754928	21755639	712	+	12	1	5	31	7	8	8	1	3	2	7	3	17	2	4	3	2	4	4	6	9	5	3	9	4	8	3	0	3	3	4	6	5	ENST00000669942	CASC15
ENSG00000101365	E006	10.3813	0.103459	25.6144	4.16923e-07	0.000233269	7.51911	4.45393	-1.58419	20	2659015	2659282	268	-	44	4	5	42	12	43	25	4	5	21	8	30	22	4	16	7	0	1	9	17	4	2	8	17	28	12	17	2	5	0	19	7	4	ENST00000613370	IDH3B
ENSG00000166411	E057	3.7091	0.140032	17.3663	3.08245e-05	0.00707822	4.47088	2.61356	-1.57552	15	78171050	78171255	206	+	11	3	4	15	3	23	8	2	5	3	5	6	5	2	2	0	0	0	5	2	0	2	1	3	1	6	11	5	0	0	2	9	1	c(ENST00000557960, ENST00000299518)	IDH3A
ENSG00000137177	E039	51.1266	0.12537	38.5139	5.43641e-10	7.67547e-07	14.5577	9.1962	-1.57213	6	17821786	17821905	120	-	118	33	57	176	135	200	185	49	47	33	45	97	72	34	16	29	30	54	32	55	15	17	18	54	17	51	46	46	14	7	41	47	3	ENST00000636847	KIF13A
ENSG00000159173	E002	7572.09	0.0415247	103.262	2.93698e-24	2.12307e-19	50.7854	42.4174	-1.57134	1	201403784	201408863	5080	-	22060	4302	6705	12555	20316	26717	38505	7573	6011	3978	9840	15005	9255	2724	12715	2130	3116	4916	5255	18052	2280	2978	3369	8987	6743	15717	5470	2904	2402	2153	6572	8107	2369	c(ENST00000622580, ENST00000361379)	TNNI1
ENSG00000175287+ENSG00000095319+ENSG00000251184	E029	3.48052	0.174231	13.8663	0.000196292	0.0262767	4.29085	2.51766	-1.56262	9	128940443	128940497	55	+	7	4	0	19	2	8	10	3	7	2	8	2	13	2	5	2	0	1	0	2	2	0	1	5	2	6	1	0	3	0	0	7	5	c(ENST00000308941, ENST00000421063, ENST00000412476, ENST00000487504, ENST00000424503, ENST00000419872, ENST00000372592, ENST00000353176, ENST00000442837)	NA
ENSG00000058404	E034	15.1001	0.175188	23.1778	1.47693e-06	0.000669782	8.49666	5.10878	-1.55953	7	44239589	44239663	75	-	25	11	10	41	38	32	37	16	18	16	23	28	16	18	5	9	16	9	13	9	6	4	7	15	2	23	20	9	3	1	2	7	2	c(ENST00000395749, ENST00000523845, ENST00000433930, ENST00000440254, ENST00000497584, ENST00000350811, ENST00000347193)	CAMK2B
ENSG00000127952	E013	8.77498	0.0796507	29.4071	5.86615e-08	4.44212e-05	6.75982	4.01929	-1.55915	7	76021851	76021992	142	-	24	5	4	18	25	23	12	11	8	5	3	23	17	5	18	1	11	1	3	26	7	1	2	4	12	17	14	7	5	5	6	13	11	c(ENST00000454618, ENST00000460184, ENST00000430497, ENST00000438695, ENST00000431581, ENST00000248600, ENST00000359697, ENST00000451157)	STYXL1
ENSG00000251364	E027	2.86514	0.0936972	18.0894	2.10767e-05	0.00534588	3.91858	2.30547	-1.55072	11	7450377	7450442	66	-	8	5	1	3	7	9	8	0	3	2	10	3	6	1	4	0	1	0	0	6	0	2	0	7	6	1	1	4	1	1	7	0	2	c(ENST00000504206, ENST00000530169, ENST00000530201, ENST00000526706, ENST00000654089, ENST00000664943, ENST00000526695, ENST00000622955, ENST00000671315)	SYT9-AS1
ENSG00000116688	E010	3.7242	0.114313	17.0799	3.58388e-05	0.00795179	4.31488	2.54276	-1.55026	1	11980276	11980280	5	+	6	3	7	20	2	9	8	4	3	4	8	13	4	1	8	1	2	1	2	6	0	0	1	2	3	1	3	5	1	1	1	2	0	c(ENST00000675872, ENST00000674817, ENST00000675959, ENST00000675053, ENST00000444836, ENST00000676426, ENST00000676369, ENST00000674658, ENST00000675530, ENST00000674548, ENST00000674706, ENST00000675194, ENST00000675817, ENST00000675298, ENST00000412236)	MFN2
ENSG00000100372	E017	8.11202	0.0838377	29.1645	6.64876e-08	4.9043e-05	6.53623	3.89386	-1.54964	22	40779126	40779757	632	-	14	7	1	20	11	22	14	3	9	6	6	19	20	7	29	1	5	5	3	12	13	3	1	7	14	13	16	0	1	5	24	26	5	ENST00000402844	SLC25A17
ENSG00000138162	E013	67.4595	0.108787	43.7084	3.81137e-11	7.40628e-08	15.9182	10.2781	-1.54624	10	122033094	122033153	60	+	184	56	81	192	94	160	168	84	73	71	117	72	92	43	30	22	39	33	84	47	16	25	39	39	22	60	34	26	36	13	22	36	9	ENST00000491540	TACC2
ENSG00000138162	E013	67.4595	0.108787	43.7084	3.81137e-11	7.40628e-08	15.9182	10.2781	-1.54624	10	122033094	122033153	60	+	184	56	81	192	94	160	168	84	73	71	117	72	92	43	30	22	39	33	84	47	16	25	39	39	22	60	34	26	36	13	22	36	9	ENST00000491540	TACC2
ENSG00000104714	E011	2.03534	0.0705364	15.5812	7.90376e-05	0.0140035	3.41348	2.00878	-1.54518	8	641114	641207	94	-	10	3	1	9	6	6	5	0	0	1	2	2	2	1	0	2	1	0	0	4	2	0	2	2	3	4	2	3	0	0	5	4	2	ENST00000523709	ERICH1
ENSG00000108039	E074	2.26535	0.0653882	16.1283	5.91925e-05	0.0114592	3.59786	2.12524	-1.53598	10	109923468	109923470	3	-	8	2	4	15	8	6	8	1	0	0	1	2	4	0	4	3	0	0	0	2	2	3	0	1	3	4	5	1	0	3	3	1	1	c(ENST00000502935, ENST00000403138, ENST00000369683, ENST00000430337, ENST00000322238)	XPNPEP1
ENSG00000141759	E009	12.5552	0.0564404	43.062	5.30333e-11	9.5841e-08	7.65146	4.63142	-1.52254	18	79976718	79976787	70	-	31	7	15	27	27	40	37	5	11	27	10	18	16	10	10	2	9	11	9	9	9	6	6	14	5	15	15	8	3	3	12	5	0	c(ENST00000585769, ENST00000355491)	TXNL4A
ENSG00000231607+ENSG00000283785	E043	2.47651	0.0736398	15.169	9.83049e-05	0.016404	3.70275	2.20543	-1.51287	13	50082004	50082023	20	-	8	1	0	14	2	3	7	3	1	3	2	3	1	0	9	3	2	1	0	7	2	1	0	5	5	3	4	2	0	1	3	2	3	c(ENST00000458725, ENST00000449579, ENST00000433070)	NA
ENSG00000172830	E015	1.52716	0.0724961	12.3274	0.000446367	0.0446784	2.96868	1.76672	-1.50895	11	67307075	67307113	39	+	5	1	1	5	5	4	2	0	2	2	3	3	5	0	5	0	0	0	0	1	0	2	1	0	3	3	3	0	0	1	3	2	2	c(ENST00000308127, ENST00000532881, ENST00000308298, ENST00000376757, ENST00000532181)	SSH3
ENSG00000241158	E018	2.26491	0.119797	13.5569	0.000231441	0.0292794	3.6435	2.17537	-1.50531	3	64582543	64582646	104	+	4	0	5	11	2	13	3	1	2	0	5	6	1	0	12	0	1	0	0	6	0	1	2	2	5	4	1	3	1	0	3	4	1	c(ENST00000471990, ENST00000626014, ENST00000647631, ENST00000625328)	ADAMTS9-AS1
ENSG00000164398+ENSG00000281938+ENSG00000239642	E094	3.38589	0.147814	12.9855	0.000313917	0.0355789	4.4149	2.6438	-1.50465	5	131993166	131993370	205	-	13	4	2	19	3	10	0	0	3	3	8	14	14	0	6	0	0	0	0	8	0	3	2	7	4	4	3	0	3	2	7	5	0	ENST00000477640	NA
ENSG00000137692+ENSG00000260966	E026	2.66385	0.0583621	18.8537	1.41136e-05	0.00391797	3.65043	2.18639	-1.49622	11	103092155	103092160	6	-	4	3	4	11	6	5	10	3	3	2	3	6	4	0	1	0	0	0	0	2	2	2	2	3	3	3	3	1	2	2	6	0	1	c(ENST00000525420, ENST00000531571, ENST00000529281, ENST00000531543, ENST00000260247)	NA
ENSG00000116688	E009	3.93696	0.0766922	20.2452	6.81251e-06	0.00230768	4.44144	2.67254	-1.49091	1	11980259	11980275	17	+	6	4	7	20	4	13	9	4	3	2	9	12	5	1	7	2	2	1	1	8	1	0	1	3	4	1	3	5	1	1	2	3	0	c(ENST00000675872, ENST00000674817, ENST00000675959, ENST00000675053, ENST00000444836, ENST00000676426, ENST00000676369, ENST00000675530, ENST00000674548, ENST00000674706, ENST00000675194, ENST00000675817, ENST00000675298, ENST00000412236)	MFN2
ENSG00000262880+ENSG00000170175+ENSG00000181323+ENSG00000272884+ENSG00000161958	E025	11.7505	0.130505	22.6315	1.96241e-06	0.00084039	7.70992	4.71936	-1.49036	17	7443557	7444081	525	+	74	13	13	50	39	28	16	8	3	16	5	22	33	4	15	3	10	2	6	5	2	5	2	1	14	44	12	2	3	2	11	10	3	c(ENST00000575082, ENST00000575310, ENST00000293829, ENST00000575331)	NA
ENSG00000166411	E058	7.58906	0.0744466	33.732	6.32517e-09	6.35042e-06	6.48631	3.95126	-1.4831	15	78171256	78171945	690	+	31	7	9	29	19	33	19	4	7	13	5	22	13	0	10	0	1	5	2	19	2	1	0	14	8	18	18	0	0	0	9	13	3	ENST00000299518	IDH3A
ENSG00000154358	E171	32.7111	0.063348	50.5047	1.18881e-12	3.52197e-09	11.8621	7.51684	-1.48163	1	228378618	228378795	178	+	52	41	56	193	61	110	69	24	43	19	42	101	62	12	17	5	11	14	11	31	13	4	11	22	13	54	26	18	16	9	19	24	9	c(ENST00000664353, ENST00000422127, ENST00000680850, ENST00000665495, ENST00000664862, ENST00000636476, ENST00000662438, ENST00000570156)	OBSCN
ENSG00000125868	E007	4.26706	0.0639078	20.4504	6.11964e-06	0.00212271	4.65541	2.82255	-1.47134	20	17605110	17605211	102	+	8	2	7	13	5	20	8	3	3	2	5	9	5	4	2	1	3	2	7	5	3	0	0	5	5	8	11	0	1	3	4	6	1	ENST00000449141	DSTN
ENSG00000134986	E001	31.2909	0.131291	27.4828	1.58497e-07	0.000103219	11.7235	7.44544	-1.47103	5	111662621	111665741	3121	-	42	47	17	213	80	75	100	13	34	27	33	18	59	21	13	4	16	28	27	32	6	8	12	52	25	81	35	6	8	5	6	25	6	ENST00000514515	NREP
ENSG00000148803	E005	2.98049	0.0531047	23.6796	1.13784e-06	0.000538296	4.11144	2.49228	-1.46584	10	133355203	133355436	234	-	9	1	1	11	9	7	4	2	3	2	7	10	5	1	7	0	0	0	0	7	1	0	3	3	9	0	6	4	0	1	5	5	4	c(ENST00000465384, ENST00000368551, ENST00000278025, ENST00000368552, ENST00000447176)	FUOM
ENSG00000186868	E016	4.19665	0.0399306	22.9175	1.69108e-06	0.00074267	4.55839	2.76856	-1.46512	17	45974385	45974471	87	+	11	5	3	10	6	15	10	4	2	6	3	7	6	7	2	2	0	6	0	8	1	2	3	8	6	4	6	0	1	1	4	3	2	c(ENST00000415613, ENST00000571987, ENST00000576518, ENST00000351559, ENST00000574436, ENST00000431008)	MAPT
ENSG00000272168	E012	5.15839	0.122057	14.4841	0.000141348	0.0209294	5.32003	3.24422	-1.46278	6	21668647	21668818	172	+	6	2	1	22	6	25	19	3	3	3	4	11	27	1	4	6	1	0	2	8	0	4	3	8	8	12	10	3	2	2	5	4	11	c(ENST00000669942, ENST00000606336, ENST00000653997, ENST00000662172, ENST00000651481, ENST00000659720, ENST00000655154, ENST00000606851, ENST00000651277)	CASC15
ENSG00000288592+ENSG00000180953+ENSG00000259332+ENSG00000136371+ENSG00000261229+ENSG00000288604	E017	3.63756	0.125566	13.2866	0.000267317	0.032249	4.4752	2.72484	-1.45688	15	79897161	79897379	219	-	17	1	3	23	4	8	13	2	3	4	1	9	3	1	3	4	0	2	0	5	1	4	2	6	2	10	8	2	2	0	7	3	0	ENST00000559722	NA
ENSG00000261553+ENSG00000118939+ENSG00000136153	E005	22.7403	0.0691057	37.1833	1.07529e-09	1.34948e-06	10.2106	6.45589	-1.44644	13	75549791	75549862	72	+	30	15	19	69	56	44	36	17	9	13	6	55	72	4	39	12	10	13	7	52	21	13	11	29	28	38	78	16	7	25	30	38	19	c(ENST00000563635, ENST00000377595)	NA
ENSG00000212443+ENSG00000075415	E002	2.89747	0.0934338	12.8627	0.000335192	0.0371742	3.63689	2.21607	-1.44613	12	98593625	98593649	25	+	6	8	3	6	8	2	8	4	2	4	2	7	2	3	2	2	0	0	1	3	1	1	0	0	2	5	4	1	0	1	2	3	2	c(ENST00000401722, ENST00000188376)	NA
ENSG00000058404	E024	14.2284	0.130721	26.2677	2.97217e-07	0.000174675	8.41766	5.25793	-1.4438	7	44226516	44226644	129	-	28	19	14	63	37	34	44	6	12	12	16	64	32	6	8	1	6	13	5	14	1	2	1	17	12	49	26	3	7	5	11	12	2	c(ENST00000395749, ENST00000489429)	CAMK2B
ENSG00000116688	E008	3.56631	0.118986	12.7166	0.000362416	0.03909	4.11162	2.51578	-1.43865	1	11980238	11980258	21	+	4	2	7	20	5	9	5	3	2	3	8	4	6	1	6	2	4	2	1	7	1	0	1	4	3	1	1	6	0	1	2	2	0	c(ENST00000675872, ENST00000674817, ENST00000675959, ENST00000675053, ENST00000444836, ENST00000676369, ENST00000675530, ENST00000674548, ENST00000675194, ENST00000675817, ENST00000675298, ENST00000412236)	MFN2
ENSG00000081189	E043	122	0.0525233	62.7344	2.36547e-15	1.61315e-11	19.7228	13.6623	-1.43796	5	88760988	88761022	35	-	197	101	161	230	247	214	354	133	95	109	108	217	264	31	121	50	76	106	62	147	72	52	78	149	189	202	182	62	36	36	103	149	41	c(ENST00000631026, ENST00000625585, ENST00000506716, ENST00000424173, ENST00000625674, ENST00000340208, ENST00000627659, ENST00000513252)	MEF2C
ENSG00000010810	E049	2.34304	0.0654024	14.674	0.000127799	0.019713	3.8455	2.35182	-1.4374	6	111754434	111754677	244	-	8	0	0	16	10	9	7	0	3	0	3	6	6	2	5	1	0	0	3	5	1	1	0	2	4	1	7	0	0	0	6	5	3	ENST00000462598	FYN
ENSG00000141449	E014	15.4906	0.0763439	24.1754	8.795e-07	0.000436654	8.44411	5.28687	-1.43729	18	21439521	21439637	117	+	24	9	6	36	10	32	9	12	11	18	10	34	43	15	26	7	8	8	5	26	12	14	10	35	24	30	48	4	4	6	49	21	10	c(ENST00000424526, ENST00000580732, ENST00000578368, ENST00000584446, ENST00000579454, ENST00000269218)	GREB1L
ENSG00000286215	E053	18.744	0.0868689	18.9362	1.3516e-05	0.00380466	9.37538	5.91076	-1.43607	6	127002835	127004066	1232	-	49	5	8	35	24	36	36	8	9	8	19	45	77	4	38	7	12	5	5	53	15	10	6	59	51	50	35	6	13	12	49	38	18	c(ENST00000651338, ENST00000650891)
ENSG00000052749	E017	7.82834	0.14202	13.2703	0.00026964	0.0323888	5.77233	3.56298	-1.43346	10	97367133	97367376	244	-	26	21	4	25	1	19	8	6	5	17	10	5	9	8	0	2	5	10	1	7	4	3	5	2	5	2	9	2	1	1	1	5	1	ENST00000491313	RRP12
ENSG00000141449	E012	10.3592	0.0748464	21.8401	2.96339e-06	0.00117701	7.06687	4.3938	-1.43239	18	21403872	21403994	123	+	24	10	4	3	22	20	24	2	4	9	7	32	28	3	37	7	4	7	1	13	11	6	5	11	12	13	24	6	4	12	34	20	8	c(ENST00000424526, ENST00000580732, ENST00000578368, ENST00000584446, ENST00000579454, ENST00000269218)	GREB1L
ENSG00000224609	E027	7.46585	0.0447627	27.752	1.37909e-07	9.11249e-05	5.95295	3.68722	-1.42588	1	59295765	59295992	228	-	14	5	5	7	13	11	11	2	7	0	3	18	16	5	36	4	2	4	2	21	6	8	5	20	19	11	16	2	5	4	14	13	11	ENST00000665577	FGGY-DT
ENSG00000104381	E001	1.77487	0.0675413	13.1415	0.000288833	0.033712	3.1966	1.97259	-1.40563	8	74320613	74320621	9	+	4	1	2	10	5	6	2	2	2	0	1	3	3	0	5	0	2	0	0	4	0	0	0	3	8	3	3	4	1	0	2	2	0	ENST00000675821	GDAP1
ENSG00000141449	E007	16.0653	0.0479238	34.1653	5.06225e-09	5.28811e-06	8.63101	5.46899	-1.40512	18	21383516	21383675	160	+	41	10	11	20	20	35	42	4	8	8	7	49	44	11	24	4	14	6	3	24	11	9	8	36	52	26	33	9	7	21	31	16	23	c(ENST00000424526, ENST00000580732, ENST00000578368, ENST00000584446, ENST00000269218)	GREB1L
ENSG00000212443+ENSG00000075415	E003	3.37299	0.101267	12.3748	0.000435169	0.0439715	3.85884	2.38772	-1.40354	12	98593650	98593654	5	+	9	8	5	6	7	2	9	5	2	4	2	7	2	3	2	2	1	0	1	3	3	2	0	0	2	6	4	2	0	1	2	3	2	c(ENST00000401722, ENST00000188376, ENST00000551917)	NA
ENSG00000154358	E168	25.7742	0.0785183	38.2999	6.06646e-10	8.40093e-07	10.358	6.65524	-1.40079	1	228377931	228377936	6	+	48	33	38	117	43	84	33	22	21	28	32	30	23	27	10	8	15	32	9	19	5	7	14	15	10	29	13	20	6	8	15	11	5	c(ENST00000664353, ENST00000422127, ENST00000680850, ENST00000665495, ENST00000664862, ENST00000636476, ENST00000662438)	OBSCN
ENSG00000104936+ENSG00000268434+ENSG00000185800	E010	6.72046	0.0609688	28.8473	7.83142e-08	5.66113e-05	5.58654	3.48507	-1.39974	19	45769793	45769846	54	-	11	10	10	18	5	11	14	12	2	6	4	8	4	0	12	0	0	1	1	25	5	6	3	8	6	3	15	5	3	9	3	8	6	c(ENST00000343373, ENST00000588522, ENST00000684007, ENST00000682259, ENST00000600370, ENST00000682994, ENST00000596686, ENST00000684672, ENST00000600757, ENST00000674226, ENST00000682335, ENST00000682529, ENST00000682436, ENST00000447742, ENST00000683830, ENST00000291270)	NA
ENSG00000187240	E030	2.81276	0.123952	12.9516	0.000319652	0.0360043	3.743	2.32352	-1.39308	11	103154695	103154809	115	+	7	2	4	5	1	1	1	3	2	2	8	2	7	1	5	1	0	1	0	5	3	0	0	8	4	3	9	1	0	2	16	2	2	c(ENST00000648198, ENST00000649323, ENST00000650373, ENST00000375735)	DYNC2H1
ENSG00000272980+ENSG00000213066+ENSG00000112486	E032	2.98694	0.0874222	12.2796	0.000457936	0.0454462	3.77154	2.34204	-1.39235	6	167040318	167040339	22	+	6	1	5	17	5	10	6	2	0	4	3	2	2	1	2	2	0	1	4	3	5	1	3	4	7	3	2	0	1	1	1	2	1	c(ENST00000366847, ENST00000622353, ENST00000646989)	NA
ENSG00000186868	E022	44.5257	0.132566	20.7144	5.33145e-06	0.00189105	13.4902	8.92248	-1.39207	17	45982866	45983177	312	+	85	50	45	147	60	119	89	43	22	35	56	108	83	37	29	24	25	38	26	49	11	15	28	36	21	86	89	33	13	14	26	31	10	c(ENST00000262410, ENST00000344290)	MAPT
ENSG00000162825	E142	2.79605	0.0762033	12.32	0.000448123	0.0447921	3.44261	2.14153	-1.38434	1	145401059	145401131	73	-	3	2	6	0	4	7	5	1	3	5	2	0	5	0	6	2	1	3	1	1	2	4	3	0	6	0	3	1	0	1	3	4	3	c(ENST00000392971, ENST00000369373, ENST00000620821, ENST00000594479, ENST00000622803)	NBPF20
ENSG00000106344	E002	2.65489	0.0693658	14.1225	0.000171281	0.0239544	3.87687	2.41686	-1.38199	7	128310397	128310479	83	-	7	0	2	5	13	15	8	2	4	1	1	2	2	3	9	1	0	2	0	8	0	3	0	1	6	6	4	2	0	0	5	1	4	c(ENST00000223073, ENST00000481788)	RBM28
ENSG00000116652+ENSG00000203965	E013	4.60963	0.172257	12.2051	0.000476593	0.0466391	4.96985	3.11562	-1.37745	1	63545916	63546057	142	+	17	3	4	13	11	6	12	5	1	1	3	7	16	6	24	4	1	1	1	8	0	1	0	7	1	6	18	2	4	1	8	11	2	c(ENST00000371088, ENST00000496956)	NA
ENSG00000102316	E005	4.5529	0.059098	18.5808	1.62851e-05	0.00436649	4.64593	2.90927	-1.37697	X	54808338	54808370	33	+	9	5	6	16	6	2	8	5	3	3	4	9	13	2	7	3	0	0	0	7	1	4	2	4	7	2	10	4	4	5	4	6	4	ENST00000218439	MAGED2
ENSG00000100373	E005	4.0236	0.0581301	19.6024	9.53494e-06	0.00296582	4.14995	2.59507	-1.37572	22	45289061	45289143	83	+	10	4	1	13	13	1	20	4	14	8	3	2	1	1	0	1	0	0	0	5	2	6	0	14	2	2	1	0	0	0	4	4	0	ENST00000216211	UPK3A
ENSG00000136003	E018	7.96944	0.0320614	35.3573	2.74443e-09	3.09981e-06	6.07842	3.83738	-1.37163	12	108567658	108567733	76	+	21	9	10	22	16	33	35	11	9	6	6	3	16	0	6	2	3	5	5	8	5	3	2	10	11	8	9	1	2	1	8	6	4	c(ENST00000535729, ENST00000539580, ENST00000539593, ENST00000547005, ENST00000545932)	ISCU
ENSG00000164122	E017	42.7349	0.162617	12.502	0.000406512	0.0420878	13.0869	8.69424	-1.36656	4	176269198	176269222	25	-	63	22	79	57	22	45	104	83	17	24	129	51	52	15	30	14	6	11	9	54	55	17	79	28	15	38	65	19	8	16	37	17	8	ENST00000296525	ASB5
ENSG00000116688	E011	4.26343	0.110997	15.653	7.60937e-05	0.0136559	4.54756	2.85678	-1.36655	1	11980281	11980298	18	+	5	4	8	22	5	11	9	3	5	4	7	18	4	0	8	1	2	1	4	9	0	0	1	4	4	3	4	6	1	1	1	2	0	c(ENST00000675872, ENST00000674817, ENST00000675959, ENST00000675053, ENST00000444836, ENST00000676426, ENST00000676369, ENST00000674658, ENST00000675530, ENST00000674548, ENST00000674910, ENST00000675194, ENST00000675817, ENST00000675298, ENST00000674706, ENST00000412236)	MFN2
ENSG00000262880+ENSG00000170175+ENSG00000181323+ENSG00000272884+ENSG00000161958	E009	5.80363	0.16099	13.6576	0.000219346	0.0283142	5.33806	3.36781	-1.3634	17	7439512	7439813	302	+	29	9	9	23	8	14	3	3	7	3	5	12	11	0	10	5	2	0	4	11	2	3	0	1	5	22	3	5	4	0	0	3	1	c(ENST00000293829, ENST00000575331)	NA
ENSG00000002746	E017	1.87926	0.0615423	11.9999	0.000532022	0.0499473	3.19724	2.00206	-1.3632	7	43360886	43360980	95	+	1	1	5	0	7	6	5	0	2	1	2	6	2	0	8	1	0	0	0	10	2	1	0	1	5	1	2	0	0	1	2	4	5	c(ENST00000395891, ENST00000453890, ENST00000492310)	HECW1
ENSG00000175287+ENSG00000095319+ENSG00000251184	E007	3.95243	0.0968534	14.4964	0.000140425	0.020844	4.39062	2.76095	-1.36193	9	128921482	128921591	110	+	11	8	1	23	4	7	2	5	4	2	6	7	6	1	6	2	0	2	3	9	2	3	0	1	11	3	8	0	0	2	1	4	2	c(ENST00000428610, ENST00000308941, ENST00000412476, ENST00000419552, ENST00000372592)	NA
ENSG00000198836	E024	37.8092	0.0590929	47.9315	4.41375e-12	1.1002e-08	12.4949	8.27233	-1.36146	3	193617784	193617837	54	+	131	34	46	81	113	166	163	24	38	18	28	49	53	16	26	4	21	51	27	27	11	11	9	37	52	50	44	21	7	10	43	33	11	c(ENST00000361715, ENST00000646277, ENST00000361510, ENST00000643329, ENST00000643737, ENST00000434811, ENST00000392437)	OPA1
ENSG00000149179	E009	2.49848	0.0728462	13.7454	0.00020933	0.0274328	3.47795	2.18153	-1.36055	11	46936768	46936777	10	+	3	3	2	8	3	10	8	2	2	3	1	2	1	1	4	1	1	4	1	3	0	0	0	1	7	2	2	2	3	0	7	2	3	c(ENST00000533124, ENST00000531648, ENST00000528488, ENST00000278460, ENST00000522712, ENST00000527234, ENST00000395460, ENST00000378618, ENST00000532840, ENST00000525279)	CSTPP1
ENSG00000211448	E033	6.42231	0.202127	13.8772	0.000195149	0.0261625	5.62639	3.55844	-1.35999	14	80387678	80387757	80	-	10	5	4	7	21	56	46	0	20	3	7	15	5	0	0	0	1	2	0	12	0	3	8	3	2	12	4	1	0	0	25	3	2	ENST00000554188	DIO2
ENSG00000285336+ENSG00000145075+ENSG00000284862	E002	25.0996	0.142804	16.4263	5.05781e-05	0.0102413	10.2505	6.67844	-1.35569	3	180609511	180609800	290	-	51	13	13	34	33	61	43	5	14	5	14	47	83	26	86	8	14	19	21	49	26	7	13	60	47	40	46	30	14	11	36	36	31	ENST00000489868	NA
ENSG00000002586	E027	7.61809	0.0951054	17.5421	2.8101e-05	0.00660387	5.98899	3.80013	-1.35543	X	2727293	2727343	51	+	17	5	18	27	13	14	22	4	10	3	5	19	5	7	9	2	5	2	7	11	11	4	0	4	4	11	8	6	1	1	7	9	1	ENST00000381184	CD99
ENSG00000106571	E028	2.30128	0.0957954	12.7236	0.000361079	0.0389923	3.52037	2.21459	-1.35244	7	42220173	42220661	489	-	8	0	4	6	3	7	5	0	1	1	1	1	5	4	17	5	0	1	0	5	3	1	0	0	8	4	3	0	1	0	0	5	2	ENST00000678978	GLI3
ENSG00000261553+ENSG00000118939+ENSG00000136153	E015	48.1342	0.0375491	58.9725	1.59888e-14	7.80936e-11	13.8147	9.28127	-1.35102	13	75594915	75594990	76	+	98	13	20	104	104	122	135	13	26	26	35	116	83	23	116	21	23	34	19	87	36	43	32	71	83	88	116	17	25	46	113	102	34	c(ENST00000419068, ENST00000377595, ENST00000606347, ENST00000618773, ENST00000570285, ENST00000471792, ENST00000563635)	NA
ENSG00000261553+ENSG00000118939+ENSG00000136153	E017	42.4786	0.0605268	41.229	1.35396e-10	2.21435e-07	13.0597	8.72442	-1.34817	13	75604769	75604827	59	+	82	20	22	44	97	119	93	19	38	22	19	97	91	18	91	14	14	28	26	68	42	25	14	78	37	102	94	26	20	49	95	88	32	c(ENST00000419068, ENST00000377595, ENST00000606347, ENST00000618773, ENST00000607339)	NA
ENSG00000100678	E017	3.11858	0.103942	16.9212	3.89647e-05	0.00843815	3.93656	2.48614	-1.34478	14	70063823	70063929	107	-	10	4	2	5	1	11	4	3	1	2	4	5	4	2	7	3	1	0	1	1	0	1	3	8	10	7	11	0	3	1	4	0	3	c(ENST00000528359, ENST00000357887)	SLC8A3
ENSG00000286215	E075	18.2955	0.0766064	14.1455	0.000169199	0.0238029	8.93865	5.79644	-1.34169	6	127124687	127125891	1205	-	25	8	11	17	19	44	25	12	2	5	31	66	36	24	50	4	9	8	5	71	12	10	16	47	28	21	22	7	15	9	53	33	15	ENST00000650777
ENSG00000158169	E045	2.35339	0.0576659	13.1714	0.000284258	0.0334335	3.56636	2.25599	-1.33673	9	95249331	95249369	39	-	6	1	2	10	6	3	4	4	2	0	0	2	9	2	3	0	0	0	0	3	2	1	0	6	4	2	10	1	2	2	7	6	2	c(ENST00000647882, ENST00000433829, ENST00000474949, ENST00000375305, ENST00000647778, ENST00000650176, ENST00000649611, ENST00000490972, ENST00000649519, ENST00000289081, ENST00000648415)	FANCC
ENSG00000071082	E003	5.4018	0.121076	12.8303	0.000341059	0.0375712	4.88184	3.10504	-1.33411	2	101002289	101002292	4	+	6	5	7	18	5	15	8	9	8	4	1	4	8	2	1	1	2	2	8	9	0	6	5	2	6	3	9	5	0	1	4	7	3	c(ENST00000264258, ENST00000409000, ENST00000409028)	RPL31
ENSG00000199645+ENSG00000164346	E001	6.20745	0.113436	17.5584	2.78618e-05	0.00656046	5.57511	3.55775	-1.333	5	74766991	74767247	257	+	11	9	6	20	9	6	7	5	8	6	4	31	22	5	9	2	0	2	0	12	2	5	3	7	15	10	11	2	2	1	9	10	0	ENST00000296802	NA
ENSG00000154358	E135	143.442	0.0618698	53.0067	3.3241e-13	1.26469e-09	20.3474	14.5953	-1.33248	1	228365436	228365560	125	+	281	220	196	575	235	328	213	117	134	142	233	313	230	62	63	56	70	100	82	127	39	38	93	93	78	142	124	94	62	24	66	80	24	c(ENST00000422127, ENST00000680850, ENST00000636476, ENST00000662438, ENST00000570156)	OBSCN
ENSG00000256453+ENSG00000170445	E007	2.57905	0.0820174	12.5436	0.000397563	0.0414702	3.55125	2.25163	-1.32988	5	140673577	140673903	327	-	5	3	2	12	5	5	6	6	1	4	0	6	2	0	9	1	1	2	1	6	1	0	0	4	1	3	3	1	2	0	4	0	1	c(ENST00000674523, ENST00000506579, ENST00000431330, ENST00000675094, ENST00000675851, ENST00000675898, ENST00000676327, ENST00000675355, ENST00000675763, ENST00000675366, ENST00000675698, ENST00000675967)	NA
ENSG00000141449	E015	18.8841	0.0744612	21.695	3.19618e-06	0.00125221	8.92243	5.81649	-1.32545	18	21440269	21440388	120	+	11	15	20	14	12	41	23	18	12	9	14	56	37	16	27	18	2	10	3	34	18	16	14	42	25	24	53	8	5	17	57	25	15	c(ENST00000424526, ENST00000580732, ENST00000578368, ENST00000584446, ENST00000579454, ENST00000269218)	GREB1L
ENSG00000251537+ENSG00000221926+ENSG00000241322	E021	3.40673	0.062164	16.1929	5.72071e-05	0.0111706	4.1057	2.61371	-1.32321	17	15612701	15612823	123	-	12	7	2	6	12	13	13	1	4	0	6	11	5	5	5	0	3	0	0	5	2	0	2	3	2	3	1	1	1	1	3	3	1	c(ENST00000455584, ENST00000395906, ENST00000395667, ENST00000261644)	NA
ENSG00000131018	E181	6.34269	0.131496	12.685	0.000368596	0.0395442	5.72773	3.6733	-1.32047	6	152430482	152430579	98	-	15	1	1	24	8	21	32	0	9	7	2	20	14	2	17	2	9	1	5	18	7	1	0	7	6	2	12	4	1	4	14	12	1	c(ENST00000423061, ENST00000367255, ENST00000461872, ENST00000367253)	SYNE1
ENSG00000234807	E004	2.14355	0.0875558	13.2907	0.000266727	0.0322317	3.57114	2.27224	-1.31981	1	58785156	58785305	150	+	10	0	0	15	2	9	4	0	1	0	0	6	4	0	11	1	5	1	0	4	0	0	0	4	3	4	4	1	2	1	8	2	4	c(ENST00000649834, ENST00000663144, ENST00000653297, ENST00000669294, ENST00000419531)	LINC01135
ENSG00000226026	E007	4.34105	0.0822532	17.6726	2.62375e-05	0.00627197	4.54358	2.90088	-1.31924	1	95233700	95233957	258	-	8	6	3	15	3	3	7	6	3	2	2	8	4	0	15	8	0	0	1	4	4	2	0	13	8	9	13	1	5	0	5	2	6	c(ENST00000419846, ENST00000663020, ENST00000421762)	RWDD3-DT
[truncated: 3,699 more rows]

## Sheet: DEXSeqResults_severeDM1
groupID	featureID	exonBaseMean	dispersion	stat	pvalue	padj	control	DM1	log2fold_DM1_control	genomicData.seqnames	genomicData.start	genomicData.end	genomicData.width	genomicData.strand	countData.control1_M	countData.control2_F	countData.control3_M	countData.control4_F	countData.control5_M	countData.control6_F	countData.control7_M	countData.control8_F	countData.control9_M	countData.control10_M	countData.control11_F	countData.DM1_3_M	countData.DM1_9_M	countData.DM1_10_M	countData.DM1_11_M	countData.DM1_12_M	countData.DM1_19_F	countData.DM1_23_F	countData.DM1_24_F	countData.DM1_32_F	countData.DM1_34_M	countData.DM1_35_M	countData.DM1_38_F	countData.DM1_40_M	transcripts	external_gene_name
[truncated: 11,327 more rows]
