# Supplementary material for: Nuclear envelope transmembrane proteins involved in genome organization are misregulated in myotonic dystrophy type 1 muscle
Source: Front Cell Dev Biol. 2023 Jan 9;10:1007331. doi: 10.3389/fcell.2022.1007331 (PMC9868253; doi:10.3389/fcell.2022.1007331)
Supplement: Supplementary file 3 [file Table3.XLSX]

## Sheet: cassette
# {
# "dpsi_changing_threshold": 0.1,
# "dpsi_nonchanging_threshold": 0.95,
# "dpsi_probability_changing_threshold": 0.95,
# "voila_version": "2.4.dev3+g85d07819"
# }
module_id	gene_id	gene_name	seqid	strand	lsv_id	event_id	complex	denovo	reference_exon_coord	spliced_with	spliced_with_coord	junction_name	junction_coord	event_size	event_non_changing	event_changing	junction_changing	Control_median_psi	DM1_median_psi	DM1-Control_median_dpsi	DM1-Control_probability_changing	DM1-Control_probability_non_changing
gene:ENSG00000139793_1	gene:ENSG00000139793	MBNL2	13	+	gene:ENSG00000139793:s:97347041-97347067	gene:ENSG00000139793_1_CE_1	FALSE	FALSE	97347041-97347067	C2	97357482-97357635	C1_C2	97347067-97357482	54	FALSE	TRUE	TRUE	0.934	0.596	-0.343	1	0
gene:ENSG00000139793_1	gene:ENSG00000139793	MBNL2	13	+	gene:ENSG00000139793:s:97347041-97347067	gene:ENSG00000139793_1_CE_1	FALSE	FALSE	97347041-97347067	A	97356796-97356849	C1_A	97347067-97356796	54	FALSE	TRUE	TRUE	0.066	0.404	0.343	1	0
gene:ENSG00000139793_1	gene:ENSG00000139793	MBNL2	13	+	gene:ENSG00000139793:t:97357482-97357635	gene:ENSG00000139793_1_CE_1	FALSE	FALSE	97357482-97357635	C1	97347041-97347067	C2_C1	97347067-97357482	54	FALSE	TRUE	TRUE	0.935	0.545	-0.396	1	0
gene:ENSG00000139793_1	gene:ENSG00000139793	MBNL2	13	+	gene:ENSG00000139793:t:97357482-97357635	gene:ENSG00000139793_1_CE_1	FALSE	FALSE	97357482-97357635	A	97356796-97356849	C2_A	97356849-97357482	54	FALSE	TRUE	TRUE	0.062	0.455	0.398	1	0
gene:ENSG00000139793_2	gene:ENSG00000139793	MBNL2	13	+	gene:ENSG00000139793:s:97357482-97357635	gene:ENSG00000139793_2_CE_1	FALSE	FALSE	97357482-97357635	C2	97391322-97394120	C1_C2	97357635-97391322	95	FALSE	TRUE	TRUE	0.89	0.409	-0.487	1	0
gene:ENSG00000139793_2	gene:ENSG00000139793	MBNL2	13	+	gene:ENSG00000139793:s:97357482-97357635	gene:ENSG00000139793_2_CE_1	FALSE	FALSE	97357482-97357635	A	97366459-97366553	C1_A	97357635-97366459	95	FALSE	TRUE	TRUE	0.109	0.589	0.485	1	0
gene:ENSG00000139793_2	gene:ENSG00000139793	MBNL2	13	+	gene:ENSG00000139793:t:97391322-97394120	gene:ENSG00000139793_2_CE_1	FALSE	FALSE	97391322-97394120	C1	97357482-97357635	C2_C1	97357635-97391322	95	FALSE	TRUE	TRUE	0.755	0.252	-0.518	1	0
gene:ENSG00000139793_2	gene:ENSG00000139793	MBNL2	13	+	gene:ENSG00000139793:t:97391322-97394120	gene:ENSG00000139793_2_CE_1	FALSE	FALSE	97391322-97394120	A	97366459-97366553	C2_A	97366553-97391322	95	FALSE	TRUE	TRUE	0.243	0.748	0.519	1	0
gene:ENSG00000116237_1	gene:ENSG00000116237	ICMT	1	-	gene:ENSG00000116237:s:6234886-6234974	gene:ENSG00000116237_1_CE_1	FALSE	FALSE	6234886-6234974	C2	6233474-6233643	C1_C2	6233643-6234886	107	FALSE	FALSE	TRUE	0.905	0.728	-0.182	0.984	0
gene:ENSG00000116237_1	gene:ENSG00000116237	ICMT	1	-	gene:ENSG00000116237:s:6234886-6234974	gene:ENSG00000116237_1_CE_1	FALSE	FALSE	6234886-6234974	A	6234405-6234511	C1_A	6234511-6234886	107	FALSE	FALSE	TRUE	0.074	0.243	0.164	0.98	0
gene:ENSG00000116237_1	gene:ENSG00000116237	ICMT	1	-	gene:ENSG00000116237:t:6233474-6233643	gene:ENSG00000116237_1_CE_1	FALSE	FALSE	6233474-6233643	C1	6234886-6234974	C2_C1	6233643-6234886	107	FALSE	FALSE	FALSE	0.928	0.778	-0.15	0.95	0.001
gene:ENSG00000116237_1	gene:ENSG00000116237	ICMT	1	-	gene:ENSG00000116237:t:6233474-6233643	gene:ENSG00000116237_1_CE_1	FALSE	FALSE	6233474-6233643	A	6234405-6234511	C2_A	6233643-6234405	107	FALSE	FALSE	FALSE	0.072	0.222	0.15	0.95	0.001
gene:ENSG00000120729_1	gene:ENSG00000120729	MYOT	5	+	gene:ENSG00000120729:s:137870441-137870525	gene:ENSG00000120729_1_CE_1	TRUE	FALSE	137870441-137870525	C2	137875829-137876194	C1_C2	137870525-137875829	131	FALSE	FALSE	TRUE	0.212	0.078	-0.15	0.966	0
gene:ENSG00000120729_1	gene:ENSG00000120729	MYOT	5	+	gene:ENSG00000120729:s:137870441-137870525	gene:ENSG00000120729_1_CE_1	TRUE	FALSE	137870441-137870525	A	137870877-137871007	C1_A	137870525-137870877	131	FALSE	FALSE	FALSE	0.108	0.104	0.001	0	0.912
gene:ENSG00000120729_1	gene:ENSG00000120729	MYOT	5	+	gene:ENSG00000120729:t:137875829-137876194	gene:ENSG00000120729_1_CE_1	TRUE	FALSE	137875829-137876194	C1	137870441-137870525	C2_C1	137870525-137875829	131	FALSE	FALSE	TRUE	0.324	0.127	-0.205	1	0
gene:ENSG00000120729_1	gene:ENSG00000120729	MYOT	5	+	gene:ENSG00000120729:t:137875829-137876194	gene:ENSG00000120729_1_CE_1	TRUE	FALSE	137875829-137876194	A	137870877-137871007	C2_A	137871007-137875829	131	FALSE	FALSE	TRUE	0.676	0.873	0.205	1	0
gene:ENSG00000165795_1	gene:ENSG00000165795	NDRG2	14	-	gene:ENSG00000165795:s:21025029-21025061	gene:ENSG00000165795_1_CE_1	TRUE	FALSE	21025029-21025061	C2	21023241-21023321	C1_C2	21023321-21025029	67	FALSE	FALSE	FALSE	0.365	0.473	0.102	0.533	0.079
gene:ENSG00000165795_1	gene:ENSG00000165795	NDRG2	14	-	gene:ENSG00000165795:s:21025029-21025061	gene:ENSG00000165795_1_CE_1	TRUE	FALSE	21025029-21025061	A	21024030-21024096	C1_A	21024096-21025029	67	FALSE	FALSE	FALSE	0.635	0.527	-0.102	0.53	0.079
gene:ENSG00000165795_1	gene:ENSG00000165795	NDRG2	14	-	gene:ENSG00000165795:t:21023241-21023740	gene:ENSG00000165795_1_CE_1	TRUE	FALSE	21023241-21023321	C1	21025029-21025061	C2_C1	21023321-21025029	67	FALSE	FALSE	FALSE	0.223	0.181	-0.045	0.048	0.415
gene:ENSG00000165795_1	gene:ENSG00000165795	NDRG2	14	-	gene:ENSG00000165795:t:21023241-21023740	gene:ENSG00000165795_1_CE_1	TRUE	FALSE	21023241-21023321	A	21024030-21024096	C2_A	21023321-21024030	67	FALSE	FALSE	FALSE	0.55	0.538	-0.015	0.001	0.667
gene:ENSG00000165795_1	gene:ENSG00000165795	NDRG2	14	-	gene:ENSG00000165795:s:21025677-21025848	gene:ENSG00000165795_1_CE_2	TRUE	FALSE	21025677-21025848	C2	21023241-21023321	C1_C2	21023321-21025677	67	FALSE	FALSE	FALSE	0.315	0.351	0.022	0.048	0.461
gene:ENSG00000165795_1	gene:ENSG00000165795	NDRG2	14	-	gene:ENSG00000165795:s:21025677-21025848	gene:ENSG00000165795_1_CE_2	TRUE	FALSE	21025677-21025848	A	21024030-21024096	C1_A	21024096-21025677	67	FALSE	FALSE	FALSE	0.685	0.649	-0.022	0.048	0.461
gene:ENSG00000165795_1	gene:ENSG00000165795	NDRG2	14	-	gene:ENSG00000165795:t:21023241-21023740	gene:ENSG00000165795_1_CE_2	TRUE	FALSE	21023241-21023321	C1	21025677-21025848	C2_C1	21023321-21025677	67	FALSE	FALSE	FALSE	0.133	0.156	0.029	0	0.554
gene:ENSG00000165795_1	gene:ENSG00000165795	NDRG2	14	-	gene:ENSG00000165795:t:21023241-21023740	gene:ENSG00000165795_1_CE_2	TRUE	FALSE	21023241-21023321	A	21024030-21024096	C2_A	21023321-21024030	67	FALSE	FALSE	FALSE	0.55	0.538	-0.015	0.001	0.667
gene:ENSG00000054523_1	gene:ENSG00000054523	KIF1B	1	+	gene:ENSG00000054523:s:10277986-10278128	gene:ENSG00000054523_1_CE_1	TRUE	FALSE	10277986-10278128	C2	10282322-10282383	C1_C2	10278128-10282322	42	FALSE	FALSE	FALSE	0.248	0.15	-0.098	0.492	0.075
gene:ENSG00000054523_1	gene:ENSG00000054523	KIF1B	1	+	gene:ENSG00000054523:s:10277986-10278128	gene:ENSG00000054523_1_CE_1	TRUE	FALSE	10277986-10278128	A	10279097-10279138	C1_A	10278128-10279097	42	FALSE	FALSE	FALSE	0.442	0.579	0.137	0.826	0.002
gene:ENSG00000054523_1	gene:ENSG00000054523	KIF1B	1	+	gene:ENSG00000054523:t:10282322-10282383	gene:ENSG00000054523_1_CE_1	TRUE	FALSE	10282322-10282383	C1	10277986-10278128	C2_C1	10278128-10282322	42	FALSE	FALSE	TRUE	0.637	0.371	-0.264	0.999	0
gene:ENSG00000054523_1	gene:ENSG00000054523	KIF1B	1	+	gene:ENSG00000054523:t:10282322-10282383	gene:ENSG00000054523_1_CE_1	TRUE	FALSE	10282322-10282383	A	10279097-10279138	C2_A	10279138-10282322	42	FALSE	FALSE	TRUE	0.363	0.629	0.264	0.999	0
gene:ENSG00000054523_1	gene:ENSG00000054523	KIF1B	1	+	gene:ENSG00000054523:s:10277986-10278128	gene:ENSG00000054523_1_CE_2	TRUE	FALSE	10277986-10278128	C2	10282400-10282533	C1_C2	10278128-10282400	42	FALSE	FALSE	FALSE	0.192	0.144	-0.047	0.094	0.343
gene:ENSG00000054523_1	gene:ENSG00000054523	KIF1B	1	+	gene:ENSG00000054523:s:10277986-10278128	gene:ENSG00000054523_1_CE_2	TRUE	FALSE	10277986-10278128	A	10279097-10279138	C1_A	10278128-10279097	42	FALSE	FALSE	FALSE	0.442	0.579	0.137	0.826	0.002
gene:ENSG00000054523_1	gene:ENSG00000054523	KIF1B	1	+	gene:ENSG00000054523:t:10282400-10282533	gene:ENSG00000054523_1_CE_2	TRUE	FALSE	10282400-10282533	C1	10277986-10278128	C2_C1	10278128-10282400	42	FALSE	FALSE	FALSE	0.11	0.106	0.001	0	0.823
gene:ENSG00000054523_1	gene:ENSG00000054523	KIF1B	1	+	gene:ENSG00000054523:t:10282400-10282533	gene:ENSG00000054523_1_CE_2	TRUE	FALSE	10282400-10282533	A	10279097-10279138	C2_A	10279138-10282400	42	FALSE	FALSE	FALSE	0.077	0.088	0	0	0.998
gene:ENSG00000054523_2	gene:ENSG00000054523	KIF1B	1	+	gene:ENSG00000054523:s:10343232-10343287	gene:ENSG00000054523_2_CE_1	TRUE	FALSE	10343232-10343287	C2	10345845-10345953	C1_C2	10343287-10345845	201	FALSE	FALSE	TRUE	0.929	0.729	-0.192	0.966	0.001
gene:ENSG00000054523_2	gene:ENSG00000054523	KIF1B	1	+	gene:ENSG00000054523:s:10343232-10343287	gene:ENSG00000054523_2_CE_1	TRUE	FALSE	10343232-10343287	A	10344090-10344290	C1_A	10343287-10344090	201	FALSE	FALSE	FALSE	0.046	0.14	0.076	0.327	0.134
gene:ENSG00000054523_2	gene:ENSG00000054523	KIF1B	1	+	gene:ENSG00000054523:t:10345621-10345953	gene:ENSG00000054523_2_CE_1	TRUE	FALSE	10345845-10345953	C1	10343232-10343287	C2_C1	10343287-10345845	201	FALSE	FALSE	FALSE	0.892	0.686	-0.197	0.947	0.002
gene:ENSG00000054523_2	gene:ENSG00000054523	KIF1B	1	+	gene:ENSG00000054523:t:10345621-10345953	gene:ENSG00000054523_2_CE_1	TRUE	FALSE	10345845-10345953	A	10344090-10344290	C2_A	10344290-10345845	201	FALSE	FALSE	FALSE	0.024	0.113	0.085	0.392	0.074
gene:ENSG00000171055_1	gene:ENSG00000171055	FEZ2	2	-	gene:ENSG00000171055:s:36578597-36578865	gene:ENSG00000171055_1_CE_1	TRUE	FALSE	36578597-36578865	C2	36555289-36555748	C1_C2	36555748-36578597	76	FALSE	FALSE	FALSE	0.144	0.057	-0.067	0.17	0.285
gene:ENSG00000171055_1	gene:ENSG00000171055	FEZ2	2	-	gene:ENSG00000171055:s:36578597-36578865	gene:ENSG00000171055_1_CE_1	TRUE	FALSE	36578597-36578865	A	36558438-36558513	C1_A	36558513-36578597	76	FALSE	FALSE	TRUE	0.63	0.395	-0.238	1	0
gene:ENSG00000171055_1	gene:ENSG00000171055	FEZ2	2	-	gene:ENSG00000171055:t:36555289-36555748	gene:ENSG00000171055_1_CE_1	TRUE	FALSE	36555289-36555748	C1	36578597-36578865	C2_C1	36555748-36578597	76	FALSE	FALSE	FALSE	0.088	0.037	-0.055	0.044	0.403
gene:ENSG00000171055_1	gene:ENSG00000171055	FEZ2	2	-	gene:ENSG00000171055:t:36555289-36555748	gene:ENSG00000171055_1_CE_1	TRUE	FALSE	36555289-36555748	A	36558438-36558513	C2_A	36555748-36558438	76	FALSE	FALSE	FALSE	0.857	0.872	0.006	0	0.815
gene:ENSG00000171055_1	gene:ENSG00000171055	FEZ2	2	-	gene:ENSG00000171055:s:36578597-36578865	gene:ENSG00000171055_1_CE_2	TRUE	FALSE	36578597-36578865	C2	36558438-36558513	C1_C2	36558513-36578597	81	FALSE	TRUE	TRUE	0.63	0.395	-0.238	1	0
gene:ENSG00000171055_1	gene:ENSG00000171055	FEZ2	2	-	gene:ENSG00000171055:s:36578597-36578865	gene:ENSG00000171055_1_CE_2	TRUE	FALSE	36578597-36578865	A	36560785-36560865	C1_A	36560865-36578597	81	FALSE	TRUE	TRUE	0.226	0.549	0.326	1	0
gene:ENSG00000171055_1	gene:ENSG00000171055	FEZ2	2	-	gene:ENSG00000171055:t:36558438-36559255	gene:ENSG00000171055_1_CE_2	TRUE	FALSE	36558438-36558513	C1	36578597-36578865	C2_C1	36558513-36578597	81	FALSE	TRUE	TRUE	0.692	0.388	-0.314	1	0
gene:ENSG00000171055_1	gene:ENSG00000171055	FEZ2	2	-	gene:ENSG00000171055:t:36558438-36559255	gene:ENSG00000171055_1_CE_2	TRUE	FALSE	36558438-36558513	A	36560785-36560865	C2_A	36558513-36560785	81	FALSE	TRUE	TRUE	0.148	0.362	0.217	1	0
gene:ENSG00000171055_2	gene:ENSG00000171055	FEZ2	2	-	gene:ENSG00000171055:s:36555289-36555748	gene:ENSG00000171055_2_CE_1	TRUE	FALSE	36555683-36555748	C2	36552304-36553179	C1_C2	36553179-36555683	55	FALSE	FALSE	TRUE	0.906	0.63	-0.287	1	0
gene:ENSG00000171055_2	gene:ENSG00000171055	FEZ2	2	-	gene:ENSG00000171055:s:36555289-36555748	gene:ENSG00000171055_2_CE_1	TRUE	TRUE	36555683-36555748	A	36554170-36554224	C1_A	36554224-36555683	55	FALSE	FALSE	FALSE	0.002	0.06	0.051	0	0.477
gene:ENSG00000171055_2	gene:ENSG00000171055	FEZ2	2	-	gene:ENSG00000171055:t:36552304-36553179	gene:ENSG00000171055_2_CE_1	TRUE	FALSE	36552304-36553179	C1	36555683-36555748	C2_C1	36553179-36555683	55	FALSE	FALSE	TRUE	0.933	0.718	-0.207	1	0
gene:ENSG00000171055_2	gene:ENSG00000171055	FEZ2	2	-	gene:ENSG00000171055:t:36552304-36553179	gene:ENSG00000171055_2_CE_1	TRUE	FALSE	36552304-36553179	A	36554170-36554224	C2_A	36553179-36554170	55	FALSE	FALSE	FALSE	0.005	0.124	0.103	0.55	0
gene:ENSG00000171055_2	gene:ENSG00000171055	FEZ2	2	-	gene:ENSG00000171055:s:36555289-36555748	gene:ENSG00000171055_2_CE_2	TRUE	FALSE	36555683-36555748	C2	36552304-36553179	C1_C2	36553179-36555683	93	FALSE	FALSE	TRUE	0.906	0.63	-0.287	1	0
gene:ENSG00000171055_2	gene:ENSG00000171055	FEZ2	2	-	gene:ENSG00000171055:s:36555289-36555748	gene:ENSG00000171055_2_CE_2	TRUE	FALSE	36555683-36555748	A	36554170-36554262	C1_A	36554262-36555683	93	FALSE	FALSE	FALSE	0.021	0.151	0.125	0.747	0
gene:ENSG00000171055_2	gene:ENSG00000171055	FEZ2	2	-	gene:ENSG00000171055:t:36552304-36553179	gene:ENSG00000171055_2_CE_2	TRUE	FALSE	36552304-36553179	C1	36555683-36555748	C2_C1	36553179-36555683	93	FALSE	FALSE	TRUE	0.933	0.718	-0.207	1	0
gene:ENSG00000171055_2	gene:ENSG00000171055	FEZ2	2	-	gene:ENSG00000171055:t:36552304-36553179	gene:ENSG00000171055_2_CE_2	TRUE	FALSE	36552304-36553179	A	36554170-36554262	C2_A	36553179-36554170	93	FALSE	FALSE	FALSE	0.005	0.124	0.103	0.55	0
gene:ENSG00000160299_1	gene:ENSG00000160299	PCNT	21	+	gene:ENSG00000160299:s:46391164-46391376	gene:ENSG00000160299_1_CE_1	FALSE	FALSE	46391164-46391376	C2	46397265-46397494	C1_C2	46391376-46397265	33	FALSE	TRUE	TRUE	0.119	0.875	0.78	1	0
gene:ENSG00000160299_1	gene:ENSG00000160299	PCNT	21	+	gene:ENSG00000160299:s:46391164-46391376	gene:ENSG00000160299_1_CE_1	FALSE	FALSE	46391164-46391376	A	46394504-46394536	C1_A	46391376-46394504	33	FALSE	TRUE	TRUE	0.881	0.125	-0.78	1	0
gene:ENSG00000160299_1	gene:ENSG00000160299	PCNT	21	+	gene:ENSG00000160299:t:46397265-46397494	gene:ENSG00000160299_1_CE_1	FALSE	FALSE	46397265-46397494	C1	46391164-46391376	C2_C1	46391376-46397265	33	FALSE	TRUE	TRUE	0.072	0.825	0.771	1	0
gene:ENSG00000160299_1	gene:ENSG00000160299	PCNT	21	+	gene:ENSG00000160299:t:46397265-46397494	gene:ENSG00000160299_1_CE_1	FALSE	FALSE	46397265-46397494	A	46394504-46394536	C2_A	46394536-46397265	33	FALSE	TRUE	TRUE	0.928	0.175	-0.771	1	0
gene:ENSG00000147573_1	gene:ENSG00000147573	TRIM55	8	+	gene:ENSG00000147573:s:66152298-66152627	gene:ENSG00000147573_1_CE_1	TRUE	FALSE	66152298-66152627	C2	66174471-66175485	C1_C2	66152627-66174471	288	FALSE	FALSE	TRUE	0.124	0.393	0.272	1	0
gene:ENSG00000147573_1	gene:ENSG00000147573	TRIM55	8	+	gene:ENSG00000147573:s:66152298-66152627	gene:ENSG00000147573_1_CE_1	TRUE	FALSE	66152298-66152627	A	66154047-66154334	C1_A	66152627-66154047	288	FALSE	FALSE	TRUE	0.519	0.33	-0.19	0.951	0.001
gene:ENSG00000147573_1	gene:ENSG00000147573	TRIM55	8	+		gene:ENSG00000147573_1_CE_1	TRUE	FALSE	66174471-66175485	C1	66152298-66152627	C2_C1	66152627-66174471	288	FALSE	FALSE
gene:ENSG00000147573_1	gene:ENSG00000147573	TRIM55	8	+		gene:ENSG00000147573_1_CE_1	TRUE	FALSE	66174471-66175485	A	66154047-66154334	C2_A	66154334-66174471	288	FALSE	FALSE
gene:ENSG00000121022_1	gene:ENSG00000121022	COPS5	8	-	gene:ENSG00000121022:s:67061854-67062029	gene:ENSG00000121022_1_CE_1	TRUE	FALSE	67061854-67062029	C2	67059211-67059445	C1_C2	67059445-67061854	49	FALSE	FALSE	TRUE	0.803	0.973	0.177	0.986	0
gene:ENSG00000121022_1	gene:ENSG00000121022	COPS5	8	-	gene:ENSG00000121022:s:67061854-67062029	gene:ENSG00000121022_1_CE_1	TRUE	FALSE	67061854-67062029	A	67060497-67060545	C1_A	67060545-67061854	49	FALSE	FALSE	TRUE	0.197	0.024	-0.177	0.985	0
gene:ENSG00000121022_1	gene:ENSG00000121022	COPS5	8	-	gene:ENSG00000121022:t:67059211-67059445	gene:ENSG00000121022_1_CE_1	TRUE	FALSE	67059211-67059445	C1	67061854-67062029	C2_C1	67059445-67061854	49	FALSE	FALSE	FALSE	0.794	0.907	0.119	0.667	0.029
gene:ENSG00000121022_1	gene:ENSG00000121022	COPS5	8	-	gene:ENSG00000121022:t:67059211-67059445	gene:ENSG00000121022_1_CE_1	TRUE	FALSE	67059211-67059445	A	67060497-67060545	C2_A	67059445-67060497	49	FALSE	FALSE	FALSE	0.095	0.007	-0.066	0.16	0.259
gene:ENSG00000166295_1	gene:ENSG00000166295	ANAPC16	10	+	gene:ENSG00000166295:s:72216000-72216138	gene:ENSG00000166295_1_CE_1	TRUE	FALSE	72216000-72216138	C2	72223888-72224056	C1_C2	72216138-72223888	326	FALSE	FALSE	FALSE	0.284	0.286	-0.003	0.005	0.704
gene:ENSG00000166295_1	gene:ENSG00000166295	ANAPC16	10	+	gene:ENSG00000166295:s:72216000-72216138	gene:ENSG00000166295_1_CE_1	TRUE	FALSE	72216000-72216138	A	72220054-72220379	C1_A	72216138-72220054	326	FALSE	FALSE	FALSE	0.165	0.096	-0.065	0.261	0.182
gene:ENSG00000166295_1	gene:ENSG00000166295	ANAPC16	10	+	gene:ENSG00000166295:t:72223133-72224056	gene:ENSG00000166295_1_CE_1	TRUE	FALSE	72223888-72224056	C1	72216000-72216138	C2_C1	72216138-72223888	326	FALSE	FALSE	FALSE	0.133	0.187	0.039	0.027	0.461
gene:ENSG00000166295_1	gene:ENSG00000166295	ANAPC16	10	+	gene:ENSG00000166295:t:72223133-72224056	gene:ENSG00000166295_1_CE_1	TRUE	FALSE	72223888-72224056	A	72220054-72220379	C2_A	72220379-72223888	326	FALSE	FALSE	TRUE	0.634	0.462	-0.166	0.975	0
gene:ENSG00000166295_1	gene:ENSG00000166295	ANAPC16	10	+	gene:ENSG00000166295:s:72216000-72216138	gene:ENSG00000166295_1_CE_2	TRUE	FALSE	72216000-72216072	C2	72230366-72230440	C1_C2	72216072-72230366	169	FALSE	FALSE	FALSE	0.044	0.084	0.023	0.006	0.554
gene:ENSG00000166295_1	gene:ENSG00000166295	ANAPC16	10	+	gene:ENSG00000166295:s:72216000-72216138	gene:ENSG00000166295_1_CE_2	TRUE	FALSE	72216000-72216072	A	72223888-72224056	C1_A	72216072-72223888	169	FALSE	FALSE	FALSE	0.507	0.532	0.014	0.023	0.566
gene:ENSG00000166295_1	gene:ENSG00000166295	ANAPC16	10	+	gene:ENSG00000166295:t:72230366-72230440	gene:ENSG00000166295_1_CE_2	TRUE	FALSE	72230366-72230440	C1	72216000-72216072	C2_C1	72216072-72230366	169	FALSE	FALSE	FALSE	0.048	0.096	0.028	0.057	0.432
gene:ENSG00000166295_1	gene:ENSG00000166295	ANAPC16	10	+	gene:ENSG00000166295:t:72230366-72230440	gene:ENSG00000166295_1_CE_2	TRUE	FALSE	72230366-72230440	A	72223888-72224056	C2_A	72224056-72230366	169	FALSE	FALSE	FALSE	0.952	0.904	-0.028	0.057	0.432
gene:ENSG00000186566_1	gene:ENSG00000186566	GPATCH8	17	-	gene:ENSG00000186566:s:44424349-44424492	gene:ENSG00000186566_1_CE_1	TRUE	FALSE	44424349-44424492	C2	44405921-44406051	C1_C2	44406051-44424349	50	FALSE	TRUE	TRUE	0.851	0.635	-0.213	0.98	0
gene:ENSG00000186566_1	gene:ENSG00000186566	GPATCH8	17	-	gene:ENSG00000186566:s:44424349-44424492	gene:ENSG00000186566_1_CE_1	TRUE	FALSE	44424349-44424492	A	44407217-44407266	C1_A	44407266-44424349	50	FALSE	TRUE	TRUE	0.149	0.365	0.213	0.98	0
gene:ENSG00000186566_1	gene:ENSG00000186566	GPATCH8	17	-	gene:ENSG00000186566:t:44405921-44406051	gene:ENSG00000186566_1_CE_1	TRUE	FALSE	44405921-44406051	C1	44424349-44424492	C2_C1	44406051-44424349	50	FALSE	TRUE	TRUE	0.797	0.569	-0.222	0.982	0
gene:ENSG00000186566_1	gene:ENSG00000186566	GPATCH8	17	-	gene:ENSG00000186566:t:44405921-44406051	gene:ENSG00000186566_1_CE_1	TRUE	FALSE	44405921-44406051	A	44407217-44407266	C2_A	44406051-44407217	50	FALSE	TRUE	TRUE	0.155	0.356	0.192	0.953	0.001
gene:ENSG00000166348_1	gene:ENSG00000166348	USP54	10	-	gene:ENSG00000166348:s:73518722-73519992	gene:ENSG00000166348_1_CE_1	TRUE	FALSE	73519797-73519992	C2	73516375-73517747	C1_C2	73517747-73519797	33	FALSE	FALSE	FALSE	0.047	0.06	0.016	0	0.665
gene:ENSG00000166348_1	gene:ENSG00000166348	USP54	10	-	gene:ENSG00000166348:s:73518722-73519992	gene:ENSG00000166348_1_CE_1	TRUE	TRUE	73519797-73519992	A	73518189-73518221	C1_A	73518221-73519797	33	FALSE	FALSE	FALSE	0.017	0.108	0.088	0.401	0.071
gene:ENSG00000166348_1	gene:ENSG00000166348	USP54	10	-	gene:ENSG00000166348:t:73516375-73517747	gene:ENSG00000166348_1_CE_1	TRUE	FALSE	73516375-73517747	C1	73519797-73519992	C2_C1	73517747-73519797	33	FALSE	FALSE	FALSE	0.032	0.054	0.028	0	0.565
gene:ENSG00000166348_1	gene:ENSG00000166348	USP54	10	-	gene:ENSG00000166348:t:73516375-73517747	gene:ENSG00000166348_1_CE_1	TRUE	TRUE	73516375-73517747	A	73518189-73518221	C2_A	73517747-73518189	33	FALSE	FALSE	FALSE	0.041	0.145	0.095	0.451	0.078
gene:ENSG00000166348_1	gene:ENSG00000166348	USP54	10	-	gene:ENSG00000166348:s:73520908-73521027	gene:ENSG00000166348_1_CE_2	TRUE	FALSE	73520908-73521027	C2	73516375-73517747	C1_C2	73517747-73520908	196	FALSE	FALSE	FALSE	0.212	0.051	-0.16	0.902	0.001
gene:ENSG00000166348_1	gene:ENSG00000166348	USP54	10	-	gene:ENSG00000166348:s:73520908-73521027	gene:ENSG00000166348_1_CE_2	TRUE	FALSE	73520908-73521027	A	73519797-73519992	C1_A	73519992-73520908	196	FALSE	FALSE	TRUE	0.222	0.723	0.512	1	0
gene:ENSG00000166348_1	gene:ENSG00000166348	USP54	10	-	gene:ENSG00000166348:t:73516375-73517747	gene:ENSG00000166348_1_CE_2	TRUE	FALSE	73516375-73517747	C1	73520908-73521027	C2_C1	73517747-73520908	196	FALSE	FALSE	TRUE	0.271	0.058	-0.197	0.996	0
gene:ENSG00000166348_1	gene:ENSG00000166348	USP54	10	-	gene:ENSG00000166348:t:73516375-73517747	gene:ENSG00000166348_1_CE_2	TRUE	FALSE	73516375-73517747	A	73519797-73519992	C2_A	73517747-73519797	196	FALSE	FALSE	FALSE	0.032	0.054	0.028	0	0.565
gene:ENSG00000166348_1	gene:ENSG00000166348	USP54	10	-	gene:ENSG00000166348:s:73523583-73523750	gene:ENSG00000166348_1_CE_3	TRUE	FALSE	73523583-73523750	C2	73518722-73519992	C1_C2	73519992-73523583	120	FALSE	FALSE	FALSE	0.07	0.013	-0.03	0.042	0.457
gene:ENSG00000166348_1	gene:ENSG00000166348	USP54	10	-	gene:ENSG00000166348:s:73523583-73523750	gene:ENSG00000166348_1_CE_3	TRUE	FALSE	73523583-73523750	A	73520908-73521027	C1_A	73521027-73523583	120	FALSE	FALSE	FALSE	0.894	0.984	0.075	0.277	0.196
gene:ENSG00000166348_1	gene:ENSG00000166348	USP54	10	-	gene:ENSG00000166348:t:73518722-73519992	gene:ENSG00000166348_1_CE_3	TRUE	FALSE	73518722-73519992	C1	73523583-73523750	C2_C1	73519992-73523583	120	FALSE	FALSE	FALSE	0.027	0.011	-0.001	0	0.979
gene:ENSG00000166348_1	gene:ENSG00000166348	USP54	10	-	gene:ENSG00000166348:t:73518722-73519992	gene:ENSG00000166348_1_CE_3	TRUE	FALSE	73518722-73519992	A	73520908-73521027	C2_A	73519992-73520908	120	FALSE	FALSE	TRUE	0.277	0.754	0.49	1	0
gene:ENSG00000186868_1	gene:ENSG00000186868	MAPT	17	+	gene:ENSG00000186868:s:45962321-45962470	gene:ENSG00000186868_1_CE_1	TRUE	FALSE	45962321-45962470	C2	45978375-45978440	C1_C2	45962470-45978375	87	FALSE	TRUE	TRUE	0.011	0.696	0.686	1	0
gene:ENSG00000186868_1	gene:ENSG00000186868	MAPT	17	+	gene:ENSG00000186868:s:45962321-45962470	gene:ENSG00000186868_1_CE_1	TRUE	FALSE	45962321-45962470	A	45971859-45971945	C1_A	45962470-45971859	87	FALSE	TRUE	TRUE	0.985	0.303	-0.688	1	0
gene:ENSG00000186868_1	gene:ENSG00000186868	MAPT	17	+	gene:ENSG00000186868:t:45975492-45980506	gene:ENSG00000186868_1_CE_1	TRUE	FALSE	45978375-45978440	C1	45962321-45962470	C2_C1	45962470-45978375	87	FALSE	TRUE	TRUE	0.013	0.701	0.692	1	0
gene:ENSG00000186868_1	gene:ENSG00000186868	MAPT	17	+	gene:ENSG00000186868:t:45975492-45980506	gene:ENSG00000186868_1_CE_1	TRUE	FALSE	45978375-45978440	A	45971859-45971945	C2_A	45971945-45978375	87	FALSE	TRUE	TRUE	0.839	0.256	-0.595	1	0
gene:ENSG00000186868_1	gene:ENSG00000186868	MAPT	17	+	gene:ENSG00000186868:s:45971859-45971945	gene:ENSG00000186868_1_CE_2	TRUE	FALSE	45971859-45971945	C2	45978375-45978440	C1_C2	45971945-45978375	87	FALSE	FALSE	FALSE	0.87	0.923	0.04	0.084	0.377
gene:ENSG00000186868_1	gene:ENSG00000186868	MAPT	17	+	gene:ENSG00000186868:s:45971859-45971945	gene:ENSG00000186868_1_CE_2	TRUE	FALSE	45971859-45971945	A	45974385-45974471	C1_A	45971945-45974385	87	FALSE	FALSE	FALSE	0.13	0.077	-0.04	0.084	0.377
gene:ENSG00000186868_1	gene:ENSG00000186868	MAPT	17	+	gene:ENSG00000186868:t:45975492-45980506	gene:ENSG00000186868_1_CE_2	TRUE	FALSE	45978375-45978440	C1	45971859-45971945	C2_C1	45971945-45978375	87	FALSE	FALSE	TRUE	0.839	0.256	-0.595	1	0
gene:ENSG00000186868_1	gene:ENSG00000186868	MAPT	17	+	gene:ENSG00000186868:t:45975492-45980506	gene:ENSG00000186868_1_CE_2	TRUE	FALSE	45978375-45978440	A	45974385-45974471	C2_A	45974471-45978375	87	FALSE	FALSE	FALSE	0.129	0.02	-0.101	0.517	0.046
gene:ENSG00000186868_2	gene:ENSG00000186868	MAPT	17	+	gene:ENSG00000186868:s:45975492-45980506	gene:ENSG00000186868_2_CE_1	TRUE	FALSE	45978375-45978440	C2	45987040-45987095	C1_C2	45978440-45987040	1065	FALSE	TRUE	TRUE	0.069	0.85	0.799	1	0
gene:ENSG00000186868_2	gene:ENSG00000186868	MAPT	17	+	gene:ENSG00000186868:s:45975492-45980506	gene:ENSG00000186868_2_CE_1	TRUE	FALSE	45978375-45978440	A	45982866-45983930	C1_A	45978440-45982866	1065	FALSE	TRUE	TRUE	0.908	0.147	-0.782	1	0
gene:ENSG00000186868_2	gene:ENSG00000186868	MAPT	17	+	gene:ENSG00000186868:t:45987040-45987095	gene:ENSG00000186868_2_CE_1	TRUE	FALSE	45987040-45987095	C1	45978375-45978440	C2_C1	45978440-45987040	1065	FALSE	TRUE	TRUE	0.064	0.811	0.771	1	0
gene:ENSG00000186868_2	gene:ENSG00000186868	MAPT	17	+	gene:ENSG00000186868:t:45987040-45987095	gene:ENSG00000186868_2_CE_1	TRUE	FALSE	45987040-45987095	A	45982866-45983930	C2_A	45983930-45987040	1065	FALSE	TRUE	TRUE	0.786	0.131	-0.673	1	0
gene:ENSG00000040341_1	gene:ENSG00000040341	STAU2	8	-	gene:ENSG00000040341:s:73738284-73738349	gene:ENSG00000040341_1_CE_1	TRUE	FALSE	73738284-73738349	C2	73688654-73688813	C1_C2	73688813-73738284	131	FALSE	FALSE	TRUE	0.452	0.649	0.189	0.971	0.001
gene:ENSG00000040341_1	gene:ENSG00000040341	STAU2	8	-	gene:ENSG00000040341:s:73738284-73738349	gene:ENSG00000040341_1_CE_1	TRUE	FALSE	73738284-73738349	A	73709032-73709162	C1_A	73709162-73738284	131	FALSE	FALSE	TRUE	0.531	0.319	-0.207	0.991	0
gene:ENSG00000040341_1	gene:ENSG00000040341	STAU2	8	-	gene:ENSG00000040341:t:73688651-73688813	gene:ENSG00000040341_1_CE_1	TRUE	FALSE	73688654-73688813	C1	73738284-73738349	C2_C1	73688813-73738284	131	FALSE	FALSE	FALSE	0.255	0.336	0.074	0.278	0.192
gene:ENSG00000040341_1	gene:ENSG00000040341	STAU2	8	-	gene:ENSG00000040341:t:73688651-73688813	gene:ENSG00000040341_1_CE_1	TRUE	FALSE	73688654-73688813	A	73709032-73709162	C2_A	73688813-73709032	131	FALSE	FALSE	TRUE	0.701	0.527	-0.175	0.983	0
gene:ENSG00000040341_1	gene:ENSG00000040341	STAU2	8	-	gene:ENSG00000040341:s:73746783-73746903	gene:ENSG00000040341_1_CE_2	TRUE	FALSE	73746783-73746903	C2	73688654-73688813	C1_C2	73688813-73746783	66	FALSE	FALSE	FALSE	0.032	0.121	0.1	0.524	0.016
gene:ENSG00000040341_1	gene:ENSG00000040341	STAU2	8	-	gene:ENSG00000040341:s:73746783-73746903	gene:ENSG00000040341_1_CE_2	TRUE	FALSE	73746783-73746903	A	73738284-73738349	C1_A	73738349-73746783	66	FALSE	FALSE	FALSE	0.427	0.438	0.007	0.013	0.625
gene:ENSG00000040341_1	gene:ENSG00000040341	STAU2	8	-	gene:ENSG00000040341:t:73688651-73688813	gene:ENSG00000040341_1_CE_2	TRUE	FALSE	73688654-73688813	C1	73746783-73746903	C2_C1	73688813-73746783	66	FALSE	FALSE	FALSE	0.027	0.088	0.053	0.026	0.443
gene:ENSG00000040341_1	gene:ENSG00000040341	STAU2	8	-	gene:ENSG00000040341:t:73688651-73688813	gene:ENSG00000040341_1_CE_2	TRUE	FALSE	73688654-73688813	A	73738284-73738349	C2_A	73688813-73738284	66	FALSE	FALSE	FALSE	0.255	0.336	0.074	0.278	0.192
gene:ENSG00000040341_1	gene:ENSG00000040341	STAU2	8	-	gene:ENSG00000040341:s:73746783-73746903	gene:ENSG00000040341_1_CE_3	TRUE	FALSE	73746783-73746903	C2	73738284-73738349	C1_C2	73738349-73746783	113	FALSE	FALSE	FALSE	0.427	0.438	0.007	0.013	0.625
gene:ENSG00000040341_1	gene:ENSG00000040341	STAU2	8	-	gene:ENSG00000040341:s:73746783-73746903	gene:ENSG00000040341_1_CE_3	TRUE	FALSE	73746783-73746903	A	73739756-73739868	C1_A	73739868-73746783	113	FALSE	FALSE	FALSE	0.538	0.431	-0.111	0.623	0.041
gene:ENSG00000040341_1	gene:ENSG00000040341	STAU2	8	-	gene:ENSG00000040341:t:73738284-73738349	gene:ENSG00000040341_1_CE_3	TRUE	FALSE	73738284-73738349	C1	73746783-73746903	C2_C1	73738349-73746783	113	FALSE	FALSE	FALSE	0.276	0.303	0.022	0.031	0.51
gene:ENSG00000040341_1	gene:ENSG00000040341	STAU2	8	-	gene:ENSG00000040341:t:73738284-73738349	gene:ENSG00000040341_1_CE_3	TRUE	FALSE	73738284-73738349	A	73739756-73739868	C2_A	73738349-73739756	113	FALSE	FALSE	FALSE	0.679	0.649	-0.025	0.049	0.46
gene:ENSG00000040341_2	gene:ENSG00000040341	STAU2	8	-	gene:ENSG00000040341:s:73549604-73552319	gene:ENSG00000040341_2_CE_1	FALSE	FALSE	73552012-73552319	C2	73422614-73422702	C1_C2	73422702-73552012	114	FALSE	TRUE	TRUE	0.376	0.654	0.276	1	0
gene:ENSG00000040341_2	gene:ENSG00000040341	STAU2	8	-	gene:ENSG00000040341:s:73549604-73552319	gene:ENSG00000040341_2_CE_1	FALSE	FALSE	73552012-73552319	A	73527691-73527804	C1_A	73527804-73552012	114	FALSE	TRUE	TRUE	0.624	0.346	-0.276	1	0
gene:ENSG00000040341_2	gene:ENSG00000040341	STAU2	8	-	gene:ENSG00000040341:t:73422614-73422702	gene:ENSG00000040341_2_CE_1	FALSE	FALSE	73422614-73422702	C1	73552012-73552319	C2_C1	73422702-73552012	114	FALSE	TRUE	TRUE	0.51	0.811	0.301	1	0
gene:ENSG00000040341_2	gene:ENSG00000040341	STAU2	8	-	gene:ENSG00000040341:t:73422614-73422702	gene:ENSG00000040341_2_CE_1	FALSE	FALSE	73422614-73422702	A	73527691-73527804	C2_A	73422702-73527691	114	FALSE	TRUE	TRUE	0.489	0.189	-0.3	1	0
gene:ENSG00000148660_1	gene:ENSG00000148660	CAMK2G	10	-	gene:ENSG00000148660:s:73842169-73842211	gene:ENSG00000148660_1_CE_1	FALSE	FALSE	73842169-73842211	C2	73837468-73837511	C1_C2	73837511-73842169	63	FALSE	TRUE	TRUE	0.564	0.26	-0.302	1	0
gene:ENSG00000148660_1	gene:ENSG00000148660	CAMK2G	10	-	gene:ENSG00000148660:s:73842169-73842211	gene:ENSG00000148660_1_CE_1	FALSE	FALSE	73842169-73842211	A	73839539-73839601	C1_A	73839601-73842169	63	FALSE	TRUE	TRUE	0.436	0.74	0.302	1	0
gene:ENSG00000148660_1	gene:ENSG00000148660	CAMK2G	10	-	gene:ENSG00000148660:t:73837014-73837511	gene:ENSG00000148660_1_CE_1	FALSE	FALSE	73837468-73837511	C1	73842169-73842211	C2_C1	73837511-73842169	63	FALSE	TRUE	TRUE	0.652	0.362	-0.29	1	0
gene:ENSG00000148660_1	gene:ENSG00000148660	CAMK2G	10	-	gene:ENSG00000148660:t:73837014-73837511	gene:ENSG00000148660_1_CE_1	FALSE	FALSE	73837468-73837511	A	73839539-73839601	C2_A	73837511-73839539	63	FALSE	TRUE	TRUE	0.348	0.638	0.29	1	0
gene:ENSG00000148660_2	gene:ENSG00000148660	CAMK2G	10	-	gene:ENSG00000148660:s:73828089-73828121	gene:ENSG00000148660_2_CE_1	TRUE	FALSE	73828089-73828121	C2	73824040-73824084	C1_C2	73824084-73828089	69	FALSE	FALSE	TRUE	0.925	0.624	-0.302	1	0
gene:ENSG00000148660_2	gene:ENSG00000148660	CAMK2G	10	-	gene:ENSG00000148660:s:73828089-73828121	gene:ENSG00000148660_2_CE_1	TRUE	FALSE	73828089-73828121	A	73825279-73825347	C1_A	73825347-73828089	69	FALSE	FALSE	TRUE	0.075	0.376	0.302	1	0
gene:ENSG00000148660_2	gene:ENSG00000148660	CAMK2G	10	-	gene:ENSG00000148660:t:73824040-73824084	gene:ENSG00000148660_2_CE_1	TRUE	FALSE	73824040-73824084	C1	73828089-73828121	C2_C1	73824084-73828089	69	FALSE	FALSE	FALSE	0.337	0.348	0	0.024	0.586
gene:ENSG00000148660_2	gene:ENSG00000148660	CAMK2G	10	-	gene:ENSG00000148660:t:73824040-73824084	gene:ENSG00000148660_2_CE_1	TRUE	FALSE	73824040-73824084	A	73825279-73825347	C2_A	73824084-73825279	69	FALSE	FALSE	FALSE	0.513	0.52	0.01	0.032	0.559
gene:ENSG00000148660_2	gene:ENSG00000148660	CAMK2G	10	-	gene:ENSG00000148660:s:73837014-73837511	gene:ENSG00000148660_2_CE_2	TRUE	FALSE	73837468-73837511	C2	73824040-73824084	C1_C2	73824084-73837468	69	FALSE	FALSE	FALSE	0.098	0.054	-0.015	0.022	0.565
gene:ENSG00000148660_2	gene:ENSG00000148660	CAMK2G	10	-	gene:ENSG00000148660:s:73837014-73837511	gene:ENSG00000148660_2_CE_2	TRUE	FALSE	73837468-73837511	A	73825279-73825347	C1_A	73825347-73837468	69	FALSE	FALSE	FALSE	0.537	0.489	-0.039	0.133	0.301
gene:ENSG00000148660_2	gene:ENSG00000148660	CAMK2G	10	-	gene:ENSG00000148660:t:73824040-73824084	gene:ENSG00000148660_2_CE_2	TRUE	FALSE	73824040-73824084	C1	73837468-73837511	C2_C1	73824084-73837468	69	FALSE	FALSE	FALSE	0.125	0.068	-0.046	0.062	0.393
gene:ENSG00000148660_2	gene:ENSG00000148660	CAMK2G	10	-	gene:ENSG00000148660:t:73824040-73824084	gene:ENSG00000148660_2_CE_2	TRUE	FALSE	73824040-73824084	A	73825279-73825347	C2_A	73824084-73825279	69	FALSE	FALSE	FALSE	0.513	0.52	0.01	0.032	0.559
gene:ENSG00000148660_2	gene:ENSG00000148660	CAMK2G	10	-	gene:ENSG00000148660:s:73837014-73837511	gene:ENSG00000148660_2_CE_3	TRUE	FALSE	73837468-73837511	C2	73824040-73824084	C1_C2	73824084-73837468	33	FALSE	FALSE	FALSE	0.098	0.054	-0.015	0.022	0.565
gene:ENSG00000148660_2	gene:ENSG00000148660	CAMK2G	10	-	gene:ENSG00000148660:s:73837014-73837511	gene:ENSG00000148660_2_CE_3	TRUE	FALSE	73837468-73837511	A	73828089-73828121	C1_A	73828121-73837468	33	FALSE	FALSE	FALSE	0.36	0.454	0.084	0.427	0.102
gene:ENSG00000148660_2	gene:ENSG00000148660	CAMK2G	10	-	gene:ENSG00000148660:t:73824040-73824084	gene:ENSG00000148660_2_CE_3	TRUE	FALSE	73824040-73824084	C1	73837468-73837511	C2_C1	73824084-73837468	33	FALSE	FALSE	FALSE	0.125	0.068	-0.046	0.062	0.393
gene:ENSG00000148660_2	gene:ENSG00000148660	CAMK2G	10	-	gene:ENSG00000148660:t:73824040-73824084	gene:ENSG00000148660_2_CE_3	TRUE	FALSE	73824040-73824084	A	73828089-73828121	C2_A	73824084-73828089	33	FALSE	FALSE	FALSE	0.337	0.348	0	0.024	0.586
gene:ENSG00000148660_2	gene:ENSG00000148660	CAMK2G	10	-	gene:ENSG00000148660:s:73837014-73837511	gene:ENSG00000148660_2_CE_4	TRUE	FALSE	73837468-73837511	C2	73825279-73825347	C1_C2	73825347-73837468	33	FALSE	FALSE	FALSE	0.537	0.489	-0.039	0.133	0.301
gene:ENSG00000148660_2	gene:ENSG00000148660	CAMK2G	10	-	gene:ENSG00000148660:s:73837014-73837511	gene:ENSG00000148660_2_CE_4	TRUE	FALSE	73837468-73837511	A	73828089-73828121	C1_A	73828121-73837468	33	FALSE	FALSE	FALSE	0.36	0.454	0.084	0.427	0.102
gene:ENSG00000148660_2	gene:ENSG00000148660	CAMK2G	10	-	gene:ENSG00000148660:t:73825279-73825347	gene:ENSG00000148660_2_CE_4	TRUE	FALSE	73825279-73825347	C1	73837468-73837511	C2_C1	73825347-73837468	33	FALSE	FALSE	TRUE	0.963	0.747	-0.222	1	0
gene:ENSG00000148660_2	gene:ENSG00000148660	CAMK2G	10	-	gene:ENSG00000148660:t:73825279-73825347	gene:ENSG00000148660_2_CE_4	TRUE	FALSE	73825279-73825347	A	73828089-73828121	C2_A	73825347-73828089	33	FALSE	FALSE	TRUE	0.037	0.253	0.222	1	0
gene:ENSG00000148660_3	gene:ENSG00000148660	CAMK2G	10	-	gene:ENSG00000148660:s:73821682-73821730	gene:ENSG00000148660_3_CE_1	TRUE	FALSE	73821682-73821730	C2	73817479-73817554	C1_C2	73817554-73821682	114	FALSE	TRUE	TRUE	0.949	0.593	-0.364	1	0
gene:ENSG00000148660_3	gene:ENSG00000148660	CAMK2G	10	-	gene:ENSG00000148660:s:73821682-73821730	gene:ENSG00000148660_3_CE_1	TRUE	FALSE	73821682-73821730	A	73819532-73819645	C1_A	73819645-73821682	114	FALSE	TRUE	TRUE	0.05	0.405	0.361	1	0
gene:ENSG00000148660_3	gene:ENSG00000148660	CAMK2G	10	-	gene:ENSG00000148660:t:73817479-73817782	gene:ENSG00000148660_3_CE_1	TRUE	FALSE	73817479-73817554	C1	73821682-73821730	C2_C1	73817554-73821682	114	FALSE	TRUE	TRUE	0.927	0.545	-0.387	1	0
gene:ENSG00000148660_3	gene:ENSG00000148660	CAMK2G	10	-	gene:ENSG00000148660:t:73817479-73817782	gene:ENSG00000148660_3_CE_1	TRUE	FALSE	73817479-73817554	A	73819532-73819645	C2_A	73817554-73819532	114	FALSE	TRUE	TRUE	0.064	0.353	0.289	1	0
gene:ENSG00000178035_1	gene:ENSG00000178035	IMPDH2	3	-	gene:ENSG00000178035:s:49026324-49026419	gene:ENSG00000178035_1_CE_1	FALSE	FALSE	49026324-49026419	C2	49025126-49025269	C1_C2	49025269-49026324	72	FALSE	TRUE	TRUE	0.271	0.688	0.419	1	0
gene:ENSG00000178035_1	gene:ENSG00000178035	IMPDH2	3	-	gene:ENSG00000178035:s:49026324-49026419	gene:ENSG00000178035_1_CE_1	FALSE	FALSE	49026324-49026419	A	49025995-49026066	C1_A	49026066-49026324	72	FALSE	TRUE	TRUE	0.729	0.312	-0.419	1	0
gene:ENSG00000178035_1	gene:ENSG00000178035	IMPDH2	3	-	gene:ENSG00000178035:t:49025126-49025415	gene:ENSG00000178035_1_CE_1	FALSE	FALSE	49025126-49025269	C1	49026324-49026419	C2_C1	49025269-49026324	72	FALSE	TRUE	TRUE	0.255	0.7	0.46	1	0
gene:ENSG00000178035_1	gene:ENSG00000178035	IMPDH2	3	-	gene:ENSG00000178035:t:49025126-49025415	gene:ENSG00000178035_1_CE_1	FALSE	FALSE	49025126-49025269	A	49025995-49026066	C2_A	49025269-49025995	72	FALSE	TRUE	TRUE	0.745	0.3	-0.46	1	0
gene:ENSG00000005243_1	gene:ENSG00000005243	COPZ2	17	-	gene:ENSG00000005243:s:48028472-48028560	gene:ENSG00000005243_1_CE_1	FALSE	FALSE	48028472-48028510	C2	48026167-48026475	C1_C2	48026475-48028472	114	FALSE	TRUE	TRUE	0.898	0.533	-0.372	1	0
gene:ENSG00000005243_1	gene:ENSG00000005243	COPZ2	17	-	gene:ENSG00000005243:s:48028472-48028560	gene:ENSG00000005243_1_CE_1	FALSE	FALSE	48028472-48028510	A	48027676-48027789	C1_A	48027789-48028472	114	FALSE	TRUE	TRUE	0.102	0.467	0.372	1	0
gene:ENSG00000005243_1	gene:ENSG00000005243	COPZ2	17	-	gene:ENSG00000005243:t:48026167-48026475	gene:ENSG00000005243_1_CE_1	FALSE	FALSE	48026167-48026475	C1	48028472-48028510	C2_C1	48026475-48028472	114	FALSE	TRUE	TRUE	0.86	0.44	-0.426	1	0
gene:ENSG00000005243_1	gene:ENSG00000005243	COPZ2	17	-	gene:ENSG00000005243:t:48026167-48026475	gene:ENSG00000005243_1_CE_1	FALSE	FALSE	48026167-48026475	A	48027676-48027789	C2_A	48026475-48027676	114	FALSE	TRUE	TRUE	0.139	0.555	0.422	1	0
gene:ENSG00000008294_1	gene:ENSG00000008294	SPAG9	17	-	gene:ENSG00000008294:s:50999661-50999717	gene:ENSG00000008294_1_CE_1	TRUE	FALSE	50999661-50999717	C2	50998444-50998617	C1_C2	50998617-50999661	12	FALSE	TRUE	TRUE	0.268	0.668	0.416	1	0
gene:ENSG00000008294_1	gene:ENSG00000008294	SPAG9	17	-	gene:ENSG00000008294:s:50999661-50999717	gene:ENSG00000008294_1_CE_1	TRUE	FALSE	50999661-50999717	A	50999476-50999487	C1_A	50999487-50999661	12	FALSE	TRUE	TRUE	0.732	0.332	-0.416	1	0
gene:ENSG00000008294_1	gene:ENSG00000008294	SPAG9	17	-	gene:ENSG00000008294:t:50998413-50998617	gene:ENSG00000008294_1_CE_1	TRUE	FALSE	50998444-50998617	C1	50999661-50999717	C2_C1	50998617-50999661	12	FALSE	TRUE	TRUE	0.248	0.657	0.422	1	0
gene:ENSG00000008294_1	gene:ENSG00000008294	SPAG9	17	-	gene:ENSG00000008294:t:50998413-50998617	gene:ENSG00000008294_1_CE_1	TRUE	FALSE	50998444-50998617	A	50999476-50999487	C2_A	50998617-50999476	12	FALSE	TRUE	TRUE	0.704	0.285	-0.434	1	0
gene:ENSG00000008294_2	gene:ENSG00000008294	SPAG9	17	-	gene:ENSG00000008294:s:50976600-50977221	gene:ENSG00000008294_2_CE_1	TRUE	FALSE	50977108-50977221	C2	50974771-50974947	C1_C2	50974947-50977108	39	FALSE	TRUE	TRUE	0.348	0.66	0.322	1	0
gene:ENSG00000008294_2	gene:ENSG00000008294	SPAG9	17	-	gene:ENSG00000008294:s:50976600-50977221	gene:ENSG00000008294_2_CE_1	TRUE	FALSE	50977108-50977221	A	50975863-50975901	C1_A	50975901-50977108	39	FALSE	TRUE	TRUE	0.571	0.261	-0.309	1	0
gene:ENSG00000008294_2	gene:ENSG00000008294	SPAG9	17	-	gene:ENSG00000008294:t:50974771-50975360	gene:ENSG00000008294_2_CE_1	TRUE	FALSE	50974771-50974947	C1	50977108-50977221	C2_C1	50974947-50977108	39	FALSE	TRUE	TRUE	0.454	0.758	0.315	1	0
gene:ENSG00000008294_2	gene:ENSG00000008294	SPAG9	17	-	gene:ENSG00000008294:t:50974771-50975360	gene:ENSG00000008294_2_CE_1	TRUE	FALSE	50974771-50974947	A	50975863-50975901	C2_A	50974947-50975863	39	FALSE	TRUE	TRUE	0.443	0.154	-0.282	1	0
gene:ENSG00000153944_1	gene:ENSG00000153944	MSI2	17	+	gene:ENSG00000153944:s:57674918-57675126	gene:ENSG00000153944_1_CE_1	TRUE	FALSE	57674918-57675126	C2	57679549-57684689	C1_C2	57675126-57679549	73	FALSE	FALSE	TRUE	0.829	0.539	-0.298	1	0
gene:ENSG00000153944_1	gene:ENSG00000153944	MSI2	17	+	gene:ENSG00000153944:s:57674918-57675126	gene:ENSG00000153944_1_CE_1	TRUE	FALSE	57674918-57675126	A	57676987-57677059	C1_A	57675126-57676987	73	FALSE	FALSE	TRUE	0.134	0.447	0.317	1	0
gene:ENSG00000153944_1	gene:ENSG00000153944	MSI2	17	+	gene:ENSG00000153944:t:57679549-57684689	gene:ENSG00000153944_1_CE_1	TRUE	FALSE	57679549-57684689	C1	57674918-57675126	C2_C1	57675126-57679549	73	FALSE	FALSE	FALSE	0.644	0.544	-0.091	0.471	0.093
gene:ENSG00000153944_1	gene:ENSG00000153944	MSI2	17	+	gene:ENSG00000153944:t:57679549-57684689	gene:ENSG00000153944_1_CE_1	TRUE	FALSE	57679549-57684689	A	57676987-57677059	C2_A	57677059-57679549	73	FALSE	FALSE	TRUE	0.079	0.3	0.22	1	0
gene:ENSG00000122367_2	gene:ENSG00000122367	LDB3	10	+	gene:ENSG00000122367:s:86692535-86692571	gene:ENSG00000122367_2_CE_1	TRUE	FALSE	86692535-86692571	C2	86709905-86710050	C1_C2	86692571-86709905	189	FALSE	FALSE	FALSE	0.242	0.104	-0.126	0.721	0
gene:ENSG00000122367_2	gene:ENSG00000122367	LDB3	10	+	gene:ENSG00000122367:s:86692535-86692571	gene:ENSG00000122367_2_CE_1	TRUE	FALSE	86692535-86692571	A	86706531-86706719	C1_A	86692571-86706531	189	FALSE	FALSE	TRUE	0.015	0.396	0.373	1	0
gene:ENSG00000122367_2	gene:ENSG00000122367	LDB3	10	+	gene:ENSG00000122367:t:86709905-86710050	gene:ENSG00000122367_2_CE_1	TRUE	FALSE	86709905-86710050	C1	86692535-86692571	C2_C1	86692571-86709905	189	FALSE	FALSE	TRUE	0.977	0.356	-0.629	1	0
gene:ENSG00000122367_2	gene:ENSG00000122367	LDB3	10	+	gene:ENSG00000122367:t:86709905-86710050	gene:ENSG00000122367_2_CE_1	TRUE	FALSE	86709905-86710050	A	86706531-86706719	C2_A	86706719-86709905	189	FALSE	FALSE	TRUE	0.023	0.644	0.629	1	0
gene:ENSG00000067113_1	gene:ENSG00000067113	PLPP1	5	-	gene:ENSG00000067113:s:55534572-55534969	gene:ENSG00000067113_1_CE_1	TRUE	FALSE	55534572-55534969	C2	55467869-55468149	C1_C2	55468149-55534572	152	FALSE	FALSE	FALSE	0.041	0.163	0.124	0.727	0.025
gene:ENSG00000067113_1	gene:ENSG00000067113	PLPP1	5	-	gene:ENSG00000067113:s:55534572-55534969	gene:ENSG00000067113_1_CE_1	TRUE	FALSE	55534572-55534969	A	55475299-55475450	C1_A	55475450-55534572	152	FALSE	FALSE	TRUE	0.236	0.439	0.197	0.975	0
gene:ENSG00000067113_1	gene:ENSG00000067113	PLPP1	5	-	gene:ENSG00000067113:t:55467869-55468290	gene:ENSG00000067113_1_CE_1	TRUE	FALSE	55467869-55468149	C1	55534572-55534969	C2_C1	55468149-55534572	152	FALSE	FALSE	FALSE	0.041	0.148	0.105	0.552	0.066
gene:ENSG00000067113_1	gene:ENSG00000067113	PLPP1	5	-	gene:ENSG00000067113:t:55467869-55468290	gene:ENSG00000067113_1_CE_1	TRUE	FALSE	55467869-55468149	A	55475299-55475450	C2_A	55468149-55475299	152	FALSE	FALSE	TRUE	0.35	0.636	0.289	1	0
gene:ENSG00000067113_1	gene:ENSG00000067113	PLPP1	5	-	gene:ENSG00000067113:s:55534572-55534969	gene:ENSG00000067113_1_CE_2	TRUE	FALSE	55534572-55534969	C2	55467869-55468149	C1_C2	55468149-55534572	155	FALSE	FALSE	FALSE	0.041	0.163	0.124	0.727	0.025
gene:ENSG00000067113_1	gene:ENSG00000067113	PLPP1	5	-	gene:ENSG00000067113:s:55534572-55534969	gene:ENSG00000067113_1_CE_2	TRUE	FALSE	55534572-55534969	A	55490960-55491114	C1_A	55491114-55534572	155	FALSE	FALSE	TRUE	0.725	0.402	-0.32	1	0
gene:ENSG00000067113_1	gene:ENSG00000067113	PLPP1	5	-	gene:ENSG00000067113:t:55467869-55468290	gene:ENSG00000067113_1_CE_2	TRUE	FALSE	55467869-55468149	C1	55534572-55534969	C2_C1	55468149-55534572	155	FALSE	FALSE	FALSE	0.041	0.148	0.105	0.552	0.066
gene:ENSG00000067113_1	gene:ENSG00000067113	PLPP1	5	-	gene:ENSG00000067113:t:55467869-55468290	gene:ENSG00000067113_1_CE_2	TRUE	FALSE	55467869-55468149	A	55490960-55491114	C2_A	55468149-55490960	155	FALSE	FALSE	TRUE	0.61	0.214	-0.399	1	0
gene:ENSG00000247828_1	gene:ENSG00000247828	TMEM161B-DT	5	+	gene:ENSG00000247828:s:88282603-88282866	gene:ENSG00000247828_1_CE_1	TRUE	FALSE	88282603-88282866	C2	88287436-88290200	C1_C2	88282866-88287436	111	FALSE	FALSE	FALSE	0.115	0.1	-0.009	0.016	0.613
gene:ENSG00000247828_1	gene:ENSG00000247828	TMEM161B-DT	5	+	gene:ENSG00000247828:s:88282603-88282866	gene:ENSG00000247828_1_CE_1	TRUE	FALSE	88282603-88282866	A	88285741-88285851	C1_A	88282866-88285741	111	FALSE	FALSE	FALSE	0.065	0.206	0.139	0.809	0.008
gene:ENSG00000247828_1	gene:ENSG00000247828	TMEM161B-DT	5	+	gene:ENSG00000247828:t:88287436-88290200	gene:ENSG00000247828_1_CE_1	TRUE	FALSE	88287436-88290200	C1	88282603-88282866	C2_C1	88282866-88287436	111	FALSE	FALSE	FALSE	0.105	0.085	-0.02	0.024	0.554
gene:ENSG00000247828_1	gene:ENSG00000247828	TMEM161B-DT	5	+	gene:ENSG00000247828:t:88287436-88290200	gene:ENSG00000247828_1_CE_1	TRUE	FALSE	88287436-88290200	A	88285741-88285851	C2_A	88285851-88287436	111	FALSE	FALSE	TRUE	0.292	0.535	0.235	0.997	0
gene:ENSG00000247828_1	gene:ENSG00000247828	TMEM161B-DT	5	+	gene:ENSG00000247828:s:88282603-88282866	gene:ENSG00000247828_1_CE_2	TRUE	FALSE	88282603-88282866	C2	88287436-88290200	C1_C2	88282866-88287436	108	FALSE	FALSE	FALSE	0.115	0.1	-0.009	0.016	0.613
gene:ENSG00000247828_1	gene:ENSG00000247828	TMEM161B-DT	5	+	gene:ENSG00000247828:s:88282603-88282866	gene:ENSG00000247828_1_CE_2	TRUE	FALSE	88282603-88282866	A	88285744-88285851	C1_A	88282866-88285744	108	FALSE	FALSE	FALSE	0.115	0.227	0.103	0.542	0.05
gene:ENSG00000247828_1	gene:ENSG00000247828	TMEM161B-DT	5	+	gene:ENSG00000247828:t:88287436-88290200	gene:ENSG00000247828_1_CE_2	TRUE	FALSE	88287436-88290200	C1	88282603-88282866	C2_C1	88282866-88287436	108	FALSE	FALSE	FALSE	0.105	0.085	-0.02	0.024	0.554
gene:ENSG00000247828_1	gene:ENSG00000247828	TMEM161B-DT	5	+	gene:ENSG00000247828:t:88287436-88290200	gene:ENSG00000247828_1_CE_2	TRUE	FALSE	88287436-88290200	A	88285744-88285851	C2_A	88285851-88287436	108	FALSE	FALSE	TRUE	0.292	0.535	0.235	0.997	0
gene:ENSG00000081189_1	gene:ENSG00000081189	MEF2C	5	-	gene:ENSG00000081189:s:88804526-88804669	gene:ENSG00000081189_1_CE_1	TRUE	FALSE	88804598-88804669	C2	88760988-88761125	C1_C2	88761125-88804598	60	FALSE	FALSE	TRUE	0.544	0.215	-0.323	1	0
gene:ENSG00000081189_1	gene:ENSG00000081189	MEF2C	5	-	gene:ENSG00000081189:s:88804526-88804669	gene:ENSG00000081189_1_CE_1	TRUE	FALSE	88804598-88804669	A	88761269-88761328	C1_A	88761328-88804598	60	FALSE	FALSE	TRUE	0.447	0.775	0.336	1	0
gene:ENSG00000081189_1	gene:ENSG00000081189	MEF2C	5	-	gene:ENSG00000081189:t:88760988-88761125	gene:ENSG00000081189_1_CE_1	TRUE	FALSE	88760988-88761125	C1	88804598-88804669	C2_C1	88761125-88804598	60	FALSE	FALSE	FALSE	0.954	0.951	-0.004	0	0.712
gene:ENSG00000081189_1	gene:ENSG00000081189	MEF2C	5	-	gene:ENSG00000081189:t:88760988-88761125	gene:ENSG00000081189_1_CE_1	TRUE	FALSE	88760988-88761125	A	88761269-88761328	C2_A	88761125-88761269	60	FALSE	FALSE	FALSE	0.046	0.049	0.004	0	0.712
gene:ENSG00000153113_1	gene:ENSG00000153113	CAST	5	+	gene:ENSG00000153113:s:96722639-96722718	gene:ENSG00000153113_1_CE_1	FALSE	FALSE	96722639-96722698	C2	96727489-96727530	C1_C2	96722698-96727489	66	FALSE	FALSE	TRUE	0.55	0.746	0.189	0.994	0
gene:ENSG00000153113_1	gene:ENSG00000153113	CAST	5	+	gene:ENSG00000153113:s:96722639-96722718	gene:ENSG00000153113_1_CE_1	FALSE	FALSE	96722639-96722698	A	96726794-96726859	C1_A	96722698-96726794	66	FALSE	FALSE	TRUE	0.408	0.244	-0.175	0.963	0
gene:ENSG00000153113_1	gene:ENSG00000153113	CAST	5	+	gene:ENSG00000153113:t:96727489-96727530	gene:ENSG00000153113_1_CE_1	FALSE	FALSE	96727489-96727530	C1	96722639-96722698	C2_C1	96722698-96727489	66	FALSE	FALSE	FALSE	0.664	0.797	0.126	0.728	0.012
gene:ENSG00000153113_1	gene:ENSG00000153113	CAST	5	+	gene:ENSG00000153113:t:96727489-96727530	gene:ENSG00000153113_1_CE_1	FALSE	FALSE	96727489-96727530	A	96726794-96726859	C2_A	96726859-96727489	66	FALSE	FALSE	FALSE	0.336	0.203	-0.126	0.728	0.012
gene:ENSG00000127325_1	gene:ENSG00000127325	BEST3	12	-	gene:ENSG00000127325:s:69694370-69694464	gene:ENSG00000127325_1_CE_1	TRUE	FALSE	69694370-69694464	C2	69678739-69678893	C1_C2	69678893-69694370	234	FALSE	FALSE	FALSE	0.065	0.036	-0.034	0.002	0.533
gene:ENSG00000127325_1	gene:ENSG00000127325	BEST3	12	-	gene:ENSG00000127325:s:69694370-69694464	gene:ENSG00000127325_1_CE_1	TRUE	FALSE	69694370-69694464	A	69693674-69693907	C1_A	69693907-69694370	234	FALSE	FALSE	TRUE	0.505	0.207	-0.295	1	0
gene:ENSG00000127325_1	gene:ENSG00000127325	BEST3	12	-	gene:ENSG00000127325:t:69678739-69678893	gene:ENSG00000127325_1_CE_1	TRUE	FALSE	69678739-69678893	C1	69694370-69694464	C2_C1	69678893-69694370	234	FALSE	FALSE	FALSE	0.141	0.085	-0.049	0.15	0.29
gene:ENSG00000127325_1	gene:ENSG00000127325	BEST3	12	-	gene:ENSG00000127325:t:69678739-69678893	gene:ENSG00000127325_1_CE_1	TRUE	FALSE	69678739-69678893	A	69693674-69693907	C2_A	69678893-69693674	234	FALSE	FALSE	FALSE	0.743	0.653	-0.068	0.315	0.159
gene:ENSG00000127325_1	gene:ENSG00000127325	BEST3	12	-	gene:ENSG00000127325:s:69694370-69694464	gene:ENSG00000127325_1_CE_2	TRUE	FALSE	69694370-69694464	C2	69678739-69678893	C1_C2	69678893-69694370	179	FALSE	FALSE	FALSE	0.065	0.036	-0.034	0.002	0.533
gene:ENSG00000127325_1	gene:ENSG00000127325	BEST3	12	-	gene:ENSG00000127325:s:69694370-69694464	gene:ENSG00000127325_1_CE_2	TRUE	FALSE	69694370-69694464	A	69693729-69693907	C1_A	69693907-69694370	179	FALSE	FALSE	TRUE	0.505	0.207	-0.295	1	0
gene:ENSG00000127325_1	gene:ENSG00000127325	BEST3	12	-	gene:ENSG00000127325:t:69678739-69678893	gene:ENSG00000127325_1_CE_2	TRUE	FALSE	69678739-69678893	C1	69694370-69694464	C2_C1	69678893-69694370	179	FALSE	FALSE	FALSE	0.141	0.085	-0.049	0.15	0.29
gene:ENSG00000127325_1	gene:ENSG00000127325	BEST3	12	-	gene:ENSG00000127325:t:69678739-69678893	gene:ENSG00000127325_1_CE_2	TRUE	FALSE	69678739-69678893	A	69693729-69693907	C2_A	69678893-69693729	179	FALSE	FALSE	FALSE	0.058	0.17	0.112	0.623	0.031
gene:ENSG00000127325_1	gene:ENSG00000127325	BEST3	12	-	gene:ENSG00000127325:s:69699205-69699476	gene:ENSG00000127325_1_CE_3	TRUE	FALSE	69699205-69699476	C2	69693674-69693907	C1_C2	69693907-69699205	95	FALSE	FALSE	TRUE	0.033	0.168	0.149	0.956	0
gene:ENSG00000127325_1	gene:ENSG00000127325	BEST3	12	-	gene:ENSG00000127325:s:69699205-69699476	gene:ENSG00000127325_1_CE_3	TRUE	FALSE	69699205-69699476	A	69694370-69694464	C1_A	69694464-69699205	95	FALSE	FALSE	TRUE	0.28	0.05	-0.228	1	0
gene:ENSG00000127325_1	gene:ENSG00000127325	BEST3	12	-	gene:ENSG00000127325:t:69693674-69694072	gene:ENSG00000127325_1_CE_3	TRUE	FALSE	69693674-69693907	C1	69699205-69699476	C2_C1	69693907-69699205	95	FALSE	FALSE	FALSE	0.027	0.159	0.144	0.909	0.001
gene:ENSG00000127325_1	gene:ENSG00000127325	BEST3	12	-	gene:ENSG00000127325:t:69693674-69694072	gene:ENSG00000127325_1_CE_3	TRUE	FALSE	69693674-69693907	A	69694370-69694464	C2_A	69693907-69694370	95	FALSE	FALSE	TRUE	0.52	0.176	-0.351	1	0
gene:ENSG00000058272_1	gene:ENSG00000058272	PPP1R12A	12	-	gene:ENSG00000058272:s:79806816-79807330	gene:ENSG00000058272_1_CE_1	TRUE	FALSE	79807226-79807330	C2	79805592-79805768	C1_C2	79805768-79807226	168	FALSE	FALSE	FALSE	0.115	0.047	-0.056	0.187	0.234
gene:ENSG00000058272_1	gene:ENSG00000058272	PPP1R12A	12	-	gene:ENSG00000058272:s:79806816-79807330	gene:ENSG00000058272_1_CE_1	TRUE	FALSE	79807226-79807330	A	79806166-79806333	C1_A	79806333-79807226	168	FALSE	FALSE	FALSE	0.679	0.792	0.093	0.453	0.086
gene:ENSG00000058272_1	gene:ENSG00000058272	PPP1R12A	12	-	gene:ENSG00000058272:t:79805592-79805816	gene:ENSG00000058272_1_CE_1	TRUE	FALSE	79805592-79805768	C1	79807226-79807330	C2_C1	79805768-79807226	168	FALSE	FALSE	FALSE	0.129	0.046	-0.087	0.417	0.11
gene:ENSG00000058272_1	gene:ENSG00000058272	PPP1R12A	12	-	gene:ENSG00000058272:t:79805592-79805816	gene:ENSG00000058272_1_CE_1	TRUE	FALSE	79805592-79805768	A	79806166-79806333	C2_A	79805768-79806166	168	FALSE	FALSE	FALSE	0.871	0.954	0.087	0.417	0.11
gene:ENSG00000092148_1	gene:ENSG00000092148	HECTD1	14	-	gene:ENSG00000092148:s:31114286-31115632	gene:ENSG00000092148_1_CE_1	FALSE	TRUE	31114286-31114340	C2	31113277-31113484	C1_C2	31113484-31114286	183	FALSE	TRUE	TRUE	0.762	0.378	-0.39	1	0
gene:ENSG00000092148_1	gene:ENSG00000092148	HECTD1	14	-	gene:ENSG00000092148:s:31114286-31115632	gene:ENSG00000092148_1_CE_1	FALSE	FALSE	31114286-31114340	A	31113877-31114059	C1_A	31114059-31114286	183	FALSE	TRUE	TRUE	0.238	0.622	0.39	1	0
gene:ENSG00000092148_1	gene:ENSG00000092148	HECTD1	14	-	gene:ENSG00000092148:t:31113277-31113484	gene:ENSG00000092148_1_CE_1	FALSE	TRUE	31113277-31113484	C1	31114286-31114340	C2_C1	31113484-31114286	183	FALSE	TRUE	TRUE	0.798	0.465	-0.337	1	0
gene:ENSG00000092148_1	gene:ENSG00000092148	HECTD1	14	-	gene:ENSG00000092148:t:31113277-31113484	gene:ENSG00000092148_1_CE_1	FALSE	FALSE	31113277-31113484	A	31113877-31114059	C2_A	31113484-31113877	183	FALSE	TRUE	TRUE	0.202	0.535	0.337	1	0
gene:ENSG00000074964_1	gene:ENSG00000074964	ARHGEF10L	1	+	gene:ENSG00000074964:s:17632321-17632466	gene:ENSG00000074964_1_CE_1	FALSE	FALSE	17632321-17632466	C2	17634835-17635016	C1_C2	17632466-17634835	15	FALSE	TRUE	TRUE	0.034	0.627	0.609	1	0
gene:ENSG00000074964_1	gene:ENSG00000074964	ARHGEF10L	1	+	gene:ENSG00000074964:s:17632321-17632466	gene:ENSG00000074964_1_CE_1	FALSE	FALSE	17632321-17632466	A	17634548-17634562	C1_A	17632466-17634548	15	FALSE	TRUE	TRUE	0.966	0.373	-0.609	1	0
gene:ENSG00000074964_1	gene:ENSG00000074964	ARHGEF10L	1	+	gene:ENSG00000074964:t:17634835-17635016	gene:ENSG00000074964_1_CE_1	FALSE	FALSE	17634835-17635016	C1	17632321-17632466	C2_C1	17632466-17634835	15	FALSE	TRUE	TRUE	0.044	0.666	0.639	1	0
gene:ENSG00000074964_1	gene:ENSG00000074964	ARHGEF10L	1	+	gene:ENSG00000074964:t:17634835-17635016	gene:ENSG00000074964_1_CE_1	FALSE	FALSE	17634835-17635016	A	17634548-17634562	C2_A	17634562-17634835	15	FALSE	TRUE	TRUE	0.956	0.334	-0.639	1	0
gene:ENSG00000127481_1	gene:ENSG00000127481	UBR4	1	-	gene:ENSG00000127481:s:19150577-19150793	gene:ENSG00000127481_1_CE_1	FALSE	FALSE	19150577-19150793	C2	19148563-19148626	C1_C2	19148626-19150577	33	FALSE	TRUE	TRUE	0.271	0.581	0.309	1	0
gene:ENSG00000127481_1	gene:ENSG00000127481	UBR4	1	-	gene:ENSG00000127481:s:19150577-19150793	gene:ENSG00000127481_1_CE_1	FALSE	FALSE	19150577-19150793	A	19149763-19149795	C1_A	19149795-19150577	33	FALSE	TRUE	TRUE	0.729	0.419	-0.309	1	0
gene:ENSG00000127481_1	gene:ENSG00000127481	UBR4	1	-	gene:ENSG00000127481:t:19148563-19148626	gene:ENSG00000127481_1_CE_1	FALSE	FALSE	19148563-19148626	C1	19150577-19150793	C2_C1	19148626-19150577	33	FALSE	TRUE	TRUE	0.242	0.484	0.246	1	0
gene:ENSG00000127481_1	gene:ENSG00000127481	UBR4	1	-	gene:ENSG00000127481:t:19148563-19148626	gene:ENSG00000127481_1_CE_1	FALSE	FALSE	19148563-19148626	A	19149763-19149795	C2_A	19148626-19149763	33	FALSE	TRUE	TRUE	0.758	0.516	-0.246	1	0
gene:ENSG00000077549_1	gene:ENSG00000077549	CAPZB	1	-	gene:ENSG00000077549:s:19344358-19344434	gene:ENSG00000077549_1_CE_1	TRUE	FALSE	19344358-19344434	C2	19338775-19339617	C1_C2	19339617-19344358	113	FALSE	TRUE	TRUE	0.151	0.618	0.479	1	0
gene:ENSG00000077549_1	gene:ENSG00000077549	CAPZB	1	-	gene:ENSG00000077549:s:19344358-19344434	gene:ENSG00000077549_1_CE_1	TRUE	FALSE	19344358-19344434	A	19342752-19342864	C1_A	19342864-19344358	113	FALSE	TRUE	TRUE	0.799	0.255	-0.56	1	0
gene:ENSG00000077549_1	gene:ENSG00000077549	CAPZB	1	-	gene:ENSG00000077549:t:19338775-19339617	gene:ENSG00000077549_1_CE_1	TRUE	FALSE	19338775-19339617	C1	19344358-19344434	C2_C1	19339617-19344358	113	FALSE	TRUE	TRUE	0.149	0.661	0.523	1	0
gene:ENSG00000077549_1	gene:ENSG00000077549	CAPZB	1	-	gene:ENSG00000077549:t:19338775-19339617	gene:ENSG00000077549_1_CE_1	TRUE	FALSE	19338775-19339617	A	19342752-19342864	C2_A	19339617-19342752	113	FALSE	TRUE	TRUE	0.85	0.339	-0.522	1	0
gene:ENSG00000073712_1	gene:ENSG00000073712	FERMT2	14	-		gene:ENSG00000073712_1_CE_1	TRUE	FALSE	52864401-52864622	C2	52860341-52860465	C1_C2	52860465-52864401	21	FALSE	FALSE
gene:ENSG00000073712_1	gene:ENSG00000073712	FERMT2	14	-		gene:ENSG00000073712_1_CE_1	TRUE	FALSE	52864401-52864622	A	52861014-52861034	C1_A	52861034-52864401	21	FALSE	FALSE
gene:ENSG00000073712_1	gene:ENSG00000073712	FERMT2	14	-	gene:ENSG00000073712:t:52860341-52860465	gene:ENSG00000073712_1_CE_1	TRUE	FALSE	52860341-52860465	C1	52864401-52864622	C2_C1	52860465-52864401	21	FALSE	FALSE	FALSE	0.361	0.38	0.01	0.061	0.447
gene:ENSG00000073712_1	gene:ENSG00000073712	FERMT2	14	-	gene:ENSG00000073712:t:52860341-52860465	gene:ENSG00000073712_1_CE_1	TRUE	FALSE	52860341-52860465	A	52861014-52861034	C2_A	52860465-52861014	21	FALSE	FALSE	FALSE	0.639	0.62	-0.01	0.061	0.447
gene:ENSG00000070808_1	gene:ENSG00000070808	CAMK2A	5	-	gene:ENSG00000070808:s:150245161-150245328	gene:ENSG00000070808_1_CE_1	TRUE	FALSE	150245161-150245201	C2	150238700-150238748	C1_C2	150238748-150245161	33	FALSE	TRUE	TRUE	0.208	0.512	0.316	1	0
gene:ENSG00000070808_1	gene:ENSG00000070808	CAMK2A	5	-	gene:ENSG00000070808:s:150245161-150245328	gene:ENSG00000070808_1_CE_1	TRUE	FALSE	150245161-150245201	A	150239704-150239736	C1_A	150239736-150245161	33	FALSE	TRUE	TRUE	0.792	0.488	-0.316	1	0
gene:ENSG00000070808_1	gene:ENSG00000070808	CAMK2A	5	-	gene:ENSG00000070808:t:150238289-150238748	gene:ENSG00000070808_1_CE_1	TRUE	FALSE	150238700-150238748	C1	150245161-150245201	C2_C1	150238748-150245161	33	FALSE	TRUE	TRUE	0.167	0.432	0.259	1	0
gene:ENSG00000070808_1	gene:ENSG00000070808	CAMK2A	5	-	gene:ENSG00000070808:t:150238289-150238748	gene:ENSG00000070808_1_CE_1	TRUE	FALSE	150238700-150238748	A	150239704-150239736	C2_A	150238748-150239704	33	FALSE	TRUE	TRUE	0.779	0.486	-0.301	1	0
gene:ENSG00000006576_1	gene:ENSG00000006576	PHTF2	7	+	gene:ENSG00000006576:s:77893608-77893664	gene:ENSG00000006576_1_CE_1	FALSE	FALSE	77893608-77893664	C2	77900711-77900780	C1_C2	77893664-77900711	12	FALSE	TRUE	TRUE	0.276	0.671	0.41	1	0
gene:ENSG00000006576_1	gene:ENSG00000006576	PHTF2	7	+	gene:ENSG00000006576:s:77893608-77893664	gene:ENSG00000006576_1_CE_1	FALSE	FALSE	77893608-77893664	A	77893982-77893993	C1_A	77893664-77893982	12	FALSE	TRUE	TRUE	0.724	0.329	-0.41	1	0
gene:ENSG00000006576_1	gene:ENSG00000006576	PHTF2	7	+	gene:ENSG00000006576:t:77900711-77900780	gene:ENSG00000006576_1_CE_1	FALSE	FALSE	77900711-77900780	C1	77893608-77893664	C2_C1	77893664-77900711	12	FALSE	TRUE	TRUE	0.216	0.568	0.359	1	0
gene:ENSG00000006576_1	gene:ENSG00000006576	PHTF2	7	+	gene:ENSG00000006576:t:77900711-77900780	gene:ENSG00000006576_1_CE_1	FALSE	FALSE	77900711-77900780	A	77893982-77893993	C2_A	77893993-77900711	12	FALSE	TRUE	TRUE	0.784	0.432	-0.359	1	0
gene:ENSG00000153956_1	gene:ENSG00000153956	CACNA2D1	7	-	gene:ENSG00000153956:s:82005331-82005497	gene:ENSG00000153956_1_CE_1	FALSE	FALSE	82005423-82005497	C2	81997179-81997250	C1_C2	81997250-82005423	57	FALSE	TRUE	TRUE	0.034	0.579	0.564	1	0
gene:ENSG00000153956_1	gene:ENSG00000153956	CACNA2D1	7	-	gene:ENSG00000153956:s:82005331-82005497	gene:ENSG00000153956_1_CE_1	FALSE	FALSE	82005423-82005497	A	82001659-82001715	C1_A	82001715-82005423	57	FALSE	TRUE	TRUE	0.966	0.421	-0.564	1	0
gene:ENSG00000153956_1	gene:ENSG00000153956	CACNA2D1	7	-	gene:ENSG00000153956:t:81997179-81997250	gene:ENSG00000153956_1_CE_1	FALSE	FALSE	81997179-81997250	C1	82005423-82005497	C2_C1	81997250-82005423	57	FALSE	TRUE	TRUE	0.035	0.608	0.6	1	0
gene:ENSG00000153956_1	gene:ENSG00000153956	CACNA2D1	7	-	gene:ENSG00000153956:t:81997179-81997250	gene:ENSG00000153956_1_CE_1	FALSE	FALSE	81997179-81997250	A	82001659-82001715	C2_A	81997250-82001659	57	FALSE	TRUE	TRUE	0.939	0.386	-0.565	1	0
gene:ENSG00000174407_1	gene:ENSG00000174407	MIR1-1HG	20	+	gene:ENSG00000174407:s:62553465-62553665	gene:ENSG00000174407_1_CE_1	FALSE	FALSE	62553465-62553665	C2	62570444-62570767	C1_C2	62553665-62570444	112	FALSE	FALSE	TRUE	0.038	0.208	0.175	0.96	0
gene:ENSG00000174407_1	gene:ENSG00000174407	MIR1-1HG	20	+	gene:ENSG00000174407:s:62553465-62553665	gene:ENSG00000174407_1_CE_1	FALSE	FALSE	62553465-62553665	A	62564989-62565100	C1_A	62553665-62564989	112	FALSE	FALSE	TRUE	0.942	0.773	-0.173	0.973	0
gene:ENSG00000174407_1	gene:ENSG00000174407	MIR1-1HG	20	+	gene:ENSG00000174407:t:62570443-62570767	gene:ENSG00000174407_1_CE_1	FALSE	FALSE	62570444-62570767	C1	62553465-62553665	C2_C1	62553665-62570444	112	FALSE	FALSE	FALSE	0.044	0.212	0.167	0.949	0
gene:ENSG00000174407_1	gene:ENSG00000174407	MIR1-1HG	20	+	gene:ENSG00000174407:t:62570443-62570767	gene:ENSG00000174407_1_CE_1	FALSE	FALSE	62570444-62570767	A	62564989-62565100	C2_A	62565100-62570444	112	FALSE	FALSE	TRUE	0.948	0.781	-0.169	0.96	0
gene:ENSG00000101150_1	gene:ENSG00000101150	TPD52L2	20	+	gene:ENSG00000101150:s:63873668-63873816	gene:ENSG00000101150_1_CE_1	FALSE	FALSE	63873668-63873816	C2	63882719-63882820	C1_C2	63873816-63882719	60	FALSE	TRUE	TRUE	0.138	0.389	0.245	0.999	0
gene:ENSG00000101150_1	gene:ENSG00000101150	TPD52L2	20	+	gene:ENSG00000101150:s:63873668-63873816	gene:ENSG00000101150_1_CE_1	FALSE	FALSE	63873668-63873816	A	63875816-63875875	C1_A	63873816-63875816	60	FALSE	TRUE	TRUE	0.861	0.611	-0.244	0.999	0
gene:ENSG00000101150_1	gene:ENSG00000101150	TPD52L2	20	+	gene:ENSG00000101150:t:63882719-63882820	gene:ENSG00000101150_1_CE_1	FALSE	FALSE	63882719-63882820	C1	63873668-63873816	C2_C1	63873816-63882719	60	FALSE	TRUE	TRUE	0.144	0.443	0.297	1	0
gene:ENSG00000101150_1	gene:ENSG00000101150	TPD52L2	20	+	gene:ENSG00000101150:t:63882719-63882820	gene:ENSG00000101150_1_CE_1	FALSE	FALSE	63882719-63882820	A	63875816-63875875	C2_A	63875875-63882719	60	FALSE	TRUE	TRUE	0.856	0.557	-0.297	1	0
gene:ENSG00000164951_1	gene:ENSG00000164951	PDP1	8	+	gene:ENSG00000164951:s:93916947-93917218	gene:ENSG00000164951_1_CE_1	TRUE	FALSE	93916947-93917079	C2	93922016-93926068	C1_C2	93917079-93922016	35	FALSE	FALSE	FALSE	0.921	0.802	-0.117	0.67	0.02
gene:ENSG00000164951_1	gene:ENSG00000164951	PDP1	8	+	gene:ENSG00000164951:s:93916947-93917218	gene:ENSG00000164951_1_CE_1	TRUE	FALSE	93916947-93917079	A	93917911-93917945	C1_A	93917079-93917911	35	FALSE	FALSE	FALSE	0.024	0.147	0.119	0.693	0.002
gene:ENSG00000164951_1	gene:ENSG00000164951	PDP1	8	+	gene:ENSG00000164951:t:93922016-93926068	gene:ENSG00000164951_1_CE_1	TRUE	FALSE	93922016-93926068	C1	93916947-93917079	C2_C1	93917079-93922016	35	FALSE	FALSE	FALSE	0.865	0.699	-0.167	0.931	0.001
gene:ENSG00000164951_1	gene:ENSG00000164951	PDP1	8	+	gene:ENSG00000164951:t:93922016-93926068	gene:ENSG00000164951_1_CE_1	TRUE	FALSE	93922016-93926068	A	93917911-93917945	C2_A	93917945-93922016	35	FALSE	FALSE	TRUE	0.082	0.268	0.19	0.995	0
gene:ENSG00000147649_1	gene:ENSG00000147649	MTDH	8	+	gene:ENSG00000147649:s:97690952-97691188	gene:ENSG00000147649_1_CE_1	FALSE	FALSE	97690952-97691188	C2	97706626-97706750	C1_C2	97691188-97706626	99	FALSE	FALSE	FALSE	0.34	0.225	-0.114	0.627	0.049
gene:ENSG00000147649_1	gene:ENSG00000147649	MTDH	8	+	gene:ENSG00000147649:s:97690952-97691188	gene:ENSG00000147649_1_CE_1	FALSE	FALSE	97690952-97691188	A	97699754-97699852	C1_A	97691188-97699754	99	FALSE	FALSE	FALSE	0.659	0.764	0.107	0.574	0.064
gene:ENSG00000147649_1	gene:ENSG00000147649	MTDH	8	+	gene:ENSG00000147649:t:97706412-97706750	gene:ENSG00000147649_1_CE_1	FALSE	FALSE	97706626-97706750	C1	97690952-97691188	C2_C1	97691188-97706626	99	FALSE	FALSE	TRUE	0.476	0.276	-0.201	0.971	0
gene:ENSG00000147649_1	gene:ENSG00000147649	MTDH	8	+	gene:ENSG00000147649:t:97706412-97706750	gene:ENSG00000147649_1_CE_1	FALSE	FALSE	97706626-97706750	A	97699754-97699852	C2_A	97699852-97706626	99	FALSE	FALSE	TRUE	0.524	0.724	0.201	0.971	0
gene:ENSG00000095637_2	gene:ENSG00000095637	SORBS1	10	-	gene:ENSG00000095637:s:95395001-95395075	gene:ENSG00000095637_2_CE_1	TRUE	FALSE	95395001-95395075	C2	95384238-95384285	C1_C2	95384285-95395001	63	FALSE	TRUE	TRUE	0.472	0.697	0.221	0.999	0
gene:ENSG00000095637_2	gene:ENSG00000095637	SORBS1	10	-	gene:ENSG00000095637:s:95395001-95395075	gene:ENSG00000095637_2_CE_1	TRUE	FALSE	95395001-95395075	A	95394611-95394673	C1_A	95394673-95395001	63	FALSE	TRUE	TRUE	0.384	0.169	-0.21	1	0
gene:ENSG00000095637_2	gene:ENSG00000095637	SORBS1	10	-	gene:ENSG00000095637:t:95384238-95384285	gene:ENSG00000095637_2_CE_1	TRUE	FALSE	95384238-95384285	C1	95395001-95395075	C2_C1	95384285-95395001	63	FALSE	TRUE	TRUE	0.332	0.554	0.224	0.999	0
gene:ENSG00000095637_2	gene:ENSG00000095637	SORBS1	10	-	gene:ENSG00000095637:t:95384238-95384285	gene:ENSG00000095637_2_CE_1	TRUE	FALSE	95384238-95384285	A	95394611-95394673	C2_A	95384285-95394611	63	FALSE	TRUE	TRUE	0.381	0.165	-0.206	0.999	0
gene:ENSG00000095637_2	gene:ENSG00000095637	SORBS1	10	-	gene:ENSG00000095637:s:95397220-95397283	gene:ENSG00000095637_2_CE_2	TRUE	FALSE	95397220-95397283	C2	95384238-95384285	C1_C2	95384285-95397220	75	FALSE	FALSE	FALSE	0.147	0.255	0.111	0.61	0.054
gene:ENSG00000095637_2	gene:ENSG00000095637	SORBS1	10	-	gene:ENSG00000095637:s:95397220-95397283	gene:ENSG00000095637_2_CE_2	TRUE	FALSE	95397220-95397283	A	95395001-95395075	C1_A	95395075-95397220	75	FALSE	FALSE	FALSE	0.853	0.745	-0.111	0.61	0.054
gene:ENSG00000095637_2	gene:ENSG00000095637	SORBS1	10	-	gene:ENSG00000095637:t:95384238-95384285	gene:ENSG00000095637_2_CE_2	TRUE	FALSE	95384238-95384285	C1	95397220-95397283	C2_C1	95384285-95397220	75	FALSE	FALSE	FALSE	0.15	0.26	0.112	0.617	0.039
gene:ENSG00000095637_2	gene:ENSG00000095637	SORBS1	10	-	gene:ENSG00000095637:t:95384238-95384285	gene:ENSG00000095637_2_CE_2	TRUE	FALSE	95384238-95384285	A	95395001-95395075	C2_A	95384285-95395001	75	FALSE	FALSE	TRUE	0.332	0.554	0.224	0.999	0
gene:ENSG00000095637_3	gene:ENSG00000095637	SORBS1	10	-	gene:ENSG00000095637:s:95371984-95372049	gene:ENSG00000095637_3_CE_1	TRUE	FALSE	95371984-95372049	C2	95367650-95367699	C1_C2	95367699-95371984	102	FALSE	TRUE	TRUE	0.05	0.439	0.394	1	0
gene:ENSG00000095637_3	gene:ENSG00000095637	SORBS1	10	-	gene:ENSG00000095637:s:95371984-95372049	gene:ENSG00000095637_3_CE_1	TRUE	FALSE	95371984-95372049	A	95371326-95371427	C1_A	95371427-95371984	102	FALSE	TRUE	TRUE	0.95	0.561	-0.394	1	0
gene:ENSG00000095637_3	gene:ENSG00000095637	SORBS1	10	-	gene:ENSG00000095637:t:95367650-95367699	gene:ENSG00000095637_3_CE_1	TRUE	FALSE	95367650-95367699	C1	95371984-95372049	C2_C1	95367699-95371984	102	FALSE	TRUE	TRUE	0.043	0.33	0.296	1	0
gene:ENSG00000095637_3	gene:ENSG00000095637	SORBS1	10	-	gene:ENSG00000095637:t:95367650-95367699	gene:ENSG00000095637_3_CE_1	TRUE	FALSE	95367650-95367699	A	95371326-95371427	C2_A	95367699-95371326	102	FALSE	TRUE	TRUE	0.915	0.551	-0.376	1	0
gene:ENSG00000095637_3	gene:ENSG00000095637	SORBS1	10	-	gene:ENSG00000095637:s:95375973-95376056	gene:ENSG00000095637_3_CE_2	TRUE	FALSE	95375973-95376056	C2	95367650-95367699	C1_C2	95367699-95375973	66	FALSE	FALSE	FALSE	0.01	0.07	0.051	0	0.475
gene:ENSG00000095637_3	gene:ENSG00000095637	SORBS1	10	-	gene:ENSG00000095637:s:95375973-95376056	gene:ENSG00000095637_3_CE_2	TRUE	FALSE	95375973-95376056	A	95371984-95372049	C1_A	95372049-95375973	66	FALSE	FALSE	FALSE	0.989	0.928	-0.051	0	0.475
gene:ENSG00000095637_3	gene:ENSG00000095637	SORBS1	10	-	gene:ENSG00000095637:t:95367650-95367699	gene:ENSG00000095637_3_CE_2	TRUE	FALSE	95367650-95367699	C1	95375973-95376056	C2_C1	95367699-95375973	66	FALSE	FALSE	FALSE	0.011	0.061	0.049	0	0.479
gene:ENSG00000095637_3	gene:ENSG00000095637	SORBS1	10	-	gene:ENSG00000095637:t:95367650-95367699	gene:ENSG00000095637_3_CE_2	TRUE	FALSE	95367650-95367699	A	95371984-95372049	C2_A	95367699-95371984	66	FALSE	FALSE	TRUE	0.043	0.33	0.296	1	0
gene:ENSG00000095637_3	gene:ENSG00000095637	SORBS1	10	-	gene:ENSG00000095637:s:95381413-95381799	gene:ENSG00000095637_3_CE_3	TRUE	FALSE	95381685-95381799	C2	95367650-95367699	C1_C2	95367699-95381685	84	FALSE	FALSE	FALSE	0.031	0.056	0.035	0	0.512
gene:ENSG00000095637_3	gene:ENSG00000095637	SORBS1	10	-	gene:ENSG00000095637:s:95381413-95381799	gene:ENSG00000095637_3_CE_3	TRUE	FALSE	95381685-95381799	A	95375973-95376056	C1_A	95376056-95381685	84	FALSE	FALSE	FALSE	0.969	0.944	-0.035	0	0.512
gene:ENSG00000095637_3	gene:ENSG00000095637	SORBS1	10	-	gene:ENSG00000095637:t:95367650-95367699	gene:ENSG00000095637_3_CE_3	TRUE	FALSE	95367650-95367699	C1	95381685-95381799	C2_C1	95367699-95381685	84	FALSE	FALSE	FALSE	0.033	0.059	0.044	0	0.489
gene:ENSG00000095637_3	gene:ENSG00000095637	SORBS1	10	-	gene:ENSG00000095637:t:95367650-95367699	gene:ENSG00000095637_3_CE_3	TRUE	FALSE	95367650-95367699	A	95375973-95376056	C2_A	95367699-95375973	84	FALSE	FALSE	FALSE	0.011	0.061	0.049	0	0.479
gene:ENSG00000095637_4	gene:ENSG00000095637	SORBS1	10	-	gene:ENSG00000095637:s:95354882-95354967	gene:ENSG00000095637_4_CE_1	FALSE	FALSE	95354882-95354967	C2	95346406-95346452	C1_C2	95346452-95354882	168	FALSE	TRUE	TRUE	0.006	0.18	0.154	1	0
gene:ENSG00000095637_4	gene:ENSG00000095637	SORBS1	10	-	gene:ENSG00000095637:s:95354882-95354967	gene:ENSG00000095637_4_CE_1	FALSE	FALSE	95354882-95354967	A	95351209-95351376	C1_A	95351376-95354882	168	FALSE	TRUE	TRUE	0.994	0.82	-0.154	1	0
gene:ENSG00000095637_4	gene:ENSG00000095637	SORBS1	10	-	gene:ENSG00000095637:t:95346406-95346452	gene:ENSG00000095637_4_CE_1	FALSE	FALSE	95346406-95346452	C1	95354882-95354967	C2_C1	95346452-95354882	168	FALSE	TRUE	TRUE	0.007	0.218	0.201	1	0
gene:ENSG00000095637_4	gene:ENSG00000095637	SORBS1	10	-	gene:ENSG00000095637:t:95346406-95346452	gene:ENSG00000095637_4_CE_1	FALSE	FALSE	95346406-95346452	A	95351209-95351376	C2_A	95346452-95351209	168	FALSE	TRUE	TRUE	0.99	0.779	-0.203	1	0
gene:ENSG00000182534_1	gene:ENSG00000182534	MXRA7	17	-	gene:ENSG00000182534:s:76685072-76685165	gene:ENSG00000182534_1_CE_1	TRUE	FALSE	76685072-76685165	C2	76679566-76680879	C1_C2	76680879-76685072	81	FALSE	FALSE	FALSE	0.445	0.281	-0.165	0.92	0.002
gene:ENSG00000182534_1	gene:ENSG00000182534	MXRA7	17	-	gene:ENSG00000182534:s:76685072-76685165	gene:ENSG00000182534_1_CE_1	TRUE	FALSE	76685072-76685165	A	76683847-76683927	C1_A	76683927-76685072	81	FALSE	FALSE	TRUE	0.188	0.494	0.306	1	0
gene:ENSG00000182534_1	gene:ENSG00000182534	MXRA7	17	-	gene:ENSG00000182534:t:76679566-76680879	gene:ENSG00000182534_1_CE_1	TRUE	FALSE	76679566-76680879	C1	76685072-76685165	C2_C1	76680879-76685072	81	FALSE	FALSE	TRUE	0.642	0.282	-0.365	1	0
gene:ENSG00000182534_1	gene:ENSG00000182534	MXRA7	17	-	gene:ENSG00000182534:t:76679566-76680879	gene:ENSG00000182534_1_CE_1	TRUE	FALSE	76679566-76680879	A	76683847-76683927	C2_A	76680879-76683847	81	FALSE	FALSE	TRUE	0.358	0.718	0.365	1	0
gene:ENSG00000060237_1	gene:ENSG00000060237	WNK1	12	+	gene:ENSG00000060237:s:877094-878361	gene:ENSG00000060237_1_CE_1	TRUE	FALSE	878212-878361	C2	880721-880999	C1_C2	878361-880721	459	FALSE	FALSE	FALSE	0.094	0.057	-0.015	0.017	0.622
gene:ENSG00000060237_1	gene:ENSG00000060237	WNK1	12	+	gene:ENSG00000060237:s:877094-878361	gene:ENSG00000060237_1_CE_1	TRUE	FALSE	878212-878361	A	879573-880031	C1_A	878361-879573	459	FALSE	FALSE	TRUE	0.327	0.56	0.233	0.999	0
gene:ENSG00000060237_1	gene:ENSG00000060237	WNK1	12	+	gene:ENSG00000060237:t:880721-880999	gene:ENSG00000060237_1_CE_1	TRUE	FALSE	880721-880999	C1	878212-878361	C2_C1	878361-880721	459	FALSE	FALSE	FALSE	0.204	0.07	-0.121	0.674	0.023
gene:ENSG00000060237_1	gene:ENSG00000060237	WNK1	12	+	gene:ENSG00000060237:t:880721-880999	gene:ENSG00000060237_1_CE_1	TRUE	FALSE	880721-880999	A	879573-880031	C2_A	880031-880721	459	FALSE	FALSE	FALSE	0.65	0.8	0.138	0.74	0.021
gene:ENSG00000060237_1	gene:ENSG00000060237	WNK1	12	+	gene:ENSG00000060237:s:877094-878361	gene:ENSG00000060237_1_CE_2	TRUE	FALSE	878212-878361	C2	881692-881789	C1_C2	878361-881692	279	FALSE	FALSE	TRUE	0.543	0.326	-0.213	0.996	0
gene:ENSG00000060237_1	gene:ENSG00000060237	WNK1	12	+	gene:ENSG00000060237:s:877094-878361	gene:ENSG00000060237_1_CE_2	TRUE	FALSE	878212-878361	A	880721-880999	C1_A	878361-880721	279	FALSE	FALSE	FALSE	0.094	0.057	-0.015	0.017	0.622
gene:ENSG00000060237_1	gene:ENSG00000060237	WNK1	12	+	gene:ENSG00000060237:t:881471-881789	gene:ENSG00000060237_1_CE_2	TRUE	FALSE	881692-881789	C1	878212-878361	C2_C1	878361-881692	279	FALSE	FALSE	TRUE	0.608	0.341	-0.265	0.999	0
gene:ENSG00000060237_1	gene:ENSG00000060237	WNK1	12	+	gene:ENSG00000060237:t:881471-881789	gene:ENSG00000060237_1_CE_2	TRUE	FALSE	881692-881789	A	880721-880999	C2_A	880999-881692	279	FALSE	FALSE	TRUE	0.392	0.659	0.265	0.999	0
gene:ENSG00000134324_1	gene:ENSG00000134324	LPIN1	2	+	gene:ENSG00000134324:s:11773620-11773745	gene:ENSG00000134324_1_CE_1	FALSE	FALSE	11773620-11773745	C2	11779519-11779645	C1_C2	11773745-11779519	108	FALSE	TRUE	TRUE	0.306	0.115	-0.186	0.989	0
gene:ENSG00000134324_1	gene:ENSG00000134324	LPIN1	2	+	gene:ENSG00000134324:s:11773620-11773745	gene:ENSG00000134324_1_CE_1	FALSE	FALSE	11773620-11773745	A	11776086-11776193	C1_A	11773745-11776086	108	FALSE	TRUE	TRUE	0.694	0.885	0.186	0.989	0
gene:ENSG00000134324_1	gene:ENSG00000134324	LPIN1	2	+	gene:ENSG00000134324:t:11779519-11779645	gene:ENSG00000134324_1_CE_1	FALSE	FALSE	11779519-11779645	C1	11773620-11773745	C2_C1	11773745-11779519	108	FALSE	TRUE	TRUE	0.244	0.089	-0.163	0.961	0
gene:ENSG00000134324_1	gene:ENSG00000134324	LPIN1	2	+	gene:ENSG00000134324:t:11779519-11779645	gene:ENSG00000134324_1_CE_1	FALSE	FALSE	11779519-11779645	A	11776086-11776193	C2_A	11776193-11779519	108	FALSE	TRUE	TRUE	0.755	0.91	0.163	0.958	0
gene:ENSG00000067177_1	gene:ENSG00000067177	PHKA1	X	-	gene:ENSG00000067177:s:72623109-72623275	gene:ENSG00000067177_1_CE_1	TRUE	FALSE	72623109-72623275	C2	72619214-72619305	C1_C2	72619305-72623109	177	FALSE	TRUE	TRUE	0.935	0.585	-0.352	1	0
gene:ENSG00000067177_1	gene:ENSG00000067177	PHKA1	X	-	gene:ENSG00000067177:s:72623109-72623275	gene:ENSG00000067177_1_CE_1	TRUE	FALSE	72623109-72623275	A	72620725-72620901	C1_A	72620901-72623109	177	FALSE	TRUE	TRUE	0.065	0.415	0.352	1	0
gene:ENSG00000067177_1	gene:ENSG00000067177	PHKA1	X	-	gene:ENSG00000067177:t:72619214-72619305	gene:ENSG00000067177_1_CE_1	TRUE	FALSE	72619214-72619305	C1	72623109-72623275	C2_C1	72619305-72623109	177	FALSE	TRUE	TRUE	0.827	0.515	-0.313	1	0
gene:ENSG00000067177_1	gene:ENSG00000067177	PHKA1	X	-	gene:ENSG00000067177:t:72619214-72619305	gene:ENSG00000067177_1_CE_1	TRUE	FALSE	72619214-72619305	A	72620725-72620901	C2_A	72619305-72620725	177	FALSE	TRUE	TRUE	0.018	0.249	0.225	1	0
gene:ENSG00000054118_1	gene:ENSG00000054118	THRAP3	1	+	gene:ENSG00000054118:s:36224432-36224505	gene:ENSG00000054118_1_CE_1	TRUE	FALSE	36224432-36224505	C2	36259382-36259484	C1_C2	36224505-36259382	52	FALSE	FALSE	TRUE	0.754	0.541	-0.207	0.963	0.001
gene:ENSG00000054118_1	gene:ENSG00000054118	THRAP3	1	+	gene:ENSG00000054118:s:36224432-36224505	gene:ENSG00000054118_1_CE_1	TRUE	FALSE	36224432-36224505	A	36225412-36225463	C1_A	36224505-36225412	52	FALSE	FALSE	FALSE	0.056	0.095	0.022	0.044	0.492
gene:ENSG00000054118_1	gene:ENSG00000054118	THRAP3	1	+	gene:ENSG00000054118:t:36259382-36259484	gene:ENSG00000054118_1_CE_1	TRUE	FALSE	36259382-36259484	C1	36224432-36224505	C2_C1	36224505-36259382	52	FALSE	FALSE	FALSE	0.738	0.61	-0.121	0.641	0.047
gene:ENSG00000054118_1	gene:ENSG00000054118	THRAP3	1	+	gene:ENSG00000054118:t:36259382-36259484	gene:ENSG00000054118_1_CE_1	TRUE	FALSE	36259382-36259484	A	36225412-36225463	C2_A	36225463-36259382	52	FALSE	FALSE	FALSE	0.023	0.086	0.049	0.06	0.404
gene:ENSG00000127603_1	gene:ENSG00000127603	MACF1	1	+	gene:ENSG00000127603:s:39435558-39436007	gene:ENSG00000127603_1_CE_1	TRUE	FALSE	39435558-39435761	C2	39437777-39438008	C1_C2	39435761-39437777	9	FALSE	TRUE	TRUE	0.083	0.574	0.506	1	0
gene:ENSG00000127603_1	gene:ENSG00000127603	MACF1	1	+	gene:ENSG00000127603:s:39435558-39436007	gene:ENSG00000127603_1_CE_1	TRUE	FALSE	39435558-39435761	A	39436482-39436490	C1_A	39435761-39436482	9	FALSE	TRUE	TRUE	0.836	0.351	-0.494	1	0
gene:ENSG00000127603_1	gene:ENSG00000127603	MACF1	1	+	gene:ENSG00000127603:t:39437728-39438008	gene:ENSG00000127603_1_CE_1	TRUE	FALSE	39437777-39438008	C1	39435558-39435761	C2_C1	39435761-39437777	9	FALSE	TRUE	TRUE	0.094	0.597	0.517	1	0
gene:ENSG00000127603_1	gene:ENSG00000127603	MACF1	1	+	gene:ENSG00000127603:t:39437728-39438008	gene:ENSG00000127603_1_CE_1	TRUE	FALSE	39437777-39438008	A	39436482-39436490	C2_A	39436490-39437777	9	FALSE	TRUE	TRUE	0.847	0.343	-0.522	1	0
gene:ENSG00000229444_1	gene:ENSG00000229444	ST3GAL3-AS1	1	-	gene:ENSG00000229444:s:43720471-43720551	gene:ENSG00000229444_1_CE_1	TRUE	TRUE	43720471-43720551	C2	43709392-43709535	C1_C2	43709535-43720471	133	FALSE	TRUE	TRUE	0.324	0.564	0.231	0.983	0
gene:ENSG00000229444_1	gene:ENSG00000229444	ST3GAL3-AS1	1	-	gene:ENSG00000229444:s:43720471-43720551	gene:ENSG00000229444_1_CE_1	TRUE	FALSE	43720471-43720551	A	43718994-43719126	C1_A	43719126-43720471	133	FALSE	TRUE	TRUE	0.6	0.396	-0.202	0.955	0.001
gene:ENSG00000229444_1	gene:ENSG00000229444	ST3GAL3-AS1	1	-	gene:ENSG00000229444:t:43709392-43709535	gene:ENSG00000229444_1_CE_1	TRUE	TRUE	43709392-43709535	C1	43720471-43720551	C2_C1	43709535-43720471	133	FALSE	TRUE	TRUE	0.219	0.43	0.208	0.99	0
gene:ENSG00000229444_1	gene:ENSG00000229444	ST3GAL3-AS1	1	-	gene:ENSG00000229444:t:43709392-43709535	gene:ENSG00000229444_1_CE_1	TRUE	FALSE	43709392-43709535	A	43718994-43719126	C2_A	43709535-43718994	133	FALSE	TRUE	TRUE	0.781	0.57	-0.208	0.99	0
gene:ENSG00000122203_1	gene:ENSG00000122203	KIAA1191	5	-	gene:ENSG00000122203:s:176361602-176361807	gene:ENSG00000122203_1_CE_1	FALSE	FALSE	176361602-176361807	C2	176359481-176359567	C1_C2	176359567-176361602	108	FALSE	TRUE	TRUE	0.517	0.095	-0.438	1	0
gene:ENSG00000122203_1	gene:ENSG00000122203	KIAA1191	5	-	gene:ENSG00000122203:s:176361602-176361807	gene:ENSG00000122203_1_CE_1	FALSE	FALSE	176361602-176361807	A	176359811-176359918	C1_A	176359918-176361602	108	FALSE	TRUE	TRUE	0.481	0.893	0.415	1	0
gene:ENSG00000122203_1	gene:ENSG00000122203	KIAA1191	5	-	gene:ENSG00000122203:t:176359462-176359567	gene:ENSG00000122203_1_CE_1	FALSE	FALSE	176359481-176359567	C1	176361602-176361807	C2_C1	176359567-176361602	108	FALSE	TRUE	TRUE	0.549	0.096	-0.465	1	0
gene:ENSG00000122203_1	gene:ENSG00000122203	KIAA1191	5	-	gene:ENSG00000122203:t:176359462-176359567	gene:ENSG00000122203_1_CE_1	FALSE	FALSE	176359481-176359567	A	176359811-176359918	C2_A	176359567-176359811	108	FALSE	TRUE	TRUE	0.451	0.904	0.465	1	0
gene:ENSG00000143776_1	gene:ENSG00000143776	CDC42BPA	1	-	gene:ENSG00000143776:s:227254064-227254155	gene:ENSG00000143776_1_CE_1	FALSE	FALSE	227254064-227254155	C2	227213136-227213219	C1_C2	227213219-227254064	158	FALSE	FALSE	FALSE	0.981	0.861	-0.111	0.626	0.002
gene:ENSG00000143776_1	gene:ENSG00000143776	CDC42BPA	1	-	gene:ENSG00000143776:s:227254064-227254155	gene:ENSG00000143776_1_CE_1	FALSE	FALSE	227254064-227254155	A	227219263-227219420	C1_A	227219420-227254064	158	FALSE	FALSE	FALSE	0.019	0.139	0.111	0.626	0.002
gene:ENSG00000143776_1	gene:ENSG00000143776	CDC42BPA	1	-	gene:ENSG00000143776:t:227213136-227213219	gene:ENSG00000143776_1_CE_1	FALSE	FALSE	227213136-227213219	C1	227254064-227254155	C2_C1	227213219-227254064	158	FALSE	FALSE	TRUE	0.988	0.816	-0.16	0.998	0
gene:ENSG00000143776_1	gene:ENSG00000143776	CDC42BPA	1	-	gene:ENSG00000143776:t:227213136-227213219	gene:ENSG00000143776_1_CE_1	FALSE	FALSE	227213136-227213219	A	227219263-227219420	C2_A	227213219-227219263	158	FALSE	FALSE	TRUE	0.012	0.184	0.16	0.998	0
gene:ENSG00000154358_1	gene:ENSG00000154358	OBSCN	1	+	gene:ENSG00000154358:s:228217013-228217288	gene:ENSG00000154358_1_CE_1	TRUE	FALSE	228217013-228217288	C2	228224459-228224734	C1_C2	228217288-228224459	276	FALSE	FALSE	FALSE	0.061	0.13	0.052	0.011	0.456
gene:ENSG00000154358_1	gene:ENSG00000154358	OBSCN	1	+	gene:ENSG00000154358:s:228217013-228217288	gene:ENSG00000154358_1_CE_1	TRUE	FALSE	228217013-228217288	A	228219324-228219599	C1_A	228217288-228219324	276	FALSE	FALSE	FALSE	0.508	0.359	-0.14	0.866	0
gene:ENSG00000154358_1	gene:ENSG00000154358	OBSCN	1	+	gene:ENSG00000154358:t:228224459-228224734	gene:ENSG00000154358_1_CE_1	TRUE	FALSE	228224459-228224734	C1	228217013-228217288	C2_C1	228217288-228224459	276	FALSE	FALSE	TRUE	0.112	0.3	0.182	0.997	0
gene:ENSG00000154358_1	gene:ENSG00000154358	OBSCN	1	+	gene:ENSG00000154358:t:228224459-228224734	gene:ENSG00000154358_1_CE_1	TRUE	FALSE	228224459-228224734	A	228219324-228219599	C2_A	228219599-228224459	276	FALSE	FALSE	TRUE	0.888	0.7	-0.182	0.997	0
gene:ENSG00000154358_1	gene:ENSG00000154358	OBSCN	1	+	gene:ENSG00000154358:s:228217013-228217288	gene:ENSG00000154358_1_CE_2	TRUE	FALSE	228217013-228217288	C2	228243183-228243458	C1_C2	228217288-228243183	276	FALSE	FALSE	FALSE	0.337	0.405	0.071	0.26	0.163
gene:ENSG00000154358_1	gene:ENSG00000154358	OBSCN	1	+	gene:ENSG00000154358:s:228217013-228217288	gene:ENSG00000154358_1_CE_2	TRUE	FALSE	228217013-228217288	A	228219324-228219599	C1_A	228217288-228219324	276	FALSE	FALSE	FALSE	0.508	0.359	-0.14	0.866	0
gene:ENSG00000154358_1	gene:ENSG00000154358	OBSCN	1	+	gene:ENSG00000154358:t:228243183-228243458	gene:ENSG00000154358_1_CE_2	TRUE	FALSE	228243183-228243458	C1	228217013-228217288	C2_C1	228217288-228243183	276	FALSE	FALSE	FALSE	0.429	0.502	0.068	0.253	0.2
gene:ENSG00000154358_1	gene:ENSG00000154358	OBSCN	1	+	gene:ENSG00000154358:t:228243183-228243458	gene:ENSG00000154358_1_CE_2	TRUE	TRUE	228243183-228243458	A	228219324-228219599	C2_A	228219599-228243183	276	FALSE	FALSE	FALSE	0.134	0.104	-0.007	0.005	0.721
gene:ENSG00000154358_1	gene:ENSG00000154358	OBSCN	1	+	gene:ENSG00000154358:s:228217013-228217288	gene:ENSG00000154358_1_CE_3	TRUE	FALSE	228217013-228217288	C2	228243183-228243458	C1_C2	228217288-228243183	276	FALSE	FALSE	FALSE	0.337	0.405	0.071	0.26	0.163
gene:ENSG00000154358_1	gene:ENSG00000154358	OBSCN	1	+	gene:ENSG00000154358:s:228217013-228217288	gene:ENSG00000154358_1_CE_3	TRUE	FALSE	228217013-228217288	A	228224459-228224734	C1_A	228217288-228224459	276	FALSE	FALSE	FALSE	0.061	0.13	0.052	0.011	0.456
gene:ENSG00000154358_1	gene:ENSG00000154358	OBSCN	1	+	gene:ENSG00000154358:t:228243183-228243458	gene:ENSG00000154358_1_CE_3	TRUE	FALSE	228243183-228243458	C1	228217013-228217288	C2_C1	228217288-228243183	276	FALSE	FALSE	FALSE	0.429	0.502	0.068	0.253	0.2
gene:ENSG00000154358_1	gene:ENSG00000154358	OBSCN	1	+	gene:ENSG00000154358:t:228243183-228243458	gene:ENSG00000154358_1_CE_3	TRUE	FALSE	228243183-228243458	A	228224459-228224734	C2_A	228224734-228243183	276	FALSE	FALSE	FALSE	0.437	0.395	-0.034	0.08	0.382
gene:ENSG00000154358_1	gene:ENSG00000154358	OBSCN	1	+	gene:ENSG00000154358:s:228219324-228219599	gene:ENSG00000154358_1_CE_4	TRUE	TRUE	228219324-228219599	C2	228243183-228243458	C1_C2	228219599-228243183	276	FALSE	FALSE	FALSE	0.18	0.217	0.039	0.021	0.471
gene:ENSG00000154358_1	gene:ENSG00000154358	OBSCN	1	+	gene:ENSG00000154358:s:228219324-228219599	gene:ENSG00000154358_1_CE_4	TRUE	FALSE	228219324-228219599	A	228224459-228224734	C1_A	228219599-228224459	276	FALSE	FALSE	FALSE	0.82	0.783	-0.039	0.021	0.471
gene:ENSG00000154358_1	gene:ENSG00000154358	OBSCN	1	+	gene:ENSG00000154358:t:228243183-228243458	gene:ENSG00000154358_1_CE_4	TRUE	TRUE	228243183-228243458	C1	228219324-228219599	C2_C1	228219599-228243183	276	FALSE	FALSE	FALSE	0.134	0.104	-0.007	0.005	0.721
gene:ENSG00000154358_1	gene:ENSG00000154358	OBSCN	1	+	gene:ENSG00000154358:t:228243183-228243458	gene:ENSG00000154358_1_CE_4	TRUE	FALSE	228243183-228243458	A	228224459-228224734	C2_A	228224734-228243183	276	FALSE	FALSE	FALSE	0.437	0.395	-0.034	0.08	0.382
gene:ENSG00000154358_2	gene:ENSG00000154358	OBSCN	1	+	gene:ENSG00000154358:s:228309484-228309559	gene:ENSG00000154358_2_CE_1	TRUE	TRUE	228309484-228309559	C2	228314814-228315080	C1_C2	228309559-228314814	273	FALSE	FALSE	FALSE	0.001	0.031	0	0	1
gene:ENSG00000154358_2	gene:ENSG00000154358	OBSCN	1	+	gene:ENSG00000154358:s:228309484-228309559	gene:ENSG00000154358_2_CE_1	TRUE	FALSE	228309484-228309559	A	228313614-228313886	C1_A	228309559-228313614	273	FALSE	FALSE	FALSE	0.1	0.03	-0.077	0.271	0.19
gene:ENSG00000154358_2	gene:ENSG00000154358	OBSCN	1	+	gene:ENSG00000154358:t:228314814-228315080	gene:ENSG00000154358_2_CE_1	TRUE	TRUE	228314814-228315080	C1	228309484-228309559	C2_C1	228309559-228314814	273	FALSE	FALSE	TRUE	0.008	0.409	0.397	1	0
gene:ENSG00000154358_2	gene:ENSG00000154358	OBSCN	1	+	gene:ENSG00000154358:t:228314814-228315080	gene:ENSG00000154358_2_CE_1	TRUE	FALSE	228314814-228315080	A	228313614-228313886	C2_A	228313886-228314814	273	FALSE	FALSE	TRUE	0.877	0.317	-0.578	1	0
gene:ENSG00000154358_2	gene:ENSG00000154358	OBSCN	1	+	gene:ENSG00000154358:s:228309484-228309559	gene:ENSG00000154358_2_CE_2	TRUE	FALSE	228309484-228309559	C2	228315847-228316119	C1_C2	228309559-228315847	267	FALSE	FALSE	FALSE	0.899	0.939	0.018	0	0.599
gene:ENSG00000154358_2	gene:ENSG00000154358	OBSCN	1	+	gene:ENSG00000154358:s:228309484-228309559	gene:ENSG00000154358_2_CE_2	TRUE	TRUE	228309484-228309559	A	228314814-228315080	C1_A	228309559-228314814	267	FALSE	FALSE	FALSE	0.001	0.031	0	0	1
gene:ENSG00000154358_2	gene:ENSG00000154358	OBSCN	1	+	gene:ENSG00000154358:t:228315847-228316119	gene:ENSG00000154358_2_CE_2	TRUE	FALSE	228315847-228316119	C1	228309484-228309559	C2_C1	228309559-228315847	267	FALSE	FALSE	FALSE	0.849	0.913	0.075	0.255	0.172
gene:ENSG00000154358_2	gene:ENSG00000154358	OBSCN	1	+	gene:ENSG00000154358:t:228315847-228316119	gene:ENSG00000154358_2_CE_2	TRUE	FALSE	228315847-228316119	A	228314814-228315080	C2_A	228315080-228315847	267	FALSE	FALSE	FALSE	0.138	0.068	-0.056	0.054	0.389
gene:ENSG00000160194_1	gene:ENSG00000160194	NDUFV3	21	+	gene:ENSG00000160194:s:42896927-42897047	gene:ENSG00000160194_1_CE_1	FALSE	FALSE	42896927-42897047	C2	42908864-42913304	C1_C2	42897047-42908864	1095	FALSE	TRUE	TRUE	0.726	0.921	0.201	1	0
gene:ENSG00000160194_1	gene:ENSG00000160194	NDUFV3	21	+	gene:ENSG00000160194:s:42896927-42897047	gene:ENSG00000160194_1_CE_1	FALSE	FALSE	42896927-42897047	A	42903182-42904276	C1_A	42897047-42903182	1095	FALSE	TRUE	TRUE	0.274	0.079	-0.201	1	0
gene:ENSG00000160194_1	gene:ENSG00000160194	NDUFV3	21	+	gene:ENSG00000160194:t:42908864-42913304	gene:ENSG00000160194_1_CE_1	FALSE	FALSE	42908864-42913304	C1	42896927-42897047	C2_C1	42897047-42908864	1095	FALSE	TRUE	TRUE	0.822	0.956	0.152	0.958	0
gene:ENSG00000160194_1	gene:ENSG00000160194	NDUFV3	21	+	gene:ENSG00000160194:t:42908864-42913304	gene:ENSG00000160194_1_CE_1	FALSE	FALSE	42908864-42913304	A	42903182-42904276	C2_A	42904276-42908864	1095	FALSE	TRUE	TRUE	0.178	0.044	-0.152	0.958	0
gene:ENSG00000141759_1	gene:ENSG00000141759	TXNL4A	18	-	gene:ENSG00000141759:s:79977331-79977917	gene:ENSG00000141759_1_CE_1	FALSE	FALSE	79977598-79977701	C2	79970813-79973856	C1_C2	79973856-79977598	70	FALSE	TRUE	TRUE	0.678	0.927	0.249	1	0
gene:ENSG00000141759_1	gene:ENSG00000141759	TXNL4A	18	-	gene:ENSG00000141759:s:79977331-79977917	gene:ENSG00000141759_1_CE_1	FALSE	FALSE	79977598-79977701	A	79976718-79976787	C1_A	79976787-79977598	70	FALSE	TRUE	TRUE	0.322	0.073	-0.249	1	0
gene:ENSG00000141759_1	gene:ENSG00000141759	TXNL4A	18	-	gene:ENSG00000141759:t:79970813-79973856	gene:ENSG00000141759_1_CE_1	FALSE	FALSE	79970813-79973856	C1	79977598-79977701	C2_C1	79973856-79977598	70	FALSE	TRUE	TRUE	0.714	0.891	0.174	0.951	0
gene:ENSG00000141759_1	gene:ENSG00000141759	TXNL4A	18	-	gene:ENSG00000141759:t:79970813-79973856	gene:ENSG00000141759_1_CE_1	FALSE	FALSE	79970813-79973856	A	79976718-79976787	C2_A	79973856-79976718	70	FALSE	TRUE	TRUE	0.249	0.049	-0.205	0.992	0
gene:ENSG00000106772_1	gene:ENSG00000106772	PRUNE2	9	-	gene:ENSG00000106772:s:76644497-76645138	gene:ENSG00000106772_1_CE_1	FALSE	FALSE	76644739-76644912	C2	76638186-76638288	C1_C2	76638288-76644739	9	FALSE	FALSE	FALSE	0.023	0.166	0.148	0.944	0.001
gene:ENSG00000106772_1	gene:ENSG00000106772	PRUNE2	9	-	gene:ENSG00000106772:s:76644497-76645138	gene:ENSG00000106772_1_CE_1	FALSE	FALSE	76644739-76644912	A	76641972-76641980	C1_A	76641980-76644739	9	FALSE	FALSE	FALSE	0.977	0.834	-0.148	0.944	0.001
gene:ENSG00000106772_1	gene:ENSG00000106772	PRUNE2	9	-	gene:ENSG00000106772:t:76638186-76638288	gene:ENSG00000106772_1_CE_1	FALSE	FALSE	76638186-76638288	C1	76644739-76644912	C2_C1	76638288-76644739	9	FALSE	FALSE	TRUE	0.035	0.219	0.189	0.988	0
gene:ENSG00000106772_1	gene:ENSG00000106772	PRUNE2	9	-	gene:ENSG00000106772:t:76638186-76638288	gene:ENSG00000106772_1_CE_1	FALSE	FALSE	76638186-76638288	A	76641972-76641980	C2_A	76638288-76641972	9	FALSE	FALSE	TRUE	0.965	0.781	-0.189	0.988	0
gene:ENSG00000171105_1	gene:ENSG00000171105	INSR	19	-	gene:ENSG00000171105:s:7151971-7152927	gene:ENSG00000171105_1_CE_1	FALSE	FALSE	7152726-7152927	C2	7142816-7143090	C1_C2	7143090-7152726	36	FALSE	TRUE	TRUE	0.288	0.821	0.555	1	0
gene:ENSG00000171105_1	gene:ENSG00000171105	INSR	19	-	gene:ENSG00000171105:s:7151971-7152927	gene:ENSG00000171105_1_CE_1	FALSE	FALSE	7152726-7152927	A	7150497-7150532	C1_A	7150532-7152726	36	FALSE	TRUE	TRUE	0.712	0.179	-0.555	1	0
gene:ENSG00000171105_1	gene:ENSG00000171105	INSR	19	-	gene:ENSG00000171105:t:7142816-7143090	gene:ENSG00000171105_1_CE_1	FALSE	FALSE	7142816-7143090	C1	7152726-7152927	C2_C1	7143090-7152726	36	FALSE	TRUE	TRUE	0.279	0.854	0.593	1	0
gene:ENSG00000171105_1	gene:ENSG00000171105	INSR	19	-	gene:ENSG00000171105:t:7142816-7143090	gene:ENSG00000171105_1_CE_1	FALSE	FALSE	7142816-7143090	A	7150497-7150532	C2_A	7143090-7150497	36	FALSE	TRUE	TRUE	0.721	0.146	-0.593	1	0
gene:ENSG00000048828_1	gene:ENSG00000048828	FAM120A	9	+	gene:ENSG00000048828:s:93557827-93558010	gene:ENSG00000048828_1_CE_1	FALSE	FALSE	93557827-93558010	C2	93561109-93561250	C1_C2	93558010-93561109	138	FALSE	FALSE	FALSE	0.03	0.141	0.109	0.604	0.019
gene:ENSG00000048828_1	gene:ENSG00000048828	FAM120A	9	+	gene:ENSG00000048828:s:93557827-93558010	gene:ENSG00000048828_1_CE_1	FALSE	FALSE	93557827-93558010	A	93558581-93558718	C1_A	93558010-93558581	138	FALSE	FALSE	FALSE	0.97	0.859	-0.109	0.604	0.019
gene:ENSG00000048828_1	gene:ENSG00000048828	FAM120A	9	+	gene:ENSG00000048828:t:93561109-93561250	gene:ENSG00000048828_1_CE_1	FALSE	FALSE	93561109-93561250	C1	93557827-93558010	C2_C1	93558010-93561109	138	FALSE	FALSE	FALSE	0.038	0.187	0.15	0.914	0
gene:ENSG00000048828_1	gene:ENSG00000048828	FAM120A	9	+	gene:ENSG00000048828:t:93561109-93561250	gene:ENSG00000048828_1_CE_1	FALSE	FALSE	93561109-93561250	A	93558581-93558718	C2_A	93558718-93561109	138	FALSE	FALSE	TRUE	0.95	0.779	-0.171	0.961	0
gene:ENSG00000198836_1	gene:ENSG00000198836	OPA1	3	+	gene:ENSG00000198836:s:193617178-193617285	gene:ENSG00000198836_1_CE_1	FALSE	FALSE	193617178-193617285	C2	193618869-193618936	C1_C2	193617285-193618869	54	FALSE	TRUE	TRUE	0.563	0.879	0.317	1	0
gene:ENSG00000198836_1	gene:ENSG00000198836	OPA1	3	+	gene:ENSG00000198836:s:193617178-193617285	gene:ENSG00000198836_1_CE_1	FALSE	FALSE	193617178-193617285	A	193617784-193617837	C1_A	193617285-193617784	54	FALSE	TRUE	TRUE	0.436	0.12	-0.317	1	0
gene:ENSG00000198836_1	gene:ENSG00000198836	OPA1	3	+	gene:ENSG00000198836:t:193618703-193618937	gene:ENSG00000198836_1_CE_1	FALSE	FALSE	193618869-193618936	C1	193617178-193617285	C2_C1	193617285-193618869	54	FALSE	TRUE	TRUE	0.435	0.787	0.352	1	0
gene:ENSG00000198836_1	gene:ENSG00000198836	OPA1	3	+	gene:ENSG00000198836:t:193618703-193618937	gene:ENSG00000198836_1_CE_1	FALSE	FALSE	193618869-193618936	A	193617784-193617837	C2_A	193617837-193618869	54	FALSE	TRUE	TRUE	0.54	0.18	-0.376	1	0
gene:ENSG00000123130_1	gene:ENSG00000123130	ACOT9	X	-	gene:ENSG00000123130:s:23735886-23736016	gene:ENSG00000123130_1_CE_1	TRUE	FALSE	23735919-23736016	C2	23733172-23733217	C1_C2	23733217-23735919	27	FALSE	FALSE	TRUE	0.539	0.781	0.233	0.996	0
gene:ENSG00000123130_1	gene:ENSG00000123130	ACOT9	X	-	gene:ENSG00000123130:s:23735886-23736016	gene:ENSG00000123130_1_CE_1	TRUE	FALSE	23735919-23736016	A	23734341-23734367	C1_A	23734367-23735919	27	FALSE	FALSE	TRUE	0.418	0.192	-0.224	0.989	0
gene:ENSG00000123130_1	gene:ENSG00000123130	ACOT9	X	-	gene:ENSG00000123130:t:23733172-23733217	gene:ENSG00000123130_1_CE_1	TRUE	FALSE	23733172-23733217	C1	23735919-23736016	C2_C1	23733217-23735919	27	FALSE	FALSE	FALSE	0.508	0.705	0.191	0.936	0.002
gene:ENSG00000123130_1	gene:ENSG00000123130	ACOT9	X	-	gene:ENSG00000123130:t:23733172-23733217	gene:ENSG00000123130_1_CE_1	TRUE	FALSE	23733172-23733217	A	23734341-23734367	C2_A	23733217-23734341	27	FALSE	FALSE	FALSE	0.42	0.234	-0.182	0.916	0.004
gene:ENSG00000198947_1	gene:ENSG00000198947	DMD	X	-	gene:ENSG00000198947:s:31178571-31178805	gene:ENSG00000198947_1_CE_1	FALSE	FALSE	31178669-31178805	C2	31173539-31173604	C1_C2	31173604-31178669	39	FALSE	FALSE	TRUE	0.093	0.271	0.184	0.985	0
gene:ENSG00000198947_1	gene:ENSG00000198947	DMD	X	-	gene:ENSG00000198947:s:31178571-31178805	gene:ENSG00000198947_1_CE_1	FALSE	FALSE	31178669-31178805	A	31177932-31177970	C1_A	31177970-31178669	39	FALSE	FALSE	TRUE	0.896	0.722	-0.177	0.994	0
gene:ENSG00000198947_1	gene:ENSG00000198947	DMD	X	-	gene:ENSG00000198947:t:31173539-31177752	gene:ENSG00000198947_1_CE_1	FALSE	FALSE	31173539-31173604	C1	31178669-31178805	C2_C1	31173604-31178669	39	FALSE	FALSE	FALSE	0.075	0.219	0.149	0.949	0
gene:ENSG00000198947_1	gene:ENSG00000198947	DMD	X	-	gene:ENSG00000198947:t:31173539-31177752	gene:ENSG00000198947_1_CE_1	FALSE	FALSE	31173539-31173604	A	31177932-31177970	C2_A	31173604-31177932	39	FALSE	FALSE	FALSE	0.925	0.781	-0.149	0.949	0
gene:ENSG00000198947_2	gene:ENSG00000198947	DMD	X	-	gene:ENSG00000198947:s:31129927-31134689	gene:ENSG00000198947_2_CE_1	FALSE	FALSE	31134102-31134194	C2	31120768-31121930	C1_C2	31121930-31134102	32	FALSE	TRUE	TRUE	0.017	0.222	0.205	1	0
gene:ENSG00000198947_2	gene:ENSG00000198947	DMD	X	-	gene:ENSG00000198947:s:31129927-31134689	gene:ENSG00000198947_2_CE_1	FALSE	FALSE	31134102-31134194	A	31126642-31126673	C1_A	31126673-31134102	32	FALSE	TRUE	TRUE	0.983	0.778	-0.205	1	0
gene:ENSG00000198947_2	gene:ENSG00000198947	DMD	X	-	gene:ENSG00000198947:t:31120768-31121930	gene:ENSG00000198947_2_CE_1	FALSE	FALSE	31120768-31121930	C1	31134102-31134194	C2_C1	31121930-31134102	32	FALSE	TRUE	TRUE	0.022	0.268	0.251	1	0
gene:ENSG00000198947_2	gene:ENSG00000198947	DMD	X	-	gene:ENSG00000198947:t:31120768-31121930	gene:ENSG00000198947_2_CE_1	FALSE	FALSE	31120768-31121930	A	31126642-31126673	C2_A	31121930-31126642	32	FALSE	TRUE	TRUE	0.978	0.732	-0.251	1	0
gene:ENSG00000109332_1	gene:ENSG00000109332	UBE2D3	4	-	gene:ENSG00000109332:s:102799407-102799500	gene:ENSG00000109332_1_CE_1	FALSE	FALSE	102799407-102799500	C2	102794383-102797460	C1_C2	102797460-102799407	50	FALSE	TRUE	TRUE	0.673	0.902	0.24	1	0
gene:ENSG00000109332_1	gene:ENSG00000109332	UBE2D3	4	-	gene:ENSG00000109332:s:102799407-102799500	gene:ENSG00000109332_1_CE_1	FALSE	FALSE	102799407-102799500	A	102798928-102798977	C1_A	102798977-102799407	50	FALSE	TRUE	TRUE	0.327	0.098	-0.24	1	0
gene:ENSG00000109332_1	gene:ENSG00000109332	UBE2D3	4	-	gene:ENSG00000109332:t:102794383-102797460	gene:ENSG00000109332_1_CE_1	FALSE	FALSE	102794383-102797460	C1	102799407-102799500	C2_C1	102797460-102799407	50	FALSE	TRUE	TRUE	0.591	0.853	0.273	1	0
gene:ENSG00000109332_1	gene:ENSG00000109332	UBE2D3	4	-	gene:ENSG00000109332:t:102794383-102797460	gene:ENSG00000109332_1_CE_1	FALSE	FALSE	102794383-102797460	A	102798928-102798977	C2_A	102797460-102798928	50	FALSE	TRUE	TRUE	0.385	0.115	-0.261	1	0
gene:ENSG00000149547_1	gene:ENSG00000149547	EI24	11	+	gene:ENSG00000149547:s:125580093-125580204	gene:ENSG00000149547_1_CE_1	FALSE	FALSE	125580093-125580204	C2	125582346-125582420	C1_C2	125580204-125582346	112	FALSE	TRUE	TRUE	0.482	0.263	-0.218	0.982	0
gene:ENSG00000149547_1	gene:ENSG00000149547	EI24	11	+	gene:ENSG00000149547:s:125580093-125580204	gene:ENSG00000149547_1_CE_1	FALSE	FALSE	125580093-125580204	A	125581211-125581322	C1_A	125580204-125581211	112	FALSE	TRUE	TRUE	0.518	0.737	0.218	0.982	0
gene:ENSG00000149547_1	gene:ENSG00000149547	EI24	11	+	gene:ENSG00000149547:t:125582346-125582420	gene:ENSG00000149547_1_CE_1	FALSE	FALSE	125582346-125582420	C1	125580093-125580204	C2_C1	125580204-125582346	112	FALSE	TRUE	TRUE	0.582	0.325	-0.257	0.999	0
gene:ENSG00000149547_1	gene:ENSG00000149547	EI24	11	+	gene:ENSG00000149547:t:125582346-125582420	gene:ENSG00000149547_1_CE_1	FALSE	FALSE	125582346-125582420	A	125581211-125581322	C2_A	125581322-125582346	112	FALSE	TRUE	TRUE	0.418	0.675	0.257	0.999	0
gene:ENSG00000145362_1	gene:ENSG00000145362	ANK2	4	+	gene:ENSG00000145362:s:113369514-113369805	gene:ENSG00000145362_1_CE_1	FALSE	FALSE	113369514-113369805	C2	113373090-113373173	C1_C2	113369805-113373090	93	FALSE	TRUE	TRUE	0.029	0.272	0.251	1	0
gene:ENSG00000145362_1	gene:ENSG00000145362	ANK2	4	+	gene:ENSG00000145362:s:113369514-113369805	gene:ENSG00000145362_1_CE_1	FALSE	FALSE	113369514-113369805	A	113372533-113372625	C1_A	113369805-113372533	93	FALSE	TRUE	TRUE	0.963	0.694	-0.278	1	0
gene:ENSG00000145362_1	gene:ENSG00000145362	ANK2	4	+	gene:ENSG00000145362:t:113373090-113373173	gene:ENSG00000145362_1_CE_1	FALSE	FALSE	113373090-113373173	C1	113369514-113369805	C2_C1	113369805-113373090	93	FALSE	TRUE	TRUE	0.027	0.242	0.215	1	0
gene:ENSG00000145362_1	gene:ENSG00000145362	ANK2	4	+	gene:ENSG00000145362:t:113373090-113373173	gene:ENSG00000145362_1_CE_1	FALSE	FALSE	113373090-113373173	A	113372533-113372625	C2_A	113372625-113373090	93	FALSE	TRUE	TRUE	0.973	0.758	-0.215	1	0
gene:ENSG00000132305_1	gene:ENSG00000132305	IMMT	2	-	gene:ENSG00000132305:s:86171208-86171577	gene:ENSG00000132305_1_CE_1	TRUE	FALSE	86171208-86171345	C2	86166508-86166644	C1_C2	86166644-86171208	93	FALSE	FALSE	TRUE	0.617	0.386	-0.226	0.99	0
gene:ENSG00000132305_1	gene:ENSG00000132305	IMMT	2	-	gene:ENSG00000132305:s:86171208-86171577	gene:ENSG00000132305_1_CE_1	TRUE	FALSE	86171208-86171345	A	86170749-86170841	C1_A	86170841-86171208	93	FALSE	FALSE	FALSE	0.075	0.115	0.035	0.022	0.479
gene:ENSG00000132305_1	gene:ENSG00000132305	IMMT	2	-	gene:ENSG00000132305:t:86166508-86166644	gene:ENSG00000132305_1_CE_1	TRUE	FALSE	86166508-86166644	C1	86171208-86171345	C2_C1	86166644-86171208	93	FALSE	FALSE	TRUE	0.607	0.405	-0.198	0.978	0
gene:ENSG00000132305_1	gene:ENSG00000132305	IMMT	2	-	gene:ENSG00000132305:t:86166508-86166644	gene:ENSG00000132305_1_CE_1	TRUE	FALSE	86166508-86166644	A	86170749-86170841	C2_A	86166644-86170749	93	FALSE	FALSE	TRUE	0.393	0.595	0.198	0.978	0
gene:ENSG00000132305_1	gene:ENSG00000132305	IMMT	2	-	gene:ENSG00000132305:s:86171208-86171577	gene:ENSG00000132305_1_CE_2	TRUE	FALSE	86171208-86171345	C2	86166508-86166644	C1_C2	86166644-86171208	96	FALSE	FALSE	TRUE	0.617	0.386	-0.226	0.99	0
gene:ENSG00000132305_1	gene:ENSG00000132305	IMMT	2	-	gene:ENSG00000132305:s:86171208-86171577	gene:ENSG00000132305_1_CE_2	TRUE	FALSE	86171208-86171345	A	86170749-86170844	C1_A	86170844-86171208	96	FALSE	FALSE	FALSE	0.306	0.495	0.182	0.927	0.003
gene:ENSG00000132305_1	gene:ENSG00000132305	IMMT	2	-	gene:ENSG00000132305:t:86166508-86166644	gene:ENSG00000132305_1_CE_2	TRUE	FALSE	86166508-86166644	C1	86171208-86171345	C2_C1	86166644-86171208	96	FALSE	FALSE	TRUE	0.607	0.405	-0.198	0.978	0
gene:ENSG00000132305_1	gene:ENSG00000132305	IMMT	2	-	gene:ENSG00000132305:t:86166508-86166644	gene:ENSG00000132305_1_CE_2	TRUE	FALSE	86166508-86166644	A	86170749-86170844	C2_A	86166644-86170749	96	FALSE	FALSE	TRUE	0.393	0.595	0.198	0.978	0
gene:ENSG00000132849_2	gene:ENSG00000132849	PATJ	1	+	gene:ENSG00000132849:s:62148284-62148390	gene:ENSG00000132849_2_CE_1	FALSE	FALSE	62148284-62148390	C2	62160908-62161389	C1_C2	62148390-62160908	124	FALSE	FALSE	FALSE	0.88	0.716	-0.16	0.924	0.002
gene:ENSG00000132849_2	gene:ENSG00000132849	PATJ	1	+	gene:ENSG00000132849:s:62148284-62148390	gene:ENSG00000132849_2_CE_1	FALSE	FALSE	62148284-62148390	A	62153358-62153481	C1_A	62148390-62153358	124	FALSE	FALSE	FALSE	0.119	0.284	0.161	0.928	0.002
gene:ENSG00000132849_2	gene:ENSG00000132849	PATJ	1	+	gene:ENSG00000132849:t:62160908-62161389	gene:ENSG00000132849_2_CE_1	FALSE	FALSE	62160908-62161389	C1	62148284-62148390	C2_C1	62148390-62160908	124	FALSE	FALSE	TRUE	0.894	0.657	-0.229	0.997	0
gene:ENSG00000132849_2	gene:ENSG00000132849	PATJ	1	+	gene:ENSG00000132849:t:62160908-62161389	gene:ENSG00000132849_2_CE_1	FALSE	FALSE	62160908-62161389	A	62153358-62153481	C2_A	62153481-62160908	124	FALSE	FALSE	TRUE	0.106	0.343	0.229	0.997	0
gene:ENSG00000137177_1	gene:ENSG00000137177	KIF13A	6	-	gene:ENSG00000137177:s:17825768-17825934	gene:ENSG00000137177_1_CE_1	FALSE	FALSE	17825768-17825934	C2	17817020-17817233	C1_C2	17817233-17825768	120	FALSE	TRUE	TRUE	0.233	0.835	0.607	1	0
gene:ENSG00000137177_1	gene:ENSG00000137177	KIF13A	6	-	gene:ENSG00000137177:s:17825768-17825934	gene:ENSG00000137177_1_CE_1	FALSE	FALSE	17825768-17825934	A	17821786-17821905	C1_A	17821905-17825768	120	FALSE	TRUE	TRUE	0.767	0.165	-0.607	1	0
gene:ENSG00000137177_1	gene:ENSG00000137177	KIF13A	6	-	gene:ENSG00000137177:t:17817020-17817233	gene:ENSG00000137177_1_CE_1	FALSE	FALSE	17817020-17817233	C1	17825768-17825934	C2_C1	17817233-17825768	120	FALSE	TRUE	TRUE	0.275	0.837	0.568	1	0
gene:ENSG00000137177_1	gene:ENSG00000137177	KIF13A	6	-	gene:ENSG00000137177:t:17817020-17817233	gene:ENSG00000137177_1_CE_1	FALSE	FALSE	17817020-17817233	A	17821786-17821905	C2_A	17817233-17821786	120	FALSE	TRUE	TRUE	0.725	0.163	-0.568	1	0
gene:ENSG00000137177_2	gene:ENSG00000137177	KIF13A	6	-	gene:ENSG00000137177:s:17794249-17794395	gene:ENSG00000137177_2_CE_1	FALSE	FALSE	17794249-17794395	C2	17787776-17787875	C1_C2	17787875-17794249	39	FALSE	TRUE	TRUE	0.021	0.304	0.286	1	0
gene:ENSG00000137177_2	gene:ENSG00000137177	KIF13A	6	-	gene:ENSG00000137177:s:17794249-17794395	gene:ENSG00000137177_2_CE_1	FALSE	FALSE	17794249-17794395	A	17789872-17789910	C1_A	17789910-17794249	39	FALSE	TRUE	TRUE	0.979	0.696	-0.286	1	0
gene:ENSG00000137177_2	gene:ENSG00000137177	KIF13A	6	-	gene:ENSG00000137177:t:17787776-17787875	gene:ENSG00000137177_2_CE_1	FALSE	FALSE	17787776-17787875	C1	17794249-17794395	C2_C1	17787875-17794249	39	FALSE	TRUE	TRUE	0.016	0.249	0.23	1	0
gene:ENSG00000137177_2	gene:ENSG00000137177	KIF13A	6	-	gene:ENSG00000137177:t:17787776-17787875	gene:ENSG00000137177_2_CE_1	FALSE	FALSE	17787776-17787875	A	17789872-17789910	C2_A	17787875-17789872	39	FALSE	TRUE	TRUE	0.983	0.749	-0.232	1	0
gene:ENSG00000137177_3	gene:ENSG00000137177	KIF13A	6	-	gene:ENSG00000137177:s:17771908-17772059	gene:ENSG00000137177_3_CE_1	FALSE	FALSE	17771908-17772059	C2	17764155-17764946	C1_C2	17764946-17771908	42	FALSE	TRUE	TRUE	0.655	0.924	0.267	1	0
gene:ENSG00000137177_3	gene:ENSG00000137177	KIF13A	6	-	gene:ENSG00000137177:s:17771908-17772059	gene:ENSG00000137177_3_CE_1	FALSE	TRUE	17771908-17772059	A	17770746-17770787	C1_A	17770787-17771908	42	FALSE	TRUE	TRUE	0.334	0.067	-0.259	1	0
gene:ENSG00000137177_3	gene:ENSG00000137177	KIF13A	6	-	gene:ENSG00000137177:t:17763693-17764946	gene:ENSG00000137177_3_CE_1	FALSE	FALSE	17764155-17764946	C1	17771908-17772059	C2_C1	17764946-17771908	42	FALSE	TRUE	TRUE	0.623	0.916	0.308	1	0
gene:ENSG00000137177_3	gene:ENSG00000137177	KIF13A	6	-	gene:ENSG00000137177:t:17763693-17764946	gene:ENSG00000137177_3_CE_1	FALSE	TRUE	17764155-17764946	A	17770746-17770787	C2_A	17764946-17770746	42	FALSE	TRUE	TRUE	0.369	0.075	-0.301	1	0
gene:ENSG00000124831_1	gene:ENSG00000124831	LRRFIP1	2	+	gene:ENSG00000124831:s:237727876-237727935	gene:ENSG00000124831_1_CE_1	TRUE	FALSE	237727876-237727935	C2	237733774-237733818	C1_C2	237727935-237733774	63	FALSE	FALSE	FALSE	0.075	0.105	0.02	0.008	0.564
gene:ENSG00000124831_1	gene:ENSG00000124831	LRRFIP1	2	+	gene:ENSG00000124831:s:237727876-237727935	gene:ENSG00000124831_1_CE_1	TRUE	TRUE	237727876-237727935	A	237729780-237729842	C1_A	237727935-237729780	63	FALSE	FALSE	FALSE	0.893	0.882	-0.006	0	0.757
gene:ENSG00000124831_1	gene:ENSG00000124831	LRRFIP1	2	+		gene:ENSG00000124831_1_CE_1	TRUE	FALSE	237733774-237733818	C1	237727876-237727935	C2_C1	237727935-237733774	63	FALSE	FALSE
gene:ENSG00000124831_1	gene:ENSG00000124831	LRRFIP1	2	+		gene:ENSG00000124831_1_CE_1	TRUE	TRUE	237733774-237733818	A	237729780-237729842	C2_A	237729842-237733774	63	FALSE	FALSE
gene:ENSG00000124831_1	gene:ENSG00000124831	LRRFIP1	2	+	gene:ENSG00000124831:s:237729780-237729842	gene:ENSG00000124831_1_CE_2	TRUE	TRUE	237729780-237729842	C2	237735268-237735333	C1_C2	237729842-237735268	45	FALSE	FALSE	FALSE	0.688	0.584	-0.094	0.483	0.089
gene:ENSG00000124831_1	gene:ENSG00000124831	LRRFIP1	2	+	gene:ENSG00000124831:s:237729780-237729842	gene:ENSG00000124831_1_CE_2	TRUE	TRUE	237729780-237729842	A	237733774-237733818	C1_A	237729842-237733774	45	FALSE	FALSE	FALSE	0.312	0.416	0.094	0.483	0.089
gene:ENSG00000124831_1	gene:ENSG00000124831	LRRFIP1	2	+	gene:ENSG00000124831:t:237735268-237735333	gene:ENSG00000124831_1_CE_2	TRUE	TRUE	237735268-237735333	C1	237729780-237729842	C2_C1	237729842-237735268	45	FALSE	FALSE	FALSE	0.542	0.365	-0.173	0.921	0.002
gene:ENSG00000124831_1	gene:ENSG00000124831	LRRFIP1	2	+	gene:ENSG00000124831:t:237735268-237735333	gene:ENSG00000124831_1_CE_2	TRUE	FALSE	237735268-237735333	A	237733774-237733818	C2_A	237733818-237735268	45	FALSE	FALSE	TRUE	0.323	0.507	0.19	0.956	0.001
gene:ENSG00000143164_1	gene:ENSG00000143164	DCAF6	1	+	gene:ENSG00000143164:s:168004533-168004793	gene:ENSG00000143164_1_CE_1	TRUE	FALSE	168004533-168004793	C2	168022988-168023047	C1_C2	168004793-168022988	171	FALSE	TRUE	TRUE	0.028	0.204	0.189	1	0
gene:ENSG00000143164_1	gene:ENSG00000143164	DCAF6	1	+	gene:ENSG00000143164:s:168004533-168004793	gene:ENSG00000143164_1_CE_1	TRUE	FALSE	168004533-168004793	A	168015781-168015951	C1_A	168004793-168015781	171	FALSE	TRUE	TRUE	0.868	0.524	-0.354	1	0
gene:ENSG00000143164_1	gene:ENSG00000143164	DCAF6	1	+	gene:ENSG00000143164:t:168022988-168024050	gene:ENSG00000143164_1_CE_1	TRUE	FALSE	168022988-168023047	C1	168004533-168004793	C2_C1	168004793-168022988	171	FALSE	TRUE	TRUE	0.025	0.196	0.166	1	0
gene:ENSG00000143164_1	gene:ENSG00000143164	DCAF6	1	+	gene:ENSG00000143164:t:168022988-168024050	gene:ENSG00000143164_1_CE_1	TRUE	FALSE	168022988-168023047	A	168015781-168015951	C2_A	168015951-168022988	171	FALSE	TRUE	TRUE	0.961	0.783	-0.203	1	0
gene:ENSG00000143164_1	gene:ENSG00000143164	DCAF6	1	+	gene:ENSG00000143164:s:168004533-168004793	gene:ENSG00000143164_1_CE_2	TRUE	FALSE	168004533-168004793	C2	168038371-168038488	C1_C2	168004793-168038371	60	FALSE	FALSE	TRUE	0.093	0.262	0.188	0.993	0
gene:ENSG00000143164_1	gene:ENSG00000143164	DCAF6	1	+	gene:ENSG00000143164:s:168004533-168004793	gene:ENSG00000143164_1_CE_2	TRUE	FALSE	168004533-168004793	A	168022988-168023047	C1_A	168004793-168022988	60	FALSE	FALSE	TRUE	0.028	0.204	0.189	1	0
gene:ENSG00000143164_1	gene:ENSG00000143164	DCAF6	1	+	gene:ENSG00000143164:t:168038371-168038488	gene:ENSG00000143164_1_CE_2	TRUE	FALSE	168038371-168038488	C1	168004533-168004793	C2_C1	168004793-168038371	60	FALSE	FALSE	FALSE	0.078	0.203	0.131	0.798	0
gene:ENSG00000143164_1	gene:ENSG00000143164	DCAF6	1	+	gene:ENSG00000143164:t:168038371-168038488	gene:ENSG00000143164_1_CE_2	TRUE	FALSE	168038371-168038488	A	168022988-168023047	C2_A	168023047-168038371	60	FALSE	FALSE	FALSE	0.922	0.797	-0.131	0.798	0
gene:ENSG00000058404_1	gene:ENSG00000058404	CAMK2B	7	-	gene:ENSG00000058404:s:44240707-44240749	gene:ENSG00000058404_1_CE_1	TRUE	FALSE	44240707-44240749	C2	44234639-44234676	C1_C2	44234676-44240707	75	FALSE	TRUE	TRUE	0.34	0.793	0.459	1	0
gene:ENSG00000058404_1	gene:ENSG00000058404	CAMK2B	7	-	gene:ENSG00000058404:s:44240707-44240749	gene:ENSG00000058404_1_CE_1	TRUE	FALSE	44240707-44240749	A	44239589-44239663	C1_A	44239663-44240707	75	FALSE	TRUE	TRUE	0.654	0.125	-0.539	1	0
gene:ENSG00000058404_1	gene:ENSG00000058404	CAMK2B	7	-	gene:ENSG00000058404:t:44234639-44234679	gene:ENSG00000058404_1_CE_1	TRUE	FALSE	44234639-44234676	C1	44240707-44240749	C2_C1	44234676-44240707	75	FALSE	TRUE	TRUE	0.438	0.848	0.418	1	0
gene:ENSG00000058404_1	gene:ENSG00000058404	CAMK2B	7	-	gene:ENSG00000058404:t:44234639-44234679	gene:ENSG00000058404_1_CE_1	TRUE	FALSE	44234639-44234676	A	44239589-44239663	C2_A	44234676-44239589	75	FALSE	TRUE	TRUE	0.561	0.103	-0.471	1	0
gene:ENSG00000163539_1	gene:ENSG00000163539	CLASP2	3	-	gene:ENSG00000163539:s:33570727-33570790	gene:ENSG00000163539_1_CE_1	TRUE	FALSE	33570727-33570790	C2	33560808-33560971	C1_C2	33560971-33570727	3	FALSE	TRUE	TRUE	0.005	0.266	0.24	1	0
gene:ENSG00000163539_1	gene:ENSG00000163539	CLASP2	3	-	gene:ENSG00000163539:s:33570727-33570790	gene:ENSG00000163539_1_CE_1	TRUE	FALSE	33570727-33570790	A	33563964-33563966	C1_A	33563966-33570727	3	FALSE	TRUE	TRUE	0.9	0.669	-0.226	0.99	0
gene:ENSG00000163539_1	gene:ENSG00000163539	CLASP2	3	-	gene:ENSG00000163539:t:33560808-33560971	gene:ENSG00000163539_1_CE_1	TRUE	FALSE	33560808-33560971	C1	33570727-33570790	C2_C1	33560971-33570727	3	FALSE	TRUE	TRUE	0.004	0.263	0.238	1	0
gene:ENSG00000163539_1	gene:ENSG00000163539	CLASP2	3	-	gene:ENSG00000163539:t:33560808-33560971	gene:ENSG00000163539_1_CE_1	TRUE	FALSE	33560808-33560971	A	33563964-33563966	C2_A	33560971-33563964	3	FALSE	TRUE	TRUE	0.894	0.669	-0.215	0.969	0.001
gene:ENSG00000163539_1	gene:ENSG00000163539	CLASP2	3	-	gene:ENSG00000163539:s:33570727-33570790	gene:ENSG00000163539_1_CE_2	TRUE	FALSE	33570727-33570790	C2	33560808-33560971	C1_C2	33560971-33570727	3	FALSE	FALSE	TRUE	0.005	0.266	0.24	1	0
gene:ENSG00000163539_1	gene:ENSG00000163539	CLASP2	3	-	gene:ENSG00000163539:s:33570727-33570790	gene:ENSG00000163539_1_CE_2	TRUE	FALSE	33570727-33570790	A	33566732-33566734	C1_A	33566734-33570727	3	FALSE	FALSE	FALSE	0.096	0.066	-0.017	0.036	0.505
gene:ENSG00000163539_1	gene:ENSG00000163539	CLASP2	3	-	gene:ENSG00000163539:t:33560808-33560971	gene:ENSG00000163539_1_CE_2	TRUE	FALSE	33560808-33560971	C1	33570727-33570790	C2_C1	33560971-33570727	3	FALSE	FALSE	TRUE	0.004	0.263	0.238	1	0
gene:ENSG00000163539_1	gene:ENSG00000163539	CLASP2	3	-	gene:ENSG00000163539:t:33560808-33560971	gene:ENSG00000163539_1_CE_2	TRUE	FALSE	33560808-33560971	A	33566732-33566734	C2_A	33560971-33566732	3	FALSE	FALSE	FALSE	0.102	0.075	-0.032	0.112	0.336
gene:ENSG00000093167_1	gene:ENSG00000093167	LRRFIP2	3	-	gene:ENSG00000093167:s:37109653-37109703	gene:ENSG00000093167_1_CE_1	TRUE	TRUE	37109653-37109703	C2	37108637-37108684	C1_C2	37108684-37109653	45	FALSE	TRUE	TRUE	0.006	0.393	0.371	1	0
gene:ENSG00000093167_1	gene:ENSG00000093167	LRRFIP2	3	-	gene:ENSG00000093167:s:37109653-37109703	gene:ENSG00000093167_1_CE_1	TRUE	FALSE	37109653-37109703	A	37109527-37109571	C1_A	37109571-37109653	45	FALSE	TRUE	TRUE	0.994	0.607	-0.371	1	0
gene:ENSG00000093167_1	gene:ENSG00000093167	LRRFIP2	3	-	gene:ENSG00000093167:t:37108637-37108684	gene:ENSG00000093167_1_CE_1	TRUE	TRUE	37108637-37108684	C1	37109653-37109703	C2_C1	37108684-37109653	45	FALSE	TRUE	TRUE	0.003	0.255	0.235	1	0
gene:ENSG00000093167_1	gene:ENSG00000093167	LRRFIP2	3	-	gene:ENSG00000093167:t:37108637-37108684	gene:ENSG00000093167_1_CE_1	TRUE	FALSE	37108637-37108684	A	37109527-37109571	C2_A	37108684-37109527	45	FALSE	TRUE	TRUE	0.838	0.511	-0.325	1	0
gene:ENSG00000047249_1	gene:ENSG00000047249	ATP6V1H	8	-	gene:ENSG00000047249:s:53814662-53814766	gene:ENSG00000047249_1_CE_1	FALSE	FALSE	53814662-53814766	C2	53801799-53801896	C1_C2	53801896-53814662	54	FALSE	TRUE	TRUE	0.169	0.607	0.442	1	0
gene:ENSG00000047249_1	gene:ENSG00000047249	ATP6V1H	8	-	gene:ENSG00000047249:s:53814662-53814766	gene:ENSG00000047249_1_CE_1	FALSE	FALSE	53814662-53814766	A	53811164-53811217	C1_A	53811217-53814662	54	FALSE	TRUE	TRUE	0.831	0.393	-0.442	1	0
gene:ENSG00000047249_1	gene:ENSG00000047249	ATP6V1H	8	-	gene:ENSG00000047249:t:53801799-53801896	gene:ENSG00000047249_1_CE_1	FALSE	FALSE	53801799-53801896	C1	53814662-53814766	C2_C1	53801896-53814662	54	FALSE	TRUE	TRUE	0.104	0.497	0.4	1	0
gene:ENSG00000047249_1	gene:ENSG00000047249	ATP6V1H	8	-	gene:ENSG00000047249:t:53801799-53801896	gene:ENSG00000047249_1_CE_1	FALSE	FALSE	53801799-53801896	A	53811164-53811217	C2_A	53801896-53811164	54	FALSE	TRUE	TRUE	0.867	0.476	-0.399	1	0
gene:ENSG00000144674_1	gene:ENSG00000144674	GOLGA4	3	+	gene:ENSG00000144674:s:37355101-37355187	gene:ENSG00000144674_1_CE_1	FALSE	FALSE	37355101-37355187	C2	37366080-37366879	C1_C2	37355187-37366080	63	FALSE	TRUE	TRUE	0.953	0.695	-0.269	1	0
gene:ENSG00000144674_1	gene:ENSG00000144674	GOLGA4	3	+	gene:ENSG00000144674:s:37355101-37355187	gene:ENSG00000144674_1_CE_1	FALSE	FALSE	37355101-37355187	A	37361243-37361305	C1_A	37355187-37361243	63	FALSE	TRUE	TRUE	0.047	0.305	0.269	1	0
gene:ENSG00000144674_1	gene:ENSG00000144674	GOLGA4	3	+	gene:ENSG00000144674:t:37366080-37366879	gene:ENSG00000144674_1_CE_1	FALSE	FALSE	37366080-37366879	C1	37355101-37355187	C2_C1	37355187-37366080	63	FALSE	TRUE	TRUE	0.921	0.619	-0.306	1	0
gene:ENSG00000144674_1	gene:ENSG00000144674	GOLGA4	3	+	gene:ENSG00000144674:t:37366080-37366879	gene:ENSG00000144674_1_CE_1	FALSE	FALSE	37366080-37366879	A	37361243-37361305	C2_A	37361305-37366080	63	FALSE	TRUE	TRUE	0.079	0.381	0.306	1	0
gene:ENSG00000198363_1	gene:ENSG00000198363	ASPH	8	-	gene:ENSG00000198363:s:61680524-61681036	gene:ENSG00000198363_1_CE_1	TRUE	FALSE	61680968-61681036	C2	61653568-61653660	C1_C2	61653660-61680968	42	FALSE	FALSE	TRUE	0.084	0.374	0.301	1	0
gene:ENSG00000198363_1	gene:ENSG00000198363	ASPH	8	-	gene:ENSG00000198363:s:61680524-61681036	gene:ENSG00000198363_1_CE_1	TRUE	FALSE	61680968-61681036	A	61668234-61668275	C1_A	61668275-61680968	42	FALSE	FALSE	TRUE	0.9	0.609	-0.289	1	0
gene:ENSG00000198363_1	gene:ENSG00000198363	ASPH	8	-	gene:ENSG00000198363:t:61653568-61653660	gene:ENSG00000198363_1_CE_1	TRUE	FALSE	61653568-61653660	C1	61680968-61681036	C2_C1	61653660-61680968	42	FALSE	FALSE	FALSE	0.729	0.871	0.145	0.8	0.016
gene:ENSG00000198363_1	gene:ENSG00000198363	ASPH	8	-	gene:ENSG00000198363:t:61653568-61653660	gene:ENSG00000198363_1_CE_1	TRUE	TRUE	61653568-61653660	A	61668234-61668275	C2_A	61653660-61668234	42	FALSE	FALSE	FALSE	0.271	0.129	-0.145	0.8	0.016
gene:ENSG00000168036_1	gene:ENSG00000168036	CTNNB1	3	+	gene:ENSG00000168036:s:41223992-41224081	gene:ENSG00000168036_1_CE_1	FALSE	FALSE	41224021-41224081	C2	41224526-41224753	C1_C2	41224081-41224526	132	FALSE	TRUE	TRUE	0.996	0.835	-0.15	0.967	0
gene:ENSG00000168036_1	gene:ENSG00000168036	CTNNB1	3	+	gene:ENSG00000168036:s:41223992-41224081	gene:ENSG00000168036_1_CE_1	FALSE	FALSE	41224021-41224081	A	41224190-41224321	C1_A	41224081-41224190	132	FALSE	TRUE	TRUE	0.004	0.165	0.15	0.967	0
gene:ENSG00000168036_1	gene:ENSG00000168036	CTNNB1	3	+	gene:ENSG00000168036:t:41224526-41224759	gene:ENSG00000168036_1_CE_1	FALSE	FALSE	41224526-41224753	C1	41224021-41224081	C2_C1	41224081-41224526	132	FALSE	TRUE	TRUE	0.983	0.761	-0.214	1	0
gene:ENSG00000168036_1	gene:ENSG00000168036	CTNNB1	3	+	gene:ENSG00000168036:t:41224526-41224759	gene:ENSG00000168036_1_CE_1	FALSE	FALSE	41224526-41224753	A	41224190-41224321	C2_A	41224321-41224526	132	FALSE	TRUE	TRUE	0.017	0.236	0.212	1	0
gene:ENSG00000064042_1	gene:ENSG00000064042	LIMCH1	4	+	gene:ENSG00000064042:s:41626708-41627010	gene:ENSG00000064042_1_CE_1	TRUE	TRUE	41626708-41627010	C2	41631148-41631477	C1_C2	41627010-41631148	243	FALSE	FALSE	FALSE	0.109	0.063	-0.035	0.089	0.378
gene:ENSG00000064042_1	gene:ENSG00000064042	LIMCH1	4	+	gene:ENSG00000064042:s:41626708-41627010	gene:ENSG00000064042_1_CE_1	TRUE	FALSE	41626708-41627010	A	41629492-41629734	C1_A	41627010-41629492	243	FALSE	FALSE	FALSE	0.891	0.937	0.035	0.089	0.378
gene:ENSG00000064042_1	gene:ENSG00000064042	LIMCH1	4	+	gene:ENSG00000064042:t:41631148-41631477	gene:ENSG00000064042_1_CE_1	TRUE	TRUE	41631148-41631477	C1	41626708-41627010	C2_C1	41627010-41631148	243	FALSE	FALSE	FALSE	0.064	0.029	-0.037	0.006	0.51
gene:ENSG00000064042_1	gene:ENSG00000064042	LIMCH1	4	+	gene:ENSG00000064042:t:41631148-41631477	gene:ENSG00000064042_1_CE_1	TRUE	FALSE	41631148-41631477	A	41629492-41629734	C2_A	41629734-41631148	243	FALSE	FALSE	TRUE	0.889	0.718	-0.164	0.95	0.001
gene:ENSG00000109171_1	gene:ENSG00000109171	SLAIN2	4	+	gene:ENSG00000109171:s:48383647-48383784	gene:ENSG00000109171_1_CE_1	FALSE	FALSE	48383647-48383784	C2	48420125-48420489	C1_C2	48383784-48420125	78	FALSE	TRUE	TRUE	0.124	0.56	0.442	1	0
gene:ENSG00000109171_1	gene:ENSG00000109171	SLAIN2	4	+	gene:ENSG00000109171:s:48383647-48383784	gene:ENSG00000109171_1_CE_1	FALSE	FALSE	48383647-48383784	A	48394576-48394653	C1_A	48383784-48394576	78	FALSE	TRUE	TRUE	0.875	0.439	-0.442	1	0
gene:ENSG00000109171_1	gene:ENSG00000109171	SLAIN2	4	+	gene:ENSG00000109171:t:48420125-48420489	gene:ENSG00000109171_1_CE_1	FALSE	FALSE	48420125-48420489	C1	48383647-48383784	C2_C1	48383784-48420125	78	FALSE	TRUE	TRUE	0.138	0.564	0.429	1	0
gene:ENSG00000109171_1	gene:ENSG00000109171	SLAIN2	4	+	gene:ENSG00000109171:t:48420125-48420489	gene:ENSG00000109171_1_CE_1	FALSE	FALSE	48420125-48420489	A	48394576-48394653	C2_A	48394653-48420125	78	FALSE	TRUE	TRUE	0.862	0.436	-0.429	1	0
gene:ENSG00000196218_1	gene:ENSG00000196218	RYR1	19	+	gene:ENSG00000196218:s:38442349-38442453	gene:ENSG00000196218_1_CE_1	TRUE	FALSE	38442349-38442453	C2	38443558-38443632	C1_C2	38442453-38443558	21	FALSE	FALSE	TRUE	0.959	0.755	-0.21	1	0
gene:ENSG00000196218_1	gene:ENSG00000196218	RYR1	19	+	gene:ENSG00000196218:s:38442349-38442453	gene:ENSG00000196218_1_CE_1	TRUE	TRUE	38442349-38442453	A	38442603-38442623	C1_A	38442453-38442603	21	FALSE	FALSE	FALSE	0.008	0.156	0.145	0.919	0
gene:ENSG00000196218_1	gene:ENSG00000196218	RYR1	19	+	gene:ENSG00000196218:t:38443558-38443632	gene:ENSG00000196218_1_CE_1	TRUE	FALSE	38443558-38443632	C1	38442349-38442453	C2_C1	38442453-38443558	21	FALSE	FALSE	TRUE	0.959	0.706	-0.258	1	0
gene:ENSG00000196218_1	gene:ENSG00000196218	RYR1	19	+	gene:ENSG00000196218:t:38443558-38443632	gene:ENSG00000196218_1_CE_1	TRUE	TRUE	38443558-38443632	A	38442603-38442623	C2_A	38442623-38443558	21	FALSE	FALSE	TRUE	0.009	0.21	0.2	1	0
gene:ENSG00000196218_2	gene:ENSG00000196218	RYR1	19	+	gene:ENSG00000196218:s:38523217-38523588	gene:ENSG00000196218_2_CE_1	TRUE	FALSE	38523217-38523309	C2	38525332-38525502	C1_C2	38523309-38525332	15	FALSE	TRUE	TRUE	0.562	0.83	0.271	1	0
gene:ENSG00000196218_2	gene:ENSG00000196218	RYR1	19	+	gene:ENSG00000196218:s:38523217-38523588	gene:ENSG00000196218_2_CE_1	TRUE	FALSE	38523217-38523309	A	38523915-38523929	C1_A	38523309-38523915	15	FALSE	TRUE	TRUE	0.412	0.132	-0.295	1	0
gene:ENSG00000196218_2	gene:ENSG00000196218	RYR1	19	+	gene:ENSG00000196218:t:38525332-38525502	gene:ENSG00000196218_2_CE_1	TRUE	FALSE	38525332-38525502	C1	38523217-38523309	C2_C1	38523309-38525332	15	FALSE	TRUE	TRUE	0.54	0.812	0.292	1	0
gene:ENSG00000196218_2	gene:ENSG00000196218	RYR1	19	+	gene:ENSG00000196218:t:38525332-38525502	gene:ENSG00000196218_2_CE_1	TRUE	FALSE	38525332-38525502	A	38523915-38523929	C2_A	38523929-38525332	15	FALSE	TRUE	TRUE	0.413	0.13	-0.297	1	0
gene:ENSG00000068903_1	gene:ENSG00000068903	SIRT2	19	-	gene:ENSG00000068903:s:38898794-38898918	gene:ENSG00000068903_1_CE_1	TRUE	FALSE	38898794-38898918	C2	38893819-38893867	C1_C2	38893867-38898794	47	FALSE	FALSE	FALSE	0.438	0.441	0.01	0.055	0.461
gene:ENSG00000068903_1	gene:ENSG00000068903	SIRT2	19	-	gene:ENSG00000068903:s:38898794-38898918	gene:ENSG00000068903_1_CE_1	TRUE	FALSE	38898794-38898918	A	38898379-38898425	C1_A	38898425-38898794	47	FALSE	FALSE	FALSE	0.562	0.559	-0.01	0.055	0.461
gene:ENSG00000068903_1	gene:ENSG00000068903	SIRT2	19	-	gene:ENSG00000068903:t:38893819-38894410	gene:ENSG00000068903_1_CE_1	TRUE	FALSE	38893819-38893867	C1	38898794-38898918	C2_C1	38893867-38898794	47	FALSE	FALSE	FALSE	0.195	0.095	-0.107	0.577	0.054
gene:ENSG00000068903_1	gene:ENSG00000068903	SIRT2	19	-	gene:ENSG00000068903:t:38893819-38894410	gene:ENSG00000068903_1_CE_1	TRUE	FALSE	38893819-38893867	A	38898379-38898425	C2_A	38893867-38898379	47	FALSE	FALSE	FALSE	0.288	0.148	-0.144	0.834	0.006
gene:ENSG00000068903_1	gene:ENSG00000068903	SIRT2	19	-	gene:ENSG00000068903:s:38899506-38899862	gene:ENSG00000068903_1_CE_2	TRUE	FALSE	38899506-38899862	C2	38893819-38893867	C1_C2	38893867-38899506	125	FALSE	FALSE	FALSE	0.603	0.751	0.153	0.885	0.001
gene:ENSG00000068903_1	gene:ENSG00000068903	SIRT2	19	-	gene:ENSG00000068903:s:38899506-38899862	gene:ENSG00000068903_1_CE_2	TRUE	FALSE	38899506-38899862	A	38898794-38898918	C1_A	38898918-38899506	125	FALSE	FALSE	TRUE	0.322	0.157	-0.167	0.951	0
gene:ENSG00000068903_1	gene:ENSG00000068903	SIRT2	19	-	gene:ENSG00000068903:t:38893819-38894410	gene:ENSG00000068903_1_CE_2	TRUE	FALSE	38893819-38893867	C1	38899506-38899862	C2_C1	38893867-38899506	125	FALSE	FALSE	TRUE	0.505	0.745	0.232	1	0
gene:ENSG00000068903_1	gene:ENSG00000068903	SIRT2	19	-	gene:ENSG00000068903:t:38893819-38894410	gene:ENSG00000068903_1_CE_2	TRUE	FALSE	38893819-38893867	A	38898794-38898918	C2_A	38893867-38898794	125	FALSE	FALSE	FALSE	0.195	0.095	-0.107	0.577	0.054
gene:ENSG00000134851_1	gene:ENSG00000134851	TMEM165	4	+	gene:ENSG00000134851:s:55411614-55412156	gene:ENSG00000134851_1_CE_1	TRUE	FALSE	55411614-55411839	C2	55417072-55417247	C1_C2	55411839-55417072	116	FALSE	FALSE	FALSE	0.902	0.76	-0.14	0.808	0.01
gene:ENSG00000134851_1	gene:ENSG00000134851	TMEM165	4	+	gene:ENSG00000134851:s:55411614-55412156	gene:ENSG00000134851_1_CE_1	TRUE	TRUE	55411614-55411839	A	55416042-55416157	C1_A	55411839-55416042	116	FALSE	FALSE	FALSE	0.098	0.24	0.14	0.808	0.01
gene:ENSG00000134851_1	gene:ENSG00000134851	TMEM165	4	+	gene:ENSG00000134851:t:55416923-55417247	gene:ENSG00000134851_1_CE_1	TRUE	FALSE	55417072-55417247	C1	55411614-55411839	C2_C1	55411839-55417072	116	FALSE	FALSE	FALSE	0.733	0.571	-0.159	0.874	0.006
gene:ENSG00000134851_1	gene:ENSG00000134851	TMEM165	4	+	gene:ENSG00000134851:t:55416923-55417247	gene:ENSG00000134851_1_CE_1	TRUE	FALSE	55417072-55417247	A	55416042-55416157	C2_A	55416157-55417072	116	FALSE	FALSE	TRUE	0.132	0.309	0.18	0.953	0.001
gene:ENSG00000162614_1	gene:ENSG00000162614	NEXN	1	+	gene:ENSG00000162614:s:77918125-77918273	gene:ENSG00000162614_1_CE_1	TRUE	FALSE	77918125-77918273	C2	77926414-77926611	C1_C2	77918273-77926414	42	FALSE	FALSE	TRUE	0.661	0.436	-0.229	0.998	0
gene:ENSG00000162614_1	gene:ENSG00000162614	NEXN	1	+	gene:ENSG00000162614:s:77918125-77918273	gene:ENSG00000162614_1_CE_1	TRUE	FALSE	77918125-77918273	A	77925188-77925229	C1_A	77918273-77925188	42	FALSE	FALSE	TRUE	0.299	0.49	0.188	0.962	0.003
gene:ENSG00000162614_1	gene:ENSG00000162614	NEXN	1	+	gene:ENSG00000162614:t:77926414-77926611	gene:ENSG00000162614_1_CE_1	TRUE	FALSE	77926414-77926611	C1	77918125-77918273	C2_C1	77918273-77926414	42	FALSE	FALSE	FALSE	0.495	0.391	-0.097	0.494	0.069
gene:ENSG00000162614_1	gene:ENSG00000162614	NEXN	1	+	gene:ENSG00000162614:t:77926414-77926611	gene:ENSG00000162614_1_CE_1	TRUE	FALSE	77926414-77926611	A	77925188-77925229	C2_A	77925229-77926414	42	FALSE	FALSE	FALSE	0.184	0.283	0.093	0.44	0.073
gene:ENSG00000074054_1	gene:ENSG00000074054	CLASP1	2	-	gene:ENSG00000074054:s:121447337-121447507	gene:ENSG00000074054_1_CE_1	FALSE	FALSE	121447337-121447507	C2	121430073-121430177	C1_C2	121430177-121447337	48	FALSE	TRUE	TRUE	0.116	0.812	0.723	1	0
gene:ENSG00000074054_1	gene:ENSG00000074054	CLASP1	2	-	gene:ENSG00000074054:s:121447337-121447507	gene:ENSG00000074054_1_CE_1	FALSE	FALSE	121447337-121447507	A	121445449-121445496	C1_A	121445496-121447337	48	FALSE	TRUE	TRUE	0.884	0.177	-0.728	1	0
gene:ENSG00000074054_1	gene:ENSG00000074054	CLASP1	2	-	gene:ENSG00000074054:t:121430073-121430177	gene:ENSG00000074054_1_CE_1	FALSE	FALSE	121430073-121430177	C1	121447337-121447507	C2_C1	121430177-121447337	48	FALSE	TRUE	TRUE	0.098	0.801	0.727	1	0
gene:ENSG00000074054_1	gene:ENSG00000074054	CLASP1	2	-	gene:ENSG00000074054:t:121430073-121430177	gene:ENSG00000074054_1_CE_1	FALSE	FALSE	121430073-121430177	A	121445449-121445496	C2_A	121430177-121445449	48	FALSE	TRUE	TRUE	0.897	0.183	-0.742	1	0
gene:ENSG00000074054_2	gene:ENSG00000074054	CLASP1	2	-	gene:ENSG00000074054:s:121397140-121397283	gene:ENSG00000074054_2_CE_1	FALSE	FALSE	121397140-121397283	C2	121387763-121387906	C1_C2	121387906-121397140	102	FALSE	TRUE	TRUE	0.888	0.446	-0.449	1	0
gene:ENSG00000074054_2	gene:ENSG00000074054	CLASP1	2	-	gene:ENSG00000074054:s:121397140-121397283	gene:ENSG00000074054_2_CE_1	FALSE	TRUE	121397140-121397283	A	121391249-121391350	C1_A	121391350-121397140	102	FALSE	TRUE	TRUE	0.112	0.554	0.449	1	0
gene:ENSG00000074054_2	gene:ENSG00000074054	CLASP1	2	-	gene:ENSG00000074054:t:121387763-121388076	gene:ENSG00000074054_2_CE_1	FALSE	FALSE	121387763-121387906	C1	121397140-121397283	C2_C1	121387906-121397140	102	FALSE	TRUE	TRUE	0.92	0.379	-0.551	1	0
gene:ENSG00000074054_2	gene:ENSG00000074054	CLASP1	2	-	gene:ENSG00000074054:t:121387763-121388076	gene:ENSG00000074054_2_CE_1	FALSE	TRUE	121387763-121387906	A	121391249-121391350	C2_A	121387906-121391249	102	FALSE	TRUE	TRUE	0.08	0.621	0.551	1	0
gene:ENSG00000136383_1	gene:ENSG00000136383	ALPK3	15	+	gene:ENSG00000136383:s:84817356-84817595	gene:ENSG00000136383_1_CE_1	FALSE	TRUE	84817356-84817595	C2	84827484-84827605	C1_C2	84817595-84827484	39	FALSE	TRUE	TRUE	0.825	0.229	-0.616	1	0
gene:ENSG00000136383_1	gene:ENSG00000136383	ALPK3	15	+	gene:ENSG00000136383:s:84817356-84817595	gene:ENSG00000136383_1_CE_1	FALSE	FALSE	84817356-84817595	A	84823330-84823368	C1_A	84817595-84823330	39	FALSE	TRUE	TRUE	0.175	0.771	0.616	1	0
gene:ENSG00000136383_1	gene:ENSG00000136383	ALPK3	15	+	gene:ENSG00000136383:t:84827484-84827605	gene:ENSG00000136383_1_CE_1	FALSE	TRUE	84827484-84827605	C1	84817356-84817595	C2_C1	84817595-84827484	39	FALSE	TRUE	TRUE	0.648	0.097	-0.573	1	0
gene:ENSG00000136383_1	gene:ENSG00000136383	ALPK3	15	+	gene:ENSG00000136383:t:84827484-84827605	gene:ENSG00000136383_1_CE_1	FALSE	FALSE	84827484-84827605	A	84823330-84823368	C2_A	84823368-84827484	39	FALSE	TRUE	TRUE	0.352	0.903	0.573	1	0
gene:ENSG00000170776_1	gene:ENSG00000170776	AKAP13	15	+	gene:ENSG00000170776:s:85655417-85655787	gene:ENSG00000170776_1_CE_1	TRUE	FALSE	85655417-85655787	C2	85664563-85664755	C1_C2	85655787-85664563	54	FALSE	FALSE	FALSE	0.035	0.067	0.034	0	0.518
gene:ENSG00000170776_1	gene:ENSG00000170776	AKAP13	15	+	gene:ENSG00000170776:s:85655417-85655787	gene:ENSG00000170776_1_CE_1	TRUE	FALSE	85655417-85655787	A	85658537-85658590	C1_A	85655787-85658537	54	FALSE	FALSE	FALSE	0.958	0.928	-0.024	0	0.563
gene:ENSG00000170776_1	gene:ENSG00000170776	AKAP13	15	+	gene:ENSG00000170776:t:85664563-85664755	gene:ENSG00000170776_1_CE_1	TRUE	FALSE	85664563-85664755	C1	85655417-85655787	C2_C1	85655787-85664563	54	FALSE	FALSE	FALSE	0.036	0.072	0.032	0	0.523
gene:ENSG00000170776_1	gene:ENSG00000170776	AKAP13	15	+	gene:ENSG00000170776:t:85664563-85664755	gene:ENSG00000170776_1_CE_1	TRUE	FALSE	85664563-85664755	A	85658537-85658590	C2_A	85658590-85664563	54	FALSE	FALSE	TRUE	0.507	0.77	0.27	1	0
gene:ENSG00000170776_1	gene:ENSG00000170776	AKAP13	15	+	gene:ENSG00000170776:s:85658537-85658590	gene:ENSG00000170776_1_CE_2	TRUE	FALSE	85658537-85658590	C2	85664563-85664755	C1_C2	85658590-85664563	66	FALSE	TRUE	TRUE	0.468	0.761	0.305	1	0
gene:ENSG00000170776_1	gene:ENSG00000170776	AKAP13	15	+	gene:ENSG00000170776:s:85658537-85658590	gene:ENSG00000170776_1_CE_2	TRUE	FALSE	85658537-85658590	A	85662388-85662453	C1_A	85658590-85662388	66	FALSE	TRUE	TRUE	0.532	0.239	-0.305	1	0
gene:ENSG00000170776_1	gene:ENSG00000170776	AKAP13	15	+	gene:ENSG00000170776:t:85664563-85664755	gene:ENSG00000170776_1_CE_2	TRUE	FALSE	85664563-85664755	C1	85658537-85658590	C2_C1	85658590-85664563	66	FALSE	TRUE	TRUE	0.507	0.77	0.27	1	0
gene:ENSG00000170776_1	gene:ENSG00000170776	AKAP13	15	+	gene:ENSG00000170776:t:85664563-85664755	gene:ENSG00000170776_1_CE_2	TRUE	FALSE	85664563-85664755	A	85662388-85662453	C2_A	85662453-85664563	66	FALSE	TRUE	TRUE	0.456	0.156	-0.295	1	0
gene:ENSG00000170776_2	gene:ENSG00000170776	AKAP13	15	+	gene:ENSG00000170776:s:85669722-85669830	gene:ENSG00000170776_2_CE_1	FALSE	FALSE	85669722-85669830	C2	85682158-85682212	C1_C2	85669830-85682158	123	FALSE	TRUE	TRUE	0.361	0.762	0.412	1	0
gene:ENSG00000170776_2	gene:ENSG00000170776	AKAP13	15	+	gene:ENSG00000170776:s:85669722-85669830	gene:ENSG00000170776_2_CE_1	FALSE	TRUE	85669722-85669830	A	85676976-85677098	C1_A	85669830-85676976	123	FALSE	TRUE	TRUE	0.639	0.238	-0.412	1	0
gene:ENSG00000170776_2	gene:ENSG00000170776	AKAP13	15	+	gene:ENSG00000170776:t:85682158-85682212	gene:ENSG00000170776_2_CE_1	FALSE	FALSE	85682158-85682212	C1	85669722-85669830	C2_C1	85669830-85682158	123	FALSE	TRUE	TRUE	0.391	0.798	0.42	1	0
gene:ENSG00000170776_2	gene:ENSG00000170776	AKAP13	15	+	gene:ENSG00000170776:t:85682158-85682212	gene:ENSG00000170776_2_CE_1	FALSE	FALSE	85682158-85682212	A	85676976-85677098	C2_A	85677098-85682158	123	FALSE	TRUE	TRUE	0.609	0.202	-0.42	1	0
gene:ENSG00000079308_1	gene:ENSG00000079308	TNS1	2	-	gene:ENSG00000079308:s:217847510-217849087	gene:ENSG00000079308_1_CE_1	FALSE	FALSE	217847510-217849087	C2	217836015-217836211	C1_C2	217836211-217847510	87	FALSE	TRUE	TRUE	0.57	0.954	0.392	1	0
gene:ENSG00000079308_1	gene:ENSG00000079308	TNS1	2	-	gene:ENSG00000079308:s:217847510-217849087	gene:ENSG00000079308_1_CE_1	FALSE	TRUE	217847510-217849087	A	217841199-217841285	C1_A	217841285-217847510	87	FALSE	TRUE	TRUE	0.43	0.046	-0.392	1	0
gene:ENSG00000079308_1	gene:ENSG00000079308	TNS1	2	-	gene:ENSG00000079308:t:217836015-217836211	gene:ENSG00000079308_1_CE_1	FALSE	FALSE	217836015-217836211	C1	217847510-217849087	C2_C1	217836211-217847510	87	FALSE	TRUE	TRUE	0.649	0.951	0.299	1	0
gene:ENSG00000079308_1	gene:ENSG00000079308	TNS1	2	-	gene:ENSG00000079308:t:217836015-217836211	gene:ENSG00000079308_1_CE_1	FALSE	TRUE	217836015-217836211	A	217841199-217841285	C2_A	217836211-217841199	87	FALSE	TRUE	TRUE	0.336	0.041	-0.309	1	0
gene:ENSG00000140575_1	gene:ENSG00000140575	IQGAP1	15	+	gene:ENSG00000140575:s:90482197-90482281	gene:ENSG00000140575_1_CE_1	FALSE	FALSE	90482197-90482281	C2	90483361-90483593	C1_C2	90482281-90483361	48	FALSE	FALSE	TRUE	0.779	0.584	-0.201	0.973	0.001
gene:ENSG00000140575_1	gene:ENSG00000140575	IQGAP1	15	+	gene:ENSG00000140575:s:90482197-90482281	gene:ENSG00000140575_1_CE_1	FALSE	FALSE	90482197-90482281	A	90482702-90482749	C1_A	90482281-90482702	48	FALSE	FALSE	TRUE	0.221	0.416	0.201	0.973	0.001
gene:ENSG00000140575_1	gene:ENSG00000140575	IQGAP1	15	+	gene:ENSG00000140575:t:90483205-90483593	gene:ENSG00000140575_1_CE_1	FALSE	FALSE	90483361-90483593	C1	90482197-90482281	C2_C1	90482281-90483361	48	FALSE	FALSE	FALSE	0.806	0.646	-0.162	0.883	0.005
gene:ENSG00000140575_1	gene:ENSG00000140575	IQGAP1	15	+	gene:ENSG00000140575:t:90483205-90483593	gene:ENSG00000140575_1_CE_1	FALSE	FALSE	90483361-90483593	A	90482702-90482749	C2_A	90482749-90483361	48	FALSE	FALSE	FALSE	0.194	0.354	0.162	0.883	0.005
gene:ENSG00000164828_1	gene:ENSG00000164828	SUN1	7	+	gene:ENSG00000164828:s:843341-843872	gene:ENSG00000164828_1_CE_1	TRUE	FALSE	843341-843520	C2	851384-851482	C1_C2	843520-851384	111	FALSE	FALSE	TRUE	0.117	0.392	0.277	1	0
gene:ENSG00000164828_1	gene:ENSG00000164828	SUN1	7	+	gene:ENSG00000164828:s:843341-843872	gene:ENSG00000164828_1_CE_1	TRUE	FALSE	843341-843520	A	849923-850033	C1_A	843520-849923	111	FALSE	FALSE	FALSE	0.034	0.122	0.09	0.422	0.078
gene:ENSG00000164828_1	gene:ENSG00000164828	SUN1	7	+	gene:ENSG00000164828:t:851167-851482	gene:ENSG00000164828_1_CE_1	TRUE	FALSE	851384-851482	C1	843341-843520	C2_C1	843520-851384	111	FALSE	FALSE	TRUE	0.102	0.367	0.271	1	0
gene:ENSG00000164828_1	gene:ENSG00000164828	SUN1	7	+	gene:ENSG00000164828:t:851167-851482	gene:ENSG00000164828_1_CE_1	TRUE	FALSE	851384-851482	A	849923-850033	C2_A	850033-851384	111	FALSE	FALSE	FALSE	0.55	0.454	-0.077	0.346	0.129
gene:ENSG00000164828_1	gene:ENSG00000164828	SUN1	7	+	gene:ENSG00000164828:s:848608-848615	gene:ENSG00000164828_1_CE_2	TRUE	TRUE	848608-848615	C2	849923-850767	C1_C2	848615-849923	84	FALSE	FALSE	FALSE	0.126	0.097	-0.02	0.021	0.558
gene:ENSG00000164828_1	gene:ENSG00000164828	SUN1	7	+	gene:ENSG00000164828:s:848608-848615	gene:ENSG00000164828_1_CE_2	TRUE	FALSE	848608-848615	A	849520-849603	C1_A	848615-849520	84	FALSE	FALSE	TRUE	0.63	0.44	-0.184	0.958	0.001
gene:ENSG00000164828_1	gene:ENSG00000164828	SUN1	7	+	gene:ENSG00000164828:t:849801-850767	gene:ENSG00000164828_1_CE_2	TRUE	TRUE	849923-850767	C1	848608-848615	C2_C1	848615-849923	84	FALSE	FALSE	FALSE	0.135	0.072	-0.054	0.112	0.317
gene:ENSG00000164828_1	gene:ENSG00000164828	SUN1	7	+	gene:ENSG00000164828:t:849801-850767	gene:ENSG00000164828_1_CE_2	TRUE	FALSE	849923-850767	A	849520-849603	C2_A	849603-849923	84	FALSE	FALSE	FALSE	0.454	0.281	-0.167	0.907	0.004
gene:ENSG00000164828_1	gene:ENSG00000164828	SUN1	7	+	gene:ENSG00000164828:s:849520-849603	gene:ENSG00000164828_1_CE_3	TRUE	FALSE	849520-849603	C2	851384-851482	C1_C2	849603-851384	111	FALSE	FALSE	TRUE	0.239	0.036	-0.204	0.996	0
gene:ENSG00000164828_1	gene:ENSG00000164828	SUN1	7	+	gene:ENSG00000164828:s:849520-849603	gene:ENSG00000164828_1_CE_3	TRUE	FALSE	849520-849603	A	849923-850033	C1_A	849603-849923	111	FALSE	FALSE	FALSE	0.413	0.341	-0.063	0.261	0.179
gene:ENSG00000164828_1	gene:ENSG00000164828	SUN1	7	+	gene:ENSG00000164828:t:851167-851482	gene:ENSG00000164828_1_CE_3	TRUE	FALSE	851384-851482	C1	849520-849603	C2_C1	849603-851384	111	FALSE	FALSE	TRUE	0.23	0.026	-0.2	0.996	0
gene:ENSG00000164828_1	gene:ENSG00000164828	SUN1	7	+	gene:ENSG00000164828:t:851167-851482	gene:ENSG00000164828_1_CE_3	TRUE	FALSE	851384-851482	A	849923-850033	C2_A	850033-851384	111	FALSE	FALSE	FALSE	0.55	0.454	-0.077	0.346	0.129
gene:ENSG00000168958_1	gene:ENSG00000168958	MFF	2	+	gene:ENSG00000168958:s:227325151-227325427	gene:ENSG00000168958_1_CE_1	TRUE	FALSE	227325151-227325427	C2	227330626-227330689	C1_C2	227325427-227330626	112	FALSE	FALSE	FALSE	0.145	0.178	0.013	0.009	0.609
gene:ENSG00000168958_1	gene:ENSG00000168958	MFF	2	+	gene:ENSG00000168958:s:227325151-227325427	gene:ENSG00000168958_1_CE_1	TRUE	FALSE	227325151-227325427	A	227328678-227328789	C1_A	227325427-227328678	112	FALSE	FALSE	FALSE	0.795	0.675	-0.114	0.637	0.039
gene:ENSG00000168958_1	gene:ENSG00000168958	MFF	2	+	gene:ENSG00000168958:t:227330595-227330689	gene:ENSG00000168958_1_CE_1	TRUE	FALSE	227330626-227330689	C1	227325151-227325427	C2_C1	227325427-227330626	112	FALSE	FALSE	FALSE	0.115	0.128	0.005	0.002	0.768
gene:ENSG00000168958_1	gene:ENSG00000168958	MFF	2	+	gene:ENSG00000168958:t:227330595-227330689	gene:ENSG00000168958_1_CE_1	TRUE	FALSE	227330626-227330689	A	227328678-227328789	C2_A	227328789-227330626	112	FALSE	FALSE	TRUE	0.234	0.649	0.425	1	0
gene:ENSG00000168958_1	gene:ENSG00000168958	MFF	2	+	gene:ENSG00000168958:s:227328678-227328899	gene:ENSG00000168958_1_CE_2	TRUE	FALSE	227328678-227328789	C2	227330626-227330689	C1_C2	227328789-227330626	178	FALSE	TRUE	TRUE	0.39	0.817	0.438	1	0
gene:ENSG00000168958_1	gene:ENSG00000168958	MFF	2	+	gene:ENSG00000168958:s:227328678-227328899	gene:ENSG00000168958_1_CE_2	TRUE	FALSE	227328678-227328789	A	227329606-227329783	C1_A	227328789-227329606	178	FALSE	TRUE	TRUE	0.609	0.183	-0.437	1	0
gene:ENSG00000168958_1	gene:ENSG00000168958	MFF	2	+	gene:ENSG00000168958:t:227330595-227330689	gene:ENSG00000168958_1_CE_2	TRUE	FALSE	227330626-227330689	C1	227328678-227328789	C2_C1	227328789-227330626	178	FALSE	TRUE	TRUE	0.234	0.649	0.425	1	0
gene:ENSG00000168958_1	gene:ENSG00000168958	MFF	2	+	gene:ENSG00000168958:t:227330595-227330689	gene:ENSG00000168958_1_CE_2	TRUE	FALSE	227330626-227330689	A	227329606-227329783	C2_A	227329783-227330626	178	FALSE	TRUE	TRUE	0.643	0.22	-0.428	1	0
gene:ENSG00000168958_2	gene:ENSG00000168958	MFF	2	+	gene:ENSG00000168958:s:227340292-227340561	gene:ENSG00000168958_2_CE_1	TRUE	FALSE	227340292-227340380	C2	227347226-227347384	C1_C2	227340380-227347226	75	FALSE	FALSE	FALSE	0.018	0.029	0	0	0.999
gene:ENSG00000168958_2	gene:ENSG00000168958	MFF	2	+	gene:ENSG00000168958:s:227340292-227340561	gene:ENSG00000168958_2_CE_1	TRUE	FALSE	227340292-227340380	A	227342745-227342819	C1_A	227340380-227342745	75	FALSE	FALSE	FALSE	0.93	0.895	-0.023	0.007	0.549
gene:ENSG00000168958_2	gene:ENSG00000168958	MFF	2	+	gene:ENSG00000168958:t:227346725-227347384	gene:ENSG00000168958_2_CE_1	TRUE	FALSE	227347226-227347384	C1	227340292-227340380	C2_C1	227340380-227347226	75	FALSE	FALSE	FALSE	0.023	0.058	0.029	0	0.536
gene:ENSG00000168958_2	gene:ENSG00000168958	MFF	2	+	gene:ENSG00000168958:t:227346725-227347384	gene:ENSG00000168958_2_CE_1	TRUE	FALSE	227347226-227347384	A	227342745-227342819	C2_A	227342819-227347226	75	FALSE	FALSE	FALSE	0.976	0.94	-0.032	0	0.523
gene:ENSG00000168958_2	gene:ENSG00000168958	MFF	2	+	gene:ENSG00000168958:s:227340292-227340561	gene:ENSG00000168958_2_CE_2	TRUE	FALSE	227340292-227340380	C2	227355677-227355761	C1_C2	227340380-227355677	75	FALSE	FALSE	FALSE	0.043	0.037	-0.004	0	0.814
gene:ENSG00000168958_2	gene:ENSG00000168958	MFF	2	+	gene:ENSG00000168958:s:227340292-227340561	gene:ENSG00000168958_2_CE_2	TRUE	FALSE	227340292-227340380	A	227342745-227342819	C1_A	227340380-227342745	75	FALSE	FALSE	FALSE	0.93	0.895	-0.023	0.007	0.549
gene:ENSG00000168958_2	gene:ENSG00000168958	MFF	2	+	gene:ENSG00000168958:t:227355298-227355761	gene:ENSG00000168958_2_CE_2	TRUE	FALSE	227355677-227355761	C1	227340292-227340380	C2_C1	227340380-227355677	75	FALSE	FALSE	FALSE	0.057	0.053	-0.001	0	0.736
gene:ENSG00000168958_2	gene:ENSG00000168958	MFF	2	+	gene:ENSG00000168958:t:227355298-227355761	gene:ENSG00000168958_2_CE_2	TRUE	FALSE	227355677-227355761	A	227342745-227342819	C2_A	227342819-227355677	75	FALSE	FALSE	FALSE	0.117	0.092	-0.018	0.015	0.552
gene:ENSG00000168958_2	gene:ENSG00000168958	MFF	2	+	gene:ENSG00000168958:s:227340292-227340561	gene:ENSG00000168958_2_CE_3	TRUE	FALSE	227340292-227340380	C2	227355677-227355761	C1_C2	227340380-227355677	159	FALSE	FALSE	FALSE	0.043	0.037	-0.004	0	0.814
gene:ENSG00000168958_2	gene:ENSG00000168958	MFF	2	+	gene:ENSG00000168958:s:227340292-227340561	gene:ENSG00000168958_2_CE_3	TRUE	FALSE	227340292-227340380	A	227347226-227347384	C1_A	227340380-227347226	159	FALSE	FALSE	FALSE	0.018	0.029	0	0	0.999
gene:ENSG00000168958_2	gene:ENSG00000168958	MFF	2	+	gene:ENSG00000168958:t:227355298-227355761	gene:ENSG00000168958_2_CE_3	TRUE	FALSE	227355677-227355761	C1	227340292-227340380	C2_C1	227340380-227355677	159	FALSE	FALSE	FALSE	0.057	0.053	-0.001	0	0.736
gene:ENSG00000168958_2	gene:ENSG00000168958	MFF	2	+	gene:ENSG00000168958:t:227355298-227355761	gene:ENSG00000168958_2_CE_3	TRUE	FALSE	227355677-227355761	A	227347226-227347384	C2_A	227347384-227355677	159	FALSE	FALSE	FALSE	0.051	0.021	-0.014	0.001	0.632
gene:ENSG00000168958_2	gene:ENSG00000168958	MFF	2	+	gene:ENSG00000168958:s:227342745-227342819	gene:ENSG00000168958_2_CE_4	TRUE	TRUE	227342745-227342819	C2	227352514-227352573	C1_C2	227342819-227352514	159	FALSE	FALSE	TRUE	0.058	0.262	0.204	0.998	0
gene:ENSG00000168958_2	gene:ENSG00000168958	MFF	2	+	gene:ENSG00000168958:s:227342745-227342819	gene:ENSG00000168958_2_CE_4	TRUE	FALSE	227342745-227342819	A	227347226-227347384	C1_A	227342819-227347226	159	FALSE	FALSE	TRUE	0.853	0.648	-0.202	0.988	0
gene:ENSG00000168958_2	gene:ENSG00000168958	MFF	2	+	gene:ENSG00000168958:t:227351681-227352573	gene:ENSG00000168958_2_CE_4	TRUE	TRUE	227352514-227352573	C1	227342745-227342819	C2_C1	227342819-227352514	159	FALSE	FALSE	FALSE	0.057	0.211	0.156	0.92	0.001
gene:ENSG00000168958_2	gene:ENSG00000168958	MFF	2	+	gene:ENSG00000168958:t:227351681-227352573	gene:ENSG00000168958_2_CE_4	TRUE	FALSE	227352514-227352573	A	227347226-227347384	C2_A	227347384-227352514	159	FALSE	FALSE	TRUE	0.934	0.746	-0.189	0.992	0
gene:ENSG00000168958_2	gene:ENSG00000168958	MFF	2	+	gene:ENSG00000168958:s:227342745-227342819	gene:ENSG00000168958_2_CE_5	TRUE	FALSE	227342745-227342819	C2	227355677-227355761	C1_C2	227342819-227355677	159	FALSE	FALSE	FALSE	0.093	0.089	-0.004	0	0.758
gene:ENSG00000168958_2	gene:ENSG00000168958	MFF	2	+	gene:ENSG00000168958:s:227342745-227342819	gene:ENSG00000168958_2_CE_5	TRUE	FALSE	227342745-227342819	A	227347226-227347384	C1_A	227342819-227347226	159	FALSE	FALSE	TRUE	0.853	0.648	-0.202	0.988	0
gene:ENSG00000168958_2	gene:ENSG00000168958	MFF	2	+	gene:ENSG00000168958:t:227355298-227355761	gene:ENSG00000168958_2_CE_5	TRUE	FALSE	227355677-227355761	C1	227342745-227342819	C2_C1	227342819-227355677	159	FALSE	FALSE	FALSE	0.117	0.092	-0.018	0.015	0.552
gene:ENSG00000168958_2	gene:ENSG00000168958	MFF	2	+	gene:ENSG00000168958:t:227355298-227355761	gene:ENSG00000168958_2_CE_5	TRUE	FALSE	227355677-227355761	A	227347226-227347384	C2_A	227347384-227355677	159	FALSE	FALSE	FALSE	0.051	0.021	-0.014	0.001	0.632
gene:ENSG00000168958_2	gene:ENSG00000168958	MFF	2	+	gene:ENSG00000168958:s:227342745-227342819	gene:ENSG00000168958_2_CE_6	TRUE	FALSE	227342745-227342819	C2	227355677-227355761	C1_C2	227342819-227355677	60	FALSE	FALSE	FALSE	0.093	0.089	-0.004	0	0.758
gene:ENSG00000168958_2	gene:ENSG00000168958	MFF	2	+	gene:ENSG00000168958:s:227342745-227342819	gene:ENSG00000168958_2_CE_6	TRUE	TRUE	227342745-227342819	A	227352514-227352573	C1_A	227342819-227352514	60	FALSE	FALSE	TRUE	0.058	0.262	0.204	0.998	0
gene:ENSG00000168958_2	gene:ENSG00000168958	MFF	2	+	gene:ENSG00000168958:t:227355298-227355761	gene:ENSG00000168958_2_CE_6	TRUE	FALSE	227355677-227355761	C1	227342745-227342819	C2_C1	227342819-227355677	60	FALSE	FALSE	FALSE	0.117	0.092	-0.018	0.015	0.552
gene:ENSG00000168958_2	gene:ENSG00000168958	MFF	2	+	gene:ENSG00000168958:t:227355298-227355761	gene:ENSG00000168958_2_CE_6	TRUE	FALSE	227355677-227355761	A	227352514-227352573	C2_A	227352573-227355677	60	FALSE	FALSE	FALSE	0.774	0.832	0.043	0.109	0.342
gene:ENSG00000168958_2	gene:ENSG00000168958	MFF	2	+	gene:ENSG00000168958:s:227346725-227347384	gene:ENSG00000168958_2_CE_7	TRUE	FALSE	227347226-227347384	C2	227355677-227355761	C1_C2	227347384-227355677	60	FALSE	FALSE	FALSE	0.041	0.022	-0.004	0	0.84
gene:ENSG00000168958_2	gene:ENSG00000168958	MFF	2	+	gene:ENSG00000168958:s:227346725-227347384	gene:ENSG00000168958_2_CE_7	TRUE	FALSE	227347226-227347384	A	227352514-227352573	C1_A	227347384-227352514	60	FALSE	FALSE	FALSE	0.959	0.978	0.004	0	0.84
gene:ENSG00000168958_2	gene:ENSG00000168958	MFF	2	+	gene:ENSG00000168958:t:227355298-227355761	gene:ENSG00000168958_2_CE_7	TRUE	FALSE	227355677-227355761	C1	227347226-227347384	C2_C1	227347384-227355677	60	FALSE	FALSE	FALSE	0.051	0.021	-0.014	0.001	0.632
gene:ENSG00000168958_2	gene:ENSG00000168958	MFF	2	+	gene:ENSG00000168958:t:227355298-227355761	gene:ENSG00000168958_2_CE_7	TRUE	FALSE	227355677-227355761	A	227352514-227352573	C2_A	227352573-227355677	60	FALSE	FALSE	FALSE	0.774	0.832	0.043	0.109	0.342
gene:ENSG00000197893_1	gene:ENSG00000197893	NRAP	10	-	gene:ENSG00000197893:s:113645825-113645941	gene:ENSG00000197893_1_CE_1	TRUE	FALSE	113645825-113645941	C2	113641365-113641472	C1_C2	113641472-113645825	105	FALSE	TRUE	TRUE	0.172	0.418	0.256	1	0
gene:ENSG00000197893_1	gene:ENSG00000197893	NRAP	10	-	gene:ENSG00000197893:s:113645825-113645941	gene:ENSG00000197893_1_CE_1	TRUE	FALSE	113645825-113645941	A	113642934-113643038	C1_A	113643038-113645825	105	FALSE	TRUE	TRUE	0.828	0.582	-0.256	1	0
gene:ENSG00000197893_1	gene:ENSG00000197893	NRAP	10	-	gene:ENSG00000197893:t:113641365-113641472	gene:ENSG00000197893_1_CE_1	TRUE	FALSE	113641365-113641472	C1	113645825-113645941	C2_C1	113641472-113645825	105	FALSE	TRUE	TRUE	0.221	0.47	0.256	1	0
gene:ENSG00000197893_1	gene:ENSG00000197893	NRAP	10	-	gene:ENSG00000197893:t:113641365-113641472	gene:ENSG00000197893_1_CE_1	TRUE	FALSE	113641365-113641472	A	113642934-113643038	C2_A	113641472-113642934	105	FALSE	TRUE	TRUE	0.709	0.498	-0.223	1	0
gene:ENSG00000099204_2	gene:ENSG00000099204	ABLIM1	10	-	gene:ENSG00000099204:s:114487958-114488016	gene:ENSG00000099204_2_CE_1	FALSE	FALSE	114487958-114488016	C2	114473879-114473956	C1_C2	114473956-114487958	84	FALSE	TRUE	TRUE	0.48	0.979	0.513	1	0
gene:ENSG00000099204_2	gene:ENSG00000099204	ABLIM1	10	-	gene:ENSG00000099204:s:114487958-114488016	gene:ENSG00000099204_2_CE_1	FALSE	FALSE	114487958-114488016	A	114485297-114485380	C1_A	114485380-114487958	84	FALSE	TRUE	TRUE	0.519	0.02	-0.512	1	0
gene:ENSG00000099204_2	gene:ENSG00000099204	ABLIM1	10	-	gene:ENSG00000099204:t:114473879-114473956	gene:ENSG00000099204_2_CE_1	FALSE	FALSE	114473879-114473956	C1	114487958-114488016	C2_C1	114473956-114487958	84	FALSE	TRUE	TRUE	0.316	0.949	0.644	1	0
gene:ENSG00000099204_2	gene:ENSG00000099204	ABLIM1	10	-	gene:ENSG00000099204:t:114473879-114473956	gene:ENSG00000099204_2_CE_1	FALSE	FALSE	114473879-114473956	A	114485297-114485380	C2_A	114473956-114485297	84	FALSE	TRUE	TRUE	0.684	0.051	-0.643	1	0
gene:ENSG00000099204_3	gene:ENSG00000099204	ABLIM1	10	-	gene:ENSG00000099204:s:114465465-114465827	gene:ENSG00000099204_3_CE_1	TRUE	FALSE	114465698-114465827	C2	114451624-114451671	C1_C2	114451671-114465698	105	FALSE	FALSE	TRUE	0.796	0.432	-0.371	1	0
gene:ENSG00000099204_3	gene:ENSG00000099204	ABLIM1	10	-	gene:ENSG00000099204:s:114465465-114465827	gene:ENSG00000099204_3_CE_1	TRUE	FALSE	114465698-114465827	A	114453379-114453483	C1_A	114453483-114465698	105	FALSE	FALSE	FALSE	0.139	0.223	0.082	0.356	0.126
gene:ENSG00000099204_3	gene:ENSG00000099204	ABLIM1	10	-	gene:ENSG00000099204:t:114451624-114451671	gene:ENSG00000099204_3_CE_1	TRUE	FALSE	114451624-114451671	C1	114465698-114465827	C2_C1	114451671-114465698	105	FALSE	FALSE	TRUE	0.704	0.296	-0.416	1	0
gene:ENSG00000099204_3	gene:ENSG00000099204	ABLIM1	10	-	gene:ENSG00000099204:t:114451624-114451671	gene:ENSG00000099204_3_CE_1	TRUE	FALSE	114451624-114451671	A	114453379-114453483	C2_A	114451671-114453379	105	FALSE	FALSE	TRUE	0.266	0.645	0.377	1	0
gene:ENSG00000101605_1	gene:ENSG00000101605	MYOM1	18	-	gene:ENSG00000101605:s:3131375-3131496	gene:ENSG00000101605_1_CE_1	FALSE	FALSE	3131375-3131496	C2	3126701-3126897	C1_C2	3126897-3131375	288	FALSE	FALSE	TRUE	0.995	0.84	-0.152	0.98	0
gene:ENSG00000101605_1	gene:ENSG00000101605	MYOM1	18	-	gene:ENSG00000101605:s:3131375-3131496	gene:ENSG00000101605_1_CE_1	FALSE	FALSE	3131375-3131496	A	3129232-3129519	C1_A	3129519-3131375	288	FALSE	FALSE	FALSE	0.002	0.149	0.125	0.744	0
gene:ENSG00000101605_1	gene:ENSG00000101605	MYOM1	18	-	gene:ENSG00000101605:t:3126701-3126897	gene:ENSG00000101605_1_CE_1	FALSE	FALSE	3126701-3126897	C1	3131375-3131496	C2_C1	3126897-3131375	288	FALSE	FALSE	FALSE	1	0.872	-0.103	0.55	0
gene:ENSG00000101605_1	gene:ENSG00000101605	MYOM1	18	-	gene:ENSG00000101605:t:3126701-3126897	gene:ENSG00000101605_1_CE_1	FALSE	FALSE	3126701-3126897	A	3129232-3129519	C2_A	3126897-3129232	288	FALSE	FALSE	FALSE	0	0.074	0.051	0	0.475
gene:ENSG00000138162_1	gene:ENSG00000138162	TACC2	10	+	gene:ENSG00000138162:s:122021936-122023790	gene:ENSG00000138162_1_CE_1	TRUE	FALSE	122021937-122022014	C2	122050438-122050550	C1_C2	122022014-122050438	60	FALSE	TRUE	TRUE	0.258	0.699	0.448	1	0
gene:ENSG00000138162_1	gene:ENSG00000138162	TACC2	10	+	gene:ENSG00000138162:s:122021936-122023790	gene:ENSG00000138162_1_CE_1	TRUE	FALSE	122021937-122022014	A	122033094-122033153	C1_A	122022014-122033094	60	FALSE	TRUE	TRUE	0.685	0.278	-0.417	1	0
gene:ENSG00000138162_1	gene:ENSG00000138162	TACC2	10	+	gene:ENSG00000138162:t:122050438-122052697	gene:ENSG00000138162_1_CE_1	TRUE	FALSE	122050438-122050550	C1	122021937-122022014	C2_C1	122022014-122050438	60	FALSE	TRUE	TRUE	0.355	0.748	0.396	1	0
gene:ENSG00000138162_1	gene:ENSG00000138162	TACC2	10	+	gene:ENSG00000138162:t:122050438-122052697	gene:ENSG00000138162_1_CE_1	TRUE	FALSE	122050438-122050550	A	122033094-122033153	C2_A	122033153-122050438	60	FALSE	TRUE	TRUE	0.596	0.167	-0.433	1	0
gene:ENSG00000138162_1	gene:ENSG00000138162	TACC2	10	+	gene:ENSG00000138162:s:122021936-122023790	gene:ENSG00000138162_1_CE_2	TRUE	FALSE	122021937-122022014	C2	122050438-122050550	C1_C2	122022014-122050438	57	FALSE	FALSE	TRUE	0.258	0.699	0.448	1	0
gene:ENSG00000138162_1	gene:ENSG00000138162	TACC2	10	+	gene:ENSG00000138162:s:122021936-122023790	gene:ENSG00000138162_1_CE_2	TRUE	TRUE	122021937-122022014	A	122033097-122033153	C1_A	122022014-122033097	57	FALSE	FALSE	FALSE	0.056	0.023	-0.028	0	0.539
gene:ENSG00000138162_1	gene:ENSG00000138162	TACC2	10	+	gene:ENSG00000138162:t:122050438-122052697	gene:ENSG00000138162_1_CE_2	TRUE	FALSE	122050438-122050550	C1	122021937-122022014	C2_C1	122022014-122050438	57	FALSE	FALSE	TRUE	0.355	0.748	0.396	1	0
gene:ENSG00000138162_1	gene:ENSG00000138162	TACC2	10	+	gene:ENSG00000138162:t:122050438-122052697	gene:ENSG00000138162_1_CE_2	TRUE	FALSE	122050438-122050550	A	122033097-122033153	C2_A	122033153-122050438	57	FALSE	FALSE	TRUE	0.596	0.167	-0.433	1	0
gene:ENSG00000060138_1	gene:ENSG00000060138	YBX3	12	-	gene:ENSG00000060138:s:10713211-10713333	gene:ENSG00000060138_1_CE_1	FALSE	FALSE	10713211-10713333	C2	10704051-10704148	C1_C2	10704148-10713211	207	FALSE	TRUE	TRUE	0.652	0.464	-0.184	1	0
gene:ENSG00000060138_1	gene:ENSG00000060138	YBX3	12	-	gene:ENSG00000060138:s:10713211-10713333	gene:ENSG00000060138_1_CE_1	FALSE	FALSE	10713211-10713333	A	10709908-10710114	C1_A	10710114-10713211	207	FALSE	TRUE	TRUE	0.347	0.535	0.185	1	0
gene:ENSG00000060138_1	gene:ENSG00000060138	YBX3	12	-	gene:ENSG00000060138:t:10704023-10704438	gene:ENSG00000060138_1_CE_1	FALSE	FALSE	10704051-10704148	C1	10713211-10713333	C2_C1	10704148-10713211	207	FALSE	TRUE	TRUE	0.687	0.525	-0.16	0.99	0
gene:ENSG00000060138_1	gene:ENSG00000060138	YBX3	12	-	gene:ENSG00000060138:t:10704023-10704438	gene:ENSG00000060138_1_CE_1	FALSE	FALSE	10704051-10704148	A	10709908-10710114	C2_A	10704148-10709908	207	FALSE	TRUE	TRUE	0.313	0.475	0.16	0.99	0
gene:ENSG00000129116_1	gene:ENSG00000129116	PALLD	4	+	gene:ENSG00000129116:s:168711581-168711923	gene:ENSG00000129116_1_CE_1	TRUE	FALSE	168711581-168711923	C2	168890922-168891057	C1_C2	168711923-168890922	672	FALSE	FALSE	FALSE	0.77	0.616	-0.16	0.877	0.004
gene:ENSG00000129116_1	gene:ENSG00000129116	PALLD	4	+	gene:ENSG00000129116:s:168711581-168711923	gene:ENSG00000129116_1_CE_1	TRUE	FALSE	168711581-168711923	A	168877723-168878394	C1_A	168711923-168877723	672	FALSE	FALSE	FALSE	0.052	0.154	0.103	0.539	0.048
gene:ENSG00000129116_1	gene:ENSG00000129116	PALLD	4	+	gene:ENSG00000129116:t:168890922-168891057	gene:ENSG00000129116_1_CE_1	TRUE	FALSE	168890922-168891057	C1	168711581-168711923	C2_C1	168711923-168890922	672	FALSE	FALSE	FALSE	0.774	0.602	-0.175	0.948	0.001
gene:ENSG00000129116_1	gene:ENSG00000129116	PALLD	4	+	gene:ENSG00000129116:t:168890922-168891057	gene:ENSG00000129116_1_CE_1	TRUE	FALSE	168890922-168891057	A	168877723-168878394	C2_A	168878394-168890922	672	FALSE	FALSE	TRUE	0.167	0.352	0.193	0.981	0
gene:ENSG00000129116_2	gene:ENSG00000129116	PALLD	4	+	gene:ENSG00000129116:s:168924945-168925078	gene:ENSG00000129116_2_CE_1	TRUE	FALSE	168924945-168925078	C2	168926213-168928457	C1_C2	168925078-168926213	46	FALSE	TRUE	TRUE	0.067	0.224	0.157	0.99	0
gene:ENSG00000129116_2	gene:ENSG00000129116	PALLD	4	+	gene:ENSG00000129116:s:168924945-168925078	gene:ENSG00000129116_2_CE_1	TRUE	FALSE	168924945-168925078	A	168925233-168925278	C1_A	168925078-168925233	46	FALSE	TRUE	TRUE	0.933	0.776	-0.157	0.99	0
gene:ENSG00000129116_2	gene:ENSG00000129116	PALLD	4	+	gene:ENSG00000129116:t:168926213-168928457	gene:ENSG00000129116_2_CE_1	TRUE	FALSE	168926213-168928457	C1	168924945-168925078	C2_C1	168925078-168926213	46	FALSE	TRUE	TRUE	0.086	0.284	0.195	0.999	0
gene:ENSG00000129116_2	gene:ENSG00000129116	PALLD	4	+	gene:ENSG00000129116:t:168926213-168928457	gene:ENSG00000129116_2_CE_1	TRUE	FALSE	168926213-168928457	A	168925233-168925278	C2_A	168925278-168926213	46	FALSE	TRUE	TRUE	0.875	0.668	-0.206	1	0
gene:ENSG00000069431_1	gene:ENSG00000069431	ABCC9	12	-	gene:ENSG00000069431:s:21805998-21806060	gene:ENSG00000069431_1_CE_1	FALSE	FALSE	21805998-21806060	C2	21799318-21801181	C1_C2	21801181-21805998	176	FALSE	FALSE	TRUE	0.483	0.302	-0.172	0.95	0.001
gene:ENSG00000069431_1	gene:ENSG00000069431	ABCC9	12	-	gene:ENSG00000069431:s:21805998-21806060	gene:ENSG00000069431_1_CE_1	FALSE	FALSE	21805998-21806060	A	21805136-21805311	C1_A	21805311-21805998	176	FALSE	FALSE	TRUE	0.517	0.698	0.172	0.95	0.001
gene:ENSG00000069431_1	gene:ENSG00000069431	ABCC9	12	-	gene:ENSG00000069431:t:21799318-21801181	gene:ENSG00000069431_1_CE_1	FALSE	FALSE	21799318-21801181	C1	21805998-21806060	C2_C1	21801181-21805998	176	FALSE	FALSE	FALSE	0.394	0.258	-0.127	0.742	0.01
gene:ENSG00000069431_1	gene:ENSG00000069431	ABCC9	12	-	gene:ENSG00000069431:t:21799318-21801181	gene:ENSG00000069431_1_CE_1	FALSE	FALSE	21799318-21801181	A	21805136-21805311	C2_A	21801181-21805136	176	FALSE	FALSE	FALSE	0.606	0.742	0.127	0.742	0.01
gene:ENSG00000154553_1	gene:ENSG00000154553	PDLIM3	4	-	gene:ENSG00000154553:s:185512094-185514337	gene:ENSG00000154553_1_CE_1	TRUE	FALSE	185514270-185514337	C2	185506522-185506652	C1_C2	185506652-185514270	264	FALSE	FALSE	FALSE	0.129	0.137	0	0	1
gene:ENSG00000154553_1	gene:ENSG00000154553	PDLIM3	4	-	gene:ENSG00000154553:s:185512094-185514337	gene:ENSG00000154553_1_CE_1	TRUE	FALSE	185514270-185514337	A	185508299-185508562	C1_A	185508562-185514270	264	FALSE	FALSE	FALSE	0.86	0.847	-0.028	0	0.539
gene:ENSG00000154553_1	gene:ENSG00000154553	PDLIM3	4	-	gene:ENSG00000154553:t:185506522-185507087	gene:ENSG00000154553_1_CE_1	TRUE	FALSE	185506522-185506652	C1	185514270-185514337	C2_C1	185506652-185514270	264	FALSE	FALSE	FALSE	0.117	0.084	-0.051	0	0.475
gene:ENSG00000154553_1	gene:ENSG00000154553	PDLIM3	4	-	gene:ENSG00000154553:t:185506522-185507087	gene:ENSG00000154553_1_CE_1	TRUE	FALSE	185506522-185506652	A	185508299-185508562	C2_A	185506652-185508299	264	FALSE	FALSE	TRUE	0.834	0.535	-0.307	1	0
gene:ENSG00000154553_1	gene:ENSG00000154553	PDLIM3	4	-	gene:ENSG00000154553:s:185514703-185517717	gene:ENSG00000154553_1_CE_2	TRUE	FALSE	185514703-185514890	C2	185506522-185506652	C1_C2	185506652-185514703	68	FALSE	FALSE	TRUE	0.071	0.581	0.513	1	0
gene:ENSG00000154553_1	gene:ENSG00000154553	PDLIM3	4	-	gene:ENSG00000154553:s:185514703-185517717	gene:ENSG00000154553_1_CE_2	TRUE	FALSE	185514703-185514890	A	185514270-185514337	C1_A	185514337-185514703	68	FALSE	FALSE	FALSE	0.046	0.163	0.137	0.856	0
gene:ENSG00000154553_1	gene:ENSG00000154553	PDLIM3	4	-	gene:ENSG00000154553:t:185506522-185507087	gene:ENSG00000154553_1_CE_2	TRUE	FALSE	185506522-185506652	C1	185514703-185514890	C2_C1	185506652-185514703	68	FALSE	FALSE	TRUE	0.005	0.318	0.308	1	0
gene:ENSG00000154553_1	gene:ENSG00000154553	PDLIM3	4	-	gene:ENSG00000154553:t:185506522-185507087	gene:ENSG00000154553_1_CE_2	TRUE	FALSE	185506522-185506652	A	185514270-185514337	C2_A	185506652-185514270	68	FALSE	FALSE	FALSE	0.117	0.084	-0.051	0	0.475
gene:ENSG00000154553_1	gene:ENSG00000154553	PDLIM3	4	-	gene:ENSG00000154553:s:185522920-185523446	gene:ENSG00000154553_1_CE_3	TRUE	FALSE	185523362-185523446	C2	185514270-185514337	C1_C2	185514337-185523362	188	FALSE	FALSE	TRUE	0.93	0.532	-0.41	1	0
gene:ENSG00000154553_1	gene:ENSG00000154553	PDLIM3	4	-	gene:ENSG00000154553:s:185522920-185523446	gene:ENSG00000154553_1_CE_3	TRUE	FALSE	185523362-185523446	A	185514703-185514890	C1_A	185514890-185523362	188	FALSE	FALSE	TRUE	0.01	0.387	0.359	1	0
gene:ENSG00000154553_1	gene:ENSG00000154553	PDLIM3	4	-	gene:ENSG00000154553:t:185512094-185514337	gene:ENSG00000154553_1_CE_3	TRUE	FALSE	185514270-185514337	C1	185523362-185523446	C2_C1	185514337-185523362	188	FALSE	FALSE	TRUE	0.906	0.678	-0.248	1	0
gene:ENSG00000154553_1	gene:ENSG00000154553	PDLIM3	4	-	gene:ENSG00000154553:t:185512094-185514337	gene:ENSG00000154553_1_CE_3	TRUE	FALSE	185514270-185514337	A	185514703-185514890	C2_A	185514337-185514703	188	FALSE	FALSE	FALSE	0.004	0.123	0.103	0.55	0
gene:ENSG00000136717_1	gene:ENSG00000136717	BIN1	2	-	gene:ENSG00000136717:s:127062115-127062197	gene:ENSG00000136717_1_CE_1	TRUE	FALSE	127062115-127062197	C2	127059011-127059155	C1_C2	127059155-127062115	45	FALSE	FALSE	FALSE	0.006	0.152	0.134	0.826	0
gene:ENSG00000136717_1	gene:ENSG00000136717	BIN1	2	-	gene:ENSG00000136717:s:127062115-127062197	gene:ENSG00000136717_1_CE_1	TRUE	FALSE	127062115-127062197	A	127060596-127060640	C1_A	127060640-127062115	45	FALSE	FALSE	TRUE	0.973	0.793	-0.195	1	0
gene:ENSG00000136717_1	gene:ENSG00000136717	BIN1	2	-	gene:ENSG00000136717:t:127059011-127059155	gene:ENSG00000136717_1_CE_1	TRUE	FALSE	127059011-127059155	C1	127062115-127062197	C2_C1	127059155-127062115	45	FALSE	FALSE	FALSE	0.007	0.149	0.122	0.721	0
gene:ENSG00000136717_1	gene:ENSG00000136717	BIN1	2	-	gene:ENSG00000136717:t:127059011-127059155	gene:ENSG00000136717_1_CE_1	TRUE	FALSE	127059011-127059155	A	127060596-127060640	C2_A	127059155-127060596	45	FALSE	FALSE	TRUE	0.978	0.812	-0.155	1	0
gene:ENSG00000136717_2	gene:ENSG00000136717	BIN1	2	-	gene:ENSG00000136717:s:127059011-127059155	gene:ENSG00000136717_2_CE_1	TRUE	FALSE	127059011-127059155	C2	127050802-127050912	C1_C2	127050912-127059011	90	FALSE	FALSE	TRUE	0.539	0.292	-0.253	1	0
gene:ENSG00000136717_2	gene:ENSG00000136717	BIN1	2	-	gene:ENSG00000136717:s:127059011-127059155	gene:ENSG00000136717_2_CE_1	TRUE	FALSE	127059011-127059155	A	127051154-127051243	C1_A	127051243-127059011	90	FALSE	FALSE	FALSE	0.376	0.496	0.114	0.635	0.022
gene:ENSG00000136717_2	gene:ENSG00000136717	BIN1	2	-	gene:ENSG00000136717:t:127050802-127050912	gene:ENSG00000136717_2_CE_1	TRUE	FALSE	127050802-127050912	C1	127059011-127059155	C2_C1	127050912-127059011	90	FALSE	FALSE	TRUE	0.612	0.375	-0.242	1	0
gene:ENSG00000136717_2	gene:ENSG00000136717	BIN1	2	-	gene:ENSG00000136717:t:127050802-127050912	gene:ENSG00000136717_2_CE_1	TRUE	FALSE	127050802-127050912	A	127051154-127051243	C2_A	127050912-127051154	90	FALSE	FALSE	TRUE	0.388	0.625	0.242	1	0
gene:ENSG00000136717_2	gene:ENSG00000136717	BIN1	2	-	gene:ENSG00000136717:s:127057473-127057601	gene:ENSG00000136717_2_CE_2	TRUE	FALSE	127057473-127057601	C2	127051154-127051243	C1_C2	127051243-127057473	108	FALSE	FALSE	TRUE	0.622	0.178	-0.454	1	0
gene:ENSG00000136717_2	gene:ENSG00000136717	BIN1	2	-	gene:ENSG00000136717:s:127057473-127057601	gene:ENSG00000136717_2_CE_2	TRUE	FALSE	127057473-127057601	A	127052255-127052362	C1_A	127052362-127057473	108	FALSE	FALSE	FALSE	0.046	0.186	0.136	0.828	0.003
gene:ENSG00000136717_2	gene:ENSG00000136717	BIN1	2	-	gene:ENSG00000136717:t:127051154-127051243	gene:ENSG00000136717_2_CE_2	TRUE	FALSE	127051154-127051243	C1	127057473-127057601	C2_C1	127051243-127057473	108	FALSE	FALSE	FALSE	0.103	0.032	-0.074	0.247	0.178
gene:ENSG00000136717_2	gene:ENSG00000136717	BIN1	2	-	gene:ENSG00000136717:t:127051154-127051243	gene:ENSG00000136717_2_CE_2	TRUE	FALSE	127051154-127051243	A	127052255-127052362	C2_A	127051243-127052255	108	FALSE	FALSE	TRUE	0.026	0.221	0.205	1	0
gene:ENSG00000136717_2	gene:ENSG00000136717	BIN1	2	-	gene:ENSG00000136717:s:127059011-127059155	gene:ENSG00000136717_2_CE_3	TRUE	FALSE	127059011-127059155	C2	127051154-127051243	C1_C2	127051243-127059011	108	FALSE	FALSE	FALSE	0.376	0.496	0.114	0.635	0.022
gene:ENSG00000136717_2	gene:ENSG00000136717	BIN1	2	-	gene:ENSG00000136717:s:127059011-127059155	gene:ENSG00000136717_2_CE_3	TRUE	FALSE	127059011-127059155	A	127052255-127052362	C1_A	127052362-127059011	108	FALSE	FALSE	FALSE	0.01	0.086	0.052	0.002	0.471
gene:ENSG00000136717_2	gene:ENSG00000136717	BIN1	2	-	gene:ENSG00000136717:t:127051154-127051243	gene:ENSG00000136717_2_CE_3	TRUE	FALSE	127051154-127051243	C1	127059011-127059155	C2_C1	127051243-127059011	108	FALSE	FALSE	FALSE	0.84	0.699	-0.138	0.821	0.001
gene:ENSG00000136717_2	gene:ENSG00000136717	BIN1	2	-	gene:ENSG00000136717:t:127051154-127051243	gene:ENSG00000136717_2_CE_3	TRUE	FALSE	127051154-127051243	A	127052255-127052362	C2_A	127051243-127052255	108	FALSE	FALSE	TRUE	0.026	0.221	0.205	1	0
gene:ENSG00000136717_2	gene:ENSG00000136717	BIN1	2	-	gene:ENSG00000136717:s:127059011-127059155	gene:ENSG00000136717_2_CE_4	TRUE	FALSE	127059011-127059155	C2	127051154-127051243	C1_C2	127051243-127059011	129	FALSE	FALSE	FALSE	0.376	0.496	0.114	0.635	0.022
gene:ENSG00000136717_2	gene:ENSG00000136717	BIN1	2	-	gene:ENSG00000136717:s:127059011-127059155	gene:ENSG00000136717_2_CE_4	TRUE	FALSE	127059011-127059155	A	127057473-127057601	C1_A	127057601-127059011	129	FALSE	FALSE	FALSE	0.056	0.069	0.004	0	0.876
gene:ENSG00000136717_2	gene:ENSG00000136717	BIN1	2	-	gene:ENSG00000136717:t:127051154-127051243	gene:ENSG00000136717_2_CE_4	TRUE	FALSE	127051154-127051243	C1	127059011-127059155	C2_C1	127051243-127059011	129	FALSE	FALSE	FALSE	0.84	0.699	-0.138	0.821	0.001
gene:ENSG00000136717_2	gene:ENSG00000136717	BIN1	2	-	gene:ENSG00000136717:t:127051154-127051243	gene:ENSG00000136717_2_CE_4	TRUE	FALSE	127051154-127051243	A	127057473-127057601	C2_A	127051243-127057473	129	FALSE	FALSE	FALSE	0.103	0.032	-0.074	0.247	0.178
gene:ENSG00000136717_2	gene:ENSG00000136717	BIN1	2	-	gene:ENSG00000136717:s:127059011-127059155	gene:ENSG00000136717_2_CE_5	TRUE	FALSE	127059011-127059155	C2	127052255-127052362	C1_C2	127052362-127059011	129	FALSE	FALSE	FALSE	0.01	0.086	0.052	0.002	0.471
gene:ENSG00000136717_2	gene:ENSG00000136717	BIN1	2	-	gene:ENSG00000136717:s:127059011-127059155	gene:ENSG00000136717_2_CE_5	TRUE	FALSE	127059011-127059155	A	127057473-127057601	C1_A	127057601-127059011	129	FALSE	FALSE	FALSE	0.056	0.069	0.004	0	0.876
gene:ENSG00000136717_2	gene:ENSG00000136717	BIN1	2	-		gene:ENSG00000136717_2_CE_5	TRUE	FALSE	127052255-127052362	C1	127059011-127059155	C2_C1	127052362-127059011	129	FALSE	FALSE
gene:ENSG00000136717_2	gene:ENSG00000136717	BIN1	2	-		gene:ENSG00000136717_2_CE_5	TRUE	FALSE	127052255-127052362	A	127057473-127057601	C2_A	127052362-127057473	129	FALSE	FALSE
gene:ENSG00000166887_1	gene:ENSG00000166887	VPS39	15	-	gene:ENSG00000166887:s:42199896-42199961	gene:ENSG00000166887_1_CE_1	FALSE	FALSE	42199896-42199961	C2	42191261-42191560	C1_C2	42191560-42199896	33	FALSE	TRUE	TRUE	0.324	0.733	0.418	1	0
gene:ENSG00000166887_1	gene:ENSG00000166887	VPS39	15	-	gene:ENSG00000166887:s:42199896-42199961	gene:ENSG00000166887_1_CE_1	FALSE	FALSE	42199896-42199961	A	42192066-42192098	C1_A	42192098-42199896	33	FALSE	TRUE	TRUE	0.676	0.267	-0.418	1	0
gene:ENSG00000166887_1	gene:ENSG00000166887	VPS39	15	-	gene:ENSG00000166887:t:42191261-42191560	gene:ENSG00000166887_1_CE_1	FALSE	FALSE	42191261-42191560	C1	42199896-42199961	C2_C1	42191560-42199896	33	FALSE	TRUE	TRUE	0.31	0.76	0.465	1	0
gene:ENSG00000166887_1	gene:ENSG00000166887	VPS39	15	-	gene:ENSG00000166887:t:42191261-42191560	gene:ENSG00000166887_1_CE_1	FALSE	FALSE	42191261-42191560	A	42192066-42192098	C2_A	42191560-42192066	33	FALSE	TRUE	TRUE	0.69	0.24	-0.465	1	0
gene:ENSG00000112715_1	gene:ENSG00000112715	VEGFA	6	+	gene:ENSG00000112715:s:43778889-43778937	gene:ENSG00000112715_1_CE_1	TRUE	FALSE	43778889-43778918	C2	43781956-43782087	C1_C2	43778918-43781956	54	FALSE	FALSE	TRUE	0.352	0.654	0.301	1	0
gene:ENSG00000112715_1	gene:ENSG00000112715	VEGFA	6	+	gene:ENSG00000112715:s:43778889-43778937	gene:ENSG00000112715_1_CE_1	TRUE	FALSE	43778889-43778918	A	43780732-43780785	C1_A	43778918-43780732	54	FALSE	FALSE	TRUE	0.469	0.205	-0.256	1	0
gene:ENSG00000112715_1	gene:ENSG00000112715	VEGFA	6	+	gene:ENSG00000112715:t:43781956-43782087	gene:ENSG00000112715_1_CE_1	TRUE	FALSE	43781956-43782087	C1	43778889-43778918	C2_C1	43778918-43781956	54	FALSE	FALSE	TRUE	0.382	0.673	0.295	1	0
gene:ENSG00000112715_1	gene:ENSG00000112715	VEGFA	6	+	gene:ENSG00000112715:t:43781956-43782087	gene:ENSG00000112715_1_CE_1	TRUE	FALSE	43781956-43782087	A	43780732-43780785	C2_A	43780785-43781956	54	FALSE	FALSE	FALSE	0.157	0.034	-0.132	0.794	0.003
gene:ENSG00000112715_1	gene:ENSG00000112715	VEGFA	6	+	gene:ENSG00000112715:s:43778889-43778937	gene:ENSG00000112715_1_CE_2	TRUE	FALSE	43778889-43778918	C2	43781956-43782087	C1_C2	43778918-43781956	72	FALSE	TRUE	TRUE	0.352	0.654	0.301	1	0
gene:ENSG00000112715_1	gene:ENSG00000112715	VEGFA	6	+	gene:ENSG00000112715:s:43778889-43778937	gene:ENSG00000112715_1_CE_2	TRUE	FALSE	43778889-43778918	A	43780732-43780803	C1_A	43778918-43780732	72	FALSE	TRUE	TRUE	0.469	0.205	-0.256	1	0
gene:ENSG00000112715_1	gene:ENSG00000112715	VEGFA	6	+	gene:ENSG00000112715:t:43781956-43782087	gene:ENSG00000112715_1_CE_2	TRUE	FALSE	43781956-43782087	C1	43778889-43778918	C2_C1	43778918-43781956	72	FALSE	TRUE	TRUE	0.382	0.673	0.295	1	0
gene:ENSG00000112715_1	gene:ENSG00000112715	VEGFA	6	+	gene:ENSG00000112715:t:43781956-43782087	gene:ENSG00000112715_1_CE_2	TRUE	FALSE	43781956-43782087	A	43780732-43780803	C2_A	43780803-43781956	72	FALSE	TRUE	TRUE	0.358	0.169	-0.188	0.993	0
gene:ENSG00000112715_1	gene:ENSG00000112715	VEGFA	6	+	gene:ENSG00000112715:s:43778889-43778937	gene:ENSG00000112715_1_CE_3	TRUE	FALSE	43778889-43778918	C2	43784541-43784589	C1_C2	43778918-43784541	132	FALSE	FALSE	FALSE	0.081	0.092	0.002	0	0.771
gene:ENSG00000112715_1	gene:ENSG00000112715	VEGFA	6	+	gene:ENSG00000112715:s:43778889-43778937	gene:ENSG00000112715_1_CE_3	TRUE	FALSE	43778889-43778918	A	43781956-43782087	C1_A	43778918-43781956	132	FALSE	FALSE	TRUE	0.352	0.654	0.301	1	0
gene:ENSG00000112715_1	gene:ENSG00000112715	VEGFA	6	+	gene:ENSG00000112715:t:43784541-43784589	gene:ENSG00000112715_1_CE_3	TRUE	FALSE	43784541-43784589	C1	43778889-43778918	C2_C1	43778918-43784541	132	FALSE	FALSE	FALSE	0.08	0.076	-0.002	0	0.893
gene:ENSG00000112715_1	gene:ENSG00000112715	VEGFA	6	+	gene:ENSG00000112715:t:43784541-43784589	gene:ENSG00000112715_1_CE_3	TRUE	FALSE	43784541-43784589	A	43781956-43782087	C2_A	43782087-43784541	132	FALSE	FALSE	FALSE	0.914	0.922	0.003	0	0.835
gene:ENSG00000183091_2	gene:ENSG00000183091	NEB	2	-	gene:ENSG00000183091:s:151502793-151502885	gene:ENSG00000183091_2_CE_1	TRUE	FALSE	151502793-151502885	C2	151496276-151496368	C1_C2	151496368-151502793	93	FALSE	FALSE	FALSE	0.054	0.07	0.009	0	0.77
gene:ENSG00000183091_2	gene:ENSG00000183091	NEB	2	-	gene:ENSG00000183091:s:151502793-151502885	gene:ENSG00000183091_2_CE_1	TRUE	FALSE	151502793-151502885	A	151496941-151497033	C1_A	151497033-151502793	93	FALSE	FALSE	FALSE	0.245	0.25	0.005	0	0.65
gene:ENSG00000183091_2	gene:ENSG00000183091	NEB	2	-	gene:ENSG00000183091:t:151496276-151496368	gene:ENSG00000183091_2_CE_1	TRUE	FALSE	151496276-151496368	C1	151502793-151502885	C2_C1	151496368-151502793	93	FALSE	FALSE	FALSE	0.082	0.103	0.035	0	0.533
gene:ENSG00000183091_2	gene:ENSG00000183091	NEB	2	-	gene:ENSG00000183091:t:151496276-151496368	gene:ENSG00000183091_2_CE_1	TRUE	FALSE	151496276-151496368	A	151496941-151497033	C2_A	151496368-151496941	93	FALSE	FALSE	FALSE	0.779	0.755	-0.005	0	0.849
gene:ENSG00000183091_2	gene:ENSG00000183091	NEB	2	-	gene:ENSG00000183091:s:151503349-151503441	gene:ENSG00000183091_2_CE_2	TRUE	FALSE	151503349-151503441	C2	151496276-151496368	C1_C2	151496368-151503349	93	FALSE	FALSE	FALSE	0.051	0.022	-0.022	0	0.61
gene:ENSG00000183091_2	gene:ENSG00000183091	NEB	2	-	gene:ENSG00000183091:s:151503349-151503441	gene:ENSG00000183091_2_CE_2	TRUE	FALSE	151503349-151503441	A	151502793-151502885	C1_A	151502885-151503349	93	FALSE	FALSE	FALSE	0.91	0.949	0.005	0.001	0.852
gene:ENSG00000183091_2	gene:ENSG00000183091	NEB	2	-	gene:ENSG00000183091:t:151496276-151496368	gene:ENSG00000183091_2_CE_2	TRUE	FALSE	151496276-151496368	C1	151503349-151503441	C2_C1	151496368-151503349	93	FALSE	FALSE	FALSE	0.067	0.032	-0.051	0	0.475
gene:ENSG00000183091_2	gene:ENSG00000183091	NEB	2	-	gene:ENSG00000183091:t:151496276-151496368	gene:ENSG00000183091_2_CE_2	TRUE	FALSE	151496276-151496368	A	151502793-151502885	C2_A	151496368-151502793	93	FALSE	FALSE	FALSE	0.082	0.103	0.035	0	0.533
gene:ENSG00000183091_2	gene:ENSG00000183091	NEB	2	-	gene:ENSG00000183091:s:151501391-151501483	gene:ENSG00000183091_2_CE_3	TRUE	FALSE	151501391-151501483	C2	151498260-151498352	C1_C2	151498352-151501391	93	FALSE	FALSE	TRUE	0.307	0.467	0.168	0.976	0
gene:ENSG00000183091_2	gene:ENSG00000183091	NEB	2	-	gene:ENSG00000183091:s:151501391-151501483	gene:ENSG00000183091_2_CE_3	TRUE	FALSE	151501391-151501483	A	151499298-151499390	C1_A	151499390-151501391	93	FALSE	FALSE	TRUE	0.672	0.464	-0.209	1	0
gene:ENSG00000183091_2	gene:ENSG00000183091	NEB	2	-	gene:ENSG00000183091:t:151498260-151498352	gene:ENSG00000183091_2_CE_3	TRUE	FALSE	151498260-151498352	C1	151501391-151501483	C2_C1	151498352-151501391	93	FALSE	FALSE	FALSE	0.162	0.257	0.102	0.535	0.031
gene:ENSG00000183091_2	gene:ENSG00000183091	NEB	2	-	gene:ENSG00000183091:t:151498260-151498352	gene:ENSG00000183091_2_CE_3	TRUE	FALSE	151498260-151498352	A	151499298-151499390	C2_A	151498352-151499298	93	FALSE	FALSE	FALSE	0.479	0.339	-0.148	0.918	0
gene:ENSG00000183091_2	gene:ENSG00000183091	NEB	2	-	gene:ENSG00000183091:s:151502793-151502885	gene:ENSG00000183091_2_CE_4	TRUE	FALSE	151502793-151502885	C2	151498260-151498352	C1_C2	151498352-151502793	93	FALSE	FALSE	FALSE	0.199	0.182	-0.02	0	0.625
gene:ENSG00000183091_2	gene:ENSG00000183091	NEB	2	-	gene:ENSG00000183091:s:151502793-151502885	gene:ENSG00000183091_2_CE_4	TRUE	TRUE	151502793-151502885	A	151499298-151499390	C1_A	151499390-151502793	93	FALSE	FALSE	FALSE	0.069	0.024	-0.051	0	0.475
gene:ENSG00000183091_2	gene:ENSG00000183091	NEB	2	-	gene:ENSG00000183091:t:151498260-151498352	gene:ENSG00000183091_2_CE_4	TRUE	FALSE	151498260-151498352	C1	151502793-151502885	C2_C1	151498352-151502793	93	FALSE	FALSE	FALSE	0.282	0.285	-0.004	0	0.87
gene:ENSG00000183091_2	gene:ENSG00000183091	NEB	2	-	gene:ENSG00000183091:t:151498260-151498352	gene:ENSG00000183091_2_CE_4	TRUE	FALSE	151498260-151498352	A	151499298-151499390	C2_A	151498352-151499298	93	FALSE	FALSE	FALSE	0.479	0.339	-0.148	0.918	0
gene:ENSG00000183091_2	gene:ENSG00000183091	NEB	2	-	gene:ENSG00000183091:s:151502793-151502885	gene:ENSG00000183091_2_CE_5	TRUE	FALSE	151502793-151502885	C2	151498260-151498352	C1_C2	151498352-151502793	93	FALSE	FALSE	FALSE	0.199	0.182	-0.02	0	0.625
gene:ENSG00000183091_2	gene:ENSG00000183091	NEB	2	-	gene:ENSG00000183091:s:151502793-151502885	gene:ENSG00000183091_2_CE_5	TRUE	FALSE	151502793-151502885	A	151501391-151501483	C1_A	151501483-151502793	93	FALSE	FALSE	FALSE	0.32	0.34	0.004	0	0.88
gene:ENSG00000183091_2	gene:ENSG00000183091	NEB	2	-	gene:ENSG00000183091:t:151498260-151498352	gene:ENSG00000183091_2_CE_5	TRUE	FALSE	151498260-151498352	C1	151502793-151502885	C2_C1	151498352-151502793	93	FALSE	FALSE	FALSE	0.282	0.285	-0.004	0	0.87
gene:ENSG00000183091_2	gene:ENSG00000183091	NEB	2	-	gene:ENSG00000183091:t:151498260-151498352	gene:ENSG00000183091_2_CE_5	TRUE	FALSE	151498260-151498352	A	151501391-151501483	C2_A	151498352-151501391	93	FALSE	FALSE	FALSE	0.162	0.257	0.102	0.535	0.031
gene:ENSG00000183091_2	gene:ENSG00000183091	NEB	2	-	gene:ENSG00000183091:s:151502793-151502885	gene:ENSG00000183091_2_CE_6	TRUE	TRUE	151502793-151502885	C2	151499298-151499390	C1_C2	151499390-151502793	93	FALSE	FALSE	FALSE	0.069	0.024	-0.051	0	0.475
gene:ENSG00000183091_2	gene:ENSG00000183091	NEB	2	-	gene:ENSG00000183091:s:151502793-151502885	gene:ENSG00000183091_2_CE_6	TRUE	FALSE	151502793-151502885	A	151501391-151501483	C1_A	151501483-151502793	93	FALSE	FALSE	FALSE	0.32	0.34	0.004	0	0.88
gene:ENSG00000183091_2	gene:ENSG00000183091	NEB	2	-	gene:ENSG00000183091:t:151499298-151499390	gene:ENSG00000183091_2_CE_6	TRUE	TRUE	151499298-151499390	C1	151502793-151502885	C2_C1	151499390-151502793	93	FALSE	FALSE	FALSE	0.214	0.128	-0.097	0.494	0.036
gene:ENSG00000183091_2	gene:ENSG00000183091	NEB	2	-	gene:ENSG00000183091:t:151499298-151499390	gene:ENSG00000183091_2_CE_6	TRUE	FALSE	151499298-151499390	A	151501391-151501483	C2_A	151499390-151501391	93	FALSE	FALSE	FALSE	0.786	0.872	0.097	0.494	0.036
gene:ENSG00000103264_1	gene:ENSG00000103264	FBXO31	16	-	gene:ENSG00000103264:s:87360295-87360366	gene:ENSG00000103264_1_CE_1	FALSE	FALSE	87360295-87360366	C2	87347174-87347250	C1_C2	87347250-87360295	87	FALSE	TRUE	TRUE	0.089	0.681	0.604	1	0
gene:ENSG00000103264_1	gene:ENSG00000103264	FBXO31	16	-	gene:ENSG00000103264:s:87360295-87360366	gene:ENSG00000103264_1_CE_1	FALSE	FALSE	87360295-87360366	A	87358411-87358497	C1_A	87358497-87360295	87	FALSE	TRUE	TRUE	0.911	0.319	-0.604	1	0
gene:ENSG00000103264_1	gene:ENSG00000103264	FBXO31	16	-	gene:ENSG00000103264:t:87347174-87347250	gene:ENSG00000103264_1_CE_1	FALSE	FALSE	87347174-87347250	C1	87360295-87360366	C2_C1	87347250-87360295	87	FALSE	TRUE	TRUE	0.096	0.753	0.673	1	0
gene:ENSG00000103264_1	gene:ENSG00000103264	FBXO31	16	-	gene:ENSG00000103264:t:87347174-87347250	gene:ENSG00000103264_1_CE_1	FALSE	FALSE	87347174-87347250	A	87358411-87358497	C2_A	87347250-87358411	87	FALSE	TRUE	TRUE	0.904	0.247	-0.673	1	0
gene:ENSG00000100296_1	gene:ENSG00000100296	THOC5	22	-	gene:ENSG00000100296:s:29531553-29531963	gene:ENSG00000100296_1_CE_1	FALSE	FALSE	29531831-29531963	C2	29529162-29529239	C1_C2	29529239-29531831	33	FALSE	TRUE	TRUE	0.065	0.409	0.341	1	0
gene:ENSG00000100296_1	gene:ENSG00000100296	THOC5	22	-	gene:ENSG00000100296:s:29531553-29531963	gene:ENSG00000100296_1_CE_1	FALSE	FALSE	29531831-29531963	A	29531078-29531110	C1_A	29531110-29531831	33	FALSE	TRUE	TRUE	0.935	0.591	-0.341	1	0
gene:ENSG00000100296_1	gene:ENSG00000100296	THOC5	22	-	gene:ENSG00000100296:t:29528937-29529239	gene:ENSG00000100296_1_CE_1	FALSE	FALSE	29529162-29529239	C1	29531831-29531963	C2_C1	29529239-29531831	33	FALSE	TRUE	TRUE	0.059	0.411	0.359	1	0
gene:ENSG00000100296_1	gene:ENSG00000100296	THOC5	22	-	gene:ENSG00000100296:t:29528937-29529239	gene:ENSG00000100296_1_CE_1	FALSE	FALSE	29529162-29529239	A	29531078-29531110	C2_A	29529239-29531078	33	FALSE	TRUE	TRUE	0.939	0.588	-0.359	1	0
gene:ENSG00000091164_1	gene:ENSG00000091164	TXNL1	18	-	gene:ENSG00000091164:s:56608279-56611097	gene:ENSG00000091164_1_CE_1	TRUE	FALSE	56610993-56611097	C2	56602822-56603056	C1_C2	56603056-56610993	43	FALSE	FALSE	FALSE	0.167	0.283	0.104	0.561	0.061
gene:ENSG00000091164_1	gene:ENSG00000091164	TXNL1	18	-	gene:ENSG00000091164:s:56608279-56611097	gene:ENSG00000091164_1_CE_1	TRUE	TRUE	56610993-56611097	A	56604436-56604478	C1_A	56604478-56610993	43	FALSE	FALSE	TRUE	0.807	0.37	-0.439	1	0
gene:ENSG00000091164_1	gene:ENSG00000091164	TXNL1	18	-	gene:ENSG00000091164:t:56602822-56603056	gene:ENSG00000091164_1_CE_1	TRUE	FALSE	56602822-56603056	C1	56610993-56611097	C2_C1	56603056-56610993	43	FALSE	FALSE	FALSE	0.168	0.306	0.13	0.748	0.016
gene:ENSG00000091164_1	gene:ENSG00000091164	TXNL1	18	-	gene:ENSG00000091164:t:56602822-56603056	gene:ENSG00000091164_1_CE_1	TRUE	FALSE	56602822-56603056	A	56604436-56604478	C2_A	56603056-56604436	43	FALSE	FALSE	TRUE	0.766	0.509	-0.246	1	0
gene:ENSG00000091164_1	gene:ENSG00000091164	TXNL1	18	-	gene:ENSG00000091164:s:56608279-56611097	gene:ENSG00000091164_1_CE_2	TRUE	TRUE	56610993-56611097	C2	56604436-56604478	C1_C2	56604478-56610993	203	FALSE	FALSE	TRUE	0.807	0.37	-0.439	1	0
gene:ENSG00000091164_1	gene:ENSG00000091164	TXNL1	18	-	gene:ENSG00000091164:s:56608279-56611097	gene:ENSG00000091164_1_CE_2	TRUE	TRUE	56610993-56611097	A	56605182-56605384	C1_A	56605384-56610993	203	FALSE	FALSE	TRUE	0.017	0.303	0.282	1	0
gene:ENSG00000091164_1	gene:ENSG00000091164	TXNL1	18	-	gene:ENSG00000091164:t:56604436-56604478	gene:ENSG00000091164_1_CE_2	TRUE	TRUE	56604436-56604478	C1	56610993-56611097	C2_C1	56604478-56610993	203	FALSE	FALSE	TRUE	0.94	0.484	-0.461	1	0
gene:ENSG00000091164_1	gene:ENSG00000091164	TXNL1	18	-	gene:ENSG00000091164:t:56604436-56604478	gene:ENSG00000091164_1_CE_2	TRUE	FALSE	56604436-56604478	A	56605182-56605384	C2_A	56604478-56605182	203	FALSE	FALSE	FALSE	0.008	0.088	0.059	0.086	0.345
gene:ENSG00000152601_2	gene:ENSG00000152601	MBNL1	3	+	gene:ENSG00000152601:s:152445282-152445539	gene:ENSG00000152601_2_CE_1	TRUE	FALSE	152445282-152445539	C2	152447620-152447773	C1_C2	152445539-152447620	54	FALSE	TRUE	TRUE	0.803	0.334	-0.489	1	0
gene:ENSG00000152601_2	gene:ENSG00000152601	MBNL1	3	+	gene:ENSG00000152601:s:152445282-152445539	gene:ENSG00000152601_2_CE_1	TRUE	FALSE	152445282-152445539	A	152446704-152446757	C1_A	152445539-152446704	54	FALSE	TRUE	TRUE	0.076	0.609	0.555	1	0
gene:ENSG00000152601_2	gene:ENSG00000152601	MBNL1	3	+	gene:ENSG00000152601:t:152447620-152447773	gene:ENSG00000152601_2_CE_1	TRUE	FALSE	152447620-152447773	C1	152445282-152445539	C2_C1	152445539-152447620	54	FALSE	TRUE	TRUE	0.738	0.283	-0.472	1	0
gene:ENSG00000152601_2	gene:ENSG00000152601	MBNL1	3	+	gene:ENSG00000152601:t:152447620-152447773	gene:ENSG00000152601_2_CE_1	TRUE	FALSE	152447620-152447773	A	152446704-152446757	C2_A	152446757-152447620	54	FALSE	TRUE	TRUE	0.176	0.671	0.513	1	0
gene:ENSG00000152601_3	gene:ENSG00000152601	MBNL1	3	+	gene:ENSG00000152601:s:152447620-152447773	gene:ENSG00000152601_3_CE_1	TRUE	FALSE	152447620-152447773	C2	152456267-152456361	C1_C2	152447773-152456267	36	FALSE	FALSE	FALSE	0.478	0.482	0	0.001	0.837
gene:ENSG00000152601_3	gene:ENSG00000152601	MBNL1	3	+	gene:ENSG00000152601:s:152447620-152447773	gene:ENSG00000152601_3_CE_1	TRUE	FALSE	152447620-152447773	A	152455542-152455577	C1_A	152447773-152455542	36	FALSE	FALSE	TRUE	0.305	0.484	0.175	0.993	0
gene:ENSG00000152601_3	gene:ENSG00000152601	MBNL1	3	+	gene:ENSG00000152601:t:152456267-152456361	gene:ENSG00000152601_3_CE_1	TRUE	FALSE	152456267-152456361	C1	152447620-152447773	C2_C1	152447773-152456267	36	FALSE	FALSE	FALSE	0.655	0.584	-0.061	0.206	0.208
gene:ENSG00000152601_3	gene:ENSG00000152601	MBNL1	3	+	gene:ENSG00000152601:t:152456267-152456361	gene:ENSG00000152601_3_CE_1	TRUE	FALSE	152456267-152456361	A	152455542-152455577	C2_A	152455577-152456267	36	FALSE	FALSE	FALSE	0.187	0.306	0.118	0.664	0.039
gene:ENSG00000152601_3	gene:ENSG00000152601	MBNL1	3	+	gene:ENSG00000152601:s:152447620-152447773	gene:ENSG00000152601_3_CE_2	TRUE	FALSE	152447620-152447773	C2	152459271-152459345	C1_C2	152447773-152459271	36	FALSE	FALSE	TRUE	0.219	0.035	-0.198	1	0
gene:ENSG00000152601_3	gene:ENSG00000152601	MBNL1	3	+	gene:ENSG00000152601:s:152447620-152447773	gene:ENSG00000152601_3_CE_2	TRUE	FALSE	152447620-152447773	A	152455542-152455577	C1_A	152447773-152455542	36	FALSE	FALSE	TRUE	0.305	0.484	0.175	0.993	0
gene:ENSG00000152601_3	gene:ENSG00000152601	MBNL1	3	+	gene:ENSG00000152601:t:152459271-152459345	gene:ENSG00000152601_3_CE_2	TRUE	FALSE	152459271-152459345	C1	152447620-152447773	C2_C1	152447773-152459271	36	FALSE	FALSE	FALSE	0.148	0.026	-0.121	0.712	0
gene:ENSG00000152601_3	gene:ENSG00000152601	MBNL1	3	+	gene:ENSG00000152601:t:152459271-152459345	gene:ENSG00000152601_3_CE_2	TRUE	FALSE	152459271-152459345	A	152455542-152455577	C2_A	152455577-152459271	36	FALSE	FALSE	FALSE	0.034	0.006	0	0	0.994
gene:ENSG00000152601_3	gene:ENSG00000152601	MBNL1	3	+	gene:ENSG00000152601:s:152447620-152447773	gene:ENSG00000152601_3_CE_3	TRUE	FALSE	152447620-152447773	C2	152459271-152459345	C1_C2	152447773-152459271	95	FALSE	FALSE	TRUE	0.219	0.035	-0.198	1	0
gene:ENSG00000152601_3	gene:ENSG00000152601	MBNL1	3	+	gene:ENSG00000152601:s:152447620-152447773	gene:ENSG00000152601_3_CE_3	TRUE	FALSE	152447620-152447773	A	152456267-152456361	C1_A	152447773-152456267	95	FALSE	FALSE	FALSE	0.478	0.482	0	0.001	0.837
gene:ENSG00000152601_3	gene:ENSG00000152601	MBNL1	3	+	gene:ENSG00000152601:t:152459271-152459345	gene:ENSG00000152601_3_CE_3	TRUE	FALSE	152459271-152459345	C1	152447620-152447773	C2_C1	152447773-152459271	95	FALSE	FALSE	FALSE	0.148	0.026	-0.121	0.712	0
gene:ENSG00000152601_3	gene:ENSG00000152601	MBNL1	3	+	gene:ENSG00000152601:t:152459271-152459345	gene:ENSG00000152601_3_CE_3	TRUE	FALSE	152459271-152459345	A	152456267-152456361	C2_A	152456361-152459271	95	FALSE	FALSE	TRUE	0.69	0.892	0.189	1	0
gene:ENSG00000152601_3	gene:ENSG00000152601	MBNL1	3	+	gene:ENSG00000152601:s:152455542-152455577	gene:ENSG00000152601_3_CE_4	TRUE	FALSE	152455542-152455577	C2	152459271-152459345	C1_C2	152455577-152459271	95	FALSE	FALSE	FALSE	0.168	0.022	-0.141	0.852	0.001
gene:ENSG00000152601_3	gene:ENSG00000152601	MBNL1	3	+	gene:ENSG00000152601:s:152455542-152455577	gene:ENSG00000152601_3_CE_4	TRUE	FALSE	152455542-152455577	A	152456267-152456361	C1_A	152455577-152456267	95	FALSE	FALSE	TRUE	0.452	0.717	0.269	1	0
gene:ENSG00000152601_3	gene:ENSG00000152601	MBNL1	3	+	gene:ENSG00000152601:t:152459271-152459345	gene:ENSG00000152601_3_CE_4	TRUE	FALSE	152459271-152459345	C1	152455542-152455577	C2_C1	152455577-152459271	95	FALSE	FALSE	FALSE	0.034	0.006	0	0	0.994
gene:ENSG00000152601_3	gene:ENSG00000152601	MBNL1	3	+	gene:ENSG00000152601:t:152459271-152459345	gene:ENSG00000152601_3_CE_4	TRUE	FALSE	152459271-152459345	A	152456267-152456361	C2_A	152456361-152459271	95	FALSE	FALSE	TRUE	0.69	0.892	0.189	1	0
gene:ENSG00000178053_1	gene:ENSG00000178053	MLF1	3	+	gene:ENSG00000178053:s:158592434-158592581	gene:ENSG00000178053_1_CE_1	TRUE	FALSE	158592434-158592581	C2	158596862-158596945	C1_C2	158592581-158596862	45	FALSE	FALSE	FALSE	0.034	0.147	0.116	0.66	0.01
gene:ENSG00000178053_1	gene:ENSG00000178053	MLF1	3	+	gene:ENSG00000178053:s:158592434-158592581	gene:ENSG00000178053_1_CE_1	TRUE	FALSE	158592434-158592581	A	158593382-158593426	C1_A	158592581-158593382	45	FALSE	FALSE	TRUE	0.926	0.767	-0.156	0.975	0
gene:ENSG00000178053_1	gene:ENSG00000178053	MLF1	3	+	gene:ENSG00000178053:t:158596862-158596945	gene:ENSG00000178053_1_CE_1	TRUE	FALSE	158596862-158596945	C1	158592434-158592581	C2_C1	158592581-158596862	45	FALSE	FALSE	FALSE	0.031	0.141	0.11	0.608	0.008
gene:ENSG00000178053_1	gene:ENSG00000178053	MLF1	3	+	gene:ENSG00000178053:t:158596862-158596945	gene:ENSG00000178053_1_CE_1	TRUE	FALSE	158596862-158596945	A	158593382-158593426	C2_A	158593426-158596862	45	FALSE	FALSE	FALSE	0.909	0.793	-0.117	0.663	0.04
gene:ENSG00000173905_1	gene:ENSG00000173905	GOLIM4	3	-	gene:ENSG00000173905:s:168041118-168041474	gene:ENSG00000173905_1_CE_1	FALSE	FALSE	168041392-168041474	C2	168036836-168036994	C1_C2	168036994-168041392	84	FALSE	FALSE	TRUE	0.583	0.373	-0.209	0.985	0
gene:ENSG00000173905_1	gene:ENSG00000173905	GOLIM4	3	-	gene:ENSG00000173905:s:168041118-168041474	gene:ENSG00000173905_1_CE_1	FALSE	FALSE	168041392-168041474	A	168040786-168040869	C1_A	168040869-168041392	84	FALSE	FALSE	TRUE	0.417	0.627	0.209	0.985	0
gene:ENSG00000173905_1	gene:ENSG00000173905	GOLIM4	3	-	gene:ENSG00000173905:t:168036836-168036994	gene:ENSG00000173905_1_CE_1	FALSE	FALSE	168036836-168036994	C1	168041392-168041474	C2_C1	168036994-168041392	84	FALSE	FALSE	FALSE	0.624	0.451	-0.168	0.898	0.004
gene:ENSG00000173905_1	gene:ENSG00000173905	GOLIM4	3	-	gene:ENSG00000173905:t:168036836-168036994	gene:ENSG00000173905_1_CE_1	FALSE	FALSE	168036836-168036994	A	168040786-168040869	C2_A	168036994-168040786	84	FALSE	FALSE	FALSE	0.376	0.549	0.168	0.898	0.004
gene:ENSG00000149187_1	gene:ENSG00000149187	CELF1	11	-	gene:ENSG00000149187:s:47500861-47500932	gene:ENSG00000149187_1_CE_1	TRUE	FALSE	47500861-47500932	C2	47488837-47489024	C1_C2	47489024-47500861	152	FALSE	FALSE	FALSE	0.475	0.35	-0.11	0.571	0.05
gene:ENSG00000149187_1	gene:ENSG00000149187	CELF1	11	-	gene:ENSG00000149187:s:47500861-47500932	gene:ENSG00000149187_1_CE_1	TRUE	FALSE	47500861-47500932	A	47499453-47499604	C1_A	47499604-47500861	152	FALSE	FALSE	FALSE	0.426	0.49	0.044	0.151	0.281
gene:ENSG00000149187_1	gene:ENSG00000149187	CELF1	11	-	gene:ENSG00000149187:t:47488837-47489025	gene:ENSG00000149187_1_CE_1	TRUE	FALSE	47488837-47489024	C1	47500861-47500932	C2_C1	47489024-47500861	152	FALSE	FALSE	FALSE	0.36	0.24	-0.121	0.678	0.034
gene:ENSG00000149187_1	gene:ENSG00000149187	CELF1	11	-	gene:ENSG00000149187:t:47488837-47489025	gene:ENSG00000149187_1_CE_1	TRUE	FALSE	47488837-47489024	A	47499453-47499604	C2_A	47489024-47499453	152	FALSE	FALSE	FALSE	0.43	0.346	-0.072	0.326	0.152
gene:ENSG00000087470_1	gene:ENSG00000087470	DNM1L	12	+	gene:ENSG00000087470:s:32737105-32737306	gene:ENSG00000087470_1_CE_1	TRUE	FALSE	32737105-32737161	C2	32740064-32740240	C1_C2	32737161-32740064	78	FALSE	TRUE	TRUE	0.898	0.397	-0.512	1	0
gene:ENSG00000087470_1	gene:ENSG00000087470	DNM1L	12	+	gene:ENSG00000087470:s:32737105-32737306	gene:ENSG00000087470_1_CE_1	TRUE	FALSE	32737105-32737161	A	32737865-32737942	C1_A	32737161-32737865	78	FALSE	TRUE	TRUE	0.067	0.571	0.519	1	0
gene:ENSG00000087470_1	gene:ENSG00000087470	DNM1L	12	+	gene:ENSG00000087470:t:32739845-32740240	gene:ENSG00000087470_1_CE_1	TRUE	FALSE	32740064-32740240	C1	32737105-32737161	C2_C1	32737161-32740064	78	FALSE	TRUE	TRUE	0.814	0.419	-0.409	1	0
gene:ENSG00000087470_1	gene:ENSG00000087470	DNM1L	12	+	gene:ENSG00000087470:t:32739845-32740240	gene:ENSG00000087470_1_CE_1	TRUE	FALSE	32740064-32740240	A	32737865-32737942	C2_A	32737942-32740064	78	FALSE	TRUE	TRUE	0.051	0.279	0.227	1	0
gene:ENSG00000152620_1	gene:ENSG00000152620	NADK2	5	-	gene:ENSG00000152620:s:36211844-36211922	gene:ENSG00000152620_1_CE_1	FALSE	FALSE	36211844-36211922	C2	36207170-36207265	C1_C2	36207265-36211844	66	FALSE	TRUE	TRUE	0.438	0.157	-0.269	0.997	0
gene:ENSG00000152620_1	gene:ENSG00000152620	NADK2	5	-	gene:ENSG00000152620:s:36211844-36211922	gene:ENSG00000152620_1_CE_1	FALSE	FALSE	36211844-36211922	A	36208625-36208690	C1_A	36208690-36211844	66	FALSE	TRUE	TRUE	0.561	0.843	0.27	0.998	0
gene:ENSG00000152620_1	gene:ENSG00000152620	NADK2	5	-	gene:ENSG00000152620:t:36207170-36207265	gene:ENSG00000152620_1_CE_1	FALSE	FALSE	36207170-36207265	C1	36211844-36211922	C2_C1	36207265-36211844	66	FALSE	TRUE	TRUE	0.59	0.24	-0.354	1	0
gene:ENSG00000152620_1	gene:ENSG00000152620	NADK2	5	-	gene:ENSG00000152620:t:36207170-36207265	gene:ENSG00000152620_1_CE_1	FALSE	FALSE	36207170-36207265	A	36208625-36208690	C2_A	36207265-36208625	66	FALSE	TRUE	TRUE	0.41	0.76	0.354	1	0
gene:ENSG00000181929_1	gene:ENSG00000181929	PRKAG1	12	-	gene:ENSG00000181929:s:49012613-49013110	gene:ENSG00000181929_1_CE_1	TRUE	FALSE	49013062-49013110	C2	49005462-49005543	C1_C2	49005543-49013062	110	FALSE	FALSE	TRUE	0.453	0.268	-0.184	0.969	0.001
gene:ENSG00000181929_1	gene:ENSG00000181929	PRKAG1	12	-	gene:ENSG00000181929:s:49012613-49013110	gene:ENSG00000181929_1_CE_1	TRUE	FALSE	49013062-49013110	A	49005743-49005852	C1_A	49005852-49013062	110	FALSE	FALSE	TRUE	0.504	0.684	0.176	0.953	0.001
gene:ENSG00000181929_1	gene:ENSG00000181929	PRKAG1	12	-	gene:ENSG00000181929:t:49005462-49005592	gene:ENSG00000181929_1_CE_1	TRUE	FALSE	49005462-49005543	C1	49013062-49013110	C2_C1	49005543-49013062	110	FALSE	FALSE	FALSE	0.286	0.161	-0.115	0.639	0.028
gene:ENSG00000181929_1	gene:ENSG00000181929	PRKAG1	12	-	gene:ENSG00000181929:t:49005462-49005592	gene:ENSG00000181929_1_CE_1	TRUE	FALSE	49005462-49005543	A	49005743-49005852	C2_A	49005543-49005743	110	FALSE	FALSE	FALSE	0.702	0.833	0.123	0.714	0.014
gene:ENSG00000118407_1	gene:ENSG00000118407	FILIP1	6	-	gene:ENSG00000118407:s:75312397-75315202	gene:ENSG00000118407_1_CE_1	TRUE	TRUE	75312397-75315202	C2	75291859-75295950	C1_C2	75295950-75312397	224	FALSE	TRUE	TRUE	0.349	0.108	-0.23	1	0
gene:ENSG00000118407_1	gene:ENSG00000118407	FILIP1	6	-	gene:ENSG00000118407:s:75312397-75315202	gene:ENSG00000118407_1_CE_1	TRUE	FALSE	75312397-75315202	A	75308674-75308897	C1_A	75308897-75312397	224	FALSE	TRUE	TRUE	0.651	0.892	0.23	1	0
gene:ENSG00000118407_1	gene:ENSG00000118407	FILIP1	6	-	gene:ENSG00000118407:t:75291859-75295950	gene:ENSG00000118407_1_CE_1	TRUE	TRUE	75291859-75295950	C1	75312397-75315202	C2_C1	75295950-75312397	224	FALSE	TRUE	TRUE	0.465	0.165	-0.299	1	0
gene:ENSG00000118407_1	gene:ENSG00000118407	FILIP1	6	-	gene:ENSG00000118407:t:75291859-75295950	gene:ENSG00000118407_1_CE_1	TRUE	TRUE	75291859-75295950	A	75308674-75308897	C2_A	75295950-75308674	224	FALSE	TRUE	TRUE	0.171	0.428	0.26	1	0
gene:ENSG00000118407_1	gene:ENSG00000118407	FILIP1	6	-	gene:ENSG00000118407:s:75312397-75315202	gene:ENSG00000118407_1_CE_2	TRUE	TRUE	75312397-75315202	C2	75291859-75295950	C1_C2	75295950-75312397	58	FALSE	FALSE	TRUE	0.349	0.108	-0.23	1	0
gene:ENSG00000118407_1	gene:ENSG00000118407	FILIP1	6	-	gene:ENSG00000118407:s:75312397-75315202	gene:ENSG00000118407_1_CE_2	TRUE	FALSE	75312397-75315202	A	75308840-75308897	C1_A	75308897-75312397	58	FALSE	FALSE	TRUE	0.651	0.892	0.23	1	0
gene:ENSG00000118407_1	gene:ENSG00000118407	FILIP1	6	-	gene:ENSG00000118407:t:75291859-75295950	gene:ENSG00000118407_1_CE_2	TRUE	TRUE	75291859-75295950	C1	75312397-75315202	C2_C1	75295950-75312397	58	FALSE	FALSE	TRUE	0.465	0.165	-0.299	1	0
gene:ENSG00000118407_1	gene:ENSG00000118407	FILIP1	6	-	gene:ENSG00000118407:t:75291859-75295950	gene:ENSG00000118407_1_CE_2	TRUE	FALSE	75291859-75295950	A	75308840-75308897	C2_A	75295950-75308840	58	FALSE	FALSE	FALSE	0.365	0.409	0.03	0.08	0.388
gene:ENSG00000079156_2	gene:ENSG00000079156	OSBPL6	2	+	gene:ENSG00000079156:s:178361682-178361815	gene:ENSG00000079156_2_CE_1	TRUE	FALSE	178361682-178361815	C2	178373890-178374027	C1_C2	178361815-178373890	108	FALSE	FALSE	TRUE	0.936	0.736	-0.197	0.986	0
gene:ENSG00000079156_2	gene:ENSG00000079156	OSBPL6	2	+	gene:ENSG00000079156:s:178361682-178361815	gene:ENSG00000079156_2_CE_1	TRUE	FALSE	178361682-178361815	A	178372126-178372233	C1_A	178361815-178372126	108	FALSE	FALSE	TRUE	0.064	0.264	0.197	0.986	0
gene:ENSG00000079156_2	gene:ENSG00000079156	OSBPL6	2	+	gene:ENSG00000079156:t:178373890-178374027	gene:ENSG00000079156_2_CE_1	TRUE	FALSE	178373890-178374027	C1	178361682-178361815	C2_C1	178361815-178373890	108	FALSE	FALSE	FALSE	0.898	0.702	-0.181	0.929	0.003
gene:ENSG00000079156_2	gene:ENSG00000079156	OSBPL6	2	+	gene:ENSG00000079156:t:178373890-178374027	gene:ENSG00000079156_2_CE_1	TRUE	FALSE	178373890-178374027	A	178372126-178372233	C2_A	178372233-178373890	108	FALSE	FALSE	FALSE	0.047	0.18	0.133	0.779	0.009
gene:ENSG00000171914_1	gene:ENSG00000171914	TLN2	15	+	gene:ENSG00000171914:s:62589687-62589762	gene:ENSG00000171914_1_CE_1	FALSE	FALSE	62589687-62589762	C2	62647275-62647446	C1_C2	62589762-62647275	125	FALSE	FALSE	TRUE	0.395	0.603	0.204	0.971	0.001
gene:ENSG00000171914_1	gene:ENSG00000171914	TLN2	15	+	gene:ENSG00000171914:s:62589687-62589762	gene:ENSG00000171914_1_CE_1	FALSE	FALSE	62589687-62589762	A	62618351-62618475	C1_A	62589762-62618351	125	FALSE	FALSE	TRUE	0.605	0.397	-0.204	0.971	0.001
gene:ENSG00000171914_1	gene:ENSG00000171914	TLN2	15	+	gene:ENSG00000171914:t:62647275-62647446	gene:ENSG00000171914_1_CE_1	FALSE	FALSE	62647275-62647446	C1	62589687-62589762	C2_C1	62589762-62647275	125	FALSE	FALSE	FALSE	0.352	0.54	0.185	0.942	0.002
gene:ENSG00000171914_1	gene:ENSG00000171914	TLN2	15	+	gene:ENSG00000171914:t:62647275-62647446	gene:ENSG00000171914_1_CE_1	FALSE	FALSE	62647275-62647446	A	62618351-62618475	C2_A	62618475-62647275	125	FALSE	FALSE	FALSE	0.648	0.46	-0.185	0.942	0.002
gene:ENSG00000155657_1	gene:ENSG00000155657	TTN	2	-	gene:ENSG00000155657:s:178792072-178792197	gene:ENSG00000155657_1_CE_1	TRUE	TRUE	178792072-178792197	C2	178785848-178786141	C1_C2	178786141-178792072	138	FALSE	FALSE	FALSE	0.146	0.039	-0.113	0.643	0
gene:ENSG00000155657_1	gene:ENSG00000155657	TTN	2	-	gene:ENSG00000155657:s:178792072-178792197	gene:ENSG00000155657_1_CE_1	TRUE	FALSE	178792072-178792197	A	178789360-178789497	C1_A	178789497-178792072	138	FALSE	FALSE	FALSE	0.121	0.054	-0.051	0	0.475
gene:ENSG00000155657_1	gene:ENSG00000155657	TTN	2	-	gene:ENSG00000155657:t:178785848-178786141	gene:ENSG00000155657_1_CE_1	TRUE	TRUE	178785848-178786141	C1	178792072-178792197	C2_C1	178786141-178792072	138	FALSE	FALSE	TRUE	0.213	0.058	-0.152	0.985	0
gene:ENSG00000155657_1	gene:ENSG00000155657	TTN	2	-	gene:ENSG00000155657:t:178785848-178786141	gene:ENSG00000155657_1_CE_1	TRUE	FALSE	178785848-178786141	A	178789360-178789497	C2_A	178786141-178789360	138	FALSE	FALSE	TRUE	0.784	0.942	0.154	0.998	0
gene:ENSG00000155657_1	gene:ENSG00000155657	TTN	2	-	gene:ENSG00000155657:s:178792072-178792197	gene:ENSG00000155657_1_CE_2	TRUE	FALSE	178792072-178792197	C2	178789360-178789497	C1_C2	178789497-178792072	138	FALSE	FALSE	FALSE	0.121	0.054	-0.051	0	0.475
gene:ENSG00000155657_1	gene:ENSG00000155657	TTN	2	-	gene:ENSG00000155657:s:178792072-178792197	gene:ENSG00000155657_1_CE_2	TRUE	FALSE	178792072-178792197	A	178789978-178790115	C1_A	178790115-178792072	138	FALSE	FALSE	TRUE	0.692	0.867	0.193	1	0
gene:ENSG00000155657_1	gene:ENSG00000155657	TTN	2	-	gene:ENSG00000155657:t:178789360-178789497	gene:ENSG00000155657_1_CE_2	TRUE	FALSE	178789360-178789497	C1	178792072-178792197	C2_C1	178789497-178792072	138	FALSE	FALSE	TRUE	0.214	0.087	-0.149	0.954	0
gene:ENSG00000155657_1	gene:ENSG00000155657	TTN	2	-	gene:ENSG00000155657:t:178789360-178789497	gene:ENSG00000155657_1_CE_2	TRUE	FALSE	178789360-178789497	A	178789978-178790115	C2_A	178789497-178789978	138	FALSE	FALSE	FALSE	0.754	0.885	0.121	0.714	0
gene:ENSG00000155657_2	gene:ENSG00000155657	TTN	2	-	gene:ENSG00000155657:s:178758984-178759172	gene:ENSG00000155657_2_CE_1	TRUE	FALSE	178758984-178759172	C2	178753124-178753180	C1_C2	178753180-178758984	375	FALSE	FALSE	FALSE	0.981	0.91	-0.051	0	0.475
gene:ENSG00000155657_2	gene:ENSG00000155657	TTN	2	-	gene:ENSG00000155657:s:178758984-178759172	gene:ENSG00000155657_2_CE_1	TRUE	FALSE	178758984-178759172	A	178757542-178757916	C1_A	178757916-178758984	375	FALSE	FALSE	FALSE	0	0.056	0.051	0	0.475
gene:ENSG00000155657_2	gene:ENSG00000155657	TTN	2	-	gene:ENSG00000155657:t:178753124-178753180	gene:ENSG00000155657_2_CE_1	TRUE	FALSE	178753124-178753180	C1	178758984-178759172	C2_C1	178753180-178758984	375	FALSE	FALSE	FALSE	0.995	0.939	-0.051	0	0.475
gene:ENSG00000155657_2	gene:ENSG00000155657	TTN	2	-	gene:ENSG00000155657:t:178753124-178753180	gene:ENSG00000155657_2_CE_1	TRUE	FALSE	178753124-178753180	A	178757542-178757916	C2_A	178753180-178757542	375	FALSE	FALSE	FALSE	0.001	0.051	0.031	0	0.555
gene:ENSG00000155657_3	gene:ENSG00000155657	TTN	2	-	gene:ENSG00000155657:s:178670218-178670295	gene:ENSG00000155657_3_CE_1	TRUE	FALSE	178670218-178670295	C2	178662966-178663055	C1_C2	178663055-178670218	84	FALSE	FALSE	FALSE	0.399	0.349	-0.045	0.08	0.365
gene:ENSG00000155657_3	gene:ENSG00000155657	TTN	2	-	gene:ENSG00000155657:s:178670218-178670295	gene:ENSG00000155657_3_CE_1	TRUE	FALSE	178670218-178670295	A	178669592-178669675	C1_A	178669675-178670218	84	FALSE	FALSE	FALSE	0.348	0.427	0.077	0.278	0.153
gene:ENSG00000155657_3	gene:ENSG00000155657	TTN	2	-	gene:ENSG00000155657:t:178662966-178663055	gene:ENSG00000155657_3_CE_1	TRUE	FALSE	178662966-178663055	C1	178670218-178670295	C2_C1	178663055-178670218	84	FALSE	FALSE	FALSE	0.404	0.348	-0.055	0.151	0.266
gene:ENSG00000155657_3	gene:ENSG00000155657	TTN	2	-	gene:ENSG00000155657:t:178662966-178663055	gene:ENSG00000155657_3_CE_1	TRUE	TRUE	178662966-178663055	A	178669592-178669675	C2_A	178663055-178669592	84	FALSE	FALSE	FALSE	0.082	0.083	0	0	1
gene:ENSG00000155657_3	gene:ENSG00000155657	TTN	2	-	gene:ENSG00000155657:s:178669592-178669675	gene:ENSG00000155657_3_CE_2	TRUE	TRUE	178669592-178669675	C2	178663433-178663516	C1_C2	178663516-178669592	84	FALSE	FALSE	FALSE	0.058	0.051	-0.004	0	0.825
gene:ENSG00000155657_3	gene:ENSG00000155657	TTN	2	-	gene:ENSG00000155657:s:178669592-178669675	gene:ENSG00000155657_3_CE_2	TRUE	TRUE	178669592-178669675	A	178663627-178663710	C1_A	178663710-178669592	84	FALSE	FALSE	FALSE	0.182	0.188	-0.001	0	0.974
gene:ENSG00000155657_3	gene:ENSG00000155657	TTN	2	-	gene:ENSG00000155657:t:178663433-178663516	gene:ENSG00000155657_3_CE_2	TRUE	TRUE	178663433-178663516	C1	178669592-178669675	C2_C1	178663516-178669592	84	FALSE	FALSE	FALSE	0.072	0.068	0	0	1
gene:ENSG00000155657_3	gene:ENSG00000155657	TTN	2	-	gene:ENSG00000155657:t:178663433-178663516	gene:ENSG00000155657_3_CE_2	TRUE	FALSE	178663433-178663516	A	178663627-178663710	C2_A	178663516-178663627	84	FALSE	FALSE	FALSE	0.715	0.789	0.064	0.142	0.278
gene:ENSG00000155657_3	gene:ENSG00000155657	TTN	2	-	gene:ENSG00000155657:s:178670218-178670295	gene:ENSG00000155657_3_CE_3	TRUE	TRUE	178670218-178670295	C2	178663433-178663516	C1_C2	178663516-178670218	84	FALSE	FALSE	FALSE	0.021	0.017	0	0	1
gene:ENSG00000155657_3	gene:ENSG00000155657	TTN	2	-	gene:ENSG00000155657:s:178670218-178670295	gene:ENSG00000155657_3_CE_3	TRUE	TRUE	178670218-178670295	A	178663627-178663710	C1_A	178663710-178670218	84	FALSE	FALSE	FALSE	0.089	0.093	0	0	0.956
gene:ENSG00000155657_3	gene:ENSG00000155657	TTN	2	-	gene:ENSG00000155657:t:178663433-178663516	gene:ENSG00000155657_3_CE_3	TRUE	TRUE	178663433-178663516	C1	178670218-178670295	C2_C1	178663516-178670218	84	FALSE	FALSE	FALSE	0.062	0.043	-0.046	0	0.49
gene:ENSG00000155657_3	gene:ENSG00000155657	TTN	2	-	gene:ENSG00000155657:t:178663433-178663516	gene:ENSG00000155657_3_CE_3	TRUE	FALSE	178663433-178663516	A	178663627-178663710	C2_A	178663516-178663627	84	FALSE	FALSE	FALSE	0.715	0.789	0.064	0.142	0.278
gene:ENSG00000155657_3	gene:ENSG00000155657	TTN	2	-	gene:ENSG00000155657:s:178670218-178670295	gene:ENSG00000155657_3_CE_4	TRUE	TRUE	178670218-178670295	C2	178663433-178663516	C1_C2	178663516-178670218	84	FALSE	FALSE	FALSE	0.021	0.017	0	0	1
gene:ENSG00000155657_3	gene:ENSG00000155657	TTN	2	-	gene:ENSG00000155657:s:178670218-178670295	gene:ENSG00000155657_3_CE_4	TRUE	FALSE	178670218-178670295	A	178669592-178669675	C1_A	178669675-178670218	84	FALSE	FALSE	FALSE	0.348	0.427	0.077	0.278	0.153
gene:ENSG00000155657_3	gene:ENSG00000155657	TTN	2	-	gene:ENSG00000155657:t:178663433-178663516	gene:ENSG00000155657_3_CE_4	TRUE	TRUE	178663433-178663516	C1	178670218-178670295	C2_C1	178663516-178670218	84	FALSE	FALSE	FALSE	0.062	0.043	-0.046	0	0.49
gene:ENSG00000155657_3	gene:ENSG00000155657	TTN	2	-	gene:ENSG00000155657:t:178663433-178663516	gene:ENSG00000155657_3_CE_4	TRUE	TRUE	178663433-178663516	A	178669592-178669675	C2_A	178663516-178669592	84	FALSE	FALSE	FALSE	0.072	0.068	0	0	1
gene:ENSG00000155657_3	gene:ENSG00000155657	TTN	2	-	gene:ENSG00000155657:s:178669592-178669675	gene:ENSG00000155657_3_CE_5	TRUE	TRUE	178669592-178669675	C2	178663627-178663710	C1_C2	178663710-178669592	84	FALSE	FALSE	FALSE	0.182	0.188	-0.001	0	0.974
gene:ENSG00000155657_3	gene:ENSG00000155657	TTN	2	-	gene:ENSG00000155657:s:178669592-178669675	gene:ENSG00000155657_3_CE_5	TRUE	TRUE	178669592-178669675	A	178663819-178663902	C1_A	178663902-178669592	84	FALSE	FALSE	FALSE	0.112	0.119	0.002	0	0.943
gene:ENSG00000155657_3	gene:ENSG00000155657	TTN	2	-	gene:ENSG00000155657:t:178663627-178663710	gene:ENSG00000155657_3_CE_5	TRUE	TRUE	178663627-178663710	C1	178669592-178669675	C2_C1	178663710-178669592	84	FALSE	FALSE	FALSE	0.202	0.203	0.003	0	0.645
gene:ENSG00000155657_3	gene:ENSG00000155657	TTN	2	-	gene:ENSG00000155657:t:178663627-178663710	gene:ENSG00000155657_3_CE_5	TRUE	FALSE	178663627-178663710	A	178663819-178663902	C2_A	178663710-178663819	84	FALSE	FALSE	FALSE	0.371	0.467	0.103	0.547	0.012
gene:ENSG00000155657_3	gene:ENSG00000155657	TTN	2	-	gene:ENSG00000155657:s:178670218-178670295	gene:ENSG00000155657_3_CE_6	TRUE	TRUE	178670218-178670295	C2	178663627-178663710	C1_C2	178663710-178670218	84	FALSE	FALSE	FALSE	0.089	0.093	0	0	0.956
gene:ENSG00000155657_3	gene:ENSG00000155657	TTN	2	-	gene:ENSG00000155657:s:178670218-178670295	gene:ENSG00000155657_3_CE_6	TRUE	TRUE	178670218-178670295	A	178663819-178663902	C1_A	178663902-178670218	84	FALSE	FALSE	FALSE	0.012	0.01	0	0	1
gene:ENSG00000155657_3	gene:ENSG00000155657	TTN	2	-	gene:ENSG00000155657:t:178663627-178663710	gene:ENSG00000155657_3_CE_6	TRUE	TRUE	178663627-178663710	C1	178670218-178670295	C2_C1	178663710-178670218	84	FALSE	FALSE	FALSE	0.234	0.189	-0.052	0.041	0.415
gene:ENSG00000155657_3	gene:ENSG00000155657	TTN	2	-	gene:ENSG00000155657:t:178663627-178663710	gene:ENSG00000155657_3_CE_6	TRUE	FALSE	178663627-178663710	A	178663819-178663902	C2_A	178663710-178663819	84	FALSE	FALSE	FALSE	0.371	0.467	0.103	0.547	0.012
gene:ENSG00000155657_3	gene:ENSG00000155657	TTN	2	-	gene:ENSG00000155657:s:178670218-178670295	gene:ENSG00000155657_3_CE_7	TRUE	TRUE	178670218-178670295	C2	178663627-178663710	C1_C2	178663710-178670218	84	FALSE	FALSE	FALSE	0.089	0.093	0	0	0.956
gene:ENSG00000155657_3	gene:ENSG00000155657	TTN	2	-	gene:ENSG00000155657:s:178670218-178670295	gene:ENSG00000155657_3_CE_7	TRUE	FALSE	178670218-178670295	A	178669592-178669675	C1_A	178669675-178670218	84	FALSE	FALSE	FALSE	0.348	0.427	0.077	0.278	0.153
gene:ENSG00000155657_3	gene:ENSG00000155657	TTN	2	-	gene:ENSG00000155657:t:178663627-178663710	gene:ENSG00000155657_3_CE_7	TRUE	TRUE	178663627-178663710	C1	178670218-178670295	C2_C1	178663710-178670218	84	FALSE	FALSE	FALSE	0.234	0.189	-0.052	0.041	0.415
gene:ENSG00000155657_3	gene:ENSG00000155657	TTN	2	-	gene:ENSG00000155657:t:178663627-178663710	gene:ENSG00000155657_3_CE_7	TRUE	TRUE	178663627-178663710	A	178669592-178669675	C2_A	178663710-178669592	84	FALSE	FALSE	FALSE	0.202	0.203	0.003	0	0.645
gene:ENSG00000155657_3	gene:ENSG00000155657	TTN	2	-	gene:ENSG00000155657:s:178670218-178670295	gene:ENSG00000155657_3_CE_8	TRUE	TRUE	178670218-178670295	C2	178663819-178663902	C1_C2	178663902-178670218	84	FALSE	FALSE	FALSE	0.012	0.01	0	0	1
gene:ENSG00000155657_3	gene:ENSG00000155657	TTN	2	-	gene:ENSG00000155657:s:178670218-178670295	gene:ENSG00000155657_3_CE_8	TRUE	FALSE	178670218-178670295	A	178669592-178669675	C1_A	178669675-178670218	84	FALSE	FALSE	FALSE	0.348	0.427	0.077	0.278	0.153
gene:ENSG00000155657_3	gene:ENSG00000155657	TTN	2	-	gene:ENSG00000155657:t:178663819-178663902	gene:ENSG00000155657_3_CE_8	TRUE	TRUE	178663819-178663902	C1	178670218-178670295	C2_C1	178663902-178670218	84	FALSE	FALSE	FALSE	0.054	0.032	-0.028	0	0.569
gene:ENSG00000155657_3	gene:ENSG00000155657	TTN	2	-	gene:ENSG00000155657:t:178663819-178663902	gene:ENSG00000155657_3_CE_8	TRUE	TRUE	178663819-178663902	A	178669592-178669675	C2_A	178663902-178669592	84	FALSE	FALSE	FALSE	0.214	0.201	-0.009	0	0.691
gene:ENSG00000155657_3	gene:ENSG00000155657	TTN	2	-	gene:ENSG00000155657:s:178669592-178669675	gene:ENSG00000155657_3_CE_9	TRUE	TRUE	178669592-178669675	C2	178664654-178664737	C1_C2	178664737-178669592	75	FALSE	FALSE	FALSE	0.163	0.204	0.042	0.054	0.411
gene:ENSG00000155657_3	gene:ENSG00000155657	TTN	2	-	gene:ENSG00000155657:s:178669592-178669675	gene:ENSG00000155657_3_CE_9	TRUE	TRUE	178669592-178669675	A	178664852-178664926	C1_A	178664926-178669592	75	FALSE	FALSE	FALSE	0.041	0.07	0.046	0	0.489
gene:ENSG00000155657_3	gene:ENSG00000155657	TTN	2	-	gene:ENSG00000155657:t:178664654-178664737	gene:ENSG00000155657_3_CE_9	TRUE	TRUE	178664654-178664737	C1	178669592-178669675	C2_C1	178664737-178669592	75	FALSE	FALSE	FALSE	0.38	0.426	0.043	0.052	0.412
gene:ENSG00000155657_3	gene:ENSG00000155657	TTN	2	-	gene:ENSG00000155657:t:178664654-178664737	gene:ENSG00000155657_3_CE_9	TRUE	FALSE	178664654-178664737	A	178664852-178664926	C2_A	178664737-178664852	75	FALSE	FALSE	FALSE	0.184	0.309	0.138	0.859	0.007
gene:ENSG00000155657_4	gene:ENSG00000155657	TTN	2	-	gene:ENSG00000155657:s:178658705-178658794	gene:ENSG00000155657_4_CE_1	TRUE	FALSE	178658705-178658794	C2	178654912-178654995	C1_C2	178654995-178658705	84	FALSE	FALSE	FALSE	0.764	0.742	-0.042	0	0.506
gene:ENSG00000155657_4	gene:ENSG00000155657	TTN	2	-	gene:ENSG00000155657:s:178658705-178658794	gene:ENSG00000155657_4_CE_1	TRUE	TRUE	178658705-178658794	A	178657498-178657581	C1_A	178657581-178658705	84	FALSE	FALSE	FALSE	0.003	0.006	0	0	1
gene:ENSG00000155657_4	gene:ENSG00000155657	TTN	2	-	gene:ENSG00000155657:t:178654912-178654995	gene:ENSG00000155657_4_CE_1	TRUE	FALSE	178654912-178654995	C1	178658705-178658794	C2_C1	178654995-178658705	84	FALSE	FALSE	FALSE	0.963	0.935	-0.051	0	0.475
gene:ENSG00000155657_4	gene:ENSG00000155657	TTN	2	-	gene:ENSG00000155657:t:178654912-178654995	gene:ENSG00000155657_4_CE_1	TRUE	FALSE	178654912-178654995	A	178657498-178657581	C2_A	178654995-178657498	84	FALSE	FALSE	FALSE	0.033	0.053	0.038	0	0.505
gene:ENSG00000155657_5	gene:ENSG00000155657	TTN	2	-	gene:ENSG00000155657:s:178654445-178654534	gene:ENSG00000155657_5_CE_1	TRUE	TRUE	178654445-178654534	C2	178652458-178652541	C1_C2	178652541-178654445	84	FALSE	FALSE	FALSE	0.535	0.456	-0.068	0.225	0.23
gene:ENSG00000155657_5	gene:ENSG00000155657	TTN	2	-	gene:ENSG00000155657:s:178654445-178654534	gene:ENSG00000155657_5_CE_1	TRUE	TRUE	178654445-178654534	A	178652653-178652736	C1_A	178652736-178654445	84	FALSE	FALSE	FALSE	0.33	0.346	0.007	0.011	0.645
gene:ENSG00000155657_5	gene:ENSG00000155657	TTN	2	-	gene:ENSG00000155657:t:178652458-178652541	gene:ENSG00000155657_5_CE_1	TRUE	TRUE	178652458-178652541	C1	178654445-178654534	C2_C1	178652541-178654445	84	FALSE	FALSE	FALSE	0.359	0.309	-0.035	0.022	0.489
gene:ENSG00000155657_5	gene:ENSG00000155657	TTN	2	-	gene:ENSG00000155657:t:178652458-178652541	gene:ENSG00000155657_5_CE_1	TRUE	FALSE	178652458-178652541	A	178652653-178652736	C2_A	178652541-178652653	84	FALSE	FALSE	FALSE	0.554	0.601	0.044	0.102	0.334
gene:ENSG00000155657_5	gene:ENSG00000155657	TTN	2	-	gene:ENSG00000155657:s:178654445-178654534	gene:ENSG00000155657_5_CE_2	TRUE	TRUE	178654445-178654534	C2	178653041-178653124	C1_C2	178653124-178654445	84	FALSE	FALSE	FALSE	0.104	0.105	0.007	0	0.645
gene:ENSG00000155657_5	gene:ENSG00000155657	TTN	2	-	gene:ENSG00000155657:s:178654445-178654534	gene:ENSG00000155657_5_CE_2	TRUE	TRUE	178654445-178654534	A	178653238-178653321	C1_A	178653321-178654445	84	FALSE	FALSE	FALSE	0.011	0.015	0	0	1
gene:ENSG00000155657_5	gene:ENSG00000155657	TTN	2	-	gene:ENSG00000155657:t:178653041-178653124	gene:ENSG00000155657_5_CE_2	TRUE	TRUE	178653041-178653124	C1	178654445-178654534	C2_C1	178653124-178654445	84	FALSE	FALSE	FALSE	0.396	0.317	-0.071	0.237	0.195
gene:ENSG00000155657_5	gene:ENSG00000155657	TTN	2	-	gene:ENSG00000155657:t:178653041-178653124	gene:ENSG00000155657_5_CE_2	TRUE	FALSE	178653041-178653124	A	178653238-178653321	C2_A	178653124-178653238	84	FALSE	FALSE	FALSE	0.266	0.372	0.105	0.554	0.035
gene:ENSG00000148481_1	gene:ENSG00000148481	MINDY3	10	-	gene:ENSG00000148481:s:15841426-15841599	gene:ENSG00000148481_1_CE_1	FALSE	FALSE	15841426-15841599	C2	15837204-15837318	C1_C2	15837318-15841426	52	FALSE	TRUE	TRUE	0.84	0.579	-0.262	0.999	0
gene:ENSG00000148481_1	gene:ENSG00000148481	MINDY3	10	-	gene:ENSG00000148481:s:15841426-15841599	gene:ENSG00000148481_1_CE_1	FALSE	FALSE	15841426-15841599	A	15838228-15838279	C1_A	15838279-15841426	52	FALSE	TRUE	TRUE	0.16	0.421	0.262	0.999	0
gene:ENSG00000148481_1	gene:ENSG00000148481	MINDY3	10	-	gene:ENSG00000148481:t:15837204-15837318	gene:ENSG00000148481_1_CE_1	FALSE	FALSE	15837204-15837318	C1	15841426-15841599	C2_C1	15837318-15841426	52	FALSE	TRUE	TRUE	0.893	0.585	-0.311	1	0
gene:ENSG00000148481_1	gene:ENSG00000148481	MINDY3	10	-	gene:ENSG00000148481:t:15837204-15837318	gene:ENSG00000148481_1_CE_1	FALSE	FALSE	15837204-15837318	A	15838228-15838279	C2_A	15837318-15838228	52	FALSE	TRUE	TRUE	0.059	0.39	0.337	1	0
gene:ENSG00000120910_1	gene:ENSG00000120910	PPP3CC	8	+	gene:ENSG00000120910:s:22528506-22528577	gene:ENSG00000120910_1_CE_1	TRUE	FALSE	22528506-22528577	C2	22532225-22532306	C1_C2	22528577-22532225	27	FALSE	TRUE	TRUE	0.064	0.518	0.462	1	0
gene:ENSG00000120910_1	gene:ENSG00000120910	PPP3CC	8	+	gene:ENSG00000120910:s:22528506-22528577	gene:ENSG00000120910_1_CE_1	TRUE	FALSE	22528506-22528577	A	22531302-22531328	C1_A	22528577-22531302	27	FALSE	TRUE	TRUE	0.936	0.482	-0.462	1	0
gene:ENSG00000120910_1	gene:ENSG00000120910	PPP3CC	8	+	gene:ENSG00000120910:t:22532225-22532306	gene:ENSG00000120910_1_CE_1	TRUE	FALSE	22532225-22532306	C1	22528506-22528577	C2_C1	22528577-22532225	27	FALSE	TRUE	TRUE	0.057	0.42	0.372	1	0
gene:ENSG00000120910_1	gene:ENSG00000120910	PPP3CC	8	+	gene:ENSG00000120910:t:22532225-22532306	gene:ENSG00000120910_1_CE_1	TRUE	FALSE	22532225-22532306	A	22531302-22531328	C2_A	22531328-22532225	27	FALSE	TRUE	TRUE	0.799	0.375	-0.437	1	0
gene:ENSG00000197321_1	gene:ENSG00000197321	SVIL	10	-	gene:ENSG00000197321:s:29535989-29536069	gene:ENSG00000197321_1_CE_1	TRUE	FALSE	29535989-29536069	C2	29532002-29532172	C1_C2	29532172-29535989	930	FALSE	TRUE	TRUE	0.022	0.193	0.164	1	0
gene:ENSG00000197321_1	gene:ENSG00000197321	SVIL	10	-	gene:ENSG00000197321:s:29535989-29536069	gene:ENSG00000197321_1_CE_1	TRUE	FALSE	29535989-29536069	A	29532529-29533458	C1_A	29533458-29535989	930	FALSE	TRUE	TRUE	0.978	0.807	-0.164	1	0
gene:ENSG00000197321_1	gene:ENSG00000197321	SVIL	10	-	gene:ENSG00000197321:t:29532002-29532172	gene:ENSG00000197321_1_CE_1	TRUE	FALSE	29532002-29532172	C1	29535989-29536069	C2_C1	29532172-29535989	930	FALSE	TRUE	TRUE	0.025	0.188	0.154	1	0
gene:ENSG00000197321_1	gene:ENSG00000197321	SVIL	10	-	gene:ENSG00000197321:t:29532002-29532172	gene:ENSG00000197321_1_CE_1	TRUE	FALSE	29532002-29532172	A	29532529-29533458	C2_A	29532172-29532529	930	FALSE	TRUE	TRUE	0.893	0.714	-0.164	1	0
gene:ENSG00000197321_2	gene:ENSG00000197321	SVIL	10	-	gene:ENSG00000197321:s:29508031-29508536	gene:ENSG00000197321_2_CE_1	TRUE	FALSE	29508342-29508389	C2	29499116-29499263	C1_C2	29499263-29508342	78	FALSE	FALSE	TRUE	0.873	0.625	-0.247	1	0
gene:ENSG00000197321_2	gene:ENSG00000197321	SVIL	10	-	gene:ENSG00000197321:s:29508031-29508536	gene:ENSG00000197321_2_CE_1	TRUE	TRUE	29508342-29508389	A	29507737-29507814	C1_A	29507814-29508342	78	FALSE	FALSE	TRUE	0.127	0.375	0.247	1	0
gene:ENSG00000197321_2	gene:ENSG00000197321	SVIL	10	-	gene:ENSG00000197321:t:29499116-29499263	gene:ENSG00000197321_2_CE_1	TRUE	FALSE	29499116-29499263	C1	29508342-29508389	C2_C1	29499263-29508342	78	FALSE	FALSE	FALSE	0.089	0.19	0.098	0.502	0.035
gene:ENSG00000197321_2	gene:ENSG00000197321	SVIL	10	-	gene:ENSG00000197321:t:29499116-29499263	gene:ENSG00000197321_2_CE_1	TRUE	TRUE	29499116-29499263	A	29507737-29507814	C2_A	29499263-29507737	78	FALSE	FALSE	FALSE	0.012	0.105	0.096	0.479	0.042
gene:ENSG00000197321_2	gene:ENSG00000197321	SVIL	10	-	gene:ENSG00000197321:s:29512735-29512861	gene:ENSG00000197321_2_CE_2	TRUE	FALSE	29512735-29512861	C2	29499116-29499263	C1_C2	29499263-29512735	48	FALSE	FALSE	TRUE	0.887	0.667	-0.21	1	0
gene:ENSG00000197321_2	gene:ENSG00000197321	SVIL	10	-	gene:ENSG00000197321:s:29512735-29512861	gene:ENSG00000197321_2_CE_2	TRUE	FALSE	29512735-29512861	A	29508342-29508389	C1_A	29508389-29512735	48	FALSE	FALSE	TRUE	0.113	0.333	0.21	1	0
gene:ENSG00000197321_2	gene:ENSG00000197321	SVIL	10	-	gene:ENSG00000197321:t:29499116-29499263	gene:ENSG00000197321_2_CE_2	TRUE	FALSE	29499116-29499263	C1	29512735-29512861	C2_C1	29499263-29512735	48	FALSE	FALSE	TRUE	0.901	0.706	-0.188	1	0
gene:ENSG00000197321_2	gene:ENSG00000197321	SVIL	10	-	gene:ENSG00000197321:t:29499116-29499263	gene:ENSG00000197321_2_CE_2	TRUE	FALSE	29499116-29499263	A	29508342-29508389	C2_A	29499263-29508342	48	FALSE	FALSE	FALSE	0.089	0.19	0.098	0.502	0.035
gene:ENSG00000133030_1	gene:ENSG00000133030	MPRIP	17	+	gene:ENSG00000133030:s:17142627-17142765	gene:ENSG00000133030_1_CE_1	FALSE	FALSE	17142627-17142765	C2	17146036-17146092	C1_C2	17142765-17146036	114	FALSE	TRUE	TRUE	0.065	0.299	0.228	1	0
gene:ENSG00000133030_1	gene:ENSG00000133030	MPRIP	17	+	gene:ENSG00000133030:s:17142627-17142765	gene:ENSG00000133030_1_CE_1	FALSE	FALSE	17142627-17142765	A	17143556-17143669	C1_A	17142765-17143556	114	FALSE	TRUE	TRUE	0.935	0.701	-0.228	1	0
gene:ENSG00000133030_1	gene:ENSG00000133030	MPRIP	17	+	gene:ENSG00000133030:t:17146036-17146092	gene:ENSG00000133030_1_CE_1	FALSE	FALSE	17146036-17146092	C1	17142627-17142765	C2_C1	17142765-17146036	114	FALSE	TRUE	TRUE	0.041	0.235	0.194	0.999	0
gene:ENSG00000133030_1	gene:ENSG00000133030	MPRIP	17	+	gene:ENSG00000133030:t:17146036-17146092	gene:ENSG00000133030_1_CE_1	FALSE	FALSE	17146036-17146092	A	17143556-17143669	C2_A	17143669-17146036	114	FALSE	TRUE	TRUE	0.959	0.765	-0.194	0.999	0
gene:ENSG00000106701_1	gene:ENSG00000106701	FSD1L	9	+	gene:ENSG00000106701:s:105512807-105512936	gene:ENSG00000106701_1_CE_1	FALSE	FALSE	105512807-105512936	C2	105534493-105534593	C1_C2	105512936-105534493	33	FALSE	TRUE	TRUE	0.004	0.495	0.479	1	0
gene:ENSG00000106701_1	gene:ENSG00000106701	FSD1L	9	+	gene:ENSG00000106701:s:105512807-105512936	gene:ENSG00000106701_1_CE_1	FALSE	FALSE	105512807-105512936	A	105513599-105513631	C1_A	105512936-105513599	33	FALSE	TRUE	TRUE	0.992	0.505	-0.479	1	0
gene:ENSG00000106701_1	gene:ENSG00000106701	FSD1L	9	+	gene:ENSG00000106701:t:105534493-105534593	gene:ENSG00000106701_1_CE_1	FALSE	FALSE	105534493-105534593	C1	105512807-105512936	C2_C1	105512936-105534493	33	FALSE	TRUE	TRUE	0.003	0.387	0.366	1	0
gene:ENSG00000106701_1	gene:ENSG00000106701	FSD1L	9	+	gene:ENSG00000106701:t:105534493-105534593	gene:ENSG00000106701_1_CE_1	FALSE	FALSE	105534493-105534593	A	105513599-105513631	C2_A	105513631-105534493	33	FALSE	TRUE	TRUE	0.996	0.613	-0.366	1	0
gene:ENSG00000136861_1	gene:ENSG00000136861	CDK5RAP2	9	-	gene:ENSG00000136861:s:120467860-120467997	gene:ENSG00000136861_1_CE_1	FALSE	FALSE	120467860-120467997	C2	120458450-120458622	C1_C2	120458622-120467860	96	FALSE	TRUE	TRUE	0.614	0.278	-0.34	1	0
gene:ENSG00000136861_1	gene:ENSG00000136861	CDK5RAP2	9	-	gene:ENSG00000136861:s:120467860-120467997	gene:ENSG00000136861_1_CE_1	FALSE	FALSE	120467860-120467997	A	120460572-120460667	C1_A	120460667-120467860	96	FALSE	TRUE	TRUE	0.357	0.695	0.334	1	0
gene:ENSG00000136861_1	gene:ENSG00000136861	CDK5RAP2	9	-	gene:ENSG00000136861:t:120458450-120458622	gene:ENSG00000136861_1_CE_1	FALSE	FALSE	120458450-120458622	C1	120467860-120467997	C2_C1	120458622-120467860	96	FALSE	TRUE	TRUE	0.645	0.323	-0.319	1	0
gene:ENSG00000136861_1	gene:ENSG00000136861	CDK5RAP2	9	-	gene:ENSG00000136861:t:120458450-120458622	gene:ENSG00000136861_1_CE_1	FALSE	FALSE	120458450-120458622	A	120460572-120460667	C2_A	120458622-120460572	96	FALSE	TRUE	TRUE	0.355	0.677	0.319	1	0
gene:ENSG00000008441_1	gene:ENSG00000008441	NFIX	19	+	gene:ENSG00000008441:s:13075535-13075671	gene:ENSG00000008441_1_CE_1	TRUE	FALSE	13075535-13075671	C2	13081680-13081855	C1_C2	13075671-13081680	123	FALSE	TRUE	TRUE	0.742	0.234	-0.521	1	0
gene:ENSG00000008441_1	gene:ENSG00000008441	NFIX	19	+	gene:ENSG00000008441:s:13075535-13075671	gene:ENSG00000008441_1_CE_1	TRUE	FALSE	13075535-13075671	A	13078613-13078735	C1_A	13075671-13078613	123	FALSE	TRUE	TRUE	0.189	0.751	0.575	1	0
gene:ENSG00000008441_1	gene:ENSG00000008441	NFIX	19	+	gene:ENSG00000008441:t:13081680-13081855	gene:ENSG00000008441_1_CE_1	TRUE	FALSE	13081680-13081855	C1	13075535-13075671	C2_C1	13075671-13081680	123	FALSE	TRUE	TRUE	0.73	0.186	-0.566	1	0
gene:ENSG00000008441_1	gene:ENSG00000008441	NFIX	19	+	gene:ENSG00000008441:t:13081680-13081855	gene:ENSG00000008441_1_CE_1	TRUE	FALSE	13081680-13081855	A	13078613-13078735	C2_A	13078735-13081680	123	FALSE	TRUE	TRUE	0.27	0.814	0.566	1	0
gene:ENSG00000008441_1	gene:ENSG00000008441	NFIX	19	+	gene:ENSG00000008441:s:13075535-13075671	gene:ENSG00000008441_1_CE_2	TRUE	FALSE	13075535-13075671	C2	13090299-13090390	C1_C2	13075671-13090299	176	FALSE	FALSE	FALSE	0.068	0.014	-0.035	0.016	0.487
gene:ENSG00000008441_1	gene:ENSG00000008441	NFIX	19	+	gene:ENSG00000008441:s:13075535-13075671	gene:ENSG00000008441_1_CE_2	TRUE	FALSE	13075535-13075671	A	13081680-13081855	C1_A	13075671-13081680	176	FALSE	FALSE	TRUE	0.742	0.234	-0.521	1	0
gene:ENSG00000008441_1	gene:ENSG00000008441	NFIX	19	+	gene:ENSG00000008441:t:13090299-13090390	gene:ENSG00000008441_1_CE_2	TRUE	FALSE	13090299-13090390	C1	13075535-13075671	C2_C1	13075671-13090299	176	FALSE	FALSE	FALSE	0.071	0.011	-0.036	0.011	0.495
gene:ENSG00000008441_1	gene:ENSG00000008441	NFIX	19	+	gene:ENSG00000008441:t:13090299-13090390	gene:ENSG00000008441_1_CE_2	TRUE	FALSE	13090299-13090390	A	13081680-13081855	C2_A	13081855-13090299	176	FALSE	FALSE	FALSE	0.902	0.92	0.008	0.001	0.722
gene:ENSG00000163995_1	gene:ENSG00000163995	ABLIM2	4	-	gene:ENSG00000163995:s:8036149-8036295	gene:ENSG00000163995_1_CE_1	FALSE	FALSE	8036149-8036295	C2	8029656-8029776	C1_C2	8029776-8036149	33	FALSE	TRUE	TRUE	0.941	0.763	-0.175	0.981	0
gene:ENSG00000163995_1	gene:ENSG00000163995	ABLIM2	4	-	gene:ENSG00000163995:s:8036149-8036295	gene:ENSG00000163995_1_CE_1	FALSE	FALSE	8036149-8036295	A	8032648-8032680	C1_A	8032680-8036149	33	FALSE	TRUE	TRUE	0.059	0.237	0.175	0.981	0
gene:ENSG00000163995_1	gene:ENSG00000163995	ABLIM2	4	-	gene:ENSG00000163995:t:8029656-8029776	gene:ENSG00000163995_1_CE_1	FALSE	FALSE	8029656-8029776	C1	8036149-8036295	C2_C1	8029776-8036149	33	FALSE	TRUE	TRUE	0.972	0.793	-0.185	0.987	0
gene:ENSG00000163995_1	gene:ENSG00000163995	ABLIM2	4	-	gene:ENSG00000163995:t:8029656-8029776	gene:ENSG00000163995_1_CE_1	FALSE	FALSE	8029656-8029776	A	8032648-8032680	C2_A	8029776-8032648	33	FALSE	TRUE	TRUE	0.028	0.207	0.185	0.987	0
gene:ENSG00000196091_1	gene:ENSG00000196091	MYBPC1	12	+	gene:ENSG00000196091:s:101663426-101663560	gene:ENSG00000196091_1_CE_1	TRUE	FALSE	101663426-101663560	C2	101667732-101667899	C1_C2	101663560-101667732	54	FALSE	TRUE	TRUE	0.861	0.62	-0.254	1	0
gene:ENSG00000196091_1	gene:ENSG00000196091	MYBPC1	12	+	gene:ENSG00000196091:s:101663426-101663560	gene:ENSG00000196091_1_CE_1	TRUE	FALSE	101663426-101663560	A	101666744-101666797	C1_A	101663560-101666744	54	FALSE	TRUE	TRUE	0.068	0.252	0.186	1	0
gene:ENSG00000196091_1	gene:ENSG00000196091	MYBPC1	12	+	gene:ENSG00000196091:t:101667732-101667899	gene:ENSG00000196091_1_CE_1	TRUE	FALSE	101667732-101667899	C1	101663426-101663560	C2_C1	101663560-101667732	54	FALSE	TRUE	TRUE	0.879	0.647	-0.24	1	0
gene:ENSG00000196091_1	gene:ENSG00000196091	MYBPC1	12	+	gene:ENSG00000196091:t:101667732-101667899	gene:ENSG00000196091_1_CE_1	TRUE	FALSE	101667732-101667899	A	101666744-101666797	C2_A	101666797-101667732	54	FALSE	TRUE	TRUE	0.092	0.32	0.254	1	0
gene:ENSG00000196091_2	gene:ENSG00000196091	MYBPC1	12	+	gene:ENSG00000196091:s:101680343-101680529	gene:ENSG00000196091_2_CE_1	TRUE	FALSE	101680343-101680529	C2	101684382-101684424	C1_C2	101680529-101684382	59	FALSE	FALSE	TRUE	0.309	0.141	-0.189	1	0
gene:ENSG00000196091_2	gene:ENSG00000196091	MYBPC1	12	+	gene:ENSG00000196091:s:101680343-101680529	gene:ENSG00000196091_2_CE_1	TRUE	FALSE	101680343-101680529	A	101682604-101682662	C1_A	101680529-101682604	59	FALSE	FALSE	FALSE	0.617	0.704	0.094	0.449	0.076
gene:ENSG00000196091_2	gene:ENSG00000196091	MYBPC1	12	+	gene:ENSG00000196091:t:101684382-101684424	gene:ENSG00000196091_2_CE_1	TRUE	FALSE	101684382-101684424	C1	101680343-101680529	C2_C1	101680529-101684382	59	FALSE	FALSE	TRUE	0.365	0.193	-0.2	1	0
gene:ENSG00000196091_2	gene:ENSG00000196091	MYBPC1	12	+	gene:ENSG00000196091:t:101684382-101684424	gene:ENSG00000196091_2_CE_1	TRUE	FALSE	101684382-101684424	A	101682604-101682662	C2_A	101682662-101684382	59	FALSE	FALSE	FALSE	0.57	0.705	0.148	0.93	0
gene:ENSG00000196091_2	gene:ENSG00000196091	MYBPC1	12	+	gene:ENSG00000196091:s:101680343-101680529	gene:ENSG00000196091_2_CE_2	TRUE	FALSE	101680343-101680529	C2	101685582-101686028	C1_C2	101680529-101685582	43	FALSE	FALSE	FALSE	0.074	0.155	0.093	0.444	0.064
gene:ENSG00000196091_2	gene:ENSG00000196091	MYBPC1	12	+	gene:ENSG00000196091:s:101680343-101680529	gene:ENSG00000196091_2_CE_2	TRUE	FALSE	101680343-101680529	A	101684382-101684424	C1_A	101680529-101684382	43	FALSE	FALSE	TRUE	0.309	0.141	-0.189	1	0
gene:ENSG00000196091_2	gene:ENSG00000196091	MYBPC1	12	+	gene:ENSG00000196091:t:101685582-101686028	gene:ENSG00000196091_2_CE_2	TRUE	FALSE	101685582-101686028	C1	101680343-101680529	C2_C1	101680529-101685582	43	FALSE	FALSE	FALSE	0.101	0.213	0.118	0.684	0.01
gene:ENSG00000196091_2	gene:ENSG00000196091	MYBPC1	12	+	gene:ENSG00000196091:t:101685582-101686028	gene:ENSG00000196091_2_CE_2	TRUE	FALSE	101685582-101686028	A	101684382-101684424	C2_A	101684424-101685582	43	FALSE	FALSE	TRUE	0.869	0.722	-0.154	1	0
gene:ENSG00000076555_1	gene:ENSG00000076555	ACACB	12	+	gene:ENSG00000076555:s:109246179-109246448	gene:ENSG00000076555_1_CE_1	TRUE	FALSE	109246179-109246448	C2	109249984-109250104	C1_C2	109246448-109249984	98	FALSE	FALSE	FALSE	0.02	0.118	0.093	0.45	0.047
gene:ENSG00000076555_1	gene:ENSG00000076555	ACACB	12	+	gene:ENSG00000076555:s:109246179-109246448	gene:ENSG00000076555_1_CE_1	TRUE	FALSE	109246179-109246448	A	109247606-109247703	C1_A	109246448-109247606	98	FALSE	FALSE	TRUE	0.843	0.629	-0.214	0.993	0
gene:ENSG00000076555_1	gene:ENSG00000076555	ACACB	12	+	gene:ENSG00000076555:t:109248958-109250104	gene:ENSG00000076555_1_CE_1	TRUE	FALSE	109249984-109250104	C1	109246179-109246448	C2_C1	109246448-109249984	98	FALSE	FALSE	FALSE	0.023	0.121	0.096	0.482	0.033
gene:ENSG00000076555_1	gene:ENSG00000076555	ACACB	12	+	gene:ENSG00000076555:t:109248958-109250104	gene:ENSG00000076555_1_CE_1	TRUE	FALSE	109249984-109250104	A	109247606-109247703	C2_A	109247703-109249984	98	FALSE	FALSE	TRUE	0.722	0.455	-0.262	0.997	0
gene:ENSG00000130779_1	gene:ENSG00000130779	CLIP1	12	-	gene:ENSG00000130779:s:122351028-122351143	gene:ENSG00000130779_1_CE_1	TRUE	TRUE	122351111-122351143	C2	122340753-122341697	C1_C2	122341697-122351111	105	FALSE	FALSE	FALSE	0.167	0.066	-0.094	0.451	0.072
gene:ENSG00000130779_1	gene:ENSG00000130779	CLIP1	12	-	gene:ENSG00000130779:s:122351028-122351143	gene:ENSG00000130779_1_CE_1	TRUE	FALSE	122351111-122351143	A	122347375-122347479	C1_A	122347479-122351111	105	FALSE	FALSE	FALSE	0.833	0.934	0.094	0.451	0.072
gene:ENSG00000130779_1	gene:ENSG00000130779	CLIP1	12	-	gene:ENSG00000130779:t:122340753-122344044	gene:ENSG00000130779_1_CE_1	TRUE	TRUE	122340753-122341697	C1	122351111-122351143	C2_C1	122341697-122351111	105	FALSE	FALSE	TRUE	0.403	0.192	-0.206	0.984	0
gene:ENSG00000130779_1	gene:ENSG00000130779	CLIP1	12	-	gene:ENSG00000130779:t:122340753-122344044	gene:ENSG00000130779_1_CE_1	TRUE	FALSE	122340753-122341697	A	122347375-122347479	C2_A	122341697-122347375	105	FALSE	FALSE	FALSE	0.523	0.688	0.164	0.898	0.007
gene:ENSG00000130779_1	gene:ENSG00000130779	CLIP1	12	-	gene:ENSG00000130779:s:122352726-122352786	gene:ENSG00000130779_1_CE_2	TRUE	FALSE	122352726-122352786	C2	122340753-122341697	C1_C2	122341697-122352726	33	FALSE	FALSE	FALSE	0.026	0.031	0	0	1
gene:ENSG00000130779_1	gene:ENSG00000130779	CLIP1	12	-	gene:ENSG00000130779:s:122352726-122352786	gene:ENSG00000130779_1_CE_2	TRUE	FALSE	122352726-122352786	A	122351111-122351143	C1_A	122351143-122352726	33	FALSE	FALSE	FALSE	0.962	0.951	-0.01	0	0.72
gene:ENSG00000130779_1	gene:ENSG00000130779	CLIP1	12	-	gene:ENSG00000130779:t:122340753-122344044	gene:ENSG00000130779_1_CE_2	TRUE	FALSE	122340753-122341697	C1	122352726-122352786	C2_C1	122341697-122352726	33	FALSE	FALSE	FALSE	0.081	0.117	0.03	0.009	0.514
gene:ENSG00000130779_1	gene:ENSG00000130779	CLIP1	12	-	gene:ENSG00000130779:t:122340753-122344044	gene:ENSG00000130779_1_CE_2	TRUE	TRUE	122340753-122341697	A	122351111-122351143	C2_A	122341697-122351111	33	FALSE	FALSE	TRUE	0.403	0.192	-0.206	0.984	0
gene:ENSG00000130779_2	gene:ENSG00000130779	CLIP1	12	-	gene:ENSG00000130779:s:122277368-122278472	gene:ENSG00000130779_2_CE_1	FALSE	FALSE	122278154-122278472	C2	122274038-122274162	C1_C2	122274162-122278154	6	FALSE	TRUE	TRUE	0.641	0.374	-0.267	1	0
gene:ENSG00000130779_2	gene:ENSG00000130779	CLIP1	12	-	gene:ENSG00000130779:s:122277368-122278472	gene:ENSG00000130779_2_CE_1	FALSE	FALSE	122278154-122278472	A	122276439-122276444	C1_A	122276444-122278154	6	FALSE	TRUE	TRUE	0.335	0.588	0.25	1	0
gene:ENSG00000130779_2	gene:ENSG00000130779	CLIP1	12	-	gene:ENSG00000130779:t:122274038-122275823	gene:ENSG00000130779_2_CE_1	FALSE	FALSE	122274038-122274162	C1	122278154-122278472	C2_C1	122274162-122278154	6	FALSE	TRUE	TRUE	0.597	0.336	-0.272	1	0
gene:ENSG00000130779_2	gene:ENSG00000130779	CLIP1	12	-	gene:ENSG00000130779:t:122274038-122275823	gene:ENSG00000130779_2_CE_1	FALSE	FALSE	122274038-122274162	A	122276439-122276444	C2_A	122274162-122276439	6	FALSE	TRUE	TRUE	0.373	0.618	0.253	1	0
gene:ENSG00000122034_1	gene:ENSG00000122034	GTF3A	13	+	gene:ENSG00000122034:s:27424619-27425165	gene:ENSG00000122034_1_CE_1	FALSE	FALSE	27424619-27424938	C2	27427092-27427192	C1_C2	27424938-27427092	88	FALSE	FALSE	FALSE	0.845	0.975	0.132	0.805	0
gene:ENSG00000122034_1	gene:ENSG00000122034	GTF3A	13	+	gene:ENSG00000122034:s:27424619-27425165	gene:ENSG00000122034_1_CE_1	FALSE	TRUE	27424619-27424938	A	27426254-27426341	C1_A	27424938-27426254	88	FALSE	FALSE	FALSE	0.098	0.012	-0.072	0.222	0.232
gene:ENSG00000122034_1	gene:ENSG00000122034	GTF3A	13	+	gene:ENSG00000122034:t:27427092-27427192	gene:ENSG00000122034_1_CE_1	FALSE	FALSE	27427092-27427192	C1	27424619-27424938	C2_C1	27424938-27427092	88	FALSE	FALSE	TRUE	0.793	0.968	0.187	0.997	0
gene:ENSG00000122034_1	gene:ENSG00000122034	GTF3A	13	+	gene:ENSG00000122034:t:27427092-27427192	gene:ENSG00000122034_1_CE_1	FALSE	FALSE	27427092-27427192	A	27426254-27426341	C2_A	27426341-27427092	88	FALSE	FALSE	FALSE	0.162	0.019	-0.136	0.84	0.003
gene:ENSG00000122034_2	gene:ENSG00000122034	GTF3A	13	+	gene:ENSG00000122034:s:27430533-27430621	gene:ENSG00000122034_2_CE_1	FALSE	FALSE	27430533-27430621	C2	27434139-27434219	C1_C2	27430621-27434139	74	FALSE	FALSE	FALSE	0.256	0.1	-0.155	0.885	0
gene:ENSG00000122034_2	gene:ENSG00000122034	GTF3A	13	+	gene:ENSG00000122034:s:27430533-27430621	gene:ENSG00000122034_2_CE_1	FALSE	FALSE	27430533-27430621	A	27432731-27432804	C1_A	27430621-27432731	74	FALSE	FALSE	FALSE	0.744	0.9	0.155	0.885	0
gene:ENSG00000122034_2	gene:ENSG00000122034	GTF3A	13	+	gene:ENSG00000122034:t:27434139-27434219	gene:ENSG00000122034_2_CE_1	FALSE	FALSE	27434139-27434219	C1	27430533-27430621	C2_C1	27430621-27434139	74	FALSE	FALSE	TRUE	0.308	0.116	-0.186	0.998	0
gene:ENSG00000122034_2	gene:ENSG00000122034	GTF3A	13	+	gene:ENSG00000122034:t:27434139-27434219	gene:ENSG00000122034_2_CE_1	FALSE	FALSE	27434139-27434219	A	27432731-27432804	C2_A	27432804-27434139	74	FALSE	FALSE	TRUE	0.692	0.884	0.186	0.998	0
gene:ENSG00000073910_1	gene:ENSG00000073910	FRY	13	+	gene:ENSG00000073910:s:32254148-32254394	gene:ENSG00000073910_1_CE_1	FALSE	FALSE	32254224-32254394	C2	32261616-32261816	C1_C2	32254394-32261616	9	FALSE	TRUE	TRUE	0.407	0.893	0.493	1	0
gene:ENSG00000073910_1	gene:ENSG00000073910	FRY	13	+	gene:ENSG00000073910:s:32254148-32254394	gene:ENSG00000073910_1_CE_1	FALSE	FALSE	32254224-32254394	A	32257964-32257972	C1_A	32254394-32257964	9	FALSE	TRUE	TRUE	0.593	0.107	-0.493	1	0
gene:ENSG00000073910_1	gene:ENSG00000073910	FRY	13	+	gene:ENSG00000073910:t:32261616-32261816	gene:ENSG00000073910_1_CE_1	FALSE	FALSE	32261616-32261816	C1	32254224-32254394	C2_C1	32254394-32261616	9	FALSE	TRUE	TRUE	0.423	0.91	0.52	1	0
gene:ENSG00000073910_1	gene:ENSG00000073910	FRY	13	+	gene:ENSG00000073910:t:32261616-32261816	gene:ENSG00000073910_1_CE_1	FALSE	FALSE	32261616-32261816	A	32257964-32257972	C2_A	32257972-32261616	9	FALSE	TRUE	TRUE	0.577	0.09	-0.52	1	0
gene:ENSG00000136153_2	gene:ENSG00000136153	LMO7	13	+	gene:ENSG00000136153:s:75804320-75804541	gene:ENSG00000136153_2_CE_1	TRUE	FALSE	75804320-75804541	C2	75807480-75808199	C1_C2	75804541-75807480	282	FALSE	FALSE	FALSE	0.097	0.083	-0.012	0	0.718
gene:ENSG00000136153_2	gene:ENSG00000136153	LMO7	13	+	gene:ENSG00000136153:s:75804320-75804541	gene:ENSG00000136153_2_CE_1	TRUE	FALSE	75804320-75804541	A	75805479-75805760	C1_A	75804541-75805479	282	FALSE	FALSE	FALSE	0.64	0.653	0.011	0.007	0.614
gene:ENSG00000136153_2	gene:ENSG00000136153	LMO7	13	+	gene:ENSG00000136153:t:75807480-75808199	gene:ENSG00000136153_2_CE_1	TRUE	FALSE	75807480-75808199	C1	75804320-75804541	C2_C1	75804541-75807480	282	FALSE	FALSE	FALSE	0.127	0.119	-0.002	0	0.893
gene:ENSG00000136153_2	gene:ENSG00000136153	LMO7	13	+	gene:ENSG00000136153:t:75807480-75808199	gene:ENSG00000136153_2_CE_1	TRUE	FALSE	75807480-75808199	A	75805479-75805760	C2_A	75805760-75807480	282	FALSE	FALSE	TRUE	0.068	0.557	0.502	1	0
gene:ENSG00000196569_1	gene:ENSG00000196569	LAMA2	6	+	gene:ENSG00000196569:s:129473214-129473352	gene:ENSG00000196569_1_CE_1	FALSE	FALSE	129473214-129473352	C2	129478693-129478813	C1_C2	129473352-129478693	12	FALSE	TRUE	TRUE	0.048	0.28	0.239	1	0
gene:ENSG00000196569_1	gene:ENSG00000196569	LAMA2	6	+	gene:ENSG00000196569:s:129473214-129473352	gene:ENSG00000196569_1_CE_1	FALSE	FALSE	129473214-129473352	A	129475390-129475401	C1_A	129473352-129475390	12	FALSE	TRUE	TRUE	0.952	0.72	-0.239	1	0
gene:ENSG00000196569_1	gene:ENSG00000196569	LAMA2	6	+	gene:ENSG00000196569:t:129478693-129478813	gene:ENSG00000196569_1_CE_1	FALSE	FALSE	129478693-129478813	C1	129473214-129473352	C2_C1	129473352-129478693	12	FALSE	TRUE	TRUE	0.052	0.299	0.254	1	0
gene:ENSG00000196569_1	gene:ENSG00000196569	LAMA2	6	+	gene:ENSG00000196569:t:129478693-129478813	gene:ENSG00000196569_1_CE_1	FALSE	FALSE	129478693-129478813	A	129475390-129475401	C2_A	129475401-129478693	12	FALSE	TRUE	TRUE	0.948	0.701	-0.254	1	0
gene:ENSG00000112319_1	gene:ENSG00000112319	EYA4	6	+	gene:ENSG00000112319:s:133446630-133446754	gene:ENSG00000112319_1_CE_1	FALSE	FALSE	133446630-133446754	C2	133456556-133456648	C1_C2	133446754-133456556	69	FALSE	FALSE	FALSE	0.103	0.266	0.167	0.914	0.004
gene:ENSG00000112319_1	gene:ENSG00000112319	EYA4	6	+	gene:ENSG00000112319:s:133446630-133446754	gene:ENSG00000112319_1_CE_1	FALSE	FALSE	133446630-133446754	A	133448111-133448179	C1_A	133446754-133448111	69	FALSE	FALSE	TRUE	0.896	0.697	-0.201	0.984	0
gene:ENSG00000112319_1	gene:ENSG00000112319	EYA4	6	+	gene:ENSG00000112319:t:133456556-133456648	gene:ENSG00000112319_1_CE_1	FALSE	FALSE	133456556-133456648	C1	133446630-133446754	C2_C1	133446754-133456556	69	FALSE	FALSE	FALSE	0.084	0.205	0.12	0.679	0.039
gene:ENSG00000112319_1	gene:ENSG00000112319	EYA4	6	+	gene:ENSG00000112319:t:133456556-133456648	gene:ENSG00000112319_1_CE_1	FALSE	FALSE	133456556-133456648	A	133448111-133448179	C2_A	133448179-133456556	69	FALSE	FALSE	FALSE	0.916	0.795	-0.12	0.679	0.039
gene:ENSG00000143434_1	gene:ENSG00000143434	SEMA6C	1	-	gene:ENSG00000143434:s:151134199-151134445	gene:ENSG00000143434_1_CE_1	TRUE	FALSE	151134401-151134445	C2	151132797-151133517	C1_C2	151133517-151134401	96	FALSE	TRUE	TRUE	0.327	0.75	0.432	1	0
gene:ENSG00000143434_1	gene:ENSG00000143434	SEMA6C	1	-	gene:ENSG00000143434:s:151134199-151134445	gene:ENSG00000143434_1_CE_1	TRUE	FALSE	151134401-151134445	A	151133960-151134055	C1_A	151134055-151134401	96	FALSE	TRUE	TRUE	0.673	0.25	-0.432	1	0
gene:ENSG00000143434_1	gene:ENSG00000143434	SEMA6C	1	-	gene:ENSG00000143434:t:151132797-151133517	gene:ENSG00000143434_1_CE_1	TRUE	FALSE	151132797-151133517	C1	151134401-151134445	C2_C1	151133517-151134401	96	FALSE	TRUE	TRUE	0.453	0.763	0.314	1	0
gene:ENSG00000143434_1	gene:ENSG00000143434	SEMA6C	1	-	gene:ENSG00000143434:t:151132797-151133517	gene:ENSG00000143434_1_CE_1	TRUE	FALSE	151132797-151133517	A	151133960-151134055	C2_A	151133517-151133960	96	FALSE	TRUE	TRUE	0.447	0.121	-0.324	1	0
gene:ENSG00000163157_1	gene:ENSG00000163157	TMOD4	1	-	gene:ENSG00000163157:s:151171633-151171763	gene:ENSG00000163157_1_CE_1	TRUE	TRUE	151171633-151171763	C2	151170519-151170663	C1_C2	151170663-151171633	144	FALSE	FALSE	FALSE	0.021	0.102	0.082	0.328	0.145
gene:ENSG00000163157_1	gene:ENSG00000163157	TMOD4	1	-	gene:ENSG00000163157:s:151171633-151171763	gene:ENSG00000163157_1_CE_1	TRUE	FALSE	151171633-151171763	A	151170920-151171063	C1_A	151171063-151171633	144	FALSE	FALSE	FALSE	0.055	0.155	0.101	0.512	0.064
gene:ENSG00000163157_1	gene:ENSG00000163157	TMOD4	1	-	gene:ENSG00000163157:t:151170519-151170663	gene:ENSG00000163157_1_CE_1	TRUE	TRUE	151170519-151170663	C1	151171633-151171763	C2_C1	151170663-151171633	144	FALSE	FALSE	FALSE	0.04	0.156	0.14	0.88	0.003
gene:ENSG00000163157_1	gene:ENSG00000163157	TMOD4	1	-	gene:ENSG00000163157:t:151170519-151170663	gene:ENSG00000163157_1_CE_1	TRUE	FALSE	151170519-151170663	A	151170920-151171063	C2_A	151170663-151170920	144	FALSE	FALSE	FALSE	0.96	0.844	-0.14	0.88	0.003
gene:ENSG00000163157_1	gene:ENSG00000163157	TMOD4	1	-	gene:ENSG00000163157:s:151171633-151171763	gene:ENSG00000163157_1_CE_2	TRUE	FALSE	151171633-151171763	C2	151170920-151171063	C1_C2	151171063-151171633	108	FALSE	FALSE	FALSE	0.055	0.155	0.101	0.512	0.064
gene:ENSG00000163157_1	gene:ENSG00000163157	TMOD4	1	-	gene:ENSG00000163157:s:151171633-151171763	gene:ENSG00000163157_1_CE_2	TRUE	FALSE	151171633-151171763	A	151171433-151171540	C1_A	151171540-151171633	108	FALSE	FALSE	TRUE	0.924	0.743	-0.194	0.998	0
gene:ENSG00000163157_1	gene:ENSG00000163157	TMOD4	1	-	gene:ENSG00000163157:t:151170920-151171063	gene:ENSG00000163157_1_CE_2	TRUE	FALSE	151170920-151171063	C1	151171633-151171763	C2_C1	151171063-151171633	108	FALSE	FALSE	FALSE	0.059	0.182	0.109	0.605	0
gene:ENSG00000163157_1	gene:ENSG00000163157	TMOD4	1	-	gene:ENSG00000163157:t:151170920-151171063	gene:ENSG00000163157_1_CE_2	TRUE	FALSE	151170920-151171063	A	151171433-151171540	C2_A	151171063-151171433	108	FALSE	FALSE	TRUE	0.897	0.735	-0.17	0.994	0
gene:ENSG00000131018_1	gene:ENSG00000131018	SYNE1	6	-	gene:ENSG00000131018:s:152369471-152369614	gene:ENSG00000131018_1_CE_1	FALSE	FALSE	152369471-152369614	C2	152367218-152367382	C1_C2	152367382-152369471	156	FALSE	TRUE	TRUE	0.7	0.15	-0.563	1	0
gene:ENSG00000131018_1	gene:ENSG00000131018	SYNE1	6	-	gene:ENSG00000131018:s:152369471-152369614	gene:ENSG00000131018_1_CE_1	FALSE	FALSE	152369471-152369614	A	152368972-152369127	C1_A	152369127-152369471	156	FALSE	TRUE	TRUE	0.3	0.85	0.563	1	0
gene:ENSG00000131018_1	gene:ENSG00000131018	SYNE1	6	-	gene:ENSG00000131018:t:152366992-152367382	gene:ENSG00000131018_1_CE_1	FALSE	FALSE	152367218-152367382	C1	152369471-152369614	C2_C1	152367382-152369471	156	FALSE	TRUE	TRUE	0.729	0.115	-0.621	1	0
gene:ENSG00000131018_1	gene:ENSG00000131018	SYNE1	6	-	gene:ENSG00000131018:t:152366992-152367382	gene:ENSG00000131018_1_CE_1	FALSE	FALSE	152367218-152367382	A	152368972-152369127	C2_A	152367382-152368972	156	FALSE	TRUE	TRUE	0.243	0.847	0.611	1	0
gene:ENSG00000131018_2	gene:ENSG00000131018	SYNE1	6	-	gene:ENSG00000131018:s:152147884-152148378	gene:ENSG00000131018_2_CE_1	TRUE	FALSE	152148045-152148378	C2	152143623-152143765	C1_C2	152143765-152148045	69	FALSE	TRUE	TRUE	0.004	0.399	0.383	1	0
gene:ENSG00000131018_2	gene:ENSG00000131018	SYNE1	6	-	gene:ENSG00000131018:s:152147884-152148378	gene:ENSG00000131018_2_CE_1	TRUE	FALSE	152148045-152148378	A	152145487-152145555	C1_A	152145555-152148045	69	FALSE	TRUE	TRUE	0.995	0.6	-0.383	1	0
gene:ENSG00000131018_2	gene:ENSG00000131018	SYNE1	6	-	gene:ENSG00000131018:t:152143623-152143765	gene:ENSG00000131018_2_CE_1	TRUE	FALSE	152143623-152143765	C1	152148045-152148378	C2_C1	152143765-152148045	69	FALSE	TRUE	TRUE	0.009	0.476	0.463	1	0
gene:ENSG00000131018_2	gene:ENSG00000131018	SYNE1	6	-	gene:ENSG00000131018:t:152143623-152143765	gene:ENSG00000131018_2_CE_1	TRUE	FALSE	152143623-152143765	A	152145487-152145555	C2_A	152143765-152145487	69	FALSE	TRUE	TRUE	0.907	0.393	-0.528	1	0
gene:ENSG00000143612_1	gene:ENSG00000143612	C1orf43	1	-	gene:ENSG00000143612:s:154220342-154220637	gene:ENSG00000143612_1_CE_1	FALSE	FALSE	154220342-154220637	C2	154214457-154214574	C1_C2	154214574-154220342	102	FALSE	FALSE	FALSE	0.058	0.165	0.109	0.605	0.007
gene:ENSG00000143612_1	gene:ENSG00000143612	C1orf43	1	-	gene:ENSG00000143612:s:154220342-154220637	gene:ENSG00000143612_1_CE_1	FALSE	FALSE	154220342-154220637	A	154219836-154219937	C1_A	154219937-154220342	102	FALSE	FALSE	FALSE	0.942	0.835	-0.109	0.605	0.007
gene:ENSG00000143612_1	gene:ENSG00000143612	C1orf43	1	-	gene:ENSG00000143612:t:154214457-154214574	gene:ENSG00000143612_1_CE_1	FALSE	FALSE	154214457-154214574	C1	154220342-154220637	C2_C1	154214574-154220342	102	FALSE	FALSE	TRUE	0.082	0.229	0.152	0.968	0
gene:ENSG00000143612_1	gene:ENSG00000143612	C1orf43	1	-	gene:ENSG00000143612:t:154214457-154214574	gene:ENSG00000143612_1_CE_1	FALSE	FALSE	154214457-154214574	A	154219836-154219937	C2_A	154214574-154219836	102	FALSE	FALSE	TRUE	0.916	0.768	-0.151	0.952	0
gene:ENSG00000188559_1	gene:ENSG00000188559	RALGAPA2	20	-	gene:ENSG00000188559:s:20601682-20601846	gene:ENSG00000188559_1_CE_1	FALSE	FALSE	20601682-20601846	C2	20591177-20591314	C1_C2	20591314-20601682	141	FALSE	FALSE	TRUE	0.541	0.335	-0.209	0.977	0
gene:ENSG00000188559_1	gene:ENSG00000188559	RALGAPA2	20	-	gene:ENSG00000188559:s:20601682-20601846	gene:ENSG00000188559_1_CE_1	FALSE	FALSE	20601682-20601846	A	20598679-20598819	C1_A	20598819-20601682	141	FALSE	FALSE	TRUE	0.459	0.665	0.209	0.977	0
gene:ENSG00000188559_1	gene:ENSG00000188559	RALGAPA2	20	-	gene:ENSG00000188559:t:20591177-20591314	gene:ENSG00000188559_1_CE_1	FALSE	FALSE	20591177-20591314	C1	20601682-20601846	C2_C1	20591314-20601682	141	FALSE	FALSE	FALSE	0.446	0.263	-0.173	0.935	0.002
gene:ENSG00000188559_1	gene:ENSG00000188559	RALGAPA2	20	-	gene:ENSG00000188559:t:20591177-20591314	gene:ENSG00000188559_1_CE_1	FALSE	FALSE	20591177-20591314	A	20598679-20598819	C2_A	20591314-20598679	141	FALSE	FALSE	FALSE	0.554	0.737	0.173	0.935	0.002
gene:ENSG00000133392_1	gene:ENSG00000133392	MYH11	16	-	gene:ENSG00000133392:s:15785015-15786732	gene:ENSG00000133392_1_CE_1	TRUE	FALSE	15786630-15786732	C2	15782385-15782477	C1_C2	15782477-15786630	21	FALSE	TRUE	TRUE	0.939	0.4	-0.55	1	0
gene:ENSG00000133392_1	gene:ENSG00000133392	MYH11	16	-	gene:ENSG00000133392:s:15785015-15786732	gene:ENSG00000133392_1_CE_1	TRUE	FALSE	15786630-15786732	A	15784698-15784718	C1_A	15784718-15786630	21	FALSE	TRUE	TRUE	0.061	0.6	0.55	1	0
gene:ENSG00000133392_1	gene:ENSG00000133392	MYH11	16	-	gene:ENSG00000133392:t:15782385-15783532	gene:ENSG00000133392_1_CE_1	TRUE	FALSE	15782385-15782477	C1	15786630-15786732	C2_C1	15782477-15786630	21	FALSE	TRUE	TRUE	0.938	0.332	-0.615	1	0
gene:ENSG00000133392_1	gene:ENSG00000133392	MYH11	16	-	gene:ENSG00000133392:t:15782385-15783532	gene:ENSG00000133392_1_CE_1	TRUE	FALSE	15782385-15782477	A	15784698-15784718	C2_A	15782477-15784698	21	FALSE	TRUE	TRUE	0.046	0.604	0.572	1	0
gene:ENSG00000081248_1	gene:ENSG00000081248	CACNA1S	1	-	gene:ENSG00000081248:s:201058408-201058491	gene:ENSG00000081248_1_CE_1	TRUE	FALSE	201058408-201058491	C2	201053459-201053587	C1_C2	201053587-201058408	57	FALSE	TRUE	TRUE	0.066	0.577	0.516	1	0
gene:ENSG00000081248_1	gene:ENSG00000081248	CACNA1S	1	-	gene:ENSG00000081248:s:201058408-201058491	gene:ENSG00000081248_1_CE_1	TRUE	FALSE	201058408-201058491	A	201054505-201054561	C1_A	201054561-201058408	57	FALSE	TRUE	TRUE	0.934	0.423	-0.516	1	0
gene:ENSG00000081248_1	gene:ENSG00000081248	CACNA1S	1	-	gene:ENSG00000081248:t:201053459-201053587	gene:ENSG00000081248_1_CE_1	TRUE	FALSE	201053459-201053587	C1	201058408-201058491	C2_C1	201053587-201058408	57	FALSE	TRUE	TRUE	0.036	0.418	0.405	1	0
gene:ENSG00000081248_1	gene:ENSG00000081248	CACNA1S	1	-	gene:ENSG00000081248:t:201053459-201053587	gene:ENSG00000081248_1_CE_1	TRUE	FALSE	201053459-201053587	A	201054505-201054561	C2_A	201053587-201054505	57	FALSE	TRUE	TRUE	0.894	0.457	-0.433	1	0
gene:ENSG00000166913_1	gene:ENSG00000166913	YWHAB	20	+	gene:ENSG00000166913:s:44885702-44885886	gene:ENSG00000166913_1_CE_1	FALSE	FALSE	44885702-44885886	C2	44901531-44901833	C1_C2	44885886-44901531	95	FALSE	TRUE	TRUE	0.659	0.882	0.217	0.973	0
gene:ENSG00000166913_1	gene:ENSG00000166913	YWHAB	20	+	gene:ENSG00000166913:s:44885702-44885886	gene:ENSG00000166913_1_CE_1	FALSE	FALSE	44885702-44885886	A	44887648-44887742	C1_A	44885886-44887648	95	FALSE	TRUE	TRUE	0.328	0.117	-0.204	0.951	0.001
gene:ENSG00000166913_1	gene:ENSG00000166913	YWHAB	20	+	gene:ENSG00000166913:t:44901531-44901833	gene:ENSG00000166913_1_CE_1	FALSE	FALSE	44901531-44901833	C1	44885702-44885886	C2_C1	44885886-44901531	95	FALSE	TRUE	TRUE	0.527	0.824	0.296	1	0
gene:ENSG00000166913_1	gene:ENSG00000166913	YWHAB	20	+	gene:ENSG00000166913:t:44901531-44901833	gene:ENSG00000166913_1_CE_1	FALSE	FALSE	44901531-44901833	A	44887648-44887742	C2_A	44887742-44901531	95	FALSE	TRUE	TRUE	0.473	0.176	-0.296	1	0
gene:ENSG00000196296_1	gene:ENSG00000196296	ATP2A1	16	+	gene:ENSG00000196296:s:28903323-28903440	gene:ENSG00000196296_1_CE_1	FALSE	FALSE	28903323-28903440	C2	28904180-28904466	C1_C2	28903440-28904180	42	FALSE	TRUE	TRUE	0.001	0.387	0.362	1	0
gene:ENSG00000196296_1	gene:ENSG00000196296	ATP2A1	16	+	gene:ENSG00000196296:s:28903323-28903440	gene:ENSG00000196296_1_CE_1	FALSE	FALSE	28903323-28903440	A	28903700-28903741	C1_A	28903440-28903700	42	FALSE	TRUE	TRUE	0.999	0.613	-0.362	1	0
gene:ENSG00000196296_1	gene:ENSG00000196296	ATP2A1	16	+	gene:ENSG00000196296:t:28904180-28904466	gene:ENSG00000196296_1_CE_1	FALSE	FALSE	28904180-28904466	C1	28903323-28903440	C2_C1	28903440-28904180	42	FALSE	TRUE	TRUE	0.001	0.475	0.462	1	0
gene:ENSG00000196296_1	gene:ENSG00000196296	ATP2A1	16	+	gene:ENSG00000196296:t:28904180-28904466	gene:ENSG00000196296_1_CE_1	FALSE	FALSE	28904180-28904466	A	28903700-28903741	C2_A	28903741-28904180	42	FALSE	TRUE	TRUE	0.999	0.525	-0.462	1	0
gene:ENSG00000077157_1	gene:ENSG00000077157	PPP1R12B	1	+	gene:ENSG00000077157:s:202569147-202569197	gene:ENSG00000077157_1_CE_1	FALSE	FALSE	202569147-202569197	C2	202580474-202592706	C1_C2	202569197-202580474	181	FALSE	TRUE	TRUE	0.606	0.83	0.221	1	0
gene:ENSG00000077157_1	gene:ENSG00000077157	PPP1R12B	1	+	gene:ENSG00000077157:s:202569147-202569197	gene:ENSG00000077157_1_CE_1	FALSE	FALSE	202569147-202569197	A	202575002-202575182	C1_A	202569197-202575002	181	FALSE	TRUE	TRUE	0.394	0.17	-0.221	1	0
gene:ENSG00000077157_1	gene:ENSG00000077157	PPP1R12B	1	+	gene:ENSG00000077157:t:202580474-202592706	gene:ENSG00000077157_1_CE_1	FALSE	FALSE	202580474-202592706	C1	202569147-202569197	C2_C1	202569197-202580474	181	FALSE	TRUE	TRUE	0.463	0.717	0.261	1	0
gene:ENSG00000077157_1	gene:ENSG00000077157	PPP1R12B	1	+	gene:ENSG00000077157:t:202580474-202592706	gene:ENSG00000077157_1_CE_1	FALSE	FALSE	202580474-202592706	A	202575002-202575182	C2_A	202575182-202580474	181	FALSE	TRUE	TRUE	0.537	0.283	-0.261	1	0
gene:ENSG00000130595_1	gene:ENSG00000130595	TNNT3	11	+	gene:ENSG00000130595:s:1924918-1925116	gene:ENSG00000130595_1_CE_1	TRUE	FALSE	1925099-1925116	C2	1926695-1926709	C1_C2	1925116-1926695	21	FALSE	FALSE	FALSE	0.474	0.501	0.019	0.001	0.59
gene:ENSG00000130595_1	gene:ENSG00000130595	TNNT3	11	+	gene:ENSG00000130595:s:1924918-1925116	gene:ENSG00000130595_1_CE_1	TRUE	FALSE	1925099-1925116	A	1925256-1925276	C1_A	1925116-1925256	21	FALSE	FALSE	FALSE	0.467	0.475	0	0	0.978
gene:ENSG00000130595_1	gene:ENSG00000130595	TNNT3	11	+	gene:ENSG00000130595:t:1926695-1926709	gene:ENSG00000130595_1_CE_1	TRUE	FALSE	1926695-1926709	C1	1925099-1925116	C2_C1	1925116-1926695	21	FALSE	FALSE	FALSE	0.543	0.427	-0.114	0.649	0
gene:ENSG00000130595_1	gene:ENSG00000130595	TNNT3	11	+	gene:ENSG00000130595:t:1926695-1926709	gene:ENSG00000130595_1_CE_1	TRUE	TRUE	1926695-1926709	A	1925256-1925276	C2_A	1925276-1926695	21	FALSE	FALSE	FALSE	0.129	0.053	-0.054	0.033	0.42
gene:ENSG00000130595_1	gene:ENSG00000130595	TNNT3	11	+	gene:ENSG00000130595:s:1925256-1925276	gene:ENSG00000130595_1_CE_2	TRUE	TRUE	1925256-1925276	C2	1926695-1926709	C1_C2	1925276-1926695	12	FALSE	FALSE	FALSE	0.16	0.082	-0.092	0.437	0.053
gene:ENSG00000130595_1	gene:ENSG00000130595	TNNT3	11	+	gene:ENSG00000130595:s:1925256-1925276	gene:ENSG00000130595_1_CE_2	TRUE	FALSE	1925256-1925276	A	1926470-1926481	C1_A	1925276-1926470	12	FALSE	FALSE	FALSE	0.784	0.869	0.095	0.469	0.037
gene:ENSG00000130595_1	gene:ENSG00000130595	TNNT3	11	+	gene:ENSG00000130595:t:1926695-1926709	gene:ENSG00000130595_1_CE_2	TRUE	TRUE	1926695-1926709	C1	1925256-1925276	C2_C1	1925276-1926695	12	FALSE	FALSE	FALSE	0.129	0.053	-0.054	0.033	0.42
gene:ENSG00000130595_1	gene:ENSG00000130595	TNNT3	11	+	gene:ENSG00000130595:t:1926695-1926709	gene:ENSG00000130595_1_CE_2	TRUE	FALSE	1926695-1926709	A	1926470-1926481	C2_A	1926481-1926695	12	FALSE	FALSE	TRUE	0.307	0.495	0.179	1	0
gene:ENSG00000130595_1	gene:ENSG00000130595	TNNT3	11	+	gene:ENSG00000130595:s:1926470-1926481	gene:ENSG00000130595_1_CE_3	TRUE	FALSE	1926470-1926481	C2	1929810-1929828	C1_C2	1926481-1929810	15	FALSE	FALSE	TRUE	0.509	0.24	-0.286	1	0
gene:ENSG00000130595_1	gene:ENSG00000130595	TNNT3	11	+	gene:ENSG00000130595:s:1926470-1926481	gene:ENSG00000130595_1_CE_3	TRUE	FALSE	1926470-1926481	A	1926695-1926709	C1_A	1926481-1926695	15	FALSE	FALSE	TRUE	0.477	0.739	0.259	1	0
gene:ENSG00000130595_1	gene:ENSG00000130595	TNNT3	11	+	gene:ENSG00000130595:t:1929810-1929828	gene:ENSG00000130595_1_CE_3	TRUE	FALSE	1929810-1929828	C1	1926470-1926481	C2_C1	1926481-1929810	15	FALSE	FALSE	FALSE	0.245	0.154	-0.078	0.28	0.159
gene:ENSG00000130595_1	gene:ENSG00000130595	TNNT3	11	+	gene:ENSG00000130595:t:1929810-1929828	gene:ENSG00000130595_1_CE_3	TRUE	FALSE	1929810-1929828	A	1926695-1926709	C2_A	1926709-1929810	15	FALSE	FALSE	FALSE	0.661	0.539	-0.141	0.889	0.004
gene:ENSG00000130595_1	gene:ENSG00000130595	TNNT3	11	+	gene:ENSG00000130595:s:1926695-1926709	gene:ENSG00000130595_1_CE_4	TRUE	FALSE	1926695-1926709	C2	1929810-1929828	C1_C2	1926709-1929810	24	FALSE	FALSE	TRUE	0.975	0.616	-0.363	1	0
gene:ENSG00000130595_1	gene:ENSG00000130595	TNNT3	11	+	gene:ENSG00000130595:s:1926695-1926709	gene:ENSG00000130595_1_CE_4	TRUE	FALSE	1926695-1926709	A	1929120-1929143	C1_A	1926709-1929120	24	FALSE	FALSE	TRUE	0.015	0.347	0.327	1	0
gene:ENSG00000130595_1	gene:ENSG00000130595	TNNT3	11	+	gene:ENSG00000130595:t:1929810-1929828	gene:ENSG00000130595_1_CE_4	TRUE	FALSE	1929810-1929828	C1	1926695-1926709	C2_C1	1926709-1929810	24	FALSE	FALSE	FALSE	0.661	0.539	-0.141	0.889	0.004
gene:ENSG00000130595_1	gene:ENSG00000130595	TNNT3	11	+	gene:ENSG00000130595:t:1929810-1929828	gene:ENSG00000130595_1_CE_4	TRUE	FALSE	1929810-1929828	A	1929120-1929143	C2_A	1929143-1929810	24	FALSE	FALSE	TRUE	0.01	0.262	0.244	1	0
gene:ENSG00000080503_1	gene:ENSG00000080503	SMARCA2	9	+	gene:ENSG00000080503:s:2161686-2161903	gene:ENSG00000080503_1_CE_1	FALSE	FALSE	2161686-2161903	C2	2181571-2181676	C1_C2	2161903-2181571	54	FALSE	TRUE	TRUE	0.62	0.852	0.234	0.997	0
gene:ENSG00000080503_1	gene:ENSG00000080503	SMARCA2	9	+	gene:ENSG00000080503:s:2161686-2161903	gene:ENSG00000080503_1_CE_1	FALSE	FALSE	2161686-2161903	A	2170419-2170472	C1_A	2161903-2170419	54	FALSE	TRUE	TRUE	0.38	0.148	-0.234	0.997	0
gene:ENSG00000080503_1	gene:ENSG00000080503	SMARCA2	9	+	gene:ENSG00000080503:t:2181571-2181676	gene:ENSG00000080503_1_CE_1	FALSE	FALSE	2181571-2181676	C1	2161686-2161903	C2_C1	2161903-2181571	54	FALSE	TRUE	TRUE	0.637	0.866	0.228	0.996	0
gene:ENSG00000080503_1	gene:ENSG00000080503	SMARCA2	9	+	gene:ENSG00000080503:t:2181571-2181676	gene:ENSG00000080503_1_CE_1	FALSE	FALSE	2181571-2181676	A	2170419-2170472	C2_A	2170472-2181571	54	FALSE	TRUE	TRUE	0.362	0.134	-0.227	0.996	0
gene:ENSG00000134769_1	gene:ENSG00000134769	DTNA	18	+	gene:ENSG00000134769:s:34827593-34827676	gene:ENSG00000134769_1_CE_1	TRUE	FALSE	34827593-34827676	C2	34848296-34848383	C1_C2	34827676-34848296	78	FALSE	FALSE	TRUE	0.364	0.132	-0.243	1	0
gene:ENSG00000134769_1	gene:ENSG00000134769	DTNA	18	+	gene:ENSG00000134769:s:34827593-34827676	gene:ENSG00000134769_1_CE_1	TRUE	FALSE	34827593-34827676	A	34838094-34838171	C1_A	34827676-34838094	78	FALSE	FALSE	FALSE	0.152	0.256	0.103	0.532	0.055
gene:ENSG00000134769_1	gene:ENSG00000134769	DTNA	18	+	gene:ENSG00000134769:t:34848296-34848383	gene:ENSG00000134769_1_CE_1	TRUE	FALSE	34848296-34848383	C1	34827593-34827676	C2_C1	34827676-34848296	78	FALSE	FALSE	TRUE	0.451	0.205	-0.25	1	0
gene:ENSG00000134769_1	gene:ENSG00000134769	DTNA	18	+	gene:ENSG00000134769:t:34848296-34848383	gene:ENSG00000134769_1_CE_1	TRUE	FALSE	34848296-34848383	A	34838094-34838171	C2_A	34838171-34848296	78	FALSE	FALSE	FALSE	0.092	0.065	-0.006	0.003	0.751
gene:ENSG00000134769_1	gene:ENSG00000134769	DTNA	18	+	gene:ENSG00000134769:s:34838094-34838171	gene:ENSG00000134769_1_CE_2	TRUE	FALSE	34838094-34838171	C2	34848296-34848383	C1_C2	34838171-34848296	93	FALSE	FALSE	FALSE	0.2	0.072	-0.121	0.672	0.025
gene:ENSG00000134769_1	gene:ENSG00000134769	DTNA	18	+	gene:ENSG00000134769:s:34838094-34838171	gene:ENSG00000134769_1_CE_2	TRUE	FALSE	34838094-34838171	A	34838745-34838837	C1_A	34838171-34838745	93	FALSE	FALSE	TRUE	0.442	0.65	0.198	0.951	0.002
gene:ENSG00000134769_1	gene:ENSG00000134769	DTNA	18	+	gene:ENSG00000134769:t:34848296-34848383	gene:ENSG00000134769_1_CE_2	TRUE	FALSE	34848296-34848383	C1	34838094-34838171	C2_C1	34838171-34848296	93	FALSE	FALSE	FALSE	0.092	0.065	-0.006	0.003	0.751
gene:ENSG00000134769_1	gene:ENSG00000134769	DTNA	18	+	gene:ENSG00000134769:t:34848296-34848383	gene:ENSG00000134769_1_CE_2	TRUE	FALSE	34848296-34848383	A	34838745-34838837	C2_A	34838837-34848296	93	FALSE	FALSE	TRUE	0.388	0.702	0.317	1	0
gene:ENSG00000170242_1	gene:ENSG00000170242	USP47	11	+	gene:ENSG00000170242:s:11841423-11842224	gene:ENSG00000170242_1_CE_1	TRUE	FALSE	11841423-11842224	C2	11880177-11880380	C1_C2	11842224-11880177	60	FALSE	FALSE	FALSE	0.081	0.19	0.107	0.576	0.029
gene:ENSG00000170242_1	gene:ENSG00000170242	USP47	11	+	gene:ENSG00000170242:s:11841423-11842224	gene:ENSG00000170242_1_CE_1	TRUE	FALSE	11841423-11842224	A	11873800-11873859	C1_A	11842224-11873800	60	FALSE	FALSE	FALSE	0.855	0.704	-0.153	0.901	0.001
gene:ENSG00000170242_1	gene:ENSG00000170242	USP47	11	+	gene:ENSG00000170242:t:11880177-11880380	gene:ENSG00000170242_1_CE_1	TRUE	FALSE	11880177-11880380	C1	11841423-11842224	C2_C1	11842224-11880177	60	FALSE	FALSE	TRUE	0.135	0.318	0.182	0.976	0
gene:ENSG00000170242_1	gene:ENSG00000170242	USP47	11	+	gene:ENSG00000170242:t:11880177-11880380	gene:ENSG00000170242_1_CE_1	TRUE	FALSE	11880177-11880380	A	11873800-11873859	C2_A	11873859-11880177	60	FALSE	FALSE	TRUE	0.815	0.628	-0.186	0.979	0
gene:ENSG00000170242_1	gene:ENSG00000170242	USP47	11	+	gene:ENSG00000170242:s:11841423-11842224	gene:ENSG00000170242_1_CE_2	TRUE	FALSE	11841423-11842224	C2	11884467-11884580	C1_C2	11842224-11884467	204	FALSE	FALSE	FALSE	0.061	0.105	0.033	0.054	0.429
gene:ENSG00000170242_1	gene:ENSG00000170242	USP47	11	+	gene:ENSG00000170242:s:11841423-11842224	gene:ENSG00000170242_1_CE_2	TRUE	FALSE	11841423-11842224	A	11880177-11880380	C1_A	11842224-11880177	204	FALSE	FALSE	FALSE	0.081	0.19	0.107	0.576	0.029
gene:ENSG00000170242_1	gene:ENSG00000170242	USP47	11	+	gene:ENSG00000170242:t:11884467-11884705	gene:ENSG00000170242_1_CE_2	TRUE	FALSE	11884467-11884580	C1	11841423-11842224	C2_C1	11842224-11884467	204	FALSE	FALSE	FALSE	0.071	0.108	0.035	0.024	0.475
gene:ENSG00000170242_1	gene:ENSG00000170242	USP47	11	+	gene:ENSG00000170242:t:11884467-11884705	gene:ENSG00000170242_1_CE_2	TRUE	FALSE	11884467-11884580	A	11880177-11880380	C2_A	11880380-11884467	204	FALSE	FALSE	FALSE	0.929	0.892	-0.035	0.024	0.475
gene:ENSG00000163743_1	gene:ENSG00000163743	RCHY1	4	-	gene:ENSG00000163743:s:75490581-75490701	gene:ENSG00000163743_1_CE_1	FALSE	FALSE	75490581-75490701	C2	75479033-75482666	C1_C2	75482666-75490581	29	FALSE	TRUE	TRUE	0.941	0.724	-0.211	0.996	0
gene:ENSG00000163743_1	gene:ENSG00000163743	RCHY1	4	-	gene:ENSG00000163743:s:75490581-75490701	gene:ENSG00000163743_1_CE_1	FALSE	TRUE	75490581-75490701	A	75488014-75488042	C1_A	75488042-75490581	29	FALSE	TRUE	TRUE	0.059	0.276	0.211	0.996	0
gene:ENSG00000163743_1	gene:ENSG00000163743	RCHY1	4	-	gene:ENSG00000163743:t:75479033-75482666	gene:ENSG00000163743_1_CE_1	FALSE	FALSE	75479033-75482666	C1	75490581-75490701	C2_C1	75482666-75490581	29	FALSE	TRUE	TRUE	0.928	0.734	-0.197	0.984	0
gene:ENSG00000163743_1	gene:ENSG00000163743	RCHY1	4	-	gene:ENSG00000163743:t:75479033-75482666	gene:ENSG00000163743_1_CE_1	FALSE	TRUE	75479033-75482666	A	75488014-75488042	C2_A	75482666-75488014	29	FALSE	TRUE	TRUE	0.072	0.266	0.197	0.984	0
