# Supplementary material for: Nuclear envelope transmembrane proteins involved in genome organization are misregulated in myotonic dystrophy type 1 muscle
Source: Front Cell Dev Biol. 2023 Jan 9;10:1007331. doi: 10.3389/fcell.2022.1007331 (PMC9868253; doi:10.3389/fcell.2022.1007331)
Supplement: Supplementary file 4 [file Table6.XLSX]

## Sheet: Sheet1
query	significant	p_value	term_size	query_size	intersection_size	precision	recall	term_id	source	term_name	effective_domain_size	source_order	parents	evidence_codes	intersection
query_1	TRUE	4.17346e-11	143	104	29	0.278846	0.202797	GO:0061061	GO:BP	muscle structure development	2976	17803		NAS IEA,ISS IEA,IMP,IDA IMP IBA IEA,TAS IEA,IEA,IBA IEA,IBA,IBA,IDA,IMP ISS,IBA,IEA,IMP,IEA,ISS IEA,IMP ISS IBA IEA,IEA,ISS,TAS,IEA,TAS IEA,IEA,ISS IEA,IEA,IMP TAS IEA,IBA TAS NAS,ISS,ISS IBA NAS IEA	FHL1,EHD2,MYOM2,MYLK2,EMD,CRYAB,LDB3,ACTN4,TNNT3,SYNE1,MYH11,DYSF,FLNB,TPM1,SYPL2,CASQ1,ACTA1,JPH2,AKAP6,OBSCN,PLPP7,SGCD,ATP2A2,TRIM72,PLEC,CAV3,NEB,RYR1,DMD
query_1	TRUE	5.43326e-10	92	104	23	0.221154	0.25	GO:0042692	GO:BP	muscle cell differentiation	2976	11884		ISS IEA,IMP,IEA,IBA,IBA,IDA,IMP ISS,IBA,IMP,IEA,ISS IEA,IMP ISS IBA IEA,ISS,TAS,IEA,IEA,IEA,IEA,IEA,IMP TAS IEA,IBA,ISS,ISS IBA IEA	EHD2,MYOM2,LDB3,ACTN4,TNNT3,SYNE1,MYH11,DYSF,TPM1,SYPL2,CASQ1,ACTA1,AKAP6,OBSCN,PLPP7,SGCD,ATP2A2,TRIM72,PLEC,CAV3,NEB,RYR1,DMD
query_1	TRUE	1.38602e-09	127	104	26	0.25	0.204724	GO:0003012	GO:BP	muscle system process	2976	1588		ISS TAS NAS IEA,IBA TAS IEA,IEA,IDA IBA IC,IBA IEA,TAS,TAS,IDA IBA IEA,IMP TAS NAS,ISS,TAS,IMP ISS IBA TAS,ISS IBA IEA,TAS IEA,ISS,IEA,IDA ISS IBA IEA,TAS,ISS IEA,IMP ISS IEA,IEA,ISS TAS,IBA IEA,ISS TAS,IMP ISS IBA IEA,IDA NAS	ATP1A2,MYOM2,TMEM38A,MYLK2,MYOM1,EMD,CRYAB,TNNT3,MYH8,MYH11,DTNA,TPM1,CASQ1,ACTA1,AKAP6,SGCD,ATP2A2,DES,TRIM72,CAV3,MYBPC1,RYR1,ANXA6,ASPH,DMD,MYH4
query_1	TRUE	1.79067e-09	61	104	19	0.182692	0.311475	GO:0055001	GO:BP	muscle cell development	2976	16729		IMP,IEA,IBA,IBA,IMP ISS,IBA,IMP,IEA,ISS IEA,IMP ISS IBA IEA,ISS,TAS,IEA,IEA,IEA,IMP TAS IEA,IBA,ISS,ISS IBA IEA	MYOM2,LDB3,ACTN4,TNNT3,MYH11,DYSF,TPM1,SYPL2,CASQ1,ACTA1,AKAP6,OBSCN,SGCD,ATP2A2,PLEC,CAV3,NEB,RYR1,DMD
query_1	TRUE	4.48361e-09	111	104	24	0.230769	0.216216	GO:0006936	GO:BP	muscle contraction	2976	2874		ISS TAS NAS IEA,IBA TAS IEA,IEA,IDA IBA IC,IBA IEA,TAS,TAS,IDA IBA IEA,IMP TAS NAS,ISS,TAS,IMP ISS IBA TAS,ISS IBA IEA,TAS,IEA,IDA ISS IBA,TAS,IMP ISS IEA,IEA,ISS TAS,IBA IEA,ISS TAS,IMP ISS IEA,IDA NAS	ATP1A2,MYOM2,TMEM38A,MYLK2,MYOM1,EMD,CRYAB,TNNT3,MYH8,MYH11,DTNA,TPM1,CASQ1,ACTA1,SGCD,ATP2A2,DES,CAV3,MYBPC1,RYR1,ANXA6,ASPH,DMD,MYH4
query_1	TRUE	1.63669e-06	76	104	18	0.173077	0.236842	GO:0051146	GO:BP	striated muscle cell differentiation	2976	15615		ISS IEA,IMP,IEA,IBA,IMP ISS,IMP,ISS IEA,IMP ISS IBA IEA,ISS,TAS,IEA,IEA,IEA,IEA,IMP IEA,IBA,ISS,IEA	EHD2,MYOM2,LDB3,TNNT3,MYH11,TPM1,CASQ1,ACTA1,AKAP6,OBSCN,PLPP7,SGCD,TRIM72,PLEC,CAV3,NEB,RYR1,DMD
query_1	TRUE	8.77117e-05	30	104	11	0.105769	0.366667	GO:0055002	GO:BP	striated muscle cell development	2976	16730		IMP,IEA,IBA,ISS,IMP,ISS IEA,IMP IBA,TAS,IEA,IMP,IBA	MYOM2,LDB3,TNNT3,MYH11,TPM1,CASQ1,ACTA1,OBSCN,PLEC,CAV3,NEB
query_1	TRUE	8.77117e-05	30	104	11	0.105769	0.366667	GO:0030239	GO:BP	myofibril assembly	2976	7767		IMP,IEA,IBA,ISS,IMP,ISS IEA,IMP IBA,TAS,IEA,IMP,IBA	MYOM2,LDB3,TNNT3,MYH11,TPM1,CASQ1,ACTA1,OBSCN,PLEC,CAV3,NEB
query_1	TRUE	0.000149034	76	104	16	0.153846	0.210526	GO:0007517	GO:BP	muscle organ development	2976	3381		NAS IEA,IDA IMP IBA IEA,TAS IEA,IEA,IEA,IMP,IEA,ISS IEA,IEA,TAS,ISS IEA,IEA,TAS,TAS,ISS,IBA NAS IEA	FHL1,MYLK2,EMD,CRYAB,FLNB,TPM1,CASQ1,ACTA1,JPH2,SGCD,TRIM72,PLEC,CAV3,NEB,RYR1,DMD
query_1	TRUE	0.000270952	311	104	32	0.307692	0.102894	GO:0003008	GO:BP	system process	2976	1584		ISS TAS NAS IEA,IBA TAS IEA,IEA,IEA,IDA IBA IC,IBA IEA,TAS,IEA,TAS,IEA,IDA IBA IEA,IMP TAS NAS,ISS,TAS,IMP ISS IBA TAS,ISS IBA IEA,TAS IEA,IEA,ISS,IBA IEA,IDA ISS IBA TAS IEA,TAS,ISS IEA,IEA,IMP ISS IEA,ISS IEA,IEA,ISS TAS,IBA IEA,ISS TAS,IMP ISS IBA IEA,IDA NAS	ATP1A2,MYOM2,TMEM38A,DNM1L,MYLK2,MYOM1,EMD,DNAH11,CRYAB,SLC25A12,TNNT3,MYH8,MYH11,DTNA,TPM1,CASQ1,ACTA1,ARL6IP5,AKAP6,SGCD,ATP2A2,DES,TRIM72,PLEC,CAV3,TMEM120A,MYBPC1,RYR1,ANXA6,ASPH,DMD,MYH4
query_1	TRUE	0.000350643	2493	104	104	1	0.0417168	GO:0009987	GO:BP	cellular process	2976	4273		IDA IGI ISS IBA TAS NAS IC IEA,IDA IEA,IGI ISS IBA IEA,IMP,ISS IBA IEA,IBA,IMP IBA IEA,IEA,TAS IEA,IDA ISS IBA IEA,IDA IMP IBA TAS IEA,IDA IMP ISS IEA,IEA,IDA IMP IGI IBA TAS IEA,IDA IMP ISS IBA IC IEA,IDA IBA NAS IEA,IDA IEA,IDA IMP IBA,IMP IGI,IMP IBA IEA,TAS IEA,IDA IBA TAS IEA,IMP IBA IEA,IDA IMP IBA TAS IEA,IDA IMP ISS IEA,IBA IEA,IDA IMP NAS IEA,IMP ISS IBA,IEP IBA NAS IEA,IMP IBA TAS IEA,I…	ATP1A2,FHL1,EHD2,MYOM2,RETSAT,RRP12,NDC1,SUGP2,PHKA1,PKM,PYGM,CAMK2A,TMEM38A,DNM1L,TFIP11,EEF1A2,MYLK2,RPRD1B,MYOM1,EMD,PHKB,GYS1,DNAH11,DNAJB6,UBTF,ENO3,CRYAB,MTCH2,COL12A1,NNT,THBS4,ERGIC1,KPNA1,FN1,SLC25A12,RBM25,LDB3,AHNAK,ACTN4,TNNT3,SYNE1,RBM39,MYBBP1A,MYH8,POSTN,MYH11,DTNA,DYSF,FHOD1,DHX9,FLNB,NUMA1,TPM1,UQCRC2,PELP1,SYPL2,CASQ1,ACTA1,ARL6IP5,CISD2,JPH2,AKAP6,SLC25A4,ATP5F1A,PFKM,SAR1B,RAN…
query_1	TRUE	0.0020891	142	104	20	0.192308	0.140845	GO:0098662	GO:BP	inorganic cation transmembrane transport	2976	22015		IDA IGI ISS IBA TAS IC IEA,IDA,IEA,TAS IEA,IEA,IMP,NAS,IMP ISS IBA IEA,IDA TAS,IDA ISS IC,IEA,IEA,IDA IBA IEA,IEA,IDA ISS IEA,IMP,IMP ISS IBA IEA,IEA,IDA ISS TAS,ISS IEA	ATP1A2,FHL1,TMEM38A,NNT,SLC25A12,AHNAK,ACTN4,CASQ1,JPH2,AKAP6,SLC25A4,ATP5F1A,ATP2A2,CYC1,CAV3,NDUFA4,RYR1,ANXA6,ASPH,DMD
query_1	TRUE	0.0027709	40	104	11	0.105769	0.275	GO:0010927	GO:BP	cellular component assembly involved in morphogenesis	2976	5048		IMP,IEA,IBA,ISS,IMP,ISS IEA,IMP IBA,TAS,IEA,IMP,IBA	MYOM2,LDB3,TNNT3,MYH11,TPM1,CASQ1,ACTA1,OBSCN,PLEC,CAV3,NEB
query_1	TRUE	0.00359322	60	104	13	0.125	0.216667	GO:0006941	GO:BP	striated muscle contraction	2976	2878		TAS NAS IEA,IEA,IDA IBA IC,IDA IBA IEA,IMP,TAS,IMP IBA,ISS IBA IEA,IEA,IDA ISS IBA,IMP ISS IEA,ISS TAS,IMP ISS IEA	ATP1A2,TMEM38A,MYLK2,TNNT3,MYH8,DTNA,TPM1,CASQ1,SGCD,ATP2A2,CAV3,ASPH,DMD
query_1	TRUE	0.00467227	19	104	8	0.0769231	0.421053	GO:0045214	GO:BP	sarcomere organization	2976	13185		IMP,IEA,IBA,IMP,ISS IEA,TAS,IEA,IMP	MYOM2,LDB3,TNNT3,TPM1,CASQ1,OBSCN,PLEC,CAV3
query_1	TRUE	0.00604063	151	104	20	0.192308	0.13245	GO:0098660	GO:BP	inorganic ion transmembrane transport	2976	22013		IDA IGI ISS IBA TAS IC IEA,IDA,IEA,TAS IEA,IEA,IMP,NAS,IMP ISS IBA IEA,IDA TAS,IDA ISS IC,IEA,IEA,IDA IBA IEA,IEA,IDA ISS IEA,IMP,IMP ISS IBA IEA,IEA,IDA ISS TAS,ISS IEA	ATP1A2,FHL1,TMEM38A,NNT,SLC25A12,AHNAK,ACTN4,CASQ1,JPH2,AKAP6,SLC25A4,ATP5F1A,ATP2A2,CYC1,CAV3,NDUFA4,RYR1,ANXA6,ASPH,DMD
query_1	TRUE	0.00609467	85	104	15	0.144231	0.176471	GO:0006816	GO:BP	calcium ion transport	2976	2772		ISS TAS IEA,ISS,IEA,IEA,IEA,IMP,IMP ISS IBA IEA,IDA TAS,ISS IC,IDA ISS IBA TAS IC IEA,IDA IEA,IMP ISS IBA TAS IEA,IEA,IDA ISS TAS,ISS IEA	ATP1A2,CAMK2A,TMEM38A,DNM1L,SLC25A12,AHNAK,CASQ1,JPH2,AKAP6,ATP2A2,CAV3,RYR1,ANXA6,ASPH,DMD
query_1	TRUE	0.00667067	63	104	13	0.125	0.206349	GO:0055074	GO:BP	calcium ion homeostasis	2976	16779		TAS,IEA,IEA,IMP ISS IBA IEA,IDA TAS,ISS IC,IEA,IDA IMP IBA IEA,IBA,IMP ISS IBA IEA,IBA IEA,IDA ISS TAS,ISS IEA	ATP1A2,TMEM38A,SYPL2,CASQ1,JPH2,AKAP6,SGCD,ATP2A2,CAV3,RYR1,ANXA6,ASPH,DMD
query_1	TRUE	0.00756343	20	104	8	0.0769231	0.4	GO:0070296	GO:BP	sarcoplasmic reticulum calcium ion transport	2976	18777		TAS,IEA,ISS IBA IEA,IC,ISS TAS IC IEA,ISS,ISS TAS,ISS IEA	ATP1A2,TMEM38A,CASQ1,AKAP6,ATP2A2,RYR1,ASPH,DMD
query_1	TRUE	0.0091961	185	104	22	0.211538	0.118919	GO:0034220	GO:BP	ion transmembrane transport	2976	9774		IDA IGI ISS IBA TAS NAS IC IEA,IDA,IEA,TAS IEA,IDA IBA IEA,IMP,NAS,IMP ISS IBA IEA,ISS IEA,IDA TAS,IDA ISS IC,IDA IEA,IEA,IDA IBA TAS IEA,IEA,IDA ISS IEA,IMP,ISS IEA,IMP ISS IBA IEA,IMP IEA,IDA ISS TAS,ISS IEA	ATP1A2,FHL1,TMEM38A,NNT,SLC25A12,AHNAK,ACTN4,CASQ1,ARL6IP5,JPH2,AKAP6,SLC25A4,ATP5F1A,ATP2A2,CYC1,CAV3,NDUFA4,TMEM120A,RYR1,ANXA6,ASPH,DMD
query_1	TRUE	0.0109205	28	104	9	0.0865385	0.321429	GO:0051283	GO:BP	negative regulation of sequestering of calcium ion	2976	15731		TAS,IEA,IMP ISS IBA IEA,IDA TAS,ISS IC,IMP ISS IBA IEA,IBA,IDA ISS TAS,ISS IEA	ATP1A2,TMEM38A,CASQ1,JPH2,AKAP6,RYR1,ANXA6,ASPH,DMD
query_1	TRUE	0.0112642	128	104	18	0.173077	0.140625	GO:0006091	GO:BP	generation of precursor metabolites and energy	2976	2122		TAS IEA,IBA IEA,IDA IMP IBA TAS IEA,TAS IEA,IDA IBA TAS IEA,IBA IEA,IBA TAS,IDA IBA IEA,IEA,TAS,TAS,IDA,IMP IBA IEA,IBA TAS IEA,IEA,IBA,IMP NAS,IEA	PHKA1,PKM,PYGM,PHKB,GYS1,ENO3,NNT,SLC25A12,MYBBP1A,UQCRC2,SLC25A4,ATP5F1A,PFKM,AGL,PLEC,CYC1,NDUFA4,ASPH
query_1	TRUE	0.0113394	203	104	23	0.221154	0.1133	GO:0030029	GO:BP	actin filament-based process	2976	7675		IEA,IEA,IMP,IDA,IEA,IBA IEA,IMP IBA,IBA IEA,IMP TAS,ISS,IDA IMP IBA IEA,TAS IEA,IMP ISS IBA,ISS IEA,IMP IBA,TAS,IEA,ISS,IEA,IMP ISS IEA,IBA NAS,IBA IEA,NAS	ATP1A2,EHD2,MYOM2,MYLK2,DNAJB6,LDB3,ACTN4,TNNT3,MYH8,MYH11,FHOD1,FLNB,TPM1,CASQ1,ACTA1,OBSCN,SGCD,ATP2A2,PLEC,CAV3,NEB,DMD,MYH4
query_1	TRUE	0.0115175	89	104	15	0.144231	0.168539	GO:0060537	GO:BP	muscle tissue development	2976	17302		IDA IMP IBA IEA,IEA,IMP,IEA,IMP,IEA,ISS IEA,IEA,ISS,IBA IEA,IEA,IEA,IBA,ISS,IBA IEA	MYLK2,EMD,MYH11,FLNB,TPM1,CASQ1,ACTA1,JPH2,AKAP6,SGCD,PLEC,CAV3,NEB,RYR1,DMD
query_1	TRUE	0.0117068	157	104	20	0.192308	0.127389	GO:0098655	GO:BP	cation transmembrane transport	2976	22008		IDA IGI ISS IBA TAS IC IEA,IDA,IEA,TAS IEA,IEA,IMP,NAS,IMP ISS IBA IEA,IDA TAS,IDA ISS IC,IEA,IEA,IDA IBA IEA,IEA,IDA ISS IEA,IMP,IMP ISS IBA IEA,IEA,IDA ISS TAS,ISS IEA	ATP1A2,FHL1,TMEM38A,NNT,SLC25A12,AHNAK,ACTN4,CASQ1,JPH2,AKAP6,SLC25A4,ATP5F1A,ATP2A2,CYC1,CAV3,NDUFA4,RYR1,ANXA6,ASPH,DMD
query_1	TRUE	0.0119392	66	104	13	0.125	0.19697	GO:0070588	GO:BP	calcium ion transmembrane transport	2976	18944		ISS TAS IEA,IEA,IEA,IMP,IMP ISS IBA IEA,IDA TAS,ISS IC,IDA IBA IEA,IDA,IMP ISS IBA IEA,IEA,IDA ISS TAS,ISS IEA	ATP1A2,TMEM38A,SLC25A12,AHNAK,CASQ1,JPH2,AKAP6,ATP2A2,CAV3,RYR1,ANXA6,ASPH,DMD
query_1	TRUE	0.0153784	29	104	9	0.0865385	0.310345	GO:0051282	GO:BP	regulation of sequestering of calcium ion	2976	15730		TAS,IEA,IMP ISS IBA IEA,IDA TAS,ISS IC,IMP ISS IBA IEA,IBA,IDA ISS TAS,ISS IEA	ATP1A2,TMEM38A,CASQ1,JPH2,AKAP6,RYR1,ANXA6,ASPH,DMD
query_1	TRUE	0.0213362	30	104	9	0.0865385	0.3	GO:0051208	GO:BP	sequestering of calcium ion	2976	15672		TAS,IEA,IMP ISS IBA IEA,IDA TAS,ISS IC,IMP ISS IBA IEA,IBA,IDA ISS TAS,ISS IEA	ATP1A2,TMEM38A,CASQ1,JPH2,AKAP6,RYR1,ANXA6,ASPH,DMD
query_1	TRUE	0.0246614	70	104	13	0.125	0.185714	GO:0072507	GO:BP	divalent inorganic cation homeostasis	2976	20307		TAS,IEA,IEA,IMP ISS IBA IEA,IDA TAS,ISS IC,IEA,IDA IMP IBA IEA,IBA,IMP ISS IBA IEA,IBA IEA,IDA ISS TAS,ISS IEA	ATP1A2,TMEM38A,SYPL2,CASQ1,JPH2,AKAP6,SGCD,ATP2A2,CAV3,RYR1,ANXA6,ASPH,DMD
query_1	TRUE	0.0249441	59	104	12	0.115385	0.20339	GO:0006874	GO:BP	cellular calcium ion homeostasis	2976	2817		TAS,IEA,IEA,IMP ISS IBA IEA,IDA TAS,ISS IC,IDA IMP IBA IEA,IBA,IMP ISS IBA IEA,IBA IEA,IDA ISS TAS,ISS IEA	ATP1A2,TMEM38A,SYPL2,CASQ1,JPH2,AKAP6,ATP2A2,CAV3,RYR1,ANXA6,ASPH,DMD
query_1	TRUE	0.0279888	2598	104	104	1	0.0400308	GO:0008150	GO:BP	biological_process	2976	3530		IDA IMP IGI ISS IBA TAS NAS IC IEA,IDA NAS IEA,IGI ISS IBA IEA,IMP IBA TAS IEA,ISS IBA IEA,IBA,IMP IBA NAS IEA,IEA,TAS IEA,IDA IMP ISS IBA IEA,IDA IMP IBA TAS IEA,IDA IMP ISS IEA,IEA,IDA IMP IGI IBA TAS IEA,IDA IMP ISS IBA IC IEA,IDA IBA NAS IEA,IDA IMP IBA IC IEA,IDA IMP IBA,IMP IGI IBA IEA,IMP IBA TAS IEA,TAS IEA,IDA IBA TAS IEA,IMP IBA IEA,IDA IMP IBA TAS IEA,IDA IMP ISS IEA,HEP IBA IEA,IDA IM…	ATP1A2,FHL1,EHD2,MYOM2,RETSAT,RRP12,NDC1,SUGP2,PHKA1,PKM,PYGM,CAMK2A,TMEM38A,DNM1L,TFIP11,EEF1A2,MYLK2,RPRD1B,MYOM1,EMD,PHKB,GYS1,DNAH11,DNAJB6,UBTF,ENO3,CRYAB,MTCH2,COL12A1,NNT,THBS4,ERGIC1,KPNA1,FN1,SLC25A12,RBM25,LDB3,AHNAK,ACTN4,TNNT3,SYNE1,RBM39,MYBBP1A,MYH8,POSTN,MYH11,DTNA,DYSF,FHOD1,DHX9,FLNB,NUMA1,TPM1,UQCRC2,PELP1,SYPL2,CASQ1,ACTA1,ARL6IP5,CISD2,JPH2,AKAP6,SLC25A4,ATP5F1A,PFKM,SAR1B,RAN…
query_1	TRUE	0.0370716	200	104	22	0.211538	0.11	GO:0006812	GO:BP	cation transport	2976	2768		IDA IGI ISS IBA TAS NAS IC IEA,IDA,ISS,IEA,IEA,TAS IEA,IEA,IMP,NAS,IMP ISS IBA IEA,IDA TAS,IDA ISS IC,IEA,IEA,IDA ISS IBA TAS IC IEA,IEA,IDA ISS IEA,IMP,IMP ISS IBA TAS IEA,IEA,IDA ISS TAS,ISS IEA	ATP1A2,FHL1,CAMK2A,TMEM38A,DNM1L,NNT,SLC25A12,AHNAK,ACTN4,CASQ1,JPH2,AKAP6,SLC25A4,ATP5F1A,ATP2A2,CYC1,CAV3,NDUFA4,RYR1,ANXA6,ASPH,DMD
query_1	TRUE	0.0379555	17	104	7	0.0673077	0.411765	GO:0014808	GO:BP	release of sequestered calcium ion into cytosol by sarcoplasmic reticulum	2976	5236		TAS,IEA,ISS IBA IEA,IC,ISS,ISS TAS,ISS IEA	ATP1A2,TMEM38A,CASQ1,AKAP6,RYR1,ASPH,DMD
query_1	TRUE	0.0379555	17	104	7	0.0673077	0.411765	GO:1903514	GO:BP	release of sequestered calcium ion into cytosol by endoplasmic reticulum	2976	26568		TAS,IEA,ISS IBA IEA,IC,ISS,ISS TAS,ISS IEA	ATP1A2,TMEM38A,CASQ1,AKAP6,RYR1,ASPH,DMD
