# Supplementary material for: Nuclear envelope transmembrane proteins involved in genome organization are misregulated in myotonic dystrophy type 1 muscle
Source: Front Cell Dev Biol. 2023 Jan 9;10:1007331. doi: 10.3389/fcell.2022.1007331 (PMC9868253; doi:10.3389/fcell.2022.1007331)
Supplement: Supplementary file 6 [file Table4.XLSX]

## Sheet: Sheet1
mNETs
TOR1AIP1
PLPP7
LBR
SUN2
TMX4
H2AX
MYBBP1A
COL1A2
MYH1
COL1A1
Q7TN00
MYH2
MYH4
TCHH
FBN1
ATP2A2
COL6A3
COL6A1
PYGM
ACTA1
CASQ1
NUP210
SUN1
SYNE1
TMEM201
TMEM109
TMEM38A
LMNA
SNRPD1
LMNB2
H2AC21
FYTTD1
FBL
H2AC20
RGD1564767
H2AC1
DSP
MYH7
H4C15
MYBPC2
MYH9
COL6A2
DYSF
PFKM
PGM1
SLC25A4
LDHA
UBC
CKM
RYR1
VDAC1P4
PKM
TMPO
SYNE2
SMPD4
LMNB1
MACROH2A1
EEF2
JUP
CENPV
H2AZ2
COL14A1
LAMB1
FABP4
MYOM2
LAMC1
RPN2
FGB
ARL6IP5
AHNAK
MYH11
ACTG1
HSPA8
HBB
ATP1A2
MYL1
DMD
ENO3
ALDOA
CAMK2A
CAND2
HHATL
CPT1B
RTN2
YWHAE
NRM
TMEM43
NDC1
LEMD2
TUBB
AAAS
NUP205
NUP155
KPNB1
RANBP2
VIM
NUP93
NOP56
NUP188
AHCTF1P1
FN1
SNRNP70
PLEC
SPTBN1
FLNA
PCYT1A
BANF1
RNPS1
H3C13
NEB
LAMA2
COL12A1
SAR1B
MYH8
TUBB6
EEF1A2
ACTN2
ENO1
POSTN
PKP1
LOC689183
OBSCN
RGD1309172
RPS5
RPL18
EMC1
HSP90AB1
TUBB4B
PHB2
ANXA6
ASPH
ATP5PO
AGL
SERPINH1
AQP1
EEF1A1
HBA2
RGD1565735
TPM1
MLRS
PHKA1
SGCD
AMPD1
ANXA2
FHL1
PGK1
CAV3
HRC
JPH2
ATP5F1B
ACSL1
SLC25A3
CYC1
HADHA
SLC25A11
EMD
SCCPDH
TMEM209
NCEH1
CKAP4
WFS1
KLHL31
URB2
TMX3
ARL6IP6
RNF121
DTNA
VKORC1L1
HNRNPU
HNRNPA2B1
HNRNPK
DHX9
NUP160
NUP133
PRPF8
NUP98
TPR
TUBA4A
NOP58
U2AF2
EFTUD2
SRSF1
SF3B1
HEATR1
CCAR1
U2SURP
POLR2A
PCBP1
EIF4A1
RBM39
PNN
CSE1L
UBTF
RRP12
NUMA1
PRPF4B
KPNA6
KPNA4
XPO1
KPNA1
SRSF4
PELP1
PRG2
TEX10
SLTM
TLN1
SMARCC1
PFN1
API5
ZC3H18
YWHAG
IPO7
SUGP2
FLNB
TLN2
HNRNPA3
NOLC1
HNRNPM
NPM1
HNRNPUL2
TFIP11
H2BC8
SPDYA
SRSF3
MFAP4
DES
DUSP3
EZR
GYS1
IPO9
CAND1
CAPN1
TUBA1A
TNNC2
LOC686736
DCN
FMOD
BGN
ASPN
MYBPC1
FABP3
MYOM1
LDB3
DNAH11
PHKB
KLHL41
THBS4
DDX3X
FHOD1
PLAA
COL4A2
LAMA5
CANX
RPN1
SURF4
RPL15
SLC4A1
CLTC
RETSAT
TGM2
NNT
SSR1
RPL6
CDS2
MTDH
UTP20
PCYOX1
TUBB3
FASN
ACTN4
SLC25A12
CISD2
DNM1L
DERL1
HSPB1
CEPT1
MYO1C
SPTB
RPL7
RS7
SLC37A4
PRSS3
DNAJB6
COL3A1
ELN
TRIM72
CAVIN4
CAVIN1
NEDD4
COL15A1
SAMM50
UQCRC1
EEF1G
MSN
ANXA11
GPI
NDUFA4
ACE
CHP1
DSC2
AKAP6
MYLK2
SGCG
PRELP
PLIN1
PTGIS
SNTA1
EHD2
TNNT3
SGCA
PGAM2
CAV1
MB
CRYAB
CACNA1C
ACTA2
SYPL2
DHRS7C
RGD1561333
SRL
SRRM2
TUBA1C
ATP5F1A
MTCH2
YWHAZ
MDH2
NDUFS3
UQCRC2
NDUFS1
AC007318.4-1
HMBS
HPRT1
LEMD3
PRPF38B
SRSF11
TMEM53
NOL9
TSPAN15
LPGAT1
TOR1AIP2
WDR43
WDR33
WDR75
NEPRO
RBM47
OTULINL
UTP15
KDM3B
STING1
ERGIC1
TMEM14C
ZMIZ2
INTS1
MOSPD3
ERLIN2
SCARA5
SLC39A14
CCAR2
TMEM74
MYORG
ALG2
SCAI
TYSND1
VWA2
NAT10
SLC25A22
TKFC
SLC22A24
TM7SF2
INTS13
NOC4L
ERG28
RBM25
SYNE3
TDRD9
APH1B
CTDNEP1
RNF213
NCLN
RPRD1B
MCAT
KCP
PPIA
RPS18
TMEM70
TMEM120A
mNETs
TOR1AIP1
PLPP7
LBR
SUN2
TMX4
H2AX
MYBBP1A
COL1A2
MYH1
COL1A1
Q7TN00
MYH2
MYH4
TCHH
FBN1
ATP2A2
COL6A3
COL6A1
PYGM
ACTA1
CASQ1
NUP210
SUN1
SYNE1
TMEM201
TMEM109
TMEM38A
LMNA
SNRPD1
LMNB2
H2AC21
FYTTD1
FBL
H2AC20
RGD1564767
H2AC1
DSP
MYH7
H4C15
