# Supplementary material for: Nuclear envelope transmembrane proteins involved in genome organization are misregulated in myotonic dystrophy type 1 muscle
Source: Front Cell Dev Biol. 2023 Jan 9;10:1007331. doi: 10.3389/fcell.2022.1007331 (PMC9868253; doi:10.3389/fcell.2022.1007331)
Supplement: Supplementary file 7 [file Table1.XLSX]

## Sheet: NormalizedCounts
external_gene_name	ensembl_gene_id	control1_M	control2_F	control3_M	control4_F	control5_M	control6_F	control7_M	control8_F	control9_M	control10_M	control11_F	DM1_2_F	DM1_3_M	DM1_4_F	DM1_5_F	DM1_6_F	DM1_7_F	DM1_8_M	DM1_9_M	DM1_10_M	DM1_11_M	DM1_12_M	DM1_13_F	DM1_14_F	DM1_15_M	DM1_16_F	DM1_17_F	DM1_18_F	DM1_19_F	DM1_20_M	DM1_21_M	DM1_22_F	DM1_23_F	DM1_24_F	DM1_25_F	DM1_26_F	DM1_27_F	DM1_28_F	DM1_29_F	DM1_30_M	DM1_31_F	DM1_32_F	DM1_33_M	DM1_34_M	DM1_35_M	DM1_36_F	DM1_37_M	DM1_38_F
OR4F16	ENSG00000284662	23.3518894476729	43.4303206812843	16.0969825364356	15.591492458574	32.9564426933566	23.5123921049295	14.3367734659583	8.53664004728519	10.8286222543011	25.2659637132032	21.6216196008859	15.2452705552793	7.93414081517074	8.30512190821707	9.7637851744118	19.0481977951616	10.1723131012877	31.7767419095122	19.1907888273416	22.478817348571	4.64557994423024	17.6753367423383	32.7822565612101	16.9327211239006	10.7321255452103	24.8766466824255	25.1857586901372	13.1144619647511	27.0901692784305	20.7183353583135	21.9570854066259	24.7015184479173	6.36316048223422	19.0929140812444	9.24859752049057	27.9426497789196	10.1676833959767	5.92656276426204	17.680843009591	11.5688410282133	29.695178035682	11.2399061973446	14.8572553453037	10.2883616475141	26.445281841875	18.5117859602305	9.07534547935603	21.7839692044766
TNFRSF4	ENSG00000186827	4.1209216672364	2.41279559340468	10.0606140852723	9.09503726750152	6.74109055091385	10.2227791760563	3.11668988390398	5.69109336485679	2.16572445086021	10.1063854852813	1.96560178189871	4.76414704852478	3.1736563260683	2.76837396940569	9.7637851744118	6.34939926505388	2.03446262025753	6.80930183775262	8.72308583060981	0	4.97740708310383	2.94588945705639	3.54402773634704	7.90193652448694	15.0249757632944	0	0	3.93433858942533	3.99691022140777	6.37487241794263	2.43967615629177	8.38087233054337	6.36316048223422	4.01956085920936	1.84971950409811	13.9713248894598	7.77528730280574	7.90208368568272	1.47340358413258	5.14170712365037	1.88540812924965	4.28186902755986	9.90483689686911	2.93953189928975	4.61743016286706	5.55353578806915	30.0919350104963	2.56281990640902
TNFRSF18	ENSG00000186891	0.686820277872733	0	0	1.94893655732175	0	0	3.11668988390398	0	0	2.52659637132032	0	0.952829409704956	1.58682816303415	3.2297696309733	1.62729752906863	1.26987985301078	0	2.26976727925087	3.48923433224392	7.49293911619032	4.31375280535665	1.10470854639615	2.2150173352169	1.12884807492671	2.14642510904205	2.07305389020213	0	1.31144619647511	1.33230340713592	0	0	3.96988689341528	0	0.50244510740117	0	3.99180711127422	1.79429706987825	0	0.491134528044194	0	0.471352032312412	2.67616814222491	0	1.46976594964488	2.93836464909722	3.7023571920461	0	0.427136651068169
ATAD3B	ENSG00000160072	164.150046411583	202.674829845993	156.945579730247	226.076640649323	143.060921691616	140.052074711972	119.057553565132	227.643734594272	203.57809838086	194.547920591665	261.425036992529	157.69326730617	176.137926096791	129.190785238932	205.039488662648	167.200847313086	187.170561063693	138.455804034303	153.526310618733	112.394086742855	217.678603101074	204.739317265419	175.429372949179	306.482252342601	124.492656324439	128.529341192532	130.508022303438	191.908293417524	144.332869106392	176.902709597908	136.621864752339	145.121420881514	182.940863864234	140.684630072327	179.422791897517	185.619030674251	150.720953869773	154.090631870813	179.755237264175	181.245176108676	154.132114566159	176.627097386844	245.97011627225	133.013818442861	150.276363482401	249.909110463112	179.596310538835	135.40231838861
THAP3	ENSG00000041988	72.116129176637	89.2734369559733	56.3394388775247	97.4468278660877	77.148036304903	60.3143971387323	93.5006965171194	96.7485872025655	88.7947024852687	103.590451224133	88.4520801854422	105.76406447725	84.1018926408099	69.6707448967098	78.1102813952944	80.8490173083528	71.2061917090136	97.5999930077876	76.7631553093663	95.5349737314265	83.6204389961443	94.6366988079365	126.255988107363	95.95208636877	100.881980124976	118.164071741521	93.8741914814205	87.429746431674	86.5997214638351	81.2796233287685	97.5870462516708	85.5731174802849	127.263209644684	96.9719057284257	83.2373776844152	133.725538227687	78.3509720513501	106.678129756717	98.7180401368831	87.4090211020563	76.3590292346108	91.524950464092	74.2862767265183	74.9580634318887	78.0765463902975	103.666001377291	10.0306450034988	88.417286771111
	ENSG00000260179	6.1813825008546	7.23838678021405	6.03636845116336	16.8907834967885	8.9881207345518	8.17822334084506	7.48005572136955	11.3821867297136	4.33144890172042	2.52659637132032	5.89680534569614	10.004708801902	4.76048448910245	4.61395661567615	3.25459505813727	8.04257240240158	12.2067757215452	13.6186036755052	8.72308583060981	11.2394086742855	13.2730855549435	14.7294472852819	10.6320832090411	12.4173288241938	12.8785506542523	2.07305389020213	4.57922885275222	9.18012337532577	10.6584272570874	7.96859052242828	0	6.61647815569213	6.36316048223422	8.54156682581988	7.39887801639246	1.99590355563711	9.56958437268398	9.8776046071034	15.22517036937	7.71256068547555	8.95568861393584	3.21140177066989	0	2.20464892446731	16.3708887592559	11.1070715761383	126.099537186842	9.82414297456789
	ENSG00000234396	0.686820277872733	0	0	0	0	0	0	0	0	0	3.93120356379743	0	0	0.461395661567615	0	0	0	0	0	0	0.995481416620765	0.736472364264097	0	0	0	0	0	0.43714873215837	0	0	0	0	0	0	0	1.99590355563711	0	0	0	1.28542678091259	0.471352032312412	0.535233628444982	0	0	0	0	0	0.854273302136338
MTND1P23	ENSG00000225972	460.169586174731	405.349659691987	265.600211851188	357.305035508988	328.066406811141	257.614035236619	317.279030181425	478.051842647971	576.082703928816	543.218219833869	322.358692231389	346.353490427751	245.958365270293	93.6633192982258	185.511918313824	140.533370399859	337.72079496275	397.209273868903	282.627980911758	136.746138870473	144.012978271137	123.359121014236	207.768626043345	191.339748700077	182.446134268574	234.25508959284	336.573320677288	207.645647775226	224.715174670259	188.058736329307	453.779765070269	291.125038850454	182.940863864234	134.152843676112	162.775316360634	313.356858235027	262.565471225517	195.576571220647	165.512335950894	284.079318581683	197.496501538901	354.324662030578	232.763667076424	476.939050659762	150.696129860843	194.37375258242	251.243774849541	106.784162767042
RPL7P7	ENSG00000224315	26.0991705591639	31.3663427142609	34.2060878899257	10.394328305716	20.9722817139542	43.9579504570422	13.0900975123967	34.1465601891408	32.4858667629032	45.4787346837657	33.4152302922782	42.4009087318705	33.3233914237171	27.6837396940569	37.4278431685786	23.7044239228678	44.7581776456657	22.6976727925087	40.1261948208051	20.6055825695234	38.8237752482098	43.8201056737138	25.2511976214727	33.8654422478012	23.6106761994626	31.0958083530319	22.8961442637611	36.2833447691447	31.5311806355502	14.3434629403709	19.5174092503342	25.5837155353429	22.2710616878198	38.1858281624889	11.0983170245887	37.9221675571051	25.1201589782955	39.5104184284136	25.0478609302539	43.7045105510281	31.1092341326192	32.6492513351439	39.6193475874764	24.2511381691405	25.60574908499	14.8094287681844	13.8518431000697	20.075422600204
MTCO3P12	ENSG00000198744	7618.21052216436	4330.96809016141	5114.81620095242	5646.71885208023	7810.67691832552	4846.1084684095	7964.38932932823	6035.40451343063	8071.65502835601	9593.48642190325	3361.1790470468	4024.75142659373	2272.3379294649	4851.57538138347	1256.27369244099	2781.0368780936	4219.47547441412	5985.37631538456	4290.01361149391	3686.52604516564	2015.1862143793	3130.37578430454	5409.07233259967	2840.74618055306	4986.14552830468	3368.71257157846	2800.19844345798	4264.3858822049	5633.86700764211	1694.12234506825	7994.81876416813	5231.42872843391	2090.29821841394	3433.70986397959	3976.89693381095	7165.29376473723	6235.7804168502	4855.83042485203	3667.79265543404	5475.91808668764	2339.3201363665	7748.04200536956	3230.62763452881	5105.9669090663	2990.83544640252	3674.58951310575	6170.27962643796	3830.56148677934
DDX11L17	ENSG00000279928	10.302304168091	21.7151603406422	4.02424563410891	14.9418469394668	21.7212917751669	6.64480646443661	16.8301253730815	0	4.33144890172042	30.3191564558438	15.7248142551897	6.66980586793469	6.3473126521366	19.8400134474074	6.50919011627453	20.7413709325093	16.2757009620602	20.4279055132579	22.6800231595855	18.7323477904758	28.8689610820022	11.7835578282256	3.98703120339042	22.5769614985341	15.0249757632944	14.5113772314149	13.7376865582567	17.4859492863348	14.2112363427832	14.3434629403709	2.43967615629177	20.731631554502	15.9079012055855	13.5660178998316	24.0463535532755	3.99180711127422	14.354376559026	11.8531255285241	12.2783632011049	6.42713390456296	14.1405609693724	11.7751398257896	16.5080614947819	16.9023084209161	10.9139258395039	12.9582501721613	44.8990776347088	24.7739257619538
	ENSG00000228037	6.1813825008546	9.65118237361874	2.01212281705445	4.54751863375076	11.2351509181898	4.08911167042253	5.61004179102716	0	4.33144890172042	2.52659637132032	0	4.76414704852478	3.1736563260683	3.69116529254092	4.8818925872059	2.96305299035848	2.03446262025753	4.53953455850175	0	3.74646955809516	2.9864442498623	5.52354273198073	3.10102426930366	1.12884807492671	0	0	4.57922885275222	3.93433858942533	1.7764045428479	0	4.87935231258354	4.41098543712809	4.77237036167566	1.00489021480234	7.39887801639246	1.99590355563711	1.79429706987825	3.95104184284136	5.40247980848614	3.21356695228148	1.41405609693724	9.0989716835647	4.95241844843456	2.93953189928975	3.77789740598214	5.55353578806915	0	3.41709320854535
PRDM16	ENSG00000142611	9.61548389021827	4.82559118680937	20.1212281705445	35.7305035508988	10.4861408569771	9.20050125845069	7.48005572136955	17.0732800945704	43.3144890172042	15.1595782279219	37.3464338560756	17.6273440795417	31.736563260683	18.9172221242722	29.2913555232354	15.2385582361293	20.3446262025753	15.8883709547561	36.6369604885612	39.3379303599992	20.9051097490361	43.8201056737138	28.3522218907763	47.976043184385	19.3178259813785	20.7305389020213	4.57922885275222	30.1632625189275	25.7578658712945	3.18743620897131	9.75870462516708	25.5837155353429	25.4526419289369	20.0978042960468	11.0983170245887	23.9508426676453	14.9524755823187	9.8776046071034	16.6985739535026	21.2095418850578	16.9686731632468	18.7331769955744	56.1274090822583	7.34882974822438	33.5813102753968	29.6188575363688	3.34354833449959	15.3769194384541
MTND2P28	ENSG00000225630	2741.09972899008	1225.70016144958	1975.90460634747	3442.47160574932	2175.12521776154	1512.46017909753	3067.4461837383	1553.6684886059	2274.01067340322	1750.93128532498	1802.45683400112	1714.61652276407	1305.9595781771	1014.60905978719	1339.26586642349	1426.92166149978	1765.91355438354	1654.66034657389	1620.7493473273	876.673876594267	1159.07219608544	2009.46484589459	1457.92441003976	1698.91635276469	1933.92902324689	1600.39760323604	1758.42387945685	1333.74078181519	1727.99751905529	986.511506676621	5108.68187127497	1546.49149425711	1143.7780966816	729.550295946498	982.201056676099	1716.47705784792	2342.1557752144	987.76046071034	1530.37518938571	1813.09447447721	2036.24077958962	2484.55450324161	1338.80378722681	2716.86235791855	1993.0507648448	1853.02977461907	1542.33108172845	1281.40995320451
PRKCZ	ENSG00000067606	0	0	2.01212281705445	5.19716415285801	3.74505030606325	0	6.23337976780796	0	4.33144890172042	5.05319274264064	3.93120356379743	19.5330028989516	26.9760787715805	1.38418698470284	30.918653052304	14.8152649517924	10.1723131012877	0	43.6154291530491	3.74646955809516	66.6972549135913	39.0330353059971	2.65802080226028	98.2097825186234	6.43927532712615	10.3652694510106	6.86884327912833	36.7204935013031	27.5342704141424	43.0303888211127	9.75870462516708	8.38087233054337	27.0434320494954	34.1662673032795	14.7977560327849	5.98771066691134	17.9429706987825	13.8286464499448	17.680843009591	1.92814017136889	24.5103056802454	19.8036442524643	19.8096737937382	2.20464892446731	26.445281841875	48.1306434965993	1.43294928621411	34.5980687365217
ACAP3	ENSG00000131584	319.371429210821	335.378587483251	295.782054107005	430.714979168108	226.20103848622	263.23656378345	242.47847296773	389.83989549269	262.052658554086	298.138371815798	432.432392017717	289.183725845454	303.084179139522	233.466204753213	455.643308139217	319.586429674379	356.030958545068	270.102306230854	300.074152572978	271.619042961899	453.275871701322	340.618468472145	353.073763233574	499.515273155068	330.549466792476	323.396406871532	359.469464941049	328.735846583094	277.119108684272	293.244131225361	231.769234847718	365.229594194206	418.3778017069	248.710328163579	253.411572061442	317.348665346301	231.464322014294	272.621887156054	324.148788509168	310.430567590391	275.740938902761	288.490925731845	381.336220529461	224.874190295666	343.788663944374	346.17039745631	98.3958509867023	273.794593334696
TP73-AS3	ENSG00000227589	0	0	0	1.2992910382145	0	0	0	0	0	0	0	0.952829409704956	1.58682816303415	0	1.62729752906863	0.423293284336925	2.03446262025753	0	0	0	7.30019705521895	3.31412563918844	0	0.564424037463353	0	0	0	0	0	0	0	0	0	2.00978042960468	0	0	2.392396093171	0	0	0	0.471352032312412	2.14093451377993	0	0	0	0	0	0.427136651068169
CAMTA1-IT1	ENSG00000237402	0.686820277872733	0	0	3.24822759553626	0	0.511138958802816	0	0	0	0	3.93120356379743	0.476414704852478	0	2.30697830783807	0	1.26987985301078	2.03446262025753	2.26976727925087	0	1.87323477904758	0.995481416620765	1.10470854639615	6.20204853860732	4.51539229970682	4.2928502180841	0	0	3.49718985726696	0	0	2.43967615629177	0.441098543712809	0	1.00489021480234	5.54915851229434	0	0.598099023292749	3.95104184284136	0.491134528044194	0	0.471352032312412	1.07046725688996	0	0	0.839532756884919	0	0	1.70854660427268
	ENSG00000284616	0	0	0	0	0	0	0	0	0	0	0	0	0	0	0	0	0	0	0	0	0	0	0	0	0	0	0	0	0	0	0	0	0	0	0	0	0	0	0	0	0	0	0	0	0	0	0	0
PUSL1	ENSG00000169972	37.0882950051276	43.4303206812843	36.2182107069802	44.8255408184003	30.7094125097187	25.045808981338	26.8035330015742	25.6099201418556	21.6572445086021	40.4255419411251	37.3464338560756	38.1131763881982	47.6048448910245	33.2204876328683	42.3097357557845	38.0963955903233	54.9304907469533	29.5069746302614	50.5938978175369	33.7182260228564	56.7424407473836	58.9177891411278	46.0723605725115	59.8289479711154	21.4642510904205	45.6071855844468	36.6338308220178	43.2777244836786	44.8542147069095	41.4366707166271	60.9919039072942	46.7564456335577	39.7697530139639	34.6687124106807	38.8441095860604	37.9221675571051	37.6802384674432	55.3145857997791	50.0957218605078	39.2055168178341	41.4789788434923	42.8186902755986	49.5241844843456	28.6604360180751	60.0265921172717	46.2794649005762	147.593776480053	49.5478515239076
PEX10	ENSG00000157911	133.24313390731	132.703757637258	150.909211279084	201.390110923248	119.841609794024	74.6262879852112	170.171267661157	153.659520851133	147.269262658494	186.968131477704	92.3832837492396	131.490458539284	114.251627738459	123.192641638553	170.866240552207	107.093200937242	130.205607696482	104.40929484554	127.357053126903	103.027912847617	117.46680716125	156.868613588253	141.318105986838	171.584907388859	139.517632087733	174.136526776979	139.666480008943	152.127758791113	138.559554342136	141.840911299223	109.78542703313	145.121420881514	195.667184828702	103.00124701724	153.526718840144	165.65999511788	94.4996456802543	100.751566992455	133.097457099977	127.257251310347	100.397982882544	158.96438764816	100.699175118169	135.953350342151	164.968186727887	172.159609430144	137.563131476555	117.035442392678
	ENSG00000269896	3.43410138936367	4.82559118680937	18.1091053534901	2.59858207642901	2.24703018363795	5.62252854683098	4.36336583746557	0	0	2.52659637132032	13.759212473291	3.33490293396735	12.6946253042732	0.461395661567615	6.50919011627453	9.31245225541236	4.06892524051506	9.0790691170035	3.48923433224392	1.87323477904758	12.6094312771964	6.99648746050892	6.20204853860732	9.03078459941365	4.2928502180841	4.14610778040425	2.28961442637611	6.55723098237555	3.10870794998382	7.96859052242828	7.31902846887531	7.49867524311775	3.18158024111711	3.01467064440702	3.69943900819623	7.98361422254845	8.37338632609849	1.97552092142068	6.87588339261872	6.42713390456296	3.7708162584993	6.42280354133979	8.25403074739093	0	8.39532756884919	9.25589298011525	0	7.26132306815888
MTCO1P12	ENSG00000237973	56357.0379008472	55199.9375859124	56671.4391423387	70532.6636549934	90469.18024357	33772.9955639373	78693.3028786916	65587.0054832921	75592.4462328248	88986.7241979016	46258.4723352044	69631.3440171236	43545.7384499831	45824.4329199108	51183.3891817957	43346.9254892385	67322.402566942	66411.1208236013	59147.7557830329	44826.5082626086	23922.4139228136	34603.8905073129	55781.6675597013	35203.6916406268	48311.7363543185	63673.8502375583	70808.6157501076	55405.5417599483	41572.7514151337	41019.1165732518	82163.4135915942	57063.5953044949	49384.4885026198	28805.178007309	48235.1355083665	98881.0539533738	47824.5960015115	40298.6512760605	44115.6678470417	62649.7731615084	37882.0914849163	86029.7068008473	57840.9458654167	78822.078113505	44061.6174459697	69628.380532215	51713.229140419	36805.0838125909
CPTP	ENSG00000224051	488.329217567514	415.000842065606	340.048756082203	536.60719878259	395.477312320279	346.041075109507	317.902368158206	395.530988857547	303.20142312043	394.14903392597	318.427488667592	297.282775827946	193.593035890166	171.639186103153	109.028934447598	145.612889811902	223.790888228328	315.497651815872	218.077145765245	149.858782323806	135.717299799298	214.313458000852	209.097636444475	233.671551509828	218.935361122289	155.47904176516	235.830285916739	304.692666314384	159.876408856311	160.965528553051	246.407291785469	295.977122831295	182.940863864234	147.216416468543	162.775316360634	365.250350681592	204.54986596612	298.303659134523	160.600990670452	276.366757896207	131.978569047476	289.561392988735	198.096737937382	232.22302004389	283.34230544866	238.802038886973	256.020272470254	137.965138295019
LINC01672	ENSG00000228750	0	0	0	2.59858207642901	0	1.02227791760563	0	0	0	0	0	0.476414704852478	0	0	0	1.26987985301078	0	0	1.74461716612196	0	0.663654277747177	0.368236182132048	0	1.12884807492671	0	0	2.28961442637611	0.87429746431674	0.888202271423949	0	0	0.441098543712809	1.59079012055855	0.50244510740117	0	0	1.1961980465855	0	0	0	0.471352032312412	0.535233628444982	0	0.734882974822438	0.41976637844246	0	0.47764976207137	0.854273302136338
	ENSG00000228463	75.5502305660007	135.116553230662	110.666754937995	125.381585187699	91.3792274679433	79.7376775732393	89.7606686564346	62.6020270134247	116.949120346451	111.170240338094	169.041753243289	83.3725733491836	244.371537107259	79.8214494511974	122.047314680148	180.32293912753	128.171145076224	233.78602976284	115.14473296405	161.098190998092	202.746381851763	232.357030925323	146.191144124315	89.1789979192098	70.8320285983877	138.894610643543	164.85223869908	109.724331771751	213.168545141748	92.4356500601681	129.302836283464	140.269336900673	120.90004916245	127.118612172496	122.081487270476	77.8402386698474	107.657824192695	110.629171599558	145.375820301082	140.754232509929	177.69971618178	85.6373805511972	80.8895013244311	99.9440845758516	143.140335048879	159.201359257982	106.993546703987	218.266828695834
	ENSG00000238260	0	0	0	0	0	0	0	0	0	2.52659637132032	0	0	1.58682816303415	0.92279132313523	0	1.26987985301078	2.03446262025753	0	1.74461716612196	0	3.31827138873588	3.68236182132048	1.32901040113014	0	0	2.07305389020213	0	1.74859492863348	0	1.59371810448566	0	0	0	1.00489021480234	1.84971950409811	0	0.598099023292749	7.90208368568272	0.982269056088389	0.642713390456296	1.88540812924965	1.07046725688996	0	0	0	0	0	1.70854660427268
	ENSG00000260972	0	2.41279559340468	0	0	0	0	0	0	0	0	0	0	0	0	0	0	0	2.26976727925087	0	0	0	0	1.77201386817352	0.564424037463353	0	0	0	0	1.7764045428479	3.18743620897131	0	0	0	0	0	0	0	0	0	0.642713390456296	0	0	0	0	0	0	0	1.28140995320451
SKI	ENSG00000157933	271.980830037602	306.425040362395	287.733562838787	412.524904633105	201.483706466203	217.74519645	193.234772802047	372.76661539812	231.732516242043	240.02665527543	483.538038347084	339.207269854964	358.623164845718	283.758331864083	463.779795784561	422.023404483915	333.651869722235	236.055797042091	259.947957752172	382.139894925706	443.652884673988	412.056287805762	333.581610683665	521.527810616138	321.963766356308	240.474251263447	171.721081978208	316.058533350501	377.930066490891	213.558226001078	265.924701035803	298.182615549859	318.158024111711	249.715218378381	283.007084127011	291.401919123018	239.837708340392	270.646366234633	340.847362462671	271.867764163013	267.256602321138	259.053076167371	364.828159034679	246.920679540339	333.714270861755	329.509790092103	673.963814282703	281.483053053924
MEGF6	ENSG00000162591	105.083502514528	159.244509164709	86.5212811333415	277.398636658796	89.881207345518	56.2252854683098	81.0339369815034	162.196160898419	129.943467051613	146.542589536579	167.076151461391	147.212143799416	165.030128955551	129.190785238932	177.375430668481	193.021737657638	207.515187266268	99.8697602870385	136.080138957513	146.112312765711	353.727730039245	236.775865110907	155.93722039927	309.304372529917	150.249757632944	199.013173459404	112.191106892429	222.071555936452	164.761521349143	232.682843254906	175.656683253007	150.855701949781	195.667184828702	128.123502387298	147.977560327849	125.741924005138	135.768478287454	128.408859892344	95.2800984405737	105.404996034833	178.171068214092	112.399061973446	302.097525354508	83.0417761549355	177.56117808116	222.141431522766	22.9271885794258	138.392274946087
	ENSG00000224340	6.86820277872734	4.82559118680937	4.02424563410891	6.49645519107251	3.74505030606325	6.64480646443661	1.87001393034239	0	0	2.52659637132032	5.89680534569614	6.19339116308221	1.58682816303415	10.6121002160551	9.7637851744118	4.23293284336925	6.10338786077259	9.0790691170035	0	0	2.9864442498623	2.94588945705639	3.10102426930366	9.595208636877	4.2928502180841	8.29221556080851	0	2.62289239295022	3.99691022140777	0	0	4.41098543712809	3.18158024111711	2.00978042960468	3.69943900819623	0	1.1961980465855	0	4.42021075239775	2.57085356182518	1.41405609693724	2.14093451377993	1.65080614947819	4.40929784893463	4.1976637844246	5.55353578806915	0	2.13568325534085
	ENSG00000270035	0	0	0	0	0.74901006121265	0.511138958802816	1.24667595356159	0	4.33144890172042	0	0	0	0	0.461395661567615	0	0.423293284336925	4.06892524051506	0	0	0	1.32730855549435	0	0	1.69327211239006	0	0	0	0	0	0	0	6.17537961197932	1.59079012055855	0	0	0	0	3.95104184284136	0	0.642713390456296	0	0.535233628444982	0	0	0.839532756884919	1.85117859602305	0	0
TAS1R3	ENSG00000169962	127.061751406456	241.279559340468	136.824351559703	182.550390869138	84.6381369170295	94.0495684197182	75.4238951904763	105.285227249851	177.589404970537	133.909607679977	171.007355025188	82.8961586443312	96.7965179450831	94.5861106213611	58.5827110464708	76.1927911806466	115.964369354679	106.679062124791	80.2523896416103	134.872904091426	118.794115716745	151.713307038404	110.750866760845	155.216610302422	105.17483034306	124.383233412128	82.42611934954	163.056477095072	95.0376430423626	63.7487241794263	119.544131658297	164.97085534859	76.3579257868106	70.3423150361637	133.179804295064	133.725538227687	97.4901407967181	104.702608835296	105.593923529502	133.041671824453	96.6271666240446	81.8907451520823	87.4927259223438	55.1162231116828	133.905474723145	122.177787337521	35.3460823932814	69.6232741241116
	ENSG00000226545	20.604608336182	16.8895691538328	44.266701975198	39.6283766655423	29.960402448506	34.7574491985915	16.2067873963007	17.0732800945704	15.1600711560215	7.57978911396096	15.7248142551897	23.8207352426239	11.107797141239	18.9172221242722	17.900272819755	24.9743037758786	50.8615655064383	9.0790691170035	26.1692574918294	29.9717564647613	25.2188625543927	18.0435729244704	25.2511976214727	29.3500499480944	10.7321255452103	24.8766466824255	6.86884327912833	28.8518163224524	22.2050567855987	12.7497448358853	7.31902846887531	23.3782228167789	17.4986913261441	20.0978042960468	25.8960730573736	31.9344568901938	14.9524755823187	23.7062510570482	15.22517036937	26.3512490087081	32.5232902295565	25.6912141653591	31.3653168400855	15.4325424712712	9.23486032573411	14.8094287681844	0	17.0854660427268
CICP7	ENSG00000233653	18.5441475025638	48.2559118680937	30.1818422558168	27.9347573216118	23.2193118975922	27.6015037753521	19.9468152569855	36.9921068715692	30.320142312043	10.1063854852813	39.3120356379743	25.2499793571813	19.0419379564098	22.6083874168131	35.8005456395099	21.5879575011832	24.4135514430904	29.5069746302614	15.7015544950977	22.478817348571	31.1917510541173	27.6177136599036	20.8211629510389	34.9942903227279	19.3178259813785	16.584431121617	0	17.4859492863348	18.208146564191	15.9371810448566	0	23.8193213604917	20.6802715672612	26.629590692262	24.0463535532755	15.9672284450969	23.3258619084172	29.6328138213102	30.4503407387401	23.1376820564267	26.8670658418075	18.1979433671294	21.4604799432164	18.3720743705609	31.9022447616269	29.6188575363688	66.3933169279205	17.0854660427268
WBP1LP6	ENSG00000268663	0.686820277872733	4.82559118680937	2.01212281705445	4.54751863375076	2.24703018363795	2.55569479401408	1.24667595356159	0	8.66289780344085	2.52659637132032	5.89680534569614	2.85848822911487	0	4.15256095410853	0	1.26987985301078	0	2.26976727925087	6.97846866448785	5.61970433714274	0.663654277747177	1.47294472852819	5.31604160452056	5.64424037463353	0	0	0	2.18574366079185	5.3292136285437	1.59371810448566	0	4.8520839808409	1.59079012055855	0.50244510740117	0	7.98361422254845	2.392396093171	11.8531255285241	1.47340358413258	0	2.82811219387447	0.535233628444982	0	2.20464892446731	0.41976637844246	3.7023571920461	0	1.28140995320451
LINC01345	ENSG00000226374	0	0	0	0	0	0	0	0	0	0	0	0	0	0	0	0	0	0	0	0	0	0	0	0	0	0	0	0	0	0	0	0	0	0	0	0	0	0	0	0	0	0	0	0	0	0	0	0
ERRFI1	ENSG00000116285	224.590230864384	236.453968153659	327.976019179876	130.578749340558	289.117883628083	256.080618360211	236.245093199922	173.578347628132	320.527218727311	202.127709705626	361.670727869364	405.905328534311	723.593642343572	286.988101495056	1070.76177412716	433.029029876675	170.894860101633	249.674400717596	272.160277915026	436.463703518086	751.588469548678	313.737227176505	450.534525983118	353.893871489522	317.670916138223	269.497005726277	389.234452483939	504.906785642917	541.803385568609	191.246172538279	319.597576474222	292.007235937879	367.472517849026	404.970756565343	397.689693381095	409.160228905608	299.647610669667	286.450533605999	501.448353133123	257.085356182518	700.429120016245	517.570918706298	407.749118921112	781.180602236252	765.653874279046	277.676789403457	748.954826927909	716.30816384132
EEF1DP6	ENSG00000229280	0	0	0	0	0	0	0	0	0	0	0	0	0	0	0	0	0	0	0	0	0	0	0	0	0	0	0	0	0	0	0	0	0	0	0	0	0	0	0	0	0	0	0	0	0	0	0	0
PEX14	ENSG00000142655	188.875576415002	188.198056285565	130.787983108539	185.798618464674	137.068841201915	120.628794277465	93.5006965171194	202.033814452416	114.783395895591	194.547920591665	135.626522951011	132.443287948989	144.401362836108	120.424267669147	131.811099854559	129.104451722762	126.136682455967	224.706960645837	160.504779283221	95.5349737314265	127.089794188584	159.446266863177	185.175449224133	184.566660250516	137.371206978691	126.45628730233	171.721081978208	188.848252292416	131.898037306457	148.215783717166	126.863160127172	157.03108156176	171.805333020324	116.06481980967	149.827279831947	161.668188006606	135.170379264161	144.21302726371	123.765901067137	131.756245043541	120.194768239665	145.583546937035	127.11207350982	155.795190662357	147.757765211746	162.903716450028	113.202993610915	103.794206209565
LINC01646	ENSG00000232596	0	0	0	0	0	0	0	0	0	0	0	0	0	0	0	0	0	0	0	0	0	0	0	0	0	0	0	0	0	0	0	0	0	0	0	0	0	0	0	0	0	0	0	0	0	0	0	0
LINC01777	ENSG00000235054	0	0	0	0	0	0	0	0	0	0	0	0	0	1.84558264627046	0	0	0	0	0	0	0.331827138873588	0	0	0	0	0	0	0	0	0	0	0	0	0	0	0	0	0	0	0	0	0	0	0	0	0	0	0
	ENSG00000232663	0	0	0	0	0	0	0	0	0	0	0	0	0	0	0	0	0	0	0	0	0	0	0	0	0	0	0	0	0	0	0	0	0	0	0	0	0	0	0	0	0	0	0	0	0	0	0	0
	ENSG00000284646	0	2.41279559340468	0	0	0	0	0.623337976780796	0	0	0	0	0	1.58682816303415	6.92093492351422	1.62729752906863	0.846586568673851	0	2.26976727925087	0	0	4.64557994423024	3.31412563918844	0	0.564424037463353	0	0	0	3.06004112510859	5.3292136285437	0	0	4.8520839808409	0	0.50244510740117	0	0	0	9.8776046071034	1.47340358413258	0	0.942704064624825	1.60570088533495	4.95241844843456	2.20464892446731	1.67906551376984	0	0	2.56281990640902
MTATP8P1	ENSG00000240409	19.9177880583093	9.65118237361874	8.04849126821782	12.3432648630378	23.2193118975922	11.245057093662	13.0900975123967	0	17.3257956068817	0	1.96560178189871	14.2924411455743	6.3473126521366	2.76837396940569	9.7637851744118	9.31245225541236	6.10338786077259	2.26976727925087	3.48923433224392	11.2394086742855	7.63202419409253	2.94588945705639	18.606145615822	4.51539229970682	10.7321255452103	2.07305389020213	11.4480721318806	6.99437971453392	5.3292136285437	11.1560267313996	7.31902846887531	9.26306941796898	6.36316048223422	4.01956085920936	7.39887801639246	13.9713248894598	10.1676833959767	0	10.8049596169723	19.2814017136889	10.8410967431855	27.8321486791391	1.65080614947819	15.4325424712712	10.4941594610615	1.85117859602305	3.34354833449959	6.40704976602254
MTCO2P12	ENSG00000229344	1224.60055544708	241.279559340468	241.454738046534	847.787402434963	543.781304440384	698.215817724647	910.073446099962	82.5208537904235	738.512037743332	4851.06503293501	204.422585317466	619.815531013074	52.3653293801269	471.546366122102	113.910827034804	569.329467433165	370.272196886871	637.804605469496	111.655498631806	625.660416201892	642.749167998141	557.877815930053	548.438292199705	362.360232051473	502.26347551584	379.368861906989	629.64396725343	453.32323524823	190.075286084725	145.028347508195	1761.44618484266	457.419189830183	435.876493033044	221.075847256515	366.244461811427	391.197096904874	700.373956275809	154.090631870813	391.925353379267	1113.1795922703	579.762999744267	899.19249578757	141.969328855124	818.659633952196	870.175702511219	625.698365455791	992.556205584307	734.675039837251
LINC02782	ENSG00000231510	0	0	0	0	0	0	0.623337976780796	0	0	0	0	0	1.58682816303415	0	0	0	0	0	0	0	0	0.368236182132048	0	0	2.14642510904205	0	0	0	0	0	0	0	0	0	0	0	0	0	0.491134528044194	0	0	0	0	0	0	0	0	0
PLCH2	ENSG00000149527	12.3627650017092	24.1279559340468	16.0969825364356	25.3361752451828	11.2351509181898	6.1336675056338	10.5967456052735	19.9188267769988	12.9943467051613	17.6861745992422	9.82800890949357	15.7216852601318	38.0838759128196	17.0716394780018	4.8818925872059	24.9743037758786	20.3446262025753	24.9674400717596	29.6584918240734	18.7323477904758	35.505503859474	37.5600905774689	36.3262842975572	33.8654422478012	10.7321255452103	10.3652694510106	9.15845770550444	20.108841679285	23.0932590570227	25.4994896717705	29.2761138755012	24.7015184479173	11.1355308439099	22.6100298330526	22.1966340491774	31.9344568901938	25.7182580015882	25.6817719784689	29.9592062106959	14.1396945900385	24.5103056802454	13.3808407111246	29.7145106906073	10.2883616475141	34.0010766538392	33.3212147284149	0	17.9397393448631
	ENSG00000284739	0	0	0	0	0	0	0	0	0	0	0	0	0	0	0	0	0	0	0	0	0	0	0	0	0	0	0	0	0	0	0	0	0	0	0	0	0	0	0	0	0	0	0	0	0	0	0	0
DNAJC11	ENSG00000007923	661.407927591442	417.41363765901	416.509423130272	469.044064795435	615.686270316799	535.162489866549	436.959921723338	463.824109235829	482.956552541827	674.601231142525	438.329197363413	550.735398809464	572.844966855328	434.634713196693	541.890077179855	414.827418650187	594.063085115199	624.18600179399	563.511344657394	578.829546725702	456.594143090058	517.371835895528	486.860810280675	511.932601979261	472.213523989251	460.217963624872	611.327051842421	469.060589605931	409.905348262153	560.988772778951	587.961953666316	483.885102452951	469.283085564774	435.619908116814	488.325949081902	662.639980471521	398.333949512971	561.047941683473	560.87563102647	505.172724898649	452.026598987604	522.923254990748	472.130558750761	623.180762649427	492.805728291448	520.181185482477	628.109437123852	460.026173200418
SPSB1	ENSG00000171621	58.3797236191824	72.3838678021405	80.4849126821781	78.6071078119774	89.881207345518	77.6931217380281	115.940863681228	187.806081040274	73.6346313292472	65.6915056543283	167.076151461391	77.1791821861014	122.185768553629	82.1284277590355	69.9737937499512	117.252239761328	93.5852805318464	102.139527566289	78.5077724754883	103.027912847617	84.2840932738915	102.737894814842	64.2355027212901	118.529047867304	75.1248788164718	116.091017851319	157.983395419952	120.215901343552	86.5997214638351	41.4366707166271	31.715790031793	80.2799349557312	76.3579257868106	97.4743508358269	75.8384996680227	55.8852995578391	78.3509720513501	45.4369811926757	73.179044678585	61.7004854838044	77.7730853315481	99.0182212623217	84.1911136233874	55.1162231116828	108.299725638155	79.6006796289911	64.9603676417064	81.5831003540203
	ENSG00000272235	3.43410138936367	0	4.02424563410891	1.94893655732175	0.74901006121265	2.55569479401408	1.87001393034239	2.8455466824284	0	5.05319274264064	13.759212473291	4.76414704852478	4.76048448910245	2.30697830783807	0	6.77269254939081	16.2757009620602	2.26976727925087	10.4677029967318	9.3661738952379	3.31827138873588	5.15530654984868	1.77201386817352	6.77308844956024	2.14642510904205	8.29221556080851	0	3.49718985726696	4.88511249283172	4.78115431345697	0	6.17537961197932	1.59079012055855	2.51222553700585	0	1.99590355563711	5.38289120963474	0	6.38474886457453	3.21356695228148	3.29946422618689	2.14093451377993	19.8096737937382	1.46976594964488	7.13602843352181	3.7023571920461	0	7.68845971922705
RPL23AP24	ENSG00000236679	4.1209216672364	24.1279559340468	0	15.591492458574	10.4861408569771	5.11138958802816	9.97340762849273	2.8455466824284	4.33144890172042	7.57978911396096	1.96560178189871	13.8160264407219	22.2155942824781	15.6874524932989	17.900272819755	10.1590388240862	18.3101635823178	11.3488363962544	3.48923433224392	9.3661738952379	36.1691581372211	13.9929749210178	4.87303813747718	4.51539229970682	12.8785506542523	6.21916167060638	6.86884327912833	12.6773132325927	7.99382044281555	9.56230862691394	2.43967615629177	9.70416796168179	14.317111085027	12.5611276850292	16.647475536883	21.9549391120082	10.1676833959767	1.97552092142068	15.7163048974142	10.2834142473007	20.2681373894337	11.2399061973446	14.8572553453037	5.8790637985795	29.8034128694146	5.55353578806915	10.5082947655701	17.0854660427268
	ENSG00000284694	0	0	0	0	0	0	0	0	0	0	0	0	0	0	0	0	0	0	0	0	0	0	0	0	0	0	0	0	0	0	0	0.441098543712809	0	0	0	0	0	0	0	0	0	0	0	0	0	0	0	0
LZIC	ENSG00000162441	462.23004700835	366.744930197512	392.363949325619	411.875259113997	428.433755013636	490.182261491901	457.530074957104	358.538881985978	353.013085490215	323.404335529001	330.221099358984	437.348699054575	404.641181573708	411.564930118313	450.761415552011	431.335856739327	404.858061431249	438.065084895419	334.966495895417	419.604590506658	332.158966012462	312.632518630109	448.319508647901	328.494789803671	296.206665047803	480.948502526893	457.922885275222	351.030431923171	290.442142755631	514.770947748867	468.41782200802	384.196831573856	461.329134961981	443.156584727832	438.383522471253	433.111071573253	381.587176860774	450.418770083915	430.724981094759	379.843613759671	468.523920118538	397.678585934622	318.60558684929	437.255370019351	323.639877779136	377.640433588702	392.150454660595	408.769775072238
	ENSG00000230021	79.6711522332371	101.337414922997	66.400052962797	50.6723504903656	72.6539759376271	68.4926204795774	49.8670381424637	45.5287469188544	56.3088357223655	53.0585237977267	88.4520801854422	53.3584469434775	61.8862983583318	37.8344442485444	45.5643308139217	71.9598583372773	56.9649533672109	74.9023202152788	69.7846866448785	50.5773390342846	72.3383162744423	88.0084475295596	77.9686101996349	72.2462767953092	27.9035264175467	70.4838322668723	70.9780472176594	57.7036326449048	82.6028112424273	55.780133656998	43.9141708132519	60.8715990323676	38.1789628934053	77.3765465397801	46.2429876024529	85.8238528923958	41.2688326071997	51.3635439569377	67.7765648700988	65.5567658265422	80.6011975254225	44.4243911609335	51.1749906338237	63.9348188095521	74.7184153627578	109.21953716536	10.0306450034988	90.5529700264519
MZT1P1	ENSG00000271264	0	2.41279559340468	4.02424563410891	3.24822759553626	2.24703018363795	2.04455583521126	0	5.69109336485679	0	2.52659637132032	9.82800890949357	3.33490293396735	4.76048448910245	3.2297696309733	0	3.3863462746954	2.03446262025753	4.53953455850175	0	0	1.99096283324153	3.68236182132048	4.87303813747718	2.82212018731677	0	2.07305389020213	0	3.49718985726696	1.33230340713592	3.18743620897131	0	0.882197087425617	6.36316048223422	3.01467064440702	3.69943900819623	1.99590355563711	2.392396093171	5.92656276426204	2.94680716826517	5.14170712365037	0.471352032312412	3.74663539911488	1.65080614947819	0	0	7.4047143840922	0	1.28140995320451
	ENSG00000287356	5.49456222298187	9.65118237361874	6.03636845116336	12.3432648630378	2.24703018363795	1.02227791760563	4.98670381424637	0	6.49717335258064	2.52659637132032	7.86240712759486	6.19339116308221	12.6946253042732	8.76651756978468	8.13648764534317	6.77269254939081	8.13785048103012	6.80930183775262	3.48923433224392	1.87323477904758	11.282122721702	11.7835578282256	5.75904507156394	6.77308844956024	0	10.3652694510106	0	6.12008225021718	11.9907306642233	4.78115431345697	0	6.61647815569213	6.36316048223422	12.0586825776281	3.69943900819623	7.98361422254845	3.58859413975649	9.8776046071034	15.22517036937	7.71256068547555	6.12757642006136	10.1694389404547	4.95241844843456	4.40929784893463	13.4325241101587	9.25589298011525	0	8.96986967243155
	ENSG00000224387	0	0	0	0	0	0	0	0	0	0	0	1.42924411455743	0	0	0	0	0	0	0	0	1.32730855549435	1.10470854639615	0	0.564424037463353	0	0	0	0	0	0	0	2.64659126227685	0	0	0	0	0	0	0.491134528044194	0.642713390456296	0	0.535233628444982	0	1.46976594964488	0.839532756884919	0	0	0.854273302136338
ESPN	ENSG00000187017	0	0	0	3.89787311464351	0	2.04455583521126	1.24667595356159	8.53664004728519	0	0	0	1.90565881940991	4.76048448910245	1.84558264627046	1.62729752906863	2.53975970602155	2.03446262025753	2.26976727925087	6.97846866448785	5.61970433714274	4.64557994423024	4.41883418558458	1.77201386817352	5.07981633717018	0	2.07305389020213	0	2.18574366079185	3.5528090856958	3.18743620897131	0	0.441098543712809	0	1.00489021480234	0	1.99590355563711	2.99049511646374	5.92656276426204	0.982269056088389	1.28542678091259	2.35676016156206	3.21140177066989	1.65080614947819	8.08371272304682	1.67906551376984	0	106.038247179844	0.854273302136338
	ENSG00000285629	0	0	0	0	0.74901006121265	2.04455583521126	0	0	0	0	0	0	0	0	1.62729752906863	0.423293284336925	0	2.26976727925087	1.74461716612196	0	1.99096283324153	1.47294472852819	0	1.69327211239006	0	0	0	0.87429746431674	0.444101135711975	6.37487241794263	0	0	0	0	0	0	0	0	0.491134528044194	0	0.471352032312412	0	1.65080614947819	0	0	0	0	0
HES3	ENSG00000173673	0	0	0	0	0	0	0	0	0	0	0	0	0	0	0	0	0	0	0	0	0	0	0	0	0	0	0	0	0	0	0	0	0	0	0	0	0	0	0	0	0	0	0	0	0	0	0	0
TP73-AS1	ENSG00000227372	223.216590308638	371.570521384321	334.012387631039	333.917796821127	188.001525364375	193.721665386267	202.584842453759	281.709121560411	359.510258842795	373.936262955407	285.012258375314	268.221478831945	374.491446476059	230.23643512224	346.614373691619	293.342246045489	270.583528494252	297.339513581865	423.941971367637	325.942851554279	314.903954791035	424.20808181612	276.877166902113	391.145857962104	326.256616574392	281.935329067489	270.174502312381	302.506922653592	371.712650590923	337.868238150959	265.924701035803	322.884133997776	326.111974714504	257.251894989399	308.903157184385	329.324086680124	275.723649737957	242.989073334744	309.414752667842	296.290873000353	286.582035645947	248.348403598472	313.653168400855	312.325264299536	315.66431658873	327.65861149608	114.158293135057	345.980687365217
SLC2A5	ENSG00000142583	787.782858720025	875.8448004059	1062.40084740475	916.649827460332	1239.61165130694	1035.56753053451	2045.79523979457	1641.88043576119	1429.37813756774	1541.22378650539	778.378305631891	609.810822211172	847.366239060235	515.378953971026	1051.23420377834	659.067643712593	775.130258318119	2006.47427485777	1584.11238683874	996.560902453312	620.848576832484	961.096435364646	1164.21311139	539.589379814966	957.305598632754	1704.05029774615	2053.78414045937	1464.44825273054	1070.72783820157	1611.249003635	1446.72796068102	975.26888014902	1194.68338053947	1237.52229952908	991.449654196589	1083.77563071095	1016.76833959767	1145.80213442399	862.92336577365	2089.46123237342	1128.41676535592	1296.33584809375	1205.08848911908	1383.78464159065	1237.89105002681	584.972436343284	1879.07416398877	921.333756354041
NDUFB4P8	ENSG00000223663	1.37364055574547	7.23838678021405	0	0	1.4980201224253	0	0	0	0	0	0	0	0	1.38418698470284	0	1.26987985301078	0	0	0	0	2.32278997211512	1.84118091066024	0	0	0	0	0	3.49718985726696	0	0	2.43967615629177	0.882197087425617	0	0	3.69943900819623	5.98771066691134	1.79429706987825	0	0.491134528044194	2.57085356182518	2.35676016156206	0.535233628444982	0	0	0	0	0	1.70854660427268
DVL1	ENSG00000107404	2028.18028055818	2866.40116496476	2579.54145146381	3141.68573040267	2056.78162808994	1535.46143224366	2234.66664675915	3352.05399190065	2027.11808600516	2809.57516490819	2643.73439665377	1838.48434602571	1042.54610311344	1240.23153829375	1222.10044433054	857.168900782274	1582.81191856036	2437.73005791544	870.563965894859	1019.03971980188	617.198478304874	724.688806435871	1411.85204946725	1074.66336733022	1498.20472611135	2261.70179421052	1930.14496143506	1464.44825273054	918.845249788076	1252.66243012573	1341.82188596047	1915.69097534473	1301.2663186169	812.453738667691	1535.26718840143	1894.11247429962	1039.4961024828	1918.23081469948	892.391437456301	1702.54777131873	1135.95839787291	1044.24080909616	1340.45459337629	1087.62680273721	936.079023926685	1355.06273228887	1137.761733254	656.936169342844
LINC02781	ENSG00000284674	0	0	0	0	0	0	0	0	0	0	0	0	0	0	0	0	0	0	0	0	0	0	0	0	0	0	0	0	0	0	0	0	0	0	0	0	0	0	0	0	0	0	0	0	0	0	0	0
MTHFR	ENSG00000177000	606.462305361624	984.420602109111	664.00052962797	687.324959215472	535.542193767045	455.935951252112	508.020451076349	645.939096911246	628.060090749461	669.548038399884	776.412703849992	657.452292696419	820.390160288655	740.540036816022	914.541211336572	813.146399211234	769.026870457347	642.344140027997	779.843873256517	874.80064181522	1019.70479775854	1146.31923497707	851.89566712442	1232.1376737825	669.68463402112	642.646705962659	563.245148888523	884.789033888541	778.06518976738	659.799295257062	758.73928460674	738.840060718955	809.712171364304	798.887720767859	758.384996680227	642.68094491515	740.446590836423	677.603676047294	919.894971026776	738.477685634284	606.158713553762	827.471189575943	747.815185713618	687.115581458979	1014.99510307387	816.369760846165	519.682941133651	833.343606233998
	ENSG00000272161	0	0	0	0	0	0	0	0	0	0	0	0	0	0	1.62729752906863	0	0	0	0	0	0.331827138873588	0.736472364264097	0	1.12884807492671	0	0	0	0	0	0	0	2.20549271856404	0	0	0	0	1.1961980465855	0	0	0	0	0	0	0	0	0	0	0.854273302136338
	ENSG00000237094	257.557604202275	294.361062395371	227.369878327153	192.295073655746	221.706978118945	271.925926083098	192.611434825266	207.724907817273	268.549831906666	199.601113334305	231.941010264048	320.627096365718	247.545193433327	243.616909307701	219.685166424266	233.234599669646	199.377336785238	195.199986015575	291.351066742368	294.09786031047	265.129883959997	301.95366934828	227.703782060297	345.991934965035	240.39961221271	281.935329067489	185.458768536465	290.266758153158	217.165455363156	227.901688941449	243.967615629177	175.557220397698	205.211925552054	251.724998807986	192.370828426204	231.524812453905	239.2396093171	140.261985420868	249.987474774495	208.881851898296	264.428490127263	252.630272626032	300.44671920503	204.297467000638	245.143565010396	214.736717138674	93.6193533659886	345.126414063081
KCNAB2	ENSG00000069424	65.2479263979097	72.3838678021405	74.4485442310148	54.5702236050091	66.6618954479259	35.7797271161971	37.4002786068477	56.9109336485679	145.103538207634	101.063854852813	115.970505132024	80.9904998249212	39.6707040758537	52.5991054187081	26.0367604650981	56.2980068168111	44.7581776456657	122.567433079547	69.7846866448785	73.0561563828556	84.615920412765	65.5460404195046	50.059391775902	63.2154921958955	64.3927532712615	51.8263472550532	57.2403606594028	31.4747087154026	43.5219112997735	33.4680801941988	46.3538469695436	41.463263109004	47.7237036167566	40.1956085920936	29.5955120655698	27.9426497789196	48.4460208867127	21.7307301356275	74.1613137346734	53.9879247983289	55.6195398128647	55.1290637298332	75.9370828759965	40.4185636152341	53.3103300621924	53.6841792846684	38.689630727781	36.3066153407944
MTCYBP45	ENSG00000224338	0	0	0	0	0	0	0	0	0	0	0	0	0	0	0	0	0	0	0	0	0	0.368236182132048	0	0	0	0	0	0	0	0	0	0	0	0	0	0	0	0	0.982269056088389	0	0	0	0	0	0	0	0	0
ENO1	ENSG00000074800	1037.7854398657	1264.30489094405	1173.06760234275	1214.83712073056	1185.68292689963	1196.57630255739	1154.42193299803	1846.75979689603	1188.98272352226	2160.23989747887	1043.73454618822	1125.76794756641	1466.22922264355	1034.44907323459	1191.18179127824	1137.81234829766	1090.47196445804	1300.57665101075	1364.29062390737	1367.46138870473	1264.59322624725	1596.67208572456	1755.62273989292	1237.78191415713	1249.21941346247	1415.89580700805	993.692661047232	1031.67100789375	1508.16745687787	1842.33812878542	1149.08746961342	1461.80057386425	1784.8665152667	1506.33043198871	1476.0761642703	1291.34960049721	1013.77784448121	1299.89276629481	1800.00804528197	1430.03729376526	1755.31496833142	1910.78405354859	1139.05624313995	1642.46344872815	1882.65220731443	1188.4566586468	1144.92647968507	1658.99875274877
LNCTAM34A	ENSG00000234546	1.37364055574547	0	4.02424563410891	0	0	0.511138958802816	2.49335190712318	0	0	0	7.86240712759486	3.33490293396735	12.6946253042732	0	3.25459505813727	2.11646642168463	4.06892524051506	0	12.2123201628537	1.87323477904758	15.5958755270587	8.46943218903711	0.44300346704338	6.20866441209688	4.2928502180841	0	2.28961442637611	2.62289239295022	3.10870794998382	1.59371810448566	0	0.882197087425617	11.1355308439099	2.00978042960468	3.69943900819623	0	2.99049511646374	0	3.43794169630936	1.28542678091259	2.35676016156206	2.14093451377993	4.95241844843456	2.93953189928975	3.77789740598214	9.25589298011525	0	5.97991311495437
PLEKHM2	ENSG00000116786	1164.84719127216	1387.35746620769	1328.00105925594	1578.63861143062	1348.96712024398	974.230855478168	1371.34354891775	1647.57152912604	1269.11452820408	1978.32495874381	1678.6239217415	1184.84337096811	942.575928842284	1038.14023852713	1799.79106714991	989.236405495395	1336.6419415092	1448.11152416206	1015.36719068298	1125.8141022076	882.992016542619	961.096435364646	1184.591270874	1340.50708897546	1354.39424380553	1154.69101684258	1431.00901648507	1102.05195377125	822.919404474289	1090.10318346819	1227.15710661476	1120.39030103053	1404.6676764532	814.463519097296	1496.42307881537	1447.03007783691	834.348137493385	1254.45578510213	1231.2742618068	964.712799074901	1035.08906295806	1260.47519498793	1013.59497577961	1158.17556832016	1173.66679412512	1517.9664487389	1443.45758097968	858.971805298088
	ENSG00000287727	8.92866361234553	21.7151603406422	18.1091053534901	20.1390110923248	20.9722817139542	14.3118908464789	8.72673167493114	19.9188267769988	23.8229689594623	12.6329818566016	35.3808320741769	27.1556381765912	11.107797141239	18.4558264627046	19.5275703488236	33.0168761782802	14.2412383418027	24.9674400717596	10.4677029967318	29.9717564647613	25.8825168321399	29.8271307526959	27.0232114896462	27.6567778357043	19.3178259813785	14.5113772314149	18.3169154110089	19.2345442149683	24.4255624641586	20.7183353583135	12.1983807814588	28.2303067976198	17.4986913261441	26.1271455848608	14.7977560327849	11.9754213338227	20.9334658152462	23.7062510570482	28.4858026265633	23.780395446883	22.6248975509958	20.8741115093543	26.412898391651	21.3116062698507	26.8650482203174	14.8094287681844	0	20.075422600204
B3GALT6	ENSG00000176022	74.863410288128	132.703757637258	96.5818952186138	130.578749340558	82.3911067333915	78.2042606968309	72.3072053065723	122.358507344421	64.9717335258064	123.803222194696	64.8648588026576	78.1320115958064	77.7545799886733	75.6688884970888	105.774339389461	84.2353635830482	85.4474300508163	111.218596683293	104.677029967318	97.4082085104741	114.148535772514	152.081543220536	102.333800887021	102.72517481833	120.199806106355	103.652694510106	121.349564597934	140.324743022837	105.69607029945	121.12257594091	143.940893221214	134.976154376119	116.127678800775	85.9181133656	79.5379386762189	83.8279493367587	93.3034476336688	128.408859892344	84.9662733516456	84.8381675402311	100.397982882544	109.187660202776	125.461267360342	95.5347867269169	167.906551376984	125.880144529567	84.5440078866325	112.764075881997
	ENSG00000223989	0	0	0	0	0	0	0	0	0	0	0	0	0	0	0	0	0	0	0	0	0	0	0	0	0	0	0	0	0	0	0	0	0	0	0	0	0	0	0	0	0	0	0	0	0	0	0	0
	ENSG00000228423	32.2805530600185	36.1919339010703	24.1454738046534	35.0808580317916	26.9643622036554	42.4245335806337	33.0369127693822	22.7643734594272	30.320142312043	17.6861745992422	21.6216196008859	22.3914911280665	26.9760787715805	35.5274659407063	17.900272819755	29.6305299035848	26.4480140633479	31.7767419095122	36.6369604885612	13.1126434533331	27.2098253876343	18.4118091066024	31.8962496271234	36.687562435118	27.9035264175467	26.9497005726277	43.5026741011461	32.3490061797194	29.7547760927023	30.2806439852275	19.5174092503342	19.8494344670764	22.2710616878198	36.1760477328842	29.5955120655698	17.963132000734	28.7087531180519	69.1432322497238	19.1542465937236	35.3492364750963	22.1535455186834	24.0855132800242	33.0161229895637	24.2511381691405	13.8522904886012	18.5117859602305	0	26.0553357151583
	ENSG00000286448	0	2.41279559340468	4.02424563410891	0	0	0.511138958802816	0	0	0	0	0	0	4.76048448910245	0	0	3.80963955903233	0	2.26976727925087	3.48923433224392	0	1.99096283324153	2.94588945705639	1.32901040113014	1.12884807492671	0	2.07305389020213	2.28961442637611	0	1.33230340713592	0	0	0	0	3.01467064440702	1.84971950409811	0	2.392396093171	0	2.45567264022097	1.92814017136889	3.29946422618689	0	0	1.46976594964488	0	0	0	2.13568325534085
DHRS3	ENSG00000162496	730.089955378716	868.606413625686	458.764002288415	648.995873588144	622.427360867712	524.428571731689	517.993858704841	816.67189785695	617.23146849516	510.372467006704	628.992570207589	614.098554554844	393.533384432469	707.319549183154	322.204910755589	542.238697235602	632.717874900092	755.832503990541	558.277493159028	872.927407036172	360.696099955591	433.045750187289	580.334541826828	492.742184705507	742.663087728549	480.948502526893	547.21784790389	694.192186667491	478.741024297509	438.272478733556	524.53037360273	910.86849276695	529.733110145999	592.88522673338	715.84144808597	536.898056466383	744.633283999472	543.268253390687	443.003344295863	527.024980174163	518.958587575966	661.013531129553	536.51199858041	475.469284710117	462.162782665148	590.525972131353	736.058283351982	529.64944732453
	ENSG00000237365	0	0	0	0	0	0.511138958802816	2.49335190712318	0	2.16572445086021	0	5.89680534569614	0	0	0.92279132313523	4.8818925872059	0.423293284336925	0	2.26976727925087	0	0	0.995481416620765	1.10470854639615	1.77201386817352	0.564424037463353	0	0	2.28961442637611	0.43714873215837	1.33230340713592	0	0	0.441098543712809	0	0	3.69943900819623	0	0	0	0	1.28542678091259	0	0	0	1.46976594964488	0	0	0	0
CA6	ENSG00000131686	0.686820277872733	0	0	11.6936193439305	0.74901006121265	2.55569479401408	1.24667595356159	0	2.16572445086021	0	0	0.952829409704956	1.58682816303415	0	1.62729752906863	2.11646642168463	0	0	0	1.87323477904758	1.99096283324153	1.84118091066024	0	1.12884807492671	0	2.07305389020213	0	1.74859492863348	0.888202271423949	1.59371810448566	0	3.08768980598966	0	2.51222553700585	0	0	1.79429706987825	0	1.96453811217678	0.642713390456296	2.82811219387447	2.14093451377993	3.30161229895637	1.46976594964488	1.67906551376984	0	0	0.854273302136338
	ENSG00000229305	1.37364055574547	0	0	3.89787311464351	0.74901006121265	0	0	0	0	2.52659637132032	1.96560178189871	0	4.76048448910245	0.461395661567615	0	2.11646642168463	0	6.80930183775262	10.4677029967318	1.87323477904758	2.9864442498623	0	0	2.82212018731677	0	0	0	1.74859492863348	3.5528090856958	0	0	0	0	4.52200596661053	0	0	0.598099023292749	5.92656276426204	2.94680716826517	0	0	10.7046725688996	6.60322459791274	1.46976594964488	4.61743016286706	0	0	5.97991311495437
	ENSG00000284703	1.37364055574547	0	2.01212281705445	1.2992910382145	0	0	0.623337976780796	0	6.49717335258064	0	0	0	0	0.461395661567615	3.25459505813727	0	6.10338786077259	2.26976727925087	0	0	0.663654277747177	0.368236182132048	0.886006934086761	0.564424037463353	0	0	2.28961442637611	1.74859492863348	2.22050567855987	0	2.43967615629177	1.76439417485123	1.59079012055855	0	1.84971950409811	0	0.598099023292749	11.8531255285241	0.491134528044194	12.2115544186696	4.24216829081171	0.535233628444982	0	0.734882974822438	0.41976637844246	1.85117859602305	0	0.854273302136338
RPL22P3	ENSG00000226457	7.55502305660007	12.0639779670234	18.1091053534901	8.44539174839427	11.2351509181898	19.423280434507	6.85671774458875	25.6099201418556	4.33144890172042	7.57978911396096	5.89680534569614	15.2452705552793	7.93414081517074	13.8418698470284	9.7637851744118	13.1220918144447	28.4824766836054	9.0790691170035	5.23385149836589	0	8.29567847183971	8.83766837116916	16.3911282806051	26.5279297607776	10.7321255452103	4.14610778040425	4.57922885275222	18.3602467506515	12.8789329356473	7.96859052242828	9.75870462516708	10.5863650491074	7.95395060279277	20.0978042960468	16.647475536883	7.98361422254845	11.961980465855	11.8531255285241	11.2960941450165	8.99798746638815	11.3124487754979	8.56373805511972	9.90483689686911	16.9023084209161	8.81509394729165	9.25589298011525	0	19.2211492980676
LRRC38	ENSG00000162494	45.3301383396004	188.198056285565	86.5212811333415	165.009961853242	77.148036304903	90.9827346669013	68.5671774458875	128.049600709278	62.8060090749461	391.622437554649	68.796062366455	174.367781976007	204.700833031405	143.494050747528	221.312463953334	154.502048782978	248.204439671419	274.641840789356	167.483247947708	172.337599672377	144.344805410011	191.851050890797	155.051213465183	217.303254423391	107.321255452103	55.9724550354574	144.245708861695	75.1895819312396	169.646633841974	132.27860267231	219.570854066259	155.266687386909	340.429085799531	121.089270883682	260.810450077834	147.696863117146	350.486027649551	124.457818049503	253.425416470804	217.879839364684	167.801323503219	163.781490304165	77.5878890254747	155.060307687534	176.301878945833	222.141431522766	52.5414738278507	196.909996142426
NMNAT1	ENSG00000173614	572.121291467987	407.762455285392	432.606405666708	595.724941021349	607.447159643459	739.618073387675	449.426681258954	355.69333530355	571.751255027096	535.638430719908	353.808320741769	566.933498774449	298.32369465042	318.363006481654	462.152498255492	295.035419182837	514.719042925155	615.106932676987	355.90190188888	425.224294843801	190.46877771344	236.775865110907	324.278537875754	261.892753382996	375.624394082359	522.409580330936	364.048693793802	292.452501813949	273.122198462864	471.740558927754	551.36681132194	428.306685945137	349.973826522882	298.452393796295	412.48744941388	459.057817796536	404.913038769191	566.974504447735	238.200246101434	570.086777334735	463.339047763101	332.915316892779	265.779790065988	490.901827181389	272.848145987599	377.640433588702	467.1414673058	264.397587011197
MTATP6P1	ENSG00000248527	4110.61936306831	2946.02341954712	3102.69338389797	4525.43068610111	4383.20687821643	1949.99512783274	3685.17411872806	3067.49932365781	4431.07222645999	4585.77241394638	2457.00222737339	2090.50772489267	1778.83437076128	1420.63724196669	1786.77268691736	2247.68733982907	2703.80082232226	2362.82773770016	1831.84802442806	1944.41770065139	1895.06479010706	2110.36155979877	2152.55384636378	2500.96291000012	2962.06665047803	1944.5245490096	2749.82692607771	2225.96134415042	2341.30118747353	1595.31182259014	9102.43173912459	2220.49006905028	1850.0889102096	823.507531030517	1733.18717533993	3237.3555672434	2375.6493205188	1760.18914098583	2238.10004429739	3273.33929759392	2468.94194525242	4498.63864708008	2132.84154512582	4121.22372280423	2762.06277015138	3532.04876121198	3468.21492240022	2007.96939667146
CAMTA1-AS2	ENSG00000237728	1.37364055574547	2.41279559340468	0	4.54751863375076	0.74901006121265	0	0	0	2.16572445086021	0	0	0.952829409704956	0	1.84558264627046	4.8818925872059	3.80963955903233	4.06892524051506	0	3.48923433224392	0	1.65913569436794	1.10470854639615	1.77201386817352	1.12884807492671	4.2928502180841	4.14610778040425	4.57922885275222	1.31144619647511	2.22050567855987	1.59371810448566	7.31902846887531	3.96988689341528	0	0	1.84971950409811	0	2.99049511646374	0	1.47340358413258	3.85628034273778	1.41405609693724	2.14093451377993	0	0	1.25929913532738	0	0	0
MFFP1	ENSG00000215720	0.686820277872733	0	0	1.94893655732175	0.74901006121265	0.511138958802816	3.11668988390398	0	0	0	0	2.38207352426239	1.58682816303415	3.2297696309733	3.25459505813727	1.6931731373477	4.06892524051506	2.26976727925087	3.48923433224392	3.74646955809516	1.99096283324153	3.68236182132048	0	2.82212018731677	0	2.07305389020213	0	0.87429746431674	3.5528090856958	0	0	1.76439417485123	0	1.00489021480234	0	0	4.18669316304924	3.95104184284136	0.982269056088389	0.642713390456296	1.41405609693724	2.67616814222491	0	0	0	0	0	2.98995655747718
PRAMEF18	ENSG00000279804	0.686820277872733	0	0	0	0	0	0	0	0	0	0	0.476414704852478	0	0	0	0	2.03446262025753	0	0	0	0.331827138873588	0	0	0	0	0	0	0	0	0	0	0	0	0	1.84971950409811	0	0	0	0	0	0.471352032312412	0	0	0	0	0	0	0
PHF13	ENSG00000116273	63.8742858421642	74.7966633955452	38.2303335240346	91.6000181941224	87.6341771618801	57.7587023447182	70.4371913762299	76.8297604255667	82.2975291326881	101.063854852813	115.970505132024	75.2735233666915	82.5150644777757	46.6009618183291	138.320289970834	71.1132717686035	93.5852805318464	88.5209238907841	108.166264299562	97.4082085104741	116.47132574463	72.9107640621456	81.0696344689386	134.332920916278	109.467680561145	99.5065867297021	146.535323288071	78.2496230563482	79.9382044281555	78.0921871197972	85.3886654702119	80.2799349557312	97.0381973540718	61.2983031029427	36.9943900819623	151.688670228421	58.6137042826894	90.8739623853513	119.345690314739	71.9838997311052	74.0022690730488	85.6373805511972	112.254818164517	67.6092336836643	94.027668771111	118.475430145475	0	74.3217772858614
	ENSG00000241326	0	0	0	0	0	0	0	0	0	0	0	0	0	0	0	0	0	0	0	0	0	0	0	0	0	0	0	0	0	0	0	0	0	0	0	0	0	0	0	0	0	0	0	0	0	0	0	0
	ENSG00000285701	21.9782488919275	19.3023647472375	26.1575966217079	16.2411379776813	24.7173320200175	24.0235310637324	9.35006965171194	5.69109336485679	38.9830401154838	22.7393673418829	7.86240712759486	11.9103676213119	26.9760787715805	27.2223440324893	13.0183802325491	25.3975970602155	24.4135514430904	38.5860437472649	15.7015544950977	18.7323477904758	22.564245443404	16.5706281959422	26.1372045555594	15.2394490115105	38.6356519627569	16.584431121617	25.1857586901372	30.6004112510859	13.7671352070712	11.1560267313996	17.0777330940424	21.6138286419276	12.7263209644684	15.0733532220351	20.3469145450793	19.9590355563711	15.5505746056115	13.8286464499448	12.7694977291491	15.4251213709511	28.7524739710572	8.56373805511972	21.4604799432164	13.9627765216263	6.71626205507935	11.1070715761383	0	19.6482859491358
PGAM1P11	ENSG00000233623	6.86820277872734	0	10.0606140852723	9.09503726750152	8.9881207345518	8.68936229964788	5.61004179102716	5.69109336485679	12.9943467051613	5.05319274264064	25.5528231646833	2.85848822911487	6.3473126521366	12.4576828623256	4.8818925872059	11.428918677097	8.13785048103012	0	1.74461716612196	11.2394086742855	7.30019705521895	10.3106130996974	15.9481248135617	6.77308844956024	4.2928502180841	2.07305389020213	16.0273009846328	9.18012337532577	4.88511249283172	3.18743620897131	12.1983807814588	4.41098543712809	9.54474072335133	2.00978042960468	12.9480365286868	3.99180711127422	3.58859413975649	5.92656276426204	4.91134528044194	6.42713390456296	6.12757642006136	6.95803716978477	14.8572553453037	15.4325424712712	6.71626205507935	20.3629645562535	0	7.68845971922705
CCDC27	ENSG00000162592	0.686820277872733	4.82559118680937	6.03636845116336	4.54751863375076	2.24703018363795	3.57797271161971	3.11668988390398	8.53664004728519	8.66289780344085	0	0	5.71697645822973	6.3473126521366	2.30697830783807	0	2.96305299035848	12.2067757215452	2.26976727925087	3.48923433224392	1.87323477904758	6.63654277747177	4.05059800345253	3.98703120339042	10.1596326743404	2.14642510904205	4.14610778040425	0	12.6773132325927	2.22050567855987	0	14.6380569377506	11.9096606802458	3.18158024111711	2.00978042960468	5.54915851229434	0	7.77528730280574	7.90208368568272	1.96453811217678	3.85628034273778	1.88540812924965	2.67616814222491	0	2.20464892446731	5.45696291975197	3.7023571920461	0.47764976207137	1.70854660427268
CHD5	ENSG00000116254	2.0604608336182	0	0	1.2992910382145	1.4980201224253	0	0.623337976780796	0	2.16572445086021	7.57978911396096	3.93120356379743	5.24056175337726	6.3473126521366	2.76837396940569	1.62729752906863	2.53975970602155	2.03446262025753	4.53953455850175	6.97846866448785	7.49293911619032	5.97288849972459	6.62825127837687	1.77201386817352	5.64424037463353	6.43927532712615	6.21916167060638	0	2.18574366079185	7.54971930710357	3.18743620897131	7.31902846887531	0.882197087425617	6.36316048223422	4.01956085920936	5.54915851229434	7.98361422254845	4.18669316304924	0	6.38474886457453	5.14170712365037	0	8.02850442667473	26.412898391651	0	10.074393082619	3.7023571920461	0	6.40704976602254
VAMP3	ENSG00000049245	789.156499275771	880.67039159271	913.503758942722	767.231358065664	943.003667066727	752.396547357745	1041.59775920071	879.273924870375	816.4781179743	838.829995278346	715.479048611132	893.277571598396	733.114611321777	832.819169129545	1249.76450232471	711.132717686035	988.74883344516	837.544126043573	769.376170259785	781.138902862841	652.703982164348	569.293137576147	839.934573514249	592.080815299057	783.445164800348	746.299400472766	938.741914814205	847.194242922921	822.919404474289	886.107266094025	929.516615547164	765.747071885436	876.525356427764	797.380385445656	800.928545274484	860.234432479595	847.506316005825	811.9390987039	804.969491464435	795.679177384895	641.510115977193	707.043623175821	901.340157615089	914.929303653935	703.528450269562	729.364366833082	1432.47163645204	721.00666700307
FLJ37453	ENSG00000179743	51.511520840455	130.290962043853	60.3636845116336	137.724850050737	53.1797143460982	58.2698413035211	74.8005572136955	125.204054026849	71.468906878387	106.117047595453	41.277637419873	62.8867410405271	79.3414081517074	91.8177366519554	74.8556863371571	66.4570456408973	95.619743152104	79.4418547737806	95.9539441367079	78.6758607199983	84.2840932738915	87.2719751652955	81.512637935982	102.160750780867	72.9784537074297	62.1916167060638	66.3988183649072	93.1126799497328	99.0345532637704	63.7487241794263	87.8283416265037	82.926526218008	60.4500245812251	52.7567362771228	64.740182643434	69.8566244472989	78.3509720513501	82.9718786996686	94.2978293844853	67.4849059979111	83.429309719297	71.1860725831826	66.0322459791274	75.6929464067111	85.6323412022618	88.8565726091064	115.1135926592	76.4574605412023
	ENSG00000233645	0.686820277872733	0	0	0	0	0	0	0	0	0	0	0	0	0	1.62729752906863	0	0	0	0	0	0	0.368236182132048	0	0	0	0	0	0.43714873215837	0.444101135711975	0	0	3.08768980598966	0	0	0	0	0	0	0	0	0	0	0	0	0	0	0	0
PRAMEF29P	ENSG00000234064	0	0	0	0	0	0	0	0	0	0	0	0	0	0	0	0	0	0	0	0	0	0	0	0	0	0	0	0	0	0	0	0	0	0	0	0	0	0	0	0	0	0	0	0	0	0	0	0
DISP3	ENSG00000204624	2.0604608336182	0	2.01212281705445	1.94893655732175	0	0.511138958802816	0	2.8455466824284	0	0	1.96560178189871	0	1.58682816303415	0.461395661567615	0	0.846586568673851	0	0	0	0	0.995481416620765	1.10470854639615	0	3.38654422478012	0	0	0	0.87429746431674	0.888202271423949	1.59371810448566	0	0.441098543712809	3.18158024111711	0	1.84971950409811	0	0	0	0.982269056088389	0.642713390456296	0.942704064624825	0.535233628444982	8.25403074739093	0	0.41976637844246	0	0	0.854273302136338
	ENSG00000284708	0	2.41279559340468	0	0	0.74901006121265	2.04455583521126	0.623337976780796	0	0	2.52659637132032	5.89680534569614	3.81131763881982	1.58682816303415	0	0	0.423293284336925	4.06892524051506	0	1.74461716612196	1.87323477904758	0.663654277747177	3.68236182132048	0.44300346704338	0.564424037463353	0	0	0	0.87429746431674	3.99691022140777	0	0	0	1.59079012055855	0.50244510740117	0	3.99180711127422	1.1961980465855	0	0.491134528044194	0.642713390456296	2.35676016156206	0	0	0.734882974822438	1.67906551376984	0	0.47764976207137	0.854273302136338
CLSTN1	ENSG00000171603	567.313549522878	706.949108867572	605.648967933391	654.842683260109	444.162966299102	391.532442442957	541.680701822512	714.232217289528	589.077050633978	624.069303716119	819.655943051764	550.735398809464	493.50355870362	491.38637956951	652.546309156522	562.980068168111	592.028622494942	692.279020171517	512.917446839857	781.138902862841	660.999660636188	830.004354525637	576.347510623438	837.605271595616	581.681204550396	528.628742001542	732.676616440355	539.441535483428	437.439618676295	462.17825030084	470.857498164311	501.970142745176	575.866023642197	538.621155134054	530.869497676159	648.668655582062	434.219890910536	464.24741653386	529.934155759686	510.314432022299	444.484966470605	585.010355890366	602.544244559538	374.055434184621	616.636809931973	631.25190124386	572.702064723573	451.056303527987
	ENSG00000280113	3.43410138936367	0	0	3.89787311464351	1.4980201224253	0.511138958802816	0	2.8455466824284	2.16572445086021	2.52659637132032	1.96560178189871	0.952829409704956	1.58682816303415	0.461395661567615	3.25459505813727	2.11646642168463	0	0	0	1.87323477904758	3.31827138873588	2.20941709279229	6.20204853860732	2.82212018731677	8.5857004361682	0	0	3.06004112510859	3.99691022140777	4.78115431345697	2.43967615629177	3.52878834970247	0	1.00489021480234	3.69943900819623	0	0.598099023292749	1.97552092142068	1.47340358413258	3.21356695228148	1.41405609693724	1.60570088533495	1.65080614947819	1.46976594964488	1.67906551376984	1.85117859602305	0.47764976207137	2.13568325534085
MMEL1	ENSG00000142606	1.37364055574547	4.82559118680937	0	0	0	0.511138958802816	0	2.8455466824284	0	0	0	1.42924411455743	1.58682816303415	0.461395661567615	0	1.6931731373477	2.03446262025753	4.53953455850175	1.74461716612196	0	1.32730855549435	2.57765327492434	0	3.38654422478012	2.14642510904205	0	0	0	0	0	0	0	1.59079012055855	0.50244510740117	0	0	0	0	2.45567264022097	0	0.471352032312412	0	0	2.93953189928975	0	0	0	0.854273302136338
	ENSG00000235146	0	0	0	0	0	0	0	0	0	0	0	0	0	0	0	0	0	0	0	0	0.331827138873588	0	0	0	0	0	0	0	1.33230340713592	0	0	0	0	0	0	0	0	3.95104184284136	0.491134528044194	0	0	0	0	0	0	0	0	0
AGTRAP	ENSG00000177674	61.813825008546	96.5118237361874	110.666754937995	63.6652608725106	81.6420966721789	51.1138958802816	89.7606686564346	216.261547864558	90.9604269361289	121.276625823375	108.108098004429	54.3112763531825	41.2575322388879	69.2093492351422	84.6194715115689	79.1558441710051	50.8615655064383	61.2837165397736	106.42164713344	54.3238085923798	86.275056107133	114.153216460935	104.105814755194	72.8107008327726	96.5891299068923	99.5065867297021	59.5299750857789	90.9269362889409	79.0500021567315	121.12257594091	85.3886654702119	102.334862141372	112.946098559657	74.3618758953731	90.6362557008076	89.8156600036701	57.4175062361039	43.461460271255	71.7056410944524	97.0497219589007	83.9006617516094	144.513079680145	85.8419197728656	73.4882974822438	100.74393082619	66.6424294568298	77.8569112176334	85.4273302136338
SCNN1D	ENSG00000162572	19.9177880583093	33.7791383076656	16.0969825364356	30.5333393980408	16.4782213466783	13.800751887676	13.7134354891775	28.455466824284	32.4858667629032	10.1063854852813	23.5872213827846	27.6320528814437	23.8024224455122	23.0697830783807	29.2913555232354	16.0851448048032	18.3101635823178	15.8883709547561	19.1907888273416	28.0985216857137	30.8599239152437	33.1412563918844	40.3133155009476	44.0250749221415	34.3428017446728	10.3652694510106	6.86884327912833	23.606031536552	23.5373601927347	23.9057715672849	36.5951423443765	21.6138286419276	20.6802715672612	19.5953591886456	25.8960730573736	25.9467462232825	19.7372677686607	43.461460271255	37.3262241313588	21.2095418850578	15.0832650339972	19.2684106240194	37.9685414379983	16.1674254460936	31.4824783831845	14.8094287681844	0	28.1910189704992
PIK3CD	ENSG00000171608	105.083502514528	82.0350501757593	50.3030704263613	125.381585187699	47.187633856397	59.2921192211267	57.3470938638332	85.3664004728519	97.4576002887095	70.7446983969689	88.4520801854422	131.014043834431	63.473126521366	55.8288750496814	78.1102813952944	79.1558441710051	67.1372664684985	65.8232510982753	62.8062179803906	103.027912847617	95.5662159955935	78.8025429762584	73.0955720621577	103.854022893257	51.5142026170092	72.5568861570744	45.7922885275222	57.2664839127465	59.9536533211166	52.5926974480267	36.5951423443765	84.6909203928593	34.9973826522882	57.7811873511345	57.3413046270415	49.8975888909278	68.7813876786661	39.5104184284136	105.102789001458	59.1296319219792	90.4995902039832	58.3404655005031	90.7943382213002	53.646457162038	86.0521075807042	114.773072953429	0.47764976207137	40.5779818514761
	ENSG00000225931	4.80774194510913	2.41279559340468	2.01212281705445	4.54751863375076	2.24703018363795	4.08911167042253	3.74002786068477	0	4.33144890172042	0	11.7936106913923	3.33490293396735	1.58682816303415	2.76837396940569	0	1.6931731373477	2.03446262025753	2.26976727925087	3.48923433224392	1.87323477904758	4.97740708310383	6.62825127837687	1.77201386817352	3.95096826224347	8.5857004361682	0	2.28961442637611	3.93433858942533	3.5528090856958	4.78115431345697	0	3.96988689341528	0	1.50733532220351	5.54915851229434	5.98771066691134	1.1961980465855	5.92656276426204	2.45567264022097	5.78442051410667	3.29946422618689	2.14093451377993	4.95241844843456	0.734882974822438	2.51859827065476	5.55353578806915	0	1.70854660427268
	ENSG00000236601	0	4.82559118680937	0	1.94893655732175	0.74901006121265	2.55569479401408	0	0	0	2.52659637132032	0	0	1.58682816303415	0	1.62729752906863	0.423293284336925	2.03446262025753	0	1.74461716612196	5.61970433714274	5.641061360851	1.84118091066024	0	2.25769614985341	0	8.29221556080851	0	0	1.33230340713592	4.78115431345697	0	0.441098543712809	1.59079012055855	1.00489021480234	0	0	0	0	2.45567264022097	4.49899373319407	2.35676016156206	0.535233628444982	0	0	0.839532756884919	0	0	2.13568325534085
TMEM51	ENSG00000171729	8.2418433344728	2.41279559340468	12.0727369023267	22.7375931687538	13.4821811018277	12.2673350112676	12.4667595356159	11.3821867297136	15.1600711560215	7.57978911396096	17.6904160370884	15.7216852601318	1.58682816303415	11.996287200758	21.1548678778922	14.3919716674555	10.1723131012877	6.80930183775262	19.1907888273416	22.478817348571	16.923184082553	16.5706281959422	19.4921525499087	14.1106009365838	19.3178259813785	8.29221556080851	20.606529837385	10.0544208396425	5.3292136285437	14.3434629403709	7.31902846887531	10.1452665053946	20.6802715672612	10.5513472554246	11.0983170245887	0	10.1676833959767	17.7796882927861	17.680843009591	10.2834142473007	12.7265048724351	18.7331769955744	21.4604799432164	11.0232446223366	13.4325241101587	24.0653217482996	0	12.3869628809769
	ENSG00000228150	20.604608336182	16.8895691538328	16.0969825364356	15.591492458574	12.7331710406151	20.4455583521126	6.85671774458875	11.3821867297136	23.8229689594623	10.1063854852813	15.7248142551897	6.66980586793469	11.107797141239	13.3804741854608	6.50919011627453	11.428918677097	18.3101635823178	9.0790691170035	3.48923433224392	18.7323477904758	8.29567847183971	9.57414073543326	11.9610936101713	10.1596326743404	0	10.3652694510106	6.86884327912833	10.9287183039592	10.6584272570874	6.37487241794263	14.6380569377506	8.82197087425617	3.18158024111711	15.0733532220351	14.7977560327849	7.98361422254845	10.1676833959767	13.8286464499448	13.2606322571933	21.2095418850578	16.025969098622	10.1694389404547	6.60322459791274	7.34882974822438	2.0988318922123	16.6606073642074	73.558063358991	5.12563981281803
C1orf127	ENSG00000175262	106.457143070274	180.959669505351	44.266701975198	409.276677037568	86.8851671006674	67.9814815207746	90.3840066332154	82.5208537904235	103.95477364129	113.696836709414	125.798514041518	232.490375968009	60.2994701952977	91.8177366519554	148.084075145246	146.459476380576	380.444509988158	308.688349978119	137.824756123635	106.774382405712	89.5933274958689	164.233337230894	226.374771659167	276.00335431958	90.1498545797661	134.748502863138	73.2676616440355	257.48060324128	173.643544063382	141.840911299223	78.0696370013366	111.156833015628	167.032962658648	163.797105012781	155.376438344242	153.684573784058	151.319052893065	167.919278320758	86.9308114638224	126.61453791989	117.366656045791	126.315136313016	146.921747303558	135.218467367329	138.942671264454	273.974432211411	205.389397690689	133.693771784337
WASH9P	ENSG00000279457	300.140461430385	330.552996296442	311.87903664344	293.639774636478	295.858974178997	242.791005431338	239.985121060606	330.083415161694	361.675983293655	343.617106499563	212.284992445061	285.848822911487	330.060257911103	235.773183061051	279.895174999805	293.342246045489	372.306659507128	404.018575706656	279.138746579514	387.759599262849	345.763878706279	356.452624303823	322.063520540537	374.777560875666	317.670916138223	317.177245200925	235.830285916739	346.658944601587	301.100570012719	288.462976911904	251.286644098052	351.114440795396	292.705382182774	288.403491648271	344.047827762249	241.504330232091	290.078026296983	375.348975069929	282.893488153456	302.075293514459	233.319255994644	333.985784149669	356.574128287288	277.050881508059	332.035205347986	233.248503098904	660.589620944705	278.493096496446
TTLL10	ENSG00000162571	4.1209216672364	0	10.0606140852723	3.89787311464351	0	1.53341687640845	2.49335190712318	0	2.16572445086021	0	1.96560178189871	4.2877323436723	0	5.53674793881138	0	2.96305299035848	2.03446262025753	13.6186036755052	1.74461716612196	5.61970433714274	5.97288849972459	2.20941709279229	0.44300346704338	5.07981633717018	6.43927532712615	2.07305389020213	0	5.24578478590044	1.7764045428479	0	0	2.20549271856404	0	1.00489021480234	1.84971950409811	1.99590355563711	1.1961980465855	0	2.94680716826517	2.57085356182518	0.471352032312412	3.21140177066989	3.30161229895637	0	0.839532756884919	1.85117859602305	0	2.56281990640902
	ENSG00000231181	10.302304168091	2.41279559340468	2.01212281705445	14.2922014203595	19.4742615915289	14.3118908464789	5.61004179102716	22.7643734594272	4.33144890172042	10.1063854852813	17.6904160370884	21.915076423214	9.52096897820489	18.4558264627046	11.3910827034804	16.5084380891401	4.06892524051506	13.6186036755052	1.74461716612196	20.6055825695234	3.65009852760947	11.4153216460935	8.41706587382422	7.33751248702359	27.9035264175467	8.29221556080851	9.15845770550444	15.7373543577013	5.77331476425567	4.78115431345697	2.43967615629177	4.41098543712809	6.36316048223422	11.5562374702269	7.39887801639246	1.99590355563711	10.1676833959767	9.8776046071034	6.87588339261872	3.21356695228148	8.95568861393584	3.74663539911488	13.2064491958255	13.9627765216263	14.2720568670436	1.85117859602305	0	16.2311927405904
RPL39P6	ENSG00000238173	0	2.41279559340468	2.01212281705445	3.24822759553626	0.74901006121265	3.57797271161971	1.24667595356159	2.8455466824284	4.33144890172042	0	1.96560178189871	0.952829409704956	1.58682816303415	2.30697830783807	3.25459505813727	2.11646642168463	0	0	0	5.61970433714274	2.65461711098871	3.68236182132048	3.10102426930366	3.38654422478012	2.14642510904205	6.21916167060638	2.28961442637611	0.87429746431674	0.888202271423949	1.59371810448566	0	5.73428106826651	1.59079012055855	1.00489021480234	0	0	2.99049511646374	3.95104184284136	2.94680716826517	0.642713390456296	3.7708162584993	4.81710265600484	9.90483689686911	0.734882974822438	2.51859827065476	1.85117859602305	0.47764976207137	1.70854660427268
TPRG1L	ENSG00000158109	278.162212538457	311.250631549204	297.794176924059	311.829849171481	272.639662281405	271.925926083098	302.942256715467	332.928961844123	324.858667629032	439.627768609735	265.356240556326	195.806443694368	192.006207727132	259.765757462567	605.354680813532	198.524550354018	248.204439671419	326.846488212126	252.969489087685	273.492277740947	231.615342933765	225.728779646946	160.810258536747	324.543821541428	244.692462430794	246.693412934053	336.573320677288	244.366141276529	187.410679270453	272.525795867047	351.313366506015	208.198512632446	292.705382182774	203.992713604875	268.209328094227	271.442883566647	202.755568896242	353.618244934302	258.82789627929	227.520540221529	207.866246249774	231.220927488232	293.843494607117	188.130041554544	234.649405549335	403.556933933025	177.208061728478	226.809561717198
	ENSG00000229393	0	0	0	0	0	0	0	0	0	0	0	1.42924411455743	0	0	0	0	0	2.26976727925087	0	0	1.32730855549435	0	0	0	0	0	0	0.43714873215837	0	0	0	0.441098543712809	0	0	0	0	0	0	1.47340358413258	0.642713390456296	0	1.60570088533495	0	1.46976594964488	0.41976637844246	0	0	0
	ENSG00000269978	0	0	0	0	0	0	0.623337976780796	0	4.33144890172042	0	0	0.476414704852478	0	0.92279132313523	0	0.846586568673851	0	0	0	0	0	1.10470854639615	0	0.564424037463353	0	0	2.28961442637611	0	1.7764045428479	0	0	0.441098543712809	0	0	0	0	0	0	0	0	0	0.535233628444982	0	0	1.67906551376984	0	0	0.427136651068169
FBXO42	ENSG00000037637	633.24829619866	762.44340751588	700.21874033495	739.296600744052	771.48036304903	693.104428136619	756.732303811886	731.305497384098	673.540304217526	707.446983969689	682.063818318854	696.04188378947	636.318093376694	662.102774349527	685.092259737895	626.47406081865	758.854557356059	755.832503990541	694.357632116541	696.8433378057	635.448970942922	701.489926961552	635.709975207251	662.633819981977	646.073957821657	663.377244864681	847.157337759161	709.929541025193	632.844118389564	576.925953823808	827.05021698291	680.615052948864	734.945035698052	622.529488070049	693.644814036793	650.664559137699	753.604769348864	649.946383147404	720.985487168878	724.337991044246	721.168609437991	673.859138212233	716.449868873532	702.548123930251	719.059806271933	675.680187548413	388.329256564024	640.277839951186
C1QTNF12	ENSG00000184163	1.37364055574547	2.41279559340468	4.02424563410891	2.59858207642901	2.9960402448506	2.55569479401408	0	0	8.66289780344085	7.57978911396096	0	4.2877323436723	0	2.30697830783807	3.25459505813727	2.96305299035848	0	0	0	0	3.65009852760947	5.52354273198073	1.77201386817352	3.38654422478012	2.14642510904205	0	0	3.06004112510859	3.99691022140777	4.78115431345697	0	2.20549271856404	0	3.01467064440702	0	5.98771066691134	4.78479218634199	1.97552092142068	4.91134528044194	0	4.71352032312412	5.35233628444982	1.65080614947819	1.46976594964488	10.9139258395039	0	0	1.28140995320451
	ENSG00000287586	1.37364055574547	7.23838678021405	2.01212281705445	1.2992910382145	1.4980201224253	3.0668337528169	0.623337976780796	2.8455466824284	2.16572445086021	0	0	2.38207352426239	1.58682816303415	0.92279132313523	4.8818925872059	2.11646642168463	0	4.53953455850175	1.74461716612196	0	4.31375280535665	6.26001509624482	4.4300346704338	4.51539229970682	0	2.07305389020213	9.15845770550444	8.7429746431674	3.5528090856958	4.78115431345697	2.43967615629177	7.93977378683056	3.18158024111711	0	3.69943900819623	1.99590355563711	3.58859413975649	1.97552092142068	1.47340358413258	7.06984729501926	8.01298454931101	1.07046725688996	6.60322459791274	2.93953189928975	11.3336922179464	0	0	0
ALDH4A1	ENSG00000159423	359.20700532744	629.739649878623	402.424563410891	660.689492932075	276.384712587468	437.023809776408	445.686653398269	426.83200236426	493.785174796128	565.957587175751	503.194056166071	327.773316938505	285.629069346147	409.257951810474	766.457136191326	415.674005218861	561.511683191079	517.506939669199	427.431205699881	286.60492119428	379.278419732512	378.546795231746	462.938623060332	580.227910512327	416.406471154158	422.902993601234	416.709825600452	571.353392930989	252.249445084402	522.739538271295	356.192718818598	519.172985949976	528.14232002544	327.091764918161	455.030998008136	528.914442243835	441.995178213341	359.544807698564	389.96081526709	304.003433685828	312.977749455442	516.500451449408	346.669291390419	369.646136335686	334.55380361864	466.497006197809	534.490083757863	414.322551536124
RERE	ENSG00000142599	1058.39004820188	1657.59057266902	1251.54039220787	1474.69532837346	1141.49133328808	1230.82261279718	1299.03634361118	1249.19499358607	1366.57212849279	1243.0854146896	1529.2381863172	1535.00817903468	1499.55261406727	1673.48206450574	2551.60252557962	1338.03007178902	1660.12149813015	1500.31617158483	1615.51549582894	1427.40490163426	1683.69090264459	1957.17530803184	1554.94216932226	1760.4385728482	1678.50443527088	1316.38922027835	1394.37518566305	1382.70143981692	1642.73010099859	1383.34731469355	1812.67938412478	1418.57291658039	1636.92303405475	1322.43552267988	1529.71802988914	1399.12839250162	1336.75131705929	1238.65161773077	1469.47450790823	1154.95596264996	1291.0332165037	1424.2566852921	1561.66261740636	1495.48685376366	1586.7169105125	1540.18059189118	978.226712722166	1665.40580251479
	ENSG00000227169	0	0	0	0	0	0	0	0	0	0	0	0	0	0	0	0	0	0	0	0	0	0	0	0	0	0	0	0	0	0	0	0	0	0	0	0	0	0	0	0	0	0	0	0	0	0	0	0
	ENSG00000283356	0.686820277872733	0	0	0	0	0	0	0	0	0	0	0	0	0	0	0	0	0	0	0	0	0	0	0	0	0	0	0	0	0	0	0	0	0	0	0	0	0	0	0	0	0	0	0	0	0	0	0
CLCN6	ENSG00000011021	254.123502812911	304.01224476899	340.048756082203	287.792964964512	278.631742771106	253.524923566197	210.064898175128	281.709121560411	268.549831906666	315.82454641504	391.154754597844	267.26864942224	306.257835465591	343.739767867873	304.304637935834	308.157510997282	311.272780899402	288.260444464861	245.991020423197	301.59079942666	395.537949537317	354.979679575295	346.871714694967	355.022719564449	343.428017446728	284.008382957691	208.354912800226	331.358738976044	306.873884776975	291.650413120875	343.994338037139	277.450983995357	289.523801941657	313.023301910929	271.908767102423	275.434690677921	306.82479894918	241.013552413323	339.865093406583	298.219013171721	321.462086037065	281.532888562061	227.81124862799	264.557870936078	292.996932152837	333.212147284149	283.246308908323	319.071078347922
	ENSG00000272482	20.604608336182	12.0639779670234	4.02424563410891	9.74468278660877	11.2351509181898	9.71164021725351	8.72673167493114	22.7643734594272	15.1600711560215	10.1063854852813	13.759212473291	11.9103676213119	15.8682816303415	21.2242004321103	4.8818925872059	17.7783179421509	10.1723131012877	9.0790691170035	8.72308583060981	14.9858782323806	9.62298702733406	11.4153216460935	13.7331074783448	17.4971451613639	27.9035264175467	14.5113772314149	20.606529837385	13.5516106969095	7.99382044281555	15.9371810448566	21.9570854066259	6.61647815569213	4.77237036167566	14.5709081146339	12.9480365286868	11.9754213338227	18.5410697220752	13.8286464499448	16.6985739535026	10.926127637757	7.5416325169986	22.4798123946893	23.1112860926946	11.758127597159	6.71626205507935	27.7676789403457	264.140318425468	18.3668759959313
	ENSG00000284747	9.61548389021827	16.8895691538328	26.1575966217079	9.74468278660877	19.4742615915289	16.3564466816901	16.8301253730815	5.69109336485679	15.1600711560215	7.57978911396096	37.3464338560756	25.2499793571813	26.9760787715805	16.6102438164341	42.3097357557845	19.4714910794986	18.3101635823178	11.3488363962544	12.2123201628537	14.9858782323806	36.1691581372211	19.5165176529986	25.2511976214727	25.3990816858509	12.8785506542523	4.14610778040425	6.86884327912833	21.8574366079185	21.7609556498868	15.9371810448566	9.75870462516708	9.70416796168179	20.6802715672612	20.0978042960468	31.4452315696679	25.9467462232825	13.7562775357332	29.6328138213102	36.3439550752704	19.9241151041452	43.8357390050544	16.5922424817944	21.4604799432164	25.7209041187853	49.5324326562102	20.3629645562535	188.19400625612	49.1207148728395
TTC34	ENSG00000215912	6.1813825008546	4.82559118680937	4.02424563410891	3.24822759553626	4.4940603672759	1.02227791760563	9.97340762849273	2.8455466824284	15.1600711560215	2.52659637132032	3.93120356379743	8.5754646873446	9.52096897820489	7.38233058508184	17.900272819755	8.88915897107544	0	6.80930183775262	1.74461716612196	0	17.2550112214266	9.94237691756531	7.53105893973746	15.2394490115105	4.2928502180841	8.29221556080851	2.28961442637611	10.0544208396425	12.8789329356473	6.37487241794263	2.43967615629177	7.49867524311775	0	2.51222553700585	5.54915851229434	3.99180711127422	9.56958437268398	3.95104184284136	10.8049596169723	9.64070085684444	7.07028048468619	9.63420531200968	21.4604799432164	3.67441487411219	3.35813102753968	5.55353578806915	0.47764976207137	9.39700632349972
PRAMEF2	ENSG00000120952	0	0	0	0	0	0	0	0	0	0	0	0	0	0	0	0	2.03446262025753	0	0	0	0.663654277747177	0.736472364264097	0	0	0	0	0	0	0	0	0	0	0	0	0	3.99180711127422	0	0	0	0	0	0	0	0	0	0	0	0.427136651068169
PRAMEF4	ENSG00000243073	0.686820277872733	0	0	0	0	0	0	0	0	0	7.86240712759486	0	0	0.461395661567615	0	0	0	0	0	0	5.641061360851	0	0	0.564424037463353	0	0	0	0	0	0	0	0	0	0	0	0	0	0	0	0	0.942704064624825	0	0	0	0	0	0	0
CELA2A	ENSG00000142615	0	2.41279559340468	6.03636845116336	1.94893655732175	0.74901006121265	1.53341687640845	0	0	4.33144890172042	0	1.96560178189871	0.476414704852478	0	0.92279132313523	1.62729752906863	0.846586568673851	2.03446262025753	0	0	0	0.663654277747177	1.84118091066024	0.44300346704338	0.564424037463353	0	2.07305389020213	0	0.43714873215837	3.99691022140777	0	0	1.32329563113843	3.18158024111711	1.50733532220351	0	0	0.598099023292749	0	6.38474886457453	1.92814017136889	0	2.67616814222491	0	1.46976594964488	1.67906551376984	0	0	0.854273302136338
CELA2B	ENSG00000215704	4.1209216672364	7.23838678021405	4.02424563410891	5.84680967196526	5.9920804897012	10.7339181348591	6.23337976780796	5.69109336485679	10.8286222543011	0	13.759212473291	5.71697645822973	4.76048448910245	7.38233058508184	8.13648764534317	5.50281269638003	2.03446262025753	6.80930183775262	3.48923433224392	1.87323477904758	5.641061360851	6.99648746050892	4.4300346704338	7.33751248702359	0	10.3652694510106	18.3169154110089	6.12008225021718	8.43792157852752	3.18743620897131	9.75870462516708	6.17537961197932	4.77237036167566	6.5317863962152	14.7977560327849	3.99180711127422	5.98099023292749	1.97552092142068	10.3138250889281	10.926127637757	8.48433658162342	4.81710265600484	1.65080614947819	2.93953189928975	5.03719654130952	1.85117859602305	0	5.5527764638862
SPEN	ENSG00000065526	1409.35521019485	1631.04982114157	1994.01371170096	1221.33357592163	1251.59581228634	1674.49122903803	1348.90338175364	1775.62112983532	1461.86400433064	1528.59080464879	2142.5059422696	1426.86204103317	2154.91264540037	1467.23820378502	2733.8598488353	1694.86631048505	1926.63610138388	1609.26500098887	1971.41739771782	1933.1782919771	2076.24240793204	1598.51326663522	1570.89029413583	1678.03266337855	1757.92216430544	2002.57005793525	2353.72363031464	1683.45976754188	1847.0166234261	1794.52658565085	2422.59842319773	1508.55701949781	1652.83093526034	1347.55777804994	1625.90344410224	2397.08017032017	1540.70308400212	1564.61256976518	1750.40345794951	1572.0769530561	1722.79167810187	1223.00884099678	2078.36494219303	1477.1147793931	1457.42886595222	2006.67759808899	1814.11379634706	1602.1895781567
AURKAIP1	ENSG00000175756	535.032996462859	586.309329197338	581.503494128737	702.916451674046	471.87633856397	498.871623791549	531.083956217238	526.426136249254	675.706028668386	894.415115447393	497.297250820375	544.06559294153	326.886601585035	283.758331864083	292.913555232354	242.123758640721	465.891940038975	690.009252892266	378.581925048466	500.153686005704	211.705714601349	301.217196984016	468.697668131896	327.930365766208	407.82077071799	603.258682048819	547.21784790389	479.115010445573	264.684276884337	443.053633047013	397.667213475558	575.633599545215	593.364714968341	333.121106206975	534.568936684355	566.83660980094	351.682225696136	580.80315089768	288.787102489986	505.172724898649	260.186321836452	382.156810709717	392.891863575808	396.101923429294	320.281746751597	425.771077085301	437.049532295304	240.477934551379
LINC02766	ENSG00000229484	0	0	10.0606140852723	0.649645519107251	1.4980201224253	0	1.87001393034239	0	0	7.57978911396096	0	1.90565881940991	0	0	1.62729752906863	2.11646642168463	6.10338786077259	0	1.74461716612196	3.74646955809516	5.30923422197742	1.84118091066024	0.886006934086761	2.25769614985341	8.5857004361682	0	4.57922885275222	0.43714873215837	0.888202271423949	3.18743620897131	2.43967615629177	0.441098543712809	1.59079012055855	0.50244510740117	1.84971950409811	0	0.598099023292749	0	3.43794169630936	0.642713390456296	1.41405609693724	1.07046725688996	0	0.734882974822438	2.0988318922123	1.85117859602305	0	2.13568325534085
RER1	ENSG00000157916	475.966452565804	567.006964450101	470.836739190742	537.256844301697	534.793183705832	506.538708173591	514.877168820937	674.39456373553	487.288001443548	598.803340002916	467.813224091894	504.523172438774	423.683119530118	414.794699749286	439.370332848531	370.38162379481	394.685748329961	476.651128642684	368.114222051734	473.928399099038	381.9330368435	447.775197472571	450.534525983118	445.330565558586	538.752702369555	352.419161334362	416.709825600452	437.585880890528	418.34326984068	505.208639121953	341.554661880848	433.599868469691	510.643628699296	378.843610980482	438.383522471253	415.147939572519	373.213790534675	442.516686398233	451.352631272615	420.977270748874	395.464355110114	464.0475558618	442.416048060154	425.497242422192	343.788663944374	385.045147972794	79.7675102659188	386.558669216693
PANK4	ENSG00000157881	490.389678401132	656.280401406074	505.042827080668	597.673877578671	450.155046788803	375.175995761267	392.079587395121	608.946990039677	584.745601732257	586.170358146314	536.609286458349	521.197687108611	426.856775856186	402.798412548528	436.115737790394	358.106118549039	606.269860836744	606.027863559983	453.60046319171	447.703112192371	262.475266849008	368.604418314181	524.959108446406	552.571132676623	491.531349970629	505.825149209319	547.21784790389	488.295133820899	369.936246048075	495.646330495039	639.195152948444	497.559157308048	556.776542195494	346.687124106807	436.533802967155	664.635884027158	437.210386026999	495.855751276591	362.94841622466	468.53806164264	373.310809591431	375.734007168378	358.224934436766	423.292593497724	328.257307942003	579.418900555215	279.902760573823	334.447997786377
WRAP73	ENSG00000116213	93.4075577906918	127.878166450448	72.4364214139603	94.1986002705514	81.6420966721789	58.2698413035211	55.4770799334908	91.0574938377087	73.6346313292472	63.164909283008	57.0024516750627	76.7027674812489	119.012112227561	72.4391188661155	126.929207267353	74.4996180432989	105.792056253392	129.3767349173	81.9970068077322	119.887025859045	110.166610106031	104.21083954337	80.6266310018952	137.719465141058	75.1248788164718	107.798802290511	98.4534203341727	79.5610692528233	74.1648896638998	92.4356500601681	75.6299608450448	85.5731174802849	103.401357836306	46.7273949883088	70.2893411557283	71.852528002936	72.3699818184226	158.041673713654	79.5637935431595	96.4070085684444	94.2704064624825	105.976258432106	61.0798275306928	83.7766591297579	71.7800507136606	85.1542154170603	70.6921647865628	83.7187836093612
TMEM274P	ENSG00000283611	40.5223963944913	36.1919339010703	38.2303335240346	53.2709325667946	39.6975332442705	59.8032581799295	16.8301253730815	42.683200236426	56.3088357223655	37.8989455698048	31.4496285103794	37.1603469784933	26.9760787715805	33.2204876328683	24.4094629360295	24.9743037758786	52.8960281266958	13.6186036755052	10.4677029967318	22.478817348571	16.2595298048058	29.0906583884318	34.1112669623403	28.785625910631	10.7321255452103	12.4383233412128	13.7376865582567	25.7917751973438	20.4286522427508	12.7497448358853	21.9570854066259	16.3206461173739	25.4526419289369	20.600249403448	24.0463535532755	29.9385533345567	29.3068521413447	67.1677113283032	16.6985739535026	52.05978462696	32.9946422618689	17.1274761102394	29.7145106906073	30.13020196772	10.074393082619	37.023571920461	0	13.2412361831132
ERRFI1-DT	ENSG00000238290	1.37364055574547	0	6.03636845116336	1.2992910382145	3.74505030606325	2.04455583521126	1.87001393034239	5.69109336485679	6.49717335258064	10.1063854852813	11.7936106913923	16.1980999649842	11.107797141239	8.30512190821707	13.0183802325491	19.8947843638355	2.03446262025753	4.53953455850175	6.97846866448785	20.6055825695234	27.2098253876343	15.097683467414	5.75904507156394	15.8038730489739	12.8785506542523	2.07305389020213	4.57922885275222	23.1688828043936	11.1025283927994	4.78115431345697	24.3967615629177	6.17537961197932	12.7263209644684	18.5904689738433	11.0983170245887	13.9713248894598	8.37338632609849	21.7307301356275	14.2429013132816	7.71256068547555	8.48433658162342	20.3388778809093	8.25403074739093	11.758127597159	12.5929913532738	9.25589298011525	0	13.2412361831132
	ENSG00000225387	0	0	0	0	0	0	0	0	0	0	0	0	0	0	0	0	0	0	0	0	0	0	0	0	0	0	0	0	0	0	0	0	0	0	0	0	0	0	0	0	0	0	0	0	0	0	0	0
EMC1	ENSG00000127463	833.112997059626	880.67039159271	657.964161176806	747.741992492446	763.241252375691	829.067391178168	748.005572136955	830.899631269092	760.169282251934	712.50017671233	888.452005418219	972.83882730876	899.731568440362	1004.91975089427	919.423103923778	1004.89825701586	840.23306216636	862.511566115332	940.348652539738	925.377980849504	860.759598238088	975.089410285664	783.67313319974	1007.49690687209	895.059270470535	870.682633884893	787.627362673382	868.177382066523	1006.77727465905	1034.32304981119	851.446978545828	829.706360723793	917.885899562286	943.089466591995	828.674337835955	987.972260040371	924.66109001059	964.054209653292	813.318778441186	969.854506198551	862.102867099402	899.19249578757	827.053880888571	892.882814409262	789.580557850266	808.965046462073	1400.94675215533	987.967073920675
VPS13D	ENSG00000048707	6712.9813959281	6497.65853303881	8149.09740907054	6145.6466107546	7271.38967425241	7675.77374434189	7158.41332535066	5776.45976532965	6796.04332679934	5833.91102137862	6942.50549366626	6725.06997369758	6782.10356880795	6614.56820423333	7062.47127615787	5944.73088522778	7073.82653063544	7674.08317114721	6312.02490702926	6076.77362323035	5141.66151684625	5364.09646511755	7519.09784612729	5340.58024247825	6297.61126992938	6432.6862212972	7345.08307981456	7073.50363505458	5668.50689622765	6315.90484807666	7060.42279630838	6168.76313382363	5438.9114221897	6254.43669692976	6631.24442219174	6664.32197227232	6930.17338289308	6673.30967255906	6166.68513412291	7090.41412351386	6861.9428864041	6332.88429176103	6104.68114077033	6921.86273985254	5696.64952184262	6025.58633005503	5043.02618794953	6455.74334424431
HTR6	ENSG00000158748	8.2418433344728	12.0639779670234	6.03636845116336	8.44539174839427	3.74505030606325	1.02227791760563	2.49335190712318	0	4.33144890172042	7.57978911396096	11.7936106913923	2.85848822911487	4.76048448910245	4.15256095410853	3.25459505813727	3.3863462746954	4.06892524051506	6.80930183775262	8.72308583060981	11.2394086742855	10.6184684439548	6.26001509624482	5.75904507156394	6.20866441209688	8.5857004361682	0	4.57922885275222	4.80863605374207	2.66460681427185	1.59371810448566	0	7.49867524311775	0	2.51222553700585	0	0	1.1961980465855	0	2.94680716826517	1.92814017136889	4.71352032312412	3.74663539911488	19.8096737937382	2.93953189928975	3.35813102753968	0	0	1.28140995320451
LINC01647	ENSG00000235643	0	0	0	0.649645519107251	0	0	0	0	0	0	0	0	0	0	0	0	0	0	0	0	0	0.736472364264097	0	0.564424037463353	0	0	0	0.43714873215837	0	0	0	0.441098543712809	0	0.50244510740117	0	0	0	0	0	0	0.471352032312412	0.535233628444982	0	0	0	0	0	0
RPL10P17	ENSG00000225196	0	0	0	3.24822759553626	0	0	0	0	0	0	5.89680534569614	0	0	0	0	1.6931731373477	0	0	0	0	0	0.368236182132048	0	0	2.14642510904205	0	0	0	0	0	0	0	0	1.00489021480234	0	0	0	0	0	0	0	0	0	0	0	0	0	0
ARHGEF16	ENSG00000130762	11.6759447238365	12.0639779670234	4.02424563410891	12.992910382145	20.9722817139542	8.68936229964788	13.0900975123967	8.53664004728519	21.6572445086021	101.063854852813	7.86240712759486	6.66980586793469	3.1736563260683	12.9190785238932	6.50919011627453	2.53975970602155	6.10338786077259	20.4279055132579	1.74461716612196	11.2394086742855	7.96385133296612	8.83766837116916	12.847100544258	9.595208636877	19.3178259813785	37.3149700236383	16.0273009846328	19.2345442149683	10.6584272570874	15.9371810448566	24.3967615629177	11.0274635928202	14.317111085027	4.52200596661053	14.7977560327849	19.9590355563711	6.57908925622024	5.92656276426204	2.45567264022097	12.8542678091259	6.12757642006136	0.535233628444982	4.95241844843456	5.14418082375707	10.074393082619	12.9582501721613	1.91059904828548	4.69850316174986
SPATA21	ENSG00000187144	9.61548389021827	14.4767735604281	14.0848597193812	7.79574622928702	10.4861408569771	9.20050125845069	9.35006965171194	5.69109336485679	12.9943467051613	2.52659637132032	15.7248142551897	15.7216852601318	17.4551097933756	18.9172221242722	16.2729752906863	13.5453850987816	20.3446262025753	24.9674400717596	15.7015544950977	39.3379303599992	28.5371339431286	32.4047840276203	9.30307280791098	23.1413855359975	10.7321255452103	4.14610778040425	6.86884327912833	16.1745030898597	19.0963488356149	11.1560267313996	9.75870462516708	17.6439417485123	25.4526419289369	13.0635727924304	11.0983170245887	21.9549391120082	14.354376559026	7.90208368568272	25.0478609302539	21.2095418850578	14.6119130016848	18.1979433671294	16.5080614947819	8.08371272304682	18.4697206514682	12.9582501721613	0	13.6683728341814
RBP7	ENSG00000162444	15.1100461132001	26.5407515274515	2.01212281705445	10.394328305716	17.9762414691036	12.7784739700704	9.97340762849273	11.3821867297136	12.9943467051613	22.7393673418829	0	24.2971499474764	9.52096897820489	11.996287200758	8.13648764534317	21.5879575011832	16.2757009620602	9.0790691170035	36.6369604885612	24.3520521276185	19.9096283324153	48.9754122235625	15.5051213465183	15.2394490115105	12.8785506542523	4.14610778040425	11.4480721318806	10.0544208396425	10.2143261213754	33.4680801941988	29.2761138755012	16.7617446610867	14.317111085027	18.5904689738433	11.0983170245887	13.9713248894598	11.961980465855	0	14.7340358413258	6.42713390456296	10.3697447108731	14.9865415964595	23.1112860926946	7.34882974822438	27.7045809772023	25.9165003443227	10.5082947655701	8.11559637029521
PRAMEF13	ENSG00000279169	0	0	0	0	0	0	0	0	0	0	0	0	0	0	1.62729752906863	0	2.03446262025753	0	0	0	1.99096283324153	0	0	0	0	0	0	0	0	0	0	0	0	0	0	0	0	0	0	0	0	0	0	0	0	0	0	0
	ENSG00000279625	3.43410138936367	0	0	0	0	0	0	0	0	0	0	0	0	0	0	0	0	0	0	0	0	0	0.886006934086761	0	0	0	0	0	0	0	0	0	0	0	0	0	0	0	0	0	0	0	0	0	0	0	0	0
GPR157	ENSG00000180758	1833.12332164233	1471.80531197686	913.503758942722	1307.08678444379	1519.74141420047	2069.0905052338	1076.50468590043	1163.82859311321	1684.93362276924	1374.46842599825	880.589598290624	899.947377466331	252.30567792243	729.466540938399	810.39416947618	351.756719283985	954.162968900782	1572.94872452086	303.563386905221	372.773721030468	166.909050853415	153.554487949064	662.290183229853	259.070633195679	532.313427042428	1214.80957965845	1121.91106892429	681.07772470274	359.7219199267	419.147861479728	561.125515947107	968.211303449615	276.797480977189	233.636974941544	634.453789905653	898.156600036701	619.630588131288	892.935456482148	265.212645143865	624.71741552352	847.96230613003	314.71737352565	496.892650992934	552.631997066473	230.45174176491	475.752899177924	391.195155136452	307.111252118014
PRAMEF32P	ENSG00000231219	0	0	0	0	0	0	0	0	0	0	0	0	0	0	0	0	0	0	0	0	0	0	0	0	0	0	0	0	0	0	0	0	0	0	0	0	0	0	0	0	0	0	0	0	0	0	0	0
	ENSG00000229010	4.1209216672364	9.65118237361874	6.03636845116336	7.79574622928702	11.2351509181898	13.800751887676	4.98670381424637	5.69109336485679	12.9943467051613	10.1063854852813	9.82800890949357	13.3396117358694	9.52096897820489	7.84372624664945	6.50919011627453	11.428918677097	6.10338786077259	11.3488363962544	13.9569373289757	18.7323477904758	11.6139498605756	11.4153216460935	16.8341317476484	11.8529047867304	12.8785506542523	8.29221556080851	4.57922885275222	13.5516106969095	7.1056181713916	3.18743620897131	2.43967615629177	12.3507592239586	3.18158024111711	17.0831336516398	14.7977560327849	13.9713248894598	7.17718827951299	13.8286464499448	8.8404215047955	8.35527407593185	14.1405609693724	14.4513079680145	8.25403074739093	7.34882974822438	5.87672929819443	9.25589298011525	0	6.83418641709071
ZBTB40	ENSG00000184677	763.057328716607	779.332976669713	704.242985969059	769.829940142093	730.284809682334	625.122946615844	782.912498836679	1067.08000591065	879.284127049246	757.978911396096	739.066269993917	812.763486478327	879.102802320918	807.442407743326	815.276062063385	905.424335196684	917.542641736147	712.706925684775	607.126773810443	814.857128885697	816.294761629028	774.032454841566	793.862212941737	760.8436025006	766.273763928012	775.322154935596	899.818469565811	779.873338170532	862.444405552655	906.825601452339	968.551434047832	800.593856838748	911.522739080052	806.424397378877	799.078825770385	630.705523581327	810.424176561675	859.351600817996	752.90923149175	746.19024631976	810.725495577349	740.763341767855	709.84664427562	675.357453861821	776.148033740108	677.531366144436	609.481096403068	786.358574616499
ENO1-AS1	ENSG00000230679	2.0604608336182	0	0	0	2.24703018363795	1.53341687640845	1.24667595356159	5.69109336485679	2.16572445086021	0	1.96560178189871	3.81131763881982	0	0.92279132313523	1.62729752906863	0	0	0	0	0	3.31827138873588	1.47294472852819	2.65802080226028	0	0	0	4.57922885275222	0.43714873215837	2.66460681427185	0	7.31902846887531	0.441098543712809	1.59079012055855	4.52200596661053	1.84971950409811	1.99590355563711	2.392396093171	0	2.94680716826517	0.642713390456296	2.82811219387447	2.67616814222491	0	1.46976594964488	0.839532756884919	0	0	2.56281990640902
MICOS10-NBL1	ENSG00000270136	0	2.41279559340468	0	0	0	0	0.623337976780796	0	0	0	0	0	7.93414081517074	0	0	0	0	0	0	0	0	0	0	0.564424037463353	0	0	0	0	2.22050567855987	0	2.43967615629177	0	0	1.00489021480234	0	0	0	0	0	0	0	0	0	0	0	0	0	0
FBXO44	ENSG00000132879	46.7037788953459	31.3663427142609	26.1575966217079	57.8184512005454	29.960402448506	40.8911167042253	37.4002786068477	36.9921068715692	47.6459379189247	58.1117165403673	41.277637419873	45.2593969609854	30.1497350976488	33.2204876328683	30.918653052304	38.0963955903233	34.585864544378	18.158138234007	34.8923433224392	46.8308694761895	37.8282938315891	33.8777287561485	35.8832808305138	47.4116191469217	36.4892268537149	18.6574850118191	66.3988183649072	38.9062371620949	22.6491579213107	20.7183353583135	41.4744946569601	31.7590951473222	44.5421233756395	30.1467064440702	31.4452315696679	49.8975888909278	26.9144560481737	29.6328138213102	27.5035335704749	21.8522552755141	33.9373463264937	43.3539239040436	34.6669291390419	27.9255530432526	26.0255154634325	31.4700361323918	0	27.763882319431
PRAMEF10	ENSG00000187545	0	0	0	0	0	0	0	0	0	0	0	0	0	0	0	0	0	0	0	0	0.663654277747177	0	0	0	0	0	0	0	0	0	0	0	0	0	0	0	0	0	0.982269056088389	0	0	0	0	0	0	0	0	0.427136651068169
	ENSG00000288398	17.1705069468183	12.0639779670234	4.02424563410891	16.2411379776813	6.74109055091385	6.1336675056338	11.8434215588351	28.455466824284	17.3257956068817	15.1595782279219	11.7936106913923	14.2924411455743	17.4551097933756	17.5330351395694	9.7637851744118	16.931731373477	28.4824766836054	4.53953455850175	13.9569373289757	3.74646955809516	16.5913569436794	20.6212261993947	31.0102426930366	15.2394490115105	0	2.07305389020213	11.4480721318806	31.4747087154026	15.5435397499191	20.7183353583135	7.31902846887531	17.6439417485123	9.54474072335133	28.6393711218667	11.0983170245887	15.9672284450969	14.9524755823187	29.6328138213102	23.5744573461213	20.5668284946015	18.3827292601841	33.7197185920339	19.8096737937382	12.4930105719814	11.3336922179464	14.8094287681844	150.459675052482	12.3869628809769
	ENSG00000224621	0	0	0	0.649645519107251	0.74901006121265	0	0.623337976780796	0	4.33144890172042	5.05319274264064	3.93120356379743	0	0	0.461395661567615	0	0.846586568673851	2.03446262025753	6.80930183775262	1.74461716612196	7.49293911619032	1.99096283324153	0.736472364264097	2.65802080226028	2.25769614985341	0	0	0	1.74859492863348	2.66460681427185	0	0	0.882197087425617	0	3.01467064440702	1.84971950409811	1.99590355563711	1.1961980465855	0	3.43794169630936	0.642713390456296	0.471352032312412	2.14093451377993	0	0	1.67906551376984	0	0	1.28140995320451
PRAMEF11	ENSG00000239810	0	0	0	0	0	0	0	0	0	0	7.86240712759486	0	0	0	0	0	0	0	0	0	5.30923422197742	0	0	0	0	0	0	0	0	0	0	0	0	0	0	0	0	0	0	0	1.41405609693724	0	0	0	0	0	0	0
	ENSG00000285833	0	0	0	0	0	0.511138958802816	0	0	0	0	0	0	0	0	0	0	0	0	0	0	0	0	0.886006934086761	0	0	0	0	0	0	0	0	0	0	0	0	0	0	0	0	0	0	0	0	0	0	0	0	0
SLC25A34-AS1	ENSG00000224459	0	0	0	0	0	0	0.623337976780796	0	0	0	0	0	0	0	0	0	0	0	0	1.87323477904758	0	0.368236182132048	0	0	0	0	0	0.43714873215837	0	0	0	0	0	0	0	0	0.598099023292749	0	1.96453811217678	0	0	0	0	0	0.41976637844246	0	0	0
PRDM2	ENSG00000116731	718.414010654879	1068.86844787827	971.855320637301	704.865388231368	691.336286499276	979.342245066196	650.14150978237	1024.39680567422	1013.55904300258	1225.39924009035	1136.11782993746	1191.9895915409	1845.48115360872	1047.36815175849	2076.43164709158	1227.12723129275	1381.40011915486	1316.46502196551	1577.13391817425	1648.44660556187	1801.82136408359	1465.94824106768	1212.94349276478	1532.97568575047	1399.46917109542	744.226346582564	927.293842682325	1373.5213164416	1683.14330434838	997.667533408021	1849.27452646916	1211.69769957909	1073.78333137702	1023.98312888358	1424.28401815555	1391.14477827907	1454.57682464797	1122.09588336695	1641.86272725174	992.349474864521	1494.18594243035	889.023056847115	1155.56430463473	1529.29147060549	1104.40534168211	1084.79065726951	1547.10757934917	1721.78784045579
PRAMEF1	ENSG00000116721	0	0	0	0	0	0	0	0	0	0	0	0	0	0	1.62729752906863	0	0	0	0	0	3.65009852760947	0	0	0.564424037463353	0	0	0	0	0	0	0	0	0	0	0	0	0	0	0	0	0	0	0	0	0	0	0	0
CFL1P6	ENSG00000215785	0.686820277872733	0	0	0	0	0	0	0	0	0	0	0	0	0	0	0	0	0	1.74461716612196	0	0.331827138873588	0	0	1.12884807492671	0	0	0	0	0.444101135711975	0	0	0.441098543712809	0	2.00978042960468	0	0	0	0	1.47340358413258	0	0	2.67616814222491	0	0	0	0	0	1.28140995320451
NPHP4	ENSG00000131697	50.8247005625823	53.0815030549031	70.4242985969059	55.2198691241164	30.7094125097187	38.846560869014	31.7902368158206	56.9109336485679	47.6459379189247	53.0585237977267	80.5896730578473	36.6839322736408	58.7126420322635	32.7590919713007	82.9921739825003	65.6104590722234	73.2406543292711	59.0139492605227	75.0185381432444	71.182921603808	78.974859051914	54.8671911376752	51.3884021770321	71.6818527578458	27.9035264175467	33.168862243234	20.606529837385	52.020699126846	63.9505635425244	39.8429526121414	46.3538469695436	75.8689495186031	42.951333255081	28.1369260144655	79.5379386762189	31.9344568901938	46.0536247935417	63.2166694854618	64.8297577018337	39.2055168178341	49.9633154251157	51.3824283307183	57.7782152317365	41.1534465900565	51.2114981699801	55.5353578806915	22.4495388173544	55.527764638862
	ENSG00000284692	0	0	0	0	0	0.511138958802816	0	0	0	2.52659637132032	0	0	0	0	0	0.846586568673851	0	2.26976727925087	0	0	0.331827138873588	0	0	0	2.14642510904205	0	0	0.87429746431674	0	1.59371810448566	0	0	0	0	0	0	0	0	0	0	0.471352032312412	0	0	0	0	0	0	0.427136651068169
	ENSG00000284745	0	0	0	0	0	0	0	0	0	0	0	0	0	0	0	0	0	0	0	0	0.331827138873588	0	0	0	0	0	0	0	0	0	0	0	0	0	0	0	0	0	1.96453811217678	0	0	0	0	0	0	0	0	0
	ENSG00000225952	0	0	0	0	0	1.02227791760563	0	0	2.16572445086021	0	0	0	0	0	0	0.423293284336925	0	0	0	0	0	0.368236182132048	0.44300346704338	0	0	0	0	0	0	0	0	0	0	0	0	0	0	0	1.47340358413258	0	0	0	0	0.734882974822438	0.41976637844246	1.85117859602305	0	0.854273302136338
	ENSG00000280222	6.1813825008546	19.3023647472375	14.0848597193812	15.591492458574	7.4901006121265	9.71164021725351	3.11668988390398	11.3821867297136	4.33144890172042	5.05319274264064	7.86240712759486	3.81131763881982	0	5.07535227724376	11.3910827034804	5.50281269638003	2.03446262025753	15.8883709547561	1.74461716612196	13.1126434533331	5.641061360851	11.7835578282256	2.65802080226028	9.595208636877	8.5857004361682	4.14610778040425	4.57922885275222	3.49718985726696	5.3292136285437	9.56230862691394	2.43967615629177	3.08768980598966	4.77237036167566	7.03423150361637	1.84971950409811	5.98771066691134	7.17718827951299	0	3.92907622435356	9.64070085684444	3.29946422618689	5.8875699128948	11.5556430463473	3.67441487411219	2.51859827065476	11.1070715761383	0	14.0955094852496
ASAP3	ENSG00000088280	745.200001491916	822.763297350997	752.533933578366	691.222832330115	731.782829804759	489.159983574295	766.705711440379	756.915417525954	820.80956687602	613.962918230837	953.316864220877	847.541759932558	344.34171137841	519.070119263567	424.724655086913	590.494131650011	1059.95502515417	549.283681578712	347.178816058271	404.618712274277	492.099646949532	529.891866088018	408.89220008104	526.043202915845	669.68463402112	478.875448636691	963.927673504342	591.462234610274	362.830627876683	376.117472658615	422.063975038476	422.131306333158	475.646246047008	382.36072673229	523.470619659766	726.508894251909	569.390270174697	408.932830734081	658.120267579221	657.495798436791	303.550708809194	456.55428506357	628.957142951189	418.88329564879	525.547505809959	538.692971442708	612.824644737568	255.000580687697
TMEM201	ENSG00000188807	381.87207449724	342.616974263465	261.575966217079	419.021359824177	319.827296137802	308.727931116901	264.295302155057	386.994348810262	379.001778900537	409.308612153892	292.874665502908	300.141264057061	157.095988140381	221.469917552455	343.359778633482	187.942218245595	223.790888228328	349.544161004635	176.206333778318	196.689651799996	147.99490393762	184.486327248156	293.711298649761	256.248513008362	229.667486667499	211.451496800617	226.671828211235	258.792049437755	188.742982677589	154.590656135109	268.364377192095	262.012534965408	146.352691091387	137.167514320519	205.318864954891	285.414208456107	199.765073779778	274.597408077475	176.80843009591	302.718006904916	218.707342992959	187.331769955744	208.001574834251	226.343956245311	153.63449450994	177.713145218213	56.8403216864931	198.19140609563
LINC02606	ENSG00000284693	13.7364055574547	9.65118237361874	22.133350987599	8.44539174839427	10.4861408569771	14.3118908464789	18.7001393034239	22.7643734594272	21.6572445086021	12.6329818566016	11.7936106913923	13.8160264407219	6.3473126521366	5.07535227724376	17.900272819755	9.73574553974929	18.3101635823178	31.7767419095122	8.72308583060981	9.3661738952379	10.6184684439548	11.7835578282256	5.31604160452056	11.8529047867304	15.0249757632944	24.8766466824255	2.28961442637611	10.0544208396425	14.2112363427832	4.78115431345697	4.87935231258354	13.6740548550971	12.7263209644684	9.54645704062222	5.54915851229434	3.99180711127422	7.77528730280574	5.92656276426204	20.136515649812	7.71256068547555	9.89839267856066	17.6627097386844	9.90483689686911	10.2883616475141	9.65462670417657	1.85117859602305	14.8071426242125	8.54273302136338
GRHL3-AS1	ENSG00000232298	1.37364055574547	0	0	0	4.4940603672759	2.04455583521126	1.87001393034239	0	4.33144890172042	0	3.93120356379743	2.38207352426239	1.58682816303415	3.69116529254092	0	0.423293284336925	0	2.26976727925087	0	0	0.995481416620765	0	2.2150173352169	0	2.14642510904205	0	0	0.87429746431674	2.66460681427185	0	0	4.8520839808409	0	0	5.54915851229434	0	1.79429706987825	0	0	0	0	0.535233628444982	0	0.734882974822438	2.51859827065476	0	0	0
LINC01714	ENSG00000227634	0	0	0	0.649645519107251	1.4980201224253	1.53341687640845	0	5.69109336485679	0	0	0	4.76414704852478	4.76048448910245	0.461395661567615	0	1.26987985301078	0	0	0	0	1.99096283324153	0.368236182132048	0	2.25769614985341	6.43927532712615	0	2.28961442637611	2.62289239295022	10.6584272570874	3.18743620897131	0	0	1.59079012055855	2.51222553700585	3.69943900819623	1.99590355563711	1.1961980465855	0	2.45567264022097	0	0.471352032312412	9.63420531200968	1.65080614947819	0	3.77789740598214	0	10.9859445276415	1.28140995320451
	ENSG00000225315	26.7859908370366	26.5407515274515	36.2182107069802	28.5844028407191	23.2193118975922	17.8898635580986	22.4401671641086	25.6099201418556	54.1431112715053	22.7393673418829	70.7616641483537	32.872614634821	50.7785012170928	25.3767613862188	42.3097357557845	60.1076463758434	26.4480140633479	38.5860437472649	31.4031089901953	54.3238085923798	46.4557994423024	57.8130805947316	50.059391775902	73.3751248702359	40.782077071799	20.7305389020213	20.606529837385	48.0863605374207	34.1957874498221	23.9057715672849	31.715790031793	26.4659126227685	27.0434320494954	33.1613770884772	48.092707106551	47.9016853352907	59.8099023292749	33.5838556641516	48.1311837483311	25.7085356182518	41.9503308758047	16.5922424817944	28.0637045411291	44.8278614641687	67.582386929236	42.5771077085301	0	53.8192180345893
MTOR	ENSG00000198793	2611.97751675001	2588.92967172323	2756.6082593646	2018.44862786623	2300.95890804526	2112.53731673204	2286.40369883196	3147.17463076581	2447.26862947204	3494.282781536	2673.21842338225	2456.39421821938	1916.88842094525	1695.16766059942	1933.22946453354	1576.76748415505	2134.15128865015	2637.46957848952	1592.83547266935	1610.98190998092	1321.33566699463	1495.40713563825	1877.0056898628	1676.90381530362	2157.15723458726	2070.98083631193	2385.77823228391	1766.51802665197	1651.61212371283	1780.18312271048	2249.38141610101	2007.88057098071	1867.58760153574	1623.90258712058	2153.0735027702	2478.91221610129	1502.42474651139	2196.7792646198	1610.43011745691	2388.96567232605	1906.61897070371	1922.55919337438	2113.03187133208	2027.54212753511	1495.62760639048	2052.95706298956	2048.63982952411	1571.86287593086
TP73	ENSG00000078900	6.1813825008546	38.6047294944749	16.0969825364356	14.2922014203595	12.7331710406151	11.245057093662	10.5967456052735	36.9921068715692	21.6572445086021	22.7393673418829	25.5528231646833	27.1556381765912	36.4970477497854	7.38233058508184	30.918653052304	22.0112507855201	38.6547897848931	18.158138234007	34.8923433224392	20.6055825695234	83.9522661350179	74.7519449728058	17.2771352146918	64.3443402708223	8.5857004361682	6.21916167060638	27.4753731165133	31.911857447561	23.5373601927347	14.3434629403709	12.1983807814588	11.468562136533	23.8618518083783	36.1760477328842	22.1966340491774	27.9426497789196	22.1296638618317	19.7552092142068	31.4326097948284	28.9221025705333	14.1405609693724	32.1140177066989	9.90483689686911	15.4325424712712	21.4080853005654	37.023571920461	53.0191235899221	27.3367456683628
MYOM3	ENSG00000142661	12844.9128367759	11940.9253917598	14131.1385441734	14532.5702624292	14488.1016140363	10425.1902037422	12656.2542805573	22252.1750565901	10988.8858636647	17059.5786991548	14759.7037802775	16207.6282590813	21368.2280434179	10134.5557063327	10894.7569571145	16333.6179627089	18409.8522507104	19336.1474519382	20607.4179662326	21323.0314898986	17111.6618974332	23926.514170212	18656.2050075979	23794.98857138	17662.932222307	7048.38322668723	11741.1427784567	18215.5505203071	23003.9947287446	25897.9191978919	16416.5808556873	17493.5271451063	19154.7038416456	20812.2812387712	14220.6435475063	18727.563062543	17048.8126589598	16183.4673882782	19848.7108163781	20833.5545516408	13017.8004284042	19518.3647285032	16537.7760054725	17364.5498120794	22889.4408500889	15683.1850655073	21568.7526560948	23185.8316932824
	ENSG00000285945	0	0	0	0	0	0	0	0	0	0	0	0	0	0	0	0	0	0	0	0	0	0	0	0	0	0	0	0	0	0	0	0	0	0	0	0	0	0	0	0	0	0	0	0	0	0	0	0
ANGPTL7	ENSG00000171819	46.0169586174731	45.843116274689	70.4242985969059	50.6723504903656	43.4425835503337	46.5136452510563	29.2968849086974	39.8376535539976	43.3144890172042	25.2659637132032	84.5208766216447	44.7829822561329	66.6467828474343	43.3711921873558	198.530298546373	70.6899784842665	46.7926402659232	34.0465091887631	80.2523896416103	123.63349541714	42.1420466369457	118.57205064652	57.5904507156394	199.241685224564	38.6356519627569	37.3149700236383	20.606529837385	80.8725154492984	98.1463509923464	30.2806439852275	43.9141708132519	50.2852339832602	30.2250122906125	50.7469558475181	75.8384996680227	55.8852995578391	55.0251101429329	33.5838556641516	47.6400492202869	48.8462176746785	65.0465804591129	36.9311203627038	150.223359602515	55.1162231116828	42.3964042226884	33.3212147284149	2.86589857242822	144.372188061041
RUNX3-AS1	ENSG00000229162	0.686820277872733	0	0	0	0	0	0	0	0	0	0	0	0	0	0	0.423293284336925	0	0	0	0	0	0.368236182132048	0	0	0	0	0	0	0.888202271423949	0	0	0	0	0	0	0	0	0	0	0	0	0	0	0.734882974822438	0	0	0	0
HES5	ENSG00000197921	2.74728111149093	2.41279559340468	8.04849126821782	0	1.4980201224253	0	0	2.8455466824284	0	5.05319274264064	3.93120356379743	4.2877323436723	1.58682816303415	2.30697830783807	0	0.423293284336925	2.03446262025753	4.53953455850175	1.74461716612196	0	1.32730855549435	0	3.10102426930366	4.51539229970682	2.14642510904205	0	2.28961442637611	1.31144619647511	1.33230340713592	1.59371810448566	0	1.32329563113843	1.59079012055855	2.00978042960468	5.54915851229434	3.99180711127422	1.79429706987825	5.92656276426204	2.94680716826517	1.92814017136889	2.35676016156206	1.07046725688996	1.65080614947819	2.20464892446731	5.03719654130952	1.85117859602305	0	1.70854660427268
	ENSG00000233755	0	0	0	0.649645519107251	0	0	0	0	0	0	0	0	0	1.38418698470284	0	0.423293284336925	0	0	0	0	0.663654277747177	0	0	0.564424037463353	0	0	0	0	0	0	0	0	1.59079012055855	0	0	0	0	0	0	0	0	0	0	1.46976594964488	0	0	0	0
PARK7	ENSG00000116288	1270.61751406456	1713.08487131733	1543.29820068077	1448.05986209006	1287.54829522455	1660.17933819155	1827.00360994451	2230.90859902386	1635.12196039946	2354.78781807054	1613.75906293884	1403.99413520025	1418.62437775253	1166.8696281045	1560.57833037682	1001.08861745683	1426.15829680053	1659.19988113239	1638.19551898852	1496.71458845902	919.493001818714	1088.50615438234	1322.36534912449	1109.09323361549	1519.66897720177	1546.49820209079	1513.43513583461	1347.72954124425	1303.43683331465	1923.61775211419	1275.9506297406	1503.26383697325	1918.49288539362	1409.35852626028	1829.37258955304	1989.9158449702	1207.56192802806	1548.80840239381	1158.58635165625	1348.41269317731	1115.21890845117	1392.1426675854	1290.93040889194	1477.1147793931	1383.54998334635	1519.81762733492	1731.95803727079	1277.56572334489
TNFRSF14-AS1	ENSG00000238164	74.863410288128	67.5582766153312	52.3151932434158	72.1106526209049	74.1519960600524	16.8675856404929	44.8803343282173	42.683200236426	43.3144890172042	58.1117165403673	49.1400445474679	41.9244940270181	38.0838759128196	29.5293223403274	43.9370332848531	37.2498090216494	69.1717290887561	49.9348801435192	22.6800231595855	39.3379303599992	42.1420466369457	47.1342313129022	57.1474472485961	44.0250749221415	30.0499515265887	31.0958083530319	41.21305967477	36.2833447691447	21.7609556498868	28.6869258807418	51.2331992821272	49.4030368958346	28.634222170054	15.0733532220351	12.9480365286868	29.9385533345567	35.8859413975649	39.5104184284136	16.6985739535026	30.8502427419022	27.8097699064323	21.4093451377993	31.3653168400855	16.9023084209161	39.8778059520337	51.8330006886454	65.4380174037777	33.3166587833172
MT1XP1	ENSG00000233929	3.43410138936367	0	0	0.649645519107251	1.4980201224253	5.62252854683098	10.5967456052735	2.8455466824284	6.49717335258064	0	1.96560178189871	1.42924411455743	0	3.2297696309733	0	1.26987985301078	0	2.26976727925087	0	0	1.32730855549435	1.10470854639615	0.44300346704338	0	2.14642510904205	4.14610778040425	4.57922885275222	5.68293351805881	2.22050567855987	3.18743620897131	0	1.32329563113843	0	3.51711575180819	0	0	4.18669316304924	0	2.45567264022097	3.85628034273778	2.35676016156206	0.535233628444982	0	3.67441487411219	0.41976637844246	3.7023571920461	0	1.70854660427268
	ENSG00000287810	0.686820277872733	0	6.03636845116336	0	0	0.511138958802816	0	0	0	0	0	1.42924411455743	0	0	0	0.423293284336925	0	0	0	0	0	0	0.44300346704338	0	0	0	0	0	0.444101135711975	0	0	0.441098543712809	0	0.50244510740117	0	3.99180711127422	1.1961980465855	0	0.982269056088389	1.28542678091259	0	0	1.65080614947819	0	0	1.85117859602305	0	0.854273302136338
	ENSG00000271742	0	0	0	0	0.74901006121265	0	0	0	4.33144890172042	0	1.96560178189871	0	3.1736563260683	0	0	1.26987985301078	4.06892524051506	0	1.74461716612196	0	0.995481416620765	1.10470854639615	0	3.95096826224347	0	2.07305389020213	0	0.43714873215837	0	4.78115431345697	0	0.882197087425617	1.59079012055855	1.00489021480234	0	3.99180711127422	1.79429706987825	0	0.491134528044194	0.642713390456296	0.471352032312412	0.535233628444982	0	2.20464892446731	0	0	0	0
IL22RA1	ENSG00000142677	6.1813825008546	7.23838678021405	2.01212281705445	3.24822759553626	5.24307042848855	4.08911167042253	2.49335190712318	8.53664004728519	4.33144890172042	17.6861745992422	7.86240712759486	1.90565881940991	7.93414081517074	12.9190785238932	16.2729752906863	7.19598583372773	0	15.8883709547561	1.74461716612196	1.87323477904758	14.6003941104379	19.5165176529986	4.4300346704338	13.5461768991205	8.5857004361682	0	6.86884327912833	8.30582591100903	9.77022498566344	14.3434629403709	4.87935231258354	6.61647815569213	15.9079012055855	6.5317863962152	1.84971950409811	0	14.354376559026	11.8531255285241	11.7872286730607	1.28542678091259	7.07028048468619	3.21140177066989	9.90483689686911	13.9627765216263	10.4941594610615	12.9582501721613	0	20.5025592512721
NR0B2	ENSG00000131910	9.61548389021827	16.8895691538328	4.02424563410891	4.54751863375076	3.74505030606325	2.55569479401408	13.7134354891775	0	0	0	7.86240712759486	11.9103676213119	4.76048448910245	7.84372624664945	1.62729752906863	3.80963955903233	14.2412383418027	9.0790691170035	8.72308583060981	3.74646955809516	5.641061360851	5.89177891411278	6.20204853860732	18.6259932362907	0	0	11.4480721318806	9.18012337532577	7.1056181713916	0	17.0777330940424	10.1452665053946	4.77237036167566	9.04401193322105	1.84971950409811	3.99180711127422	7.17718827951299	1.97552092142068	6.87588339261872	12.8542678091259	3.7708162584993	14.9865415964595	1.65080614947819	3.67441487411219	12.1732249748313	7.4047143840922	0	0.427136651068169
IFNLR1	ENSG00000185436	84.4788941783462	212.326012219612	169.018316632574	298.187293270228	180.511424752249	117.050821565845	151.471128357733	276.018028195555	179.755129421398	184.441535106383	186.732169280378	85.2782321685935	60.2994701952977	84.4354060668735	65.0919011627453	45.292381424051	130.205607696482	167.962778664565	90.720092638342	35.591460801904	54.7514779141421	31.6683116633562	101.004790485891	39.5096826224347	49.3677775079672	296.446706298904	261.016044606877	131.581768379669	95.9258453137866	49.4052612390554	26.8364377192095	81.1621320431568	71.585555425135	45.7225047735064	123.931206774574	197.594452008074	89.7148534939123	150.139590027972	40.2730312996239	105.404996034833	132.9212731121	59.946166385838	52.8257967833019	112.437095147833	77.2370136334126	61.0888936687606	90.275805031489	37.1608886429307
LIN28A	ENSG00000131914	4.80774194510913	0	6.03636845116336	1.94893655732175	1.4980201224253	0.511138958802816	1.87001393034239	0	2.16572445086021	0	0	0	1.58682816303415	2.30697830783807	3.25459505813727	3.80963955903233	0	0	0	0	3.98192566648306	6.26001509624482	3.54402773634704	1.69327211239006	0	0	0	1.74859492863348	0.888202271423949	0	0	2.20549271856404	1.59079012055855	1.50733532220351	1.84971950409811	0	2.99049511646374	3.95104184284136	4.91134528044194	2.57085356182518	0.471352032312412	1.60570088533495	1.65080614947819	3.67441487411219	3.35813102753968	3.7023571920461	0.47764976207137	3.41709320854535
	ENSG00000226396	24.7255300034184	103.750210516401	118.715246206213	20.1390110923248	38.9485231830578	107.850320307394	109.70748391342	56.9109336485679	151.600711560215	12.6329818566016	11.7936106913923	21.4386617183615	22.2155942824781	36.4502572638416	8.13648764534317	19.4714910794986	203.446262025753	18.158138234007	12.2123201628537	14.9858782323806	21.5687640267832	19.8847538351306	33.6682634952969	91.4366940690632	107.321255452103	116.091017851319	132.797636729814	84.3697053065654	31.9752817712622	143.434629403709	21.9570854066259	170.264037873144	159.079012055855	150.733532220351	20.3469145450793	11.9754213338227	137.562775357332	25.6817719784689	35.361686019182	33.4210963037274	35.8227544557434	36.3958867342588	112.254818164517	114.6417440723	108.719492016597	131.433680317637	32.0025340587818	102.085659605292
PRAMEF6	ENSG00000232423	0	0	0	0	0	0	0	0	0	0	7.86240712759486	0	0	0	0	0.423293284336925	0	0	0	0	5.641061360851	0	0	0.564424037463353	0	0	0	0	0	0	0	0	0	0	0	0	0	1.97552092142068	0	0	0	0	0	0	1.25929913532738	0	0	0
	ENSG00000229247	0.686820277872733	0	0	0	0	0	0	0	0	0	0	0	0	0	0	0	0	0	0	0	0.995481416620765	0	0	1.69327211239006	0	0	0	0.43714873215837	1.7764045428479	0	0	0	3.18158024111711	0.50244510740117	0	1.99590355563711	0	0	0	0	0.942704064624825	0	0	0	0	0	0	0
CLIC4	ENSG00000169504	1262.37567073008	627.326854285218	1179.10397079391	990.059771119451	1400.64881446766	1202.70997006303	1565.20165969658	1035.77899240394	1472.69262658494	1043.48430135529	1171.49866201163	891.848327483839	1451.94776917625	1401.25862418085	1472.70426380711	1564.91527219361	797.509347140952	637.804605469496	1428.84145905389	1067.74382405712	1304.41248291208	1662.5863623262	1048.58920649168	870.34186576849	1259.95153900768	955.677843383181	929.583457108701	758.453050294772	1542.8073454634	1582.56207775426	1295.46803899093	1047.60904131792	1638.51382417531	1314.39640096146	902.66311799988	692.578533806078	923.464891964004	1088.5120277028	1593.73154350341	1039.26755236783	1489.00107007491	1491.16088884772	1777.91822298801	1348.51025879917	1336.11638258235	999.636441852447	1134.89583468158	1144.72622486269
WDTC1-DT	ENSG00000224311	0	0	0	0	0	0	0	0	0	0	0	0	0	0	0	0	0	0	0	0	0.331827138873588	0	0	0	0	0	0	0	0	0	0	0.882197087425617	0	0	0	0	0	0	0	0	0	0	0	0	0	0	0	0
NPM1P39	ENSG00000225159	18.5441475025638	9.65118237361874	4.02424563410891	18.190074535003	20.9722817139542	14.3118908464789	27.426870978355	25.6099201418556	8.66289780344085	5.05319274264064	15.7248142551897	14.2924411455743	9.52096897820489	20.3014091089751	3.25459505813727	20.7413709325093	12.2067757215452	2.26976727925087	8.72308583060981	9.3661738952379	19.5778011935417	19.1482814708665	25.2511976214727	14.6750249740472	8.5857004361682	14.5113772314149	9.15845770550444	13.9887594290678	15.9876408856311	4.78115431345697	17.0777330940424	9.26306941796898	7.95395060279277	24.6198102626573	1.84971950409811	3.99180711127422	21.531564838539	3.95104184284136	25.5389954582981	26.3512490087081	19.3254333248089	20.3388778809093	8.25403074739093	22.7813722194956	25.1859827065476	7.4047143840922	9.07534547935603	22.638242506613
	ENSG00000260063	6.86820277872734	4.82559118680937	6.03636845116336	7.14610071017976	6.74109055091385	8.68936229964788	3.74002786068477	2.8455466824284	2.16572445086021	2.52659637132032	0	6.19339116308221	3.1736563260683	8.76651756978468	3.25459505813727	4.65622612770618	4.06892524051506	9.0790691170035	22.6800231595855	22.478817348571	13.2730855549435	14.3612111031499	3.10102426930366	5.64424037463353	4.2928502180841	22.8035927922234	2.28961442637611	6.99437971453392	7.99382044281555	3.18743620897131	2.43967615629177	7.05757669940494	7.95395060279277	4.01956085920936	24.0463535532755	3.99180711127422	8.37338632609849	9.8776046071034	11.2960941450165	4.49899373319407	5.18487235543654	16.5922424817944	3.30161229895637	7.34882974822438	11.7534585963889	9.25589298011525	0	7.26132306815888
	ENSG00000272088	4.80774194510913	2.41279559340468	2.01212281705445	0.649645519107251	2.24703018363795	2.55569479401408	0	2.8455466824284	2.16572445086021	2.52659637132032	3.93120356379743	0	1.58682816303415	1.38418698470284	0	2.53975970602155	6.10338786077259	0	0	0	1.99096283324153	2.57765327492434	0	2.25769614985341	4.2928502180841	4.14610778040425	0	5.24578478590044	1.33230340713592	3.18743620897131	0	3.08768980598966	0	4.52200596661053	0	0	1.1961980465855	0	0.982269056088389	1.28542678091259	2.35676016156206	0.535233628444982	4.95241844843456	0.734882974822438	0	1.85117859602305	0	1.70854660427268
LINC01784	ENSG00000228338	0	0	0	0	0	0	0	0	0	0	0	0	0	0	0	0	0	0	0	0	0	0	0	0	0	0	0	0	0	0	0	0	0	0	0	0	0	0	0.491134528044194	0	0	0	0	0	0	0	0	0
	ENSG00000270728	10.302304168091	24.1279559340468	28.1697194387624	14.2922014203595	13.4821811018277	18.9121414757042	21.1934912105471	14.227733412142	19.4915200577419	20.2127709705626	27.518424946582	23.3443205377714	31.736563260683	23.0697830783807	16.2729752906863	28.7839433349109	12.2067757215452	4.53953455850175	19.1907888273416	20.6055825695234	30.8599239152437	29.4588945705639	7.53105893973746	26.5279297607776	15.0249757632944	16.584431121617	6.86884327912833	19.6716929471266	19.9845511070389	27.0932077762562	36.5951423443765	19.4083359233636	19.0894814467027	18.5904689738433	38.8441095860604	11.9754213338227	24.5220599550027	5.92656276426204	15.22517036937	32.1356695228148	24.038953647933	13.9160743395695	11.5556430463473	24.9860211439629	26.0255154634325	18.5117859602305	155.236172673195	23.0653791576811
LUZP1	ENSG00000169641	537.78027757435	323.314609516228	340.048756082203	394.334830098102	403.716422993619	477.914926480633	474.983538306966	335.774508526551	391.996125605698	452.260750466337	357.739524305566	366.839322736408	418.922635041015	353.890472422361	502.834936482208	455.040280662195	398.754673570476	447.144154012422	526.874384168833	460.815755645705	413.788442175365	451.457559293891	375.666940052786	344.298662852645	437.870722244578	321.32335298133	315.966790839903	338.353118690578	355.28090856958	342.649392464416	453.779765070269	385.961225748708	310.204073508918	354.223800717824	384.741656852408	341.299508013946	349.887928626258	343.740640327198	446.932420520217	491.675743699067	389.808130722365	454.41335054979	358.224934436766	315.264796198826	465.520913692688	438.729327257463	192.970503876834	360.503333501535
GPR3	ENSG00000181773	0	0	0	0.649645519107251	0	1.02227791760563	1.24667595356159	0	0	0	0	0.952829409704956	0	1.38418698470284	0	0.423293284336925	2.03446262025753	0	0	1.87323477904758	1.65913569436794	5.52354273198073	3.54402773634704	1.69327211239006	2.14642510904205	0	0	3.49718985726696	1.33230340713592	0	0	3.52878834970247	3.18158024111711	0.50244510740117	0	3.99180711127422	1.79429706987825	0	1.47340358413258	1.28542678091259	3.29946422618689	2.67616814222491	1.65080614947819	0.734882974822438	0.41976637844246	0	0	0.854273302136338
KDF1	ENSG00000175707	0.686820277872733	7.23838678021405	4.02424563410891	0.649645519107251	0	1.02227791760563	1.87001393034239	2.8455466824284	0	0	3.93120356379743	0.952829409704956	0	1.38418698470284	1.62729752906863	2.11646642168463	2.03446262025753	4.53953455850175	5.23385149836589	3.74646955809516	4.97740708310383	2.57765327492434	3.98703120339042	1.69327211239006	0	0	4.57922885275222	2.62289239295022	1.7764045428479	11.1560267313996	0	3.96988689341528	4.77237036167566	3.01467064440702	1.84971950409811	1.99590355563711	5.98099023292749	0	0.982269056088389	0.642713390456296	3.7708162584993	4.28186902755986	0	1.46976594964488	5.45696291975197	1.85117859602305	0	1.70854660427268
ACTG1P20	ENSG00000241547	7.55502305660007	4.82559118680937	18.1091053534901	9.09503726750152	2.9960402448506	6.64480646443661	3.11668988390398	8.53664004728519	12.9943467051613	5.05319274264064	9.82800890949357	9.52829409704956	4.76048448910245	10.6121002160551	4.8818925872059	6.34939926505388	8.13785048103012	6.80930183775262	8.72308583060981	0	12.6094312771964	8.10119600690507	0.886006934086761	12.9817528616571	2.14642510904205	4.14610778040425	4.57922885275222	7.43152844669229	5.77331476425567	1.59371810448566	4.87935231258354	2.64659126227685	9.54474072335133	5.02445107401169	5.54915851229434	1.99590355563711	3.58859413975649	23.7062510570482	6.38474886457453	1.92814017136889	8.01298454931101	5.35233628444982	3.30161229895637	8.81859569786926	2.0988318922123	9.25589298011525	0	6.40704976602254
DPPA2P2	ENSG00000224129	0	0	0	0	0	0	0	0	0	0	0	0	0	0	0	0	0	0	0	0	0	0	0	1.69327211239006	0	0	0	0	0	0	0	0	0	0	0	0	0	0	0	0	0	0	0	0	0	1.85117859602305	0	0
ARHGEF19-AS1	ENSG00000234166	0	0	0	0	0	0	0	0	0	0	0	0	0	0	0	0	0	0	0	0	0	0	0	0	0	0	0	0	0	0	0	0	0	0	0	0	0	0	0	0	0	0	0	0	0	0	0	0
H3P1	ENSG00000230228	0	0	0	0	0	0	0.623337976780796	0	0	0	0	0	0	0.461395661567615	0	0	0	0	0	0	0.995481416620765	0	0	0	0	0	0	0.43714873215837	0	0	0	0	0	0	0	0	0.598099023292749	0	1.47340358413258	1.28542678091259	0.942704064624825	0.535233628444982	0	0	0.41976637844246	0	0	0
CAMTA1-DT	ENSG00000237436	10.302304168091	0	8.04849126821782	9.74468278660877	2.24703018363795	6.1336675056338	2.49335190712318	2.8455466824284	6.49717335258064	7.57978911396096	7.86240712759486	6.66980586793469	3.1736563260683	3.2297696309733	3.25459505813727	5.50281269638003	2.03446262025753	4.53953455850175	5.23385149836589	1.87323477904758	4.97740708310383	4.41883418558458	2.2150173352169	3.38654422478012	21.4642510904205	0	4.57922885275222	3.93433858942533	3.5528090856958	6.37487241794263	7.31902846887531	5.73428106826651	19.0894814467027	3.51711575180819	7.39887801639246	3.99180711127422	8.37338632609849	1.97552092142068	7.85815244870711	6.42713390456296	3.29946422618689	8.56373805511972	0	7.34882974822438	4.1976637844246	9.25589298011525	0	3.41709320854535
UQCRHL	ENSG00000233954	625.006452864188	258.169128494301	265.600211851188	532.709325667946	480.115449237309	466.158730428168	557.887489218812	327.237868479266	368.173156646236	358.776684727485	190.663372844175	433.537381415755	187.24572323803	390.80212534777	143.20218255804	228.155080257603	229.894276089101	428.986015778415	169.22786511383	260.379634287614	170.559149381024	266.971232045735	382.754995525481	293.500499480944	223.228211340373	275.716167396883	329.70447739816	342.287457280004	221.606466720275	221.526816523506	278.123081817262	462.271273811024	303.840913026684	374.321605013871	327.400352225366	353.274929347769	327.160165741134	272.621887156054	284.858026265633	327.783829132711	231.433847865395	431.398304526656	193.144319488948	339.515934367966	225.414545223601	331.360968688126	131.831334331698	197.337132793494
CD164L2	ENSG00000174950	0	0	0	0	0	0	0	0	0	0	3.93120356379743	0.476414704852478	1.58682816303415	0.461395661567615	0	0	0	0	0	0	0.663654277747177	3.31412563918844	0.886006934086761	0	0	0	0	0	0	0	0	0.882197087425617	0	0	0	0	0	0	0	0	0	1.07046725688996	0	0	0.41976637844246	0	0	0.427136651068169
DYNLL1P3	ENSG00000235282	0	0	0	0	0	0	0	0	0	0	0	0	1.58682816303415	0	0	0	0	0	0	0	0	0.736472364264097	0	0	0	0	0	0	0	0	0	0	0	0	0	0	0	0	0.982269056088389	0	0	0	0	0	0	0	0	1.28140995320451
SZRD1	ENSG00000055070	720.474471488497	733.489860395024	661.988406810915	944.584584781943	578.984777317379	642.50167121514	885.13992702873	768.297604255667	714.68906878387	874.20234447683	546.437295367843	572.650475232678	552.216200735884	515.378953971026	733.911185609954	485.517397134454	683.57944040653	857.972031556831	584.446750650857	582.576016283797	496.413399754888	494.909428785473	625.963898932296	562.1663413135	899.352120688619	679.961675986298	693.753171191961	510.589719160976	574.222768475583	607.206597809035	551.36681132194	623.272242266199	647.451579067332	443.659029835233	671.448179987616	676.611305360981	539.485319010059	517.586481412218	571.680590643442	656.210371655878	601.916545262951	689.916147065582	655.370041342839	603.338922329222	640.983259881636	686.787259124551	942.880630328885	429.699470974578
DHDDS-AS1	ENSG00000225891	13.7364055574547	14.4767735604281	22.133350987599	9.74468278660877	14.980201224253	17.8898635580986	5.61004179102716	31.3010135067124	15.1600711560215	22.7393673418829	33.4152302922782	13.3396117358694	20.6287661194439	27.2223440324893	19.5275703488236	31.7469963252694	22.3790888228328	18.158138234007	24.4246403257075	22.478817348571	30.8599239152437	20.2529900172627	23.0361802862558	27.0923537982409	19.3178259813785	6.21916167060638	6.86884327912833	13.9887594290678	28.8665738212784	17.5308991493422	29.2761138755012	11.468562136533	17.4986913261441	14.5709081146339	29.5955120655698	11.9754213338227	20.9334658152462	19.7552092142068	17.680843009591	15.4251213709511	20.7394894217461	11.7751398257896	9.90483689686911	20.5767232950283	18.8894870299107	16.6606073642074	0	20.5025592512721
PDIK1L	ENSG00000175087	402.476682833422	376.396112571131	430.594282849653	281.29650977344	408.210483360894	429.356725394366	481.216918074774	258.944748100984	335.687289883333	325.930931900321	229.97540848215	342.065758084079	326.886601585035	398.645851594419	283.149770057942	352.603305852659	290.928154696827	374.511601076394	334.966495895417	325.942851554279	269.775463904227	227.201724375474	423.068311026428	269.230265870019	386.356519627569	408.391616369819	352.600621661921	316.058533350501	337.960964276813	278.90066828499	368.391099600057	329.500612153468	291.114592062216	397.434079954325	273.758486606521	373.23396490414	391.754860256751	442.516686398233	352.634591135732	390.769741397428	327.118310424814	377.874941682157	356.574128287288	376.994966083911	268.650482203174	310.998004131872	577.956212106358	305.829842164809
CAMTA1	ENSG00000171735	378.437973107876	323.314609516228	247.491106497698	404.729158403818	356.528789137222	409.422306001056	443.816639467927	290.245761607697	363.841707744516	343.617106499563	253.562629864934	386.848740340212	291.976381998283	375.114672854471	397.060597092747	269.637822122622	567.615071051851	438.065084895419	376.837307882344	280.985216857137	225.310627295167	294.588945705639	288.395257045241	294.064923518407	399.235070281821	292.3005985185	473.950186259855	420.97422906851	303.321075691279	286.869258807418	285.442110286137	374.051565068462	267.252740253837	387.887622913703	332.949510737661	447.082396462713	430.033197747486	337.814077562936	245.076129494053	320.071268447236	295.537724259883	260.658777052706	295.494300756595	298.36248777791	331.195672591101	353.575111840403	392.150454660595	279.774506449651
NECAP2	ENSG00000157191	190.93603724862	193.023647472375	185.11529916901	185.148972945567	187.252515303163	182.476608292605	192.611434825266	173.578347628132	166.760782716236	204.654306076946	176.904160370884	171.985708451745	141.227706510039	193.324782196831	227.821654069609	226.461907120255	213.618575127041	145.265105872056	209.354059934635	179.830538788568	226.306108711787	194.428704165722	197.579546301348	245.524456296559	165.274733396238	192.794011788798	130.508022303438	156.499246112696	193.183994034709	173.715273388937	202.493120972217	185.26138835938	203.621135431495	216.051396182503	166.47475536883	189.610837785526	213.521351315511	118.531255285241	200.874021970076	185.74416984187	183.355940569528	194.825040753974	244.319310122771	135.218467367329	186.376272028452	179.564323814236	38.2119809657096	174.271753635813
	ENSG00000270733	57.6929033413096	72.3838678021405	74.4485442310148	54.5702236050091	47.187633856397	69.514898397183	60.4637837477372	45.5287469188544	51.9773868206451	53.0585237977267	49.1400445474679	54.787691058035	44.4311885649562	39.6800268948149	43.9370332848531	44.8690881397141	38.6547897848931	52.2046474227701	31.4031089901953	43.0843999180943	38.1601209704627	34.9824373025446	42.9713363032079	49.1048912593117	32.1963766356308	39.3880239138404	16.0273009846328	43.714873215837	32.8634840426861	28.6869258807418	51.2331992821272	30.8768980598966	42.951333255081	28.6393711218667	44.3932680983547	49.8975888909278	49.0441199100054	39.5104184284136	34.8705514911378	59.7723453124355	39.1222186819302	34.2549522204789	44.571766035911	44.0929784893463	44.4952361149007	40.7259291125071	192.492854114762	46.5578949664304
	ENSG00000284699	1.37364055574547	0	0	0	0	0	0.623337976780796	0	0	2.52659637132032	0	0	0	0	0	0.423293284336925	0	0	1.74461716612196	0	1.32730855549435	0	0	0.564424037463353	0	0	0	0	0	0	0	0	0	0	0	0	0	0	1.47340358413258	0	0	0	6.60322459791274	0	0	0	0	0
SRRM1	ENSG00000133226	633.935116476533	798.63534141695	792.776389919455	614.56466107546	729.535799621121	943.051378991196	701.878561855176	654.475736958531	716.85479323473	533.111834348587	756.756686031005	747.97108661839	920.360334559806	780.681459372404	1267.66477514447	830.501423869048	748.682244254771	574.251121650471	771.120787425907	715.575685596175	978.890059677086	984.295314838966	852.781674058507	912.109244540779	646.073957821657	526.55568811134	851.736566611913	871.237423191631	969.028678123529	688.486221137804	839.248597764369	641.357282558424	682.44896171962	774.770355612603	606.707997344182	672.619498249707	903.129525172051	734.893782768493	919.403836498732	818.816859441321	839.949321580719	657.266895730438	881.530483821351	792.203846858588	853.38504737352	655.31722299216	1028.37993773966	960.630328252313
	ENSG00000229985	0	2.41279559340468	0	0	0	0	0	0	0	0	0	0	0	0	0	0	0	0	0	0	0	0	0.44300346704338	0	0	0	0	0	0.444101135711975	0	0	0	0	0.50244510740117	0	0	0	0	0	0	0	0	0	0.734882974822438	0	0	0.47764976207137	0.427136651068169
AKR7A3	ENSG00000162482	3.43410138936367	12.0639779670234	2.01212281705445	4.54751863375076	0	5.62252854683098	10.5967456052735	2.8455466824284	6.49717335258064	7.57978911396096	9.82800890949357	5.24056175337726	9.52096897820489	6.92093492351422	9.7637851744118	6.34939926505388	6.10338786077259	9.0790691170035	15.7015544950977	20.6055825695234	16.5913569436794	15.097683467414	7.97406240678084	9.595208636877	10.7321255452103	6.21916167060638	4.57922885275222	4.3714873215837	7.99382044281555	22.3120534627992	14.6380569377506	12.7918577676715	9.54474072335133	4.52200596661053	9.24859752049057	13.9713248894598	11.3638814425622	0	6.38474886457453	1.92814017136889	10.3697447108731	5.8875699128948	6.60322459791274	8.81859569786926	7.97556119040673	9.25589298011525	0	10.6784162767042
IGSF21-AS1	ENSG00000230035	0.686820277872733	0	0	0	0	0	0	0	0	0	0	0.476414704852478	1.58682816303415	3.2297696309733	0	1.26987985301078	2.03446262025753	2.26976727925087	0	7.49293911619032	0.995481416620765	3.31412563918844	0	1.69327211239006	0	0	0	1.31144619647511	0	1.59371810448566	0	0.441098543712809	0	0.50244510740117	0	0	1.1961980465855	0	0.491134528044194	0.642713390456296	0	0	11.5556430463473	0	1.25929913532738	0	0	0.427136651068169
MICOS10-DT	ENSG00000235185	2.0604608336182	0	8.04849126821782	0	0	0	0	0	0	0	0	0	1.58682816303415	0.92279132313523	0	0	0	2.26976727925087	0	0	0	1.10470854639615	0	0.564424037463353	0	0	0	0	0	0	0	0.441098543712809	0	0	0	0	0	0	0.491134528044194	0	0	0	0	1.46976594964488	3.77789740598214	0	0	0
ZNF593OS	ENSG00000236782	4.80774194510913	7.23838678021405	6.03636845116336	8.44539174839427	6.74109055091385	8.68936229964788	7.48005572136955	22.7643734594272	6.49717335258064	20.2127709705626	9.82800890949357	6.66980586793469	17.4551097933756	10.6121002160551	13.0183802325491	13.5453850987816	14.2412383418027	15.8883709547561	13.9569373289757	16.8591130114282	11.282122721702	8.46943218903711	15.0621178794749	26.5279297607776	4.2928502180841	10.3652694510106	18.3169154110089	13.9887594290678	12.4348317999353	28.6869258807418	7.31902846887531	13.6740548550971	3.18158024111711	7.53667661101754	7.39887801639246	13.9713248894598	11.3638814425622	15.8041673713654	12.7694977291491	12.2115544186696	13.66920893706	17.1274761102394	23.1112860926946	14.6976594964488	7.97556119040673	9.25589298011525	0	7.68845971922705
C1orf167	ENSG00000215910	0	0	0	1.2992910382145	0	0	0.623337976780796	0	2.16572445086021	2.52659637132032	1.96560178189871	0.476414704852478	4.76048448910245	1.84558264627046	0	0	0	2.26976727925087	0	7.49293911619032	2.32278997211512	2.57765327492434	1.32901040113014	5.07981633717018	0	0	0	3.49718985726696	0.888202271423949	0	0	0	0	0.50244510740117	0	0	2.392396093171	0	4.42021075239775	0	2.35676016156206	1.07046725688996	1.65080614947819	0	7.55579481196427	0	2.38824881035685	0.427136651068169
FBXO6	ENSG00000116663	71.4293088987643	89.2734369559733	62.3758073286881	124.082294149485	90.6302174067307	85.8713450788731	120.304229518694	96.7485872025655	112.617671444731	121.276625823375	112.039301568227	80.9904998249212	17.4551097933756	51.2149184340053	66.719198691814	33.4401694626171	79.3440421900437	65.8232510982753	31.4031089901953	44.9576346971419	27.8734796653814	21.3576985636588	46.9583675065983	35.5587143601912	45.0749272898831	74.6299400472766	89.2949626286683	84.8068540387238	23.5373601927347	36.6555164031701	36.5951423443765	74.1045553437519	27.0434320494954	24.6198102626573	57.3413046270415	71.852528002936	51.4365160031764	71.1187531711445	29.9592062106959	70.6984729501926	24.5103056802454	41.2129893902636	66.0322459791274	34.5394998166546	31.9022447616269	55.5353578806915	27.2260364380681	13.6683728341814
	ENSG00000225643	2.74728111149093	2.41279559340468	12.0727369023267	3.89787311464351	7.4901006121265	4.60025062922535	3.74002786068477	2.8455466824284	0	5.05319274264064	17.6904160370884	6.19339116308221	11.107797141239	5.53674793881138	6.50919011627453	3.3863462746954	10.1723131012877	4.53953455850175	13.9569373289757	11.2394086742855	12.2776041383228	9.20590455330121	8.86006934086761	3.38654422478012	15.0249757632944	4.14610778040425	4.57922885275222	6.55723098237555	7.1056181713916	9.56230862691394	12.1983807814588	14.5562519425227	9.54474072335133	4.52200596661053	3.69943900819623	19.9590355563711	7.77528730280574	7.90208368568272	7.36701792066292	8.99798746638815	11.7838008078103	9.63420531200968	1.65080614947819	9.55347867269169	3.77789740598214	14.8094287681844	0	6.83418641709071
RSC1A1	ENSG00000215695	0	0	0	0	0	0	0	0	0	0	0	0	0	0	0	0	0	0	0	0	0	0	0	0	0	0	0	0	0	0	0	0	0	0	0	0	0	0	0	0	0	0	0	0	0	0	0	0
	ENSG00000284666	0	0	0	0	0	0	0	0	0	0	0	0	0	0	0	0	0	0	0	0	0	0	0	0	0	0	0	0	0	0	0	0	0	0	0	0	0	0	0	0	0	0	0	0	0	0	0	0
	ENSG00000243659	8.92866361234553	14.4767735604281	8.04849126821782	5.84680967196526	4.4940603672759	2.04455583521126	4.36336583746557	11.3821867297136	15.1600711560215	2.52659637132032	1.96560178189871	4.2877323436723	9.52096897820489	4.61395661567615	13.0183802325491	5.92610598071696	20.3446262025753	4.53953455850175	6.97846866448785	18.7323477904758	9.62298702733406	6.99648746050892	11.0750866760845	10.1596326743404	0	2.07305389020213	4.57922885275222	11.3658670361176	7.54971930710357	9.56230862691394	2.43967615629177	6.61647815569213	1.59079012055855	10.5513472554246	0	9.97951777818556	11.961980465855	1.97552092142068	4.42021075239775	12.8542678091259	5.65622438774895	4.28186902755986	0	5.14418082375707	2.93836464909722	1.85117859602305	0	9.82414297456789
	ENSG00000240553	11.6759447238365	9.65118237361874	6.03636845116336	7.79574622928702	5.9920804897012	4.60025062922535	3.74002786068477	14.227733412142	15.1600711560215	2.52659637132032	1.96560178189871	8.09904998249212	7.93414081517074	10.1507045544875	4.8818925872059	8.88915897107544	8.13785048103012	2.26976727925087	12.2123201628537	5.61970433714274	9.62298702733406	6.99648746050892	6.6450520056507	13.5461768991205	4.2928502180841	6.21916167060638	9.15845770550444	10.4915695718009	12.4348317999353	9.56230862691394	9.75870462516708	7.49867524311775	12.7263209644684	4.01956085920936	5.54915851229434	15.9672284450969	11.961980465855	1.97552092142068	6.87588339261872	8.35527407593185	8.01298454931101	5.35233628444982	13.2064491958255	3.67441487411219	7.55579481196427	7.4047143840922	0	11.1055529277724
	ENSG00000228943	0	0	0	1.2992910382145	0	0	0	0	0	0	0	0	0	0	0	0.423293284336925	0	0	3.48923433224392	0	0.331827138873588	0	0	0	0	0	0	0	0	0	0	2.20549271856404	0	0	0	0	0	0	0	0	0	0	0	0	0	0	0	0
LACTBL1	ENSG00000215906	0	0	0	0	0	0	0.623337976780796	0	0	0	0	0	0	0	0	0	0	0	0	0	0.995481416620765	0	0	0	0	0	0	0	0	0	0	0	0	0	0	0	0	0	0	0	0	0	0	0	0	0	0	0
MYOM3-AS1	ENSG00000230703	19.2309677804365	28.9535471208562	16.0969825364356	15.591492458574	12.7331710406151	11.7561960524648	6.23337976780796	8.53664004728519	8.66289780344085	12.6329818566016	29.4840267284807	19.5330028989516	22.2155942824781	10.6121002160551	6.50919011627453	29.6305299035848	22.3790888228328	24.9674400717596	17.4461716612196	44.9576346971419	30.1962696374965	32.0365478454882	42.9713363032079	45.1539229970682	15.0249757632944	10.3652694510106	2.28961442637611	23.606031536552	29.3106749569903	14.3434629403709	21.9570854066259	25.5837155353429	14.317111085027	26.1271455848608	20.3469145450793	15.9672284450969	35.2878423742722	11.8531255285241	29.9592062106959	20.5668284946015	22.6248975509958	16.0570088533495	19.8096737937382	27.9255530432526	57.507993846617	7.4047143840922	0	32.889522132249
CNR2	ENSG00000188822	2.74728111149093	2.41279559340468	8.04849126821782	0.649645519107251	5.24307042848855	2.55569479401408	4.36336583746557	2.8455466824284	8.66289780344085	5.05319274264064	3.93120356379743	5.71697645822973	0	1.84558264627046	3.25459505813727	5.50281269638003	6.10338786077259	0	3.48923433224392	0	10.6184684439548	4.05059800345253	2.2150173352169	5.07981633717018	0	4.14610778040425	6.86884327912833	0.87429746431674	2.66460681427185	1.59371810448566	19.5174092503342	3.08768980598966	1.59079012055855	3.01467064440702	1.84971950409811	0	1.79429706987825	0	9.33155603283969	5.78442051410667	5.65622438774895	4.28186902755986	1.65080614947819	0	6.29649567663689	0	0.955299524142741	2.98995655747718
	ENSG00000232848	0	2.41279559340468	2.01212281705445	0	0.74901006121265	0	0.623337976780796	0	2.16572445086021	0	3.93120356379743	0	0	0	0	0.423293284336925	0	0	0	0	0.331827138873588	0	0	0.564424037463353	0	6.21916167060638	0	0	0.444101135711975	0	0	3.52878834970247	0	0.50244510740117	0	0	1.1961980465855	0	1.47340358413258	0	1.88540812924965	0.535233628444982	1.65080614947819	1.46976594964488	0	0	0	0
PPIAP34	ENSG00000234397	0	2.41279559340468	0	0	0	0	0	0	0	0	0	0	0	0	0	0	0	0	0	0	0.663654277747177	0.368236182132048	0	0	0	0	0	0	0	0	0	0	0	0	0	0	0	0	1.47340358413258	0	0	0	0	0	0	0	0	0
NUDC	ENSG00000090273	203.298802250329	340.20417867006	281.697194387624	222.17876753468	196.989646098927	252.502645648591	188.871406964581	386.994348810262	307.53287202215	444.680961352376	279.115453029618	174.844196680859	249.132021596361	193.786177858398	341.732481104413	167.200847313086	301.100467798115	313.227884536621	305.308004071343	247.26699083428	244.888428488708	218.364056004305	255.61300048403	276.00335431958	251.13173775792	263.27784405567	579.272449873156	288.518163224524	366.383436962379	388.8672174945	290.321462598721	302.152502443274	389.743579536846	128.625947494699	310.752876688483	331.319990235761	214.717549362097	361.520328619985	201.36515649812	274.438617724838	247.459816964017	152.54158410682	264.12898391651	247.655562515162	164.548420349444	323.956254304034	870.277866494037	212.28691558088
	ENSG00000284309	2.0604608336182	9.65118237361874	6.03636845116336	1.2992910382145	5.9920804897012	2.04455583521126	7.48005572136955	5.69109336485679	6.49717335258064	5.05319274264064	27.518424946582	11.4339529164595	4.76048448910245	10.1507045544875	1.62729752906863	10.1590388240862	2.03446262025753	6.80930183775262	5.23385149836589	1.87323477904758	11.9457769994492	16.2023920138101	3.54402773634704	9.595208636877	8.5857004361682	6.21916167060638	2.28961442637611	10.0544208396425	11.1025283927994	19.1246172538279	2.43967615629177	2.20549271856404	6.36316048223422	7.03423150361637	5.54915851229434	15.9672284450969	6.57908925622024	13.8286464499448	9.82269056088389	5.14170712365037	16.025969098622	4.28186902755986	3.30161229895637	5.14418082375707	7.97556119040673	9.25589298011525	6.68709666899918	15.8040560895223
TEX46	ENSG00000227868	0	2.41279559340468	0	0.649645519107251	0	0	0	0	0	0	1.96560178189871	3.33490293396735	0	0	0	0.423293284336925	0	0	0	0	0.663654277747177	0.368236182132048	0	0.564424037463353	0	0	2.28961442637611	0.43714873215837	0.444101135711975	0	0	1.76439417485123	1.59079012055855	1.00489021480234	0	0	0	0	0.491134528044194	0.642713390456296	0	0	0	0.734882974822438	0.41976637844246	0	0	0
	ENSG00000269925	12.3627650017092	7.23838678021405	4.02424563410891	16.2411379776813	10.4861408569771	4.60025062922535	3.74002786068477	14.227733412142	8.66289780344085	2.52659637132032	11.7936106913923	2.85848822911487	4.76048448910245	10.1507045544875	11.3910827034804	9.73574553974929	2.03446262025753	2.26976727925087	10.4677029967318	0	10.2866413050812	5.52354273198073	2.2150173352169	8.4663605619503	6.43927532712615	0	4.57922885275222	5.68293351805881	3.99691022140777	6.37487241794263	2.43967615629177	7.93977378683056	4.77237036167566	3.51711575180819	7.39887801639246	7.98361422254845	13.1581785124405	3.95104184284136	7.85815244870711	3.85628034273778	14.1405609693724	5.35233628444982	3.30161229895637	7.34882974822438	7.13602843352181	5.55353578806915	0	5.5527764638862
GPN2	ENSG00000142751	114.012166126874	197.849238659184	167.00619381552	144.22130524181	117.594579610386	140.052074711972	115.940863681228	142.27733412142	166.760782716236	204.654306076946	112.039301568227	132.919702653841	147.575019162176	141.18707243969	183.884620784756	133.337384566132	181.06717320292	195.199986015575	205.864825602392	157.351721439997	137.376435493666	140.666221574443	169.227324410571	143.363705515692	141.664057196775	225.962874032032	100.743034760549	149.067717666004	140.335958884984	183.277582015851	163.458302471549	140.269336900673	202.030345310936	169.324001194194	244.162974540951	207.57396978626	108.255923215988	152.115110949392	151.269434637612	136.255238776735	131.507217015163	160.03485490505	165.080614947819	142.567297115553	156.572859159037	148.094287681844	95.0523026522027	132.839498482201
PNRC2	ENSG00000189266	1195.75410377643	837.240070911425	865.212811333415	727.602981400122	1085.31557869713	1275.80284117183	1295.91965372727	1024.39680567422	994.067522944837	821.143820679104	1120.39301568227	1474.02709681357	1356.7380793942	969.853680615127	1043.09771613299	1125.11354976755	1403.7792079777	1148.50224330094	1294.5059372625	914.138572175219	1025.01403198051	967.724686643023	1190.79331941261	1127.15480281432	1019.55192679497	816.783232739638	1305.08022303438	1109.48348221794	1264.35593337199	1027.94817739325	919.757910921997	987.619639372979	1131.05177571713	1220.94161098484	960.004422626921	1165.60767649207	1324.78933659344	1015.41775361023	1298.06855762081	1137.60270110764	1115.69026048348	1451.01836671435	1203.4376829696	1361.00326937116	1245.86661121722	1231.03376635533	1864.26702136456	1160.95741760328
LAPTM5	ENSG00000162511	36.4014747272549	65.1454810219265	40.2424563410891	82.5049809266209	34.4544628157819	50.6027569214788	48.6203621889021	62.6020270134247	80.1318046818278	60.6383129116876	57.0024516750627	82.8961586443312	22.2155942824781	42.4484008642206	40.6824382267158	64.7638725035496	30.516939303863	38.5860437472649	48.8492806514149	58.070278150475	48.7785894144175	50.8165931342227	32.7822565612101	53.6202835590185	42.928502180841	20.7305389020213	22.8961442637611	28.8518163224524	37.3044953998059	38.2492345076558	24.3967615629177	44.1098543712809	36.5881727728468	61.8007482103438	31.4452315696679	41.9139746683794	46.0536247935417	33.5838556641516	106.57619258559	34.0638096941837	50.9060194897405	86.7078478080871	67.6830521286056	53.646457162038	75.5579481196427	99.9636441852447	419.376491098663	41.8593918046806
SLC30A2	ENSG00000158014	28.8464516706548	26.5407515274515	22.133350987599	28.5844028407191	20.9722817139542	53.6695906742957	30.543560862259	36.9921068715692	34.6515912137634	20.2127709705626	60.9336552388602	30.4905411105586	85.688720803844	26.7609483709217	19.5275703488236	35.5566358843017	40.6892524051506	31.7767419095122	62.8062179803906	67.4364520457129	56.0787864696364	142.507402485103	36.3262842975572	108.933839230427	77.2713039255138	10.3652694510106	18.3169154110089	56.3921864484297	43.9660124354855	49.4052612390554	46.3538469695436	45.8742485461321	30.2250122906125	37.1809379476865	36.9943900819623	49.8975888909278	35.8859413975649	21.7307301356275	78.5815244870711	32.7783829132711	53.2627796513026	92.5954177209819	6.60322459791274	58.790637985795	111.238090287252	48.1306434965993	350.594925360386	78.166007145475
PHACTR4	ENSG00000204138	438.191337282804	424.652024439224	388.33970369151	417.722068785963	391.732262014216	459.513923963732	294.215525040536	372.76661539812	448.304961328064	581.117165403673	418.673179544426	370.174225670375	398.293868921571	331.743480667115	414.960869912502	396.625807423699	425.202687633824	512.967405110698	462.32354902232	273.492277740947	313.576646235541	342.091413200673	463.381626527376	350.507327264742	364.892268537149	381.441915797191	425.868283305957	369.390678673822	416.566865297832	326.71221141956	414.744946569601	359.936411669652	297.47775254445	312.520856803527	393.990254372898	409.160228905608	400.726345606142	373.373454148509	357.545936416174	394.626021740166	458.154175407665	329.703915122109	371.431383632592	374.790317159443	249.341228794821	273.974432211411	227.838936508044	364.347563361148
IFITM3P7	ENSG00000233419	0	0	0	0	0	0	0	0	0	0	0	0	0	0	0	0	0	0	0	0	0.331827138873588	1.47294472852819	0	0	0	0	0	0	1.33230340713592	0	0	0	0	0	0	0	0	0	0.491134528044194	0	0	0	0	0	0	0	0	0
	ENSG00000235263	2.74728111149093	2.41279559340468	12.0727369023267	3.89787311464351	11.9841609794024	4.08911167042253	8.72673167493114	2.8455466824284	0	2.52659637132032	1.96560178189871	8.5754646873446	1.58682816303415	10.1507045544875	4.8818925872059	4.65622612770618	0	4.53953455850175	1.74461716612196	7.49293911619032	3.65009852760947	4.05059800345253	0.44300346704338	6.77308844956024	0	4.14610778040425	4.57922885275222	7.86867717885066	3.10870794998382	0	0	1.32329563113843	1.59079012055855	3.01467064440702	7.39887801639246	7.98361422254845	6.57908925622024	0	3.43794169630936	2.57085356182518	0.471352032312412	2.67616814222491	3.30161229895637	5.14418082375707	4.1976637844246	5.55353578806915	0	10.6784162767042
	ENSG00000228176	0	0	0	0	0	0	0	0	0	0	0	0	0	0	0	0.423293284336925	0	0	0	0	0	0	0	0	0	0	0	0	0	0	0	0	0	0	0	0	0	0	0	0	0	0	0	0	0	0	0	0
BTBD6P1	ENSG00000229106	5.49456222298187	0	0	4.54751863375076	2.9960402448506	3.0668337528169	3.74002786068477	0	2.16572445086021	2.52659637132032	1.96560178189871	3.33490293396735	0	5.07535227724376	1.62729752906863	5.50281269638003	2.03446262025753	0	5.23385149836589	0	4.64557994423024	4.41883418558458	4.87303813747718	5.07981633717018	0	4.14610778040425	0	3.06004112510859	0.888202271423949	0	7.31902846887531	3.52878834970247	0	2.00978042960468	0	0	8.97148534939123	5.92656276426204	2.45567264022097	11.5688410282133	12.2551528401227	3.21140177066989	4.95241844843456	9.55347867269169	7.97556119040673	3.7023571920461	2.38824881035685	1.70854660427268
ZPLD2P	ENSG00000236155	10.302304168091	33.7791383076656	10.0606140852723	18.8397200541103	8.9881207345518	17.3787245992958	16.2067873963007	5.69109336485679	10.8286222543011	7.57978911396096	11.7936106913923	16.1980999649842	20.6287661194439	26.7609483709217	27.6640579941668	24.9743037758786	28.4824766836054	38.5860437472649	38.3815776546832	44.9576346971419	15.5958755270587	26.1447689313754	24.3651906873859	38.9452585849714	2.14642510904205	16.584431121617	32.0546019692655	41.9662782872035	27.0901692784305	17.5308991493422	36.5951423443765	44.9920514587065	15.9079012055855	21.6051396182503	12.9480365286868	25.9467462232825	25.1201589782955	19.7552092142068	27.0123990424307	35.3492364750963	11.3124487754979	32.6492513351439	13.2064491958255	36.7441487411219	15.531356002371	16.6606073642074	0	28.1910189704992
	ENSG00000231251	0	0	0	0	0	0	0	0	0	0	0	0	0	0.461395661567615	0	0	0	0	0	0	0	0	0	0	0	0	0	0	0	0	0	0	0	0	0	0	0	0	0	0	0	0	0	0	0	0	0	0
CNKSR1	ENSG00000142675	239.013456699711	434.303206812843	303.830545375223	527.512161515088	232.942129037134	202.922166644718	348.445929020465	364.229975350835	309.69859647301	386.569244812009	426.535586672021	262.980917078568	211.048145683542	224.238291521861	371.023836627648	126.564692016741	211.584112506783	426.716248499164	280.883363745636	196.689651799996	163.590779464679	232.357030925323	317.633485870104	289.5495312187	261.86386330313	333.761676322542	418.999440026828	292.015353081791	341.069672226797	262.963487240133	317.15790031793	336.558188852873	311.794863629477	181.885128879223	246.012694045049	433.111071573253	231.464322014294	290.40157544884	152.2517036937	278.294898067576	190.426221054215	217.304853148663	272.383014663901	255.739275238208	247.662163281051	283.230325191527	448.990776347088	201.608499304176
FAM110D	ENSG00000197245	25.4123502812911	9.65118237361874	16.0969825364356	52.6212870476874	19.4742615915289	14.8230298052817	28.6735469319166	17.0732800945704	21.6572445086021	40.4255419411251	27.518424946582	23.3443205377714	14.2814534673073	25.3767613862188	9.7637851744118	22.0112507855201	40.6892524051506	29.5069746302614	17.4461716612196	28.0985216857137	22.8960725822776	27.9859498420357	29.2382288248631	25.3990816858509	19.3178259813785	26.9497005726277	32.0546019692655	20.5459904114434	6.66151703567962	7.96859052242828	24.3967615629177	17.2028432047995	39.7697530139639	24.1173651552561	18.4971950409811	9.97951777818556	21.531564838539	27.6572928998895	16.6985739535026	25.7085356182518	16.4973211309344	29.973083192919	33.0161229895637	16.9023084209161	19.3092534083531	9.25589298011525	0.47764976207137	15.8040560895223
	ENSG00000231949	0	0	0	0	0	0	0	0	0	0	0	0	0	0	0	0	0	0	0	0	0	0	0	0	0	0	0	0	0	0	0	0	0	0	0	0	0	0	0	0	0	0	0	0	0	0	0	0
	ENSG00000261025	0	0	0	0	0	0	0	0	0	0	0	0	0	0	0	0	0	0	0	0	0	0.368236182132048	0	0	0	0	0	0	0	0	0	0	0	0	0	0	0.598099023292749	0	0.491134528044194	0	0	0.535233628444982	0	0	0	0	0	0
ICMT	ENSG00000116237	4194.41143696878	3867.71133622771	5694.3075722641	2267.26286168431	5815.31411525502	3436.89835899014	3922.66588788155	8991.92751647374	3019.01988449914	5874.33656331974	4090.41730813123	2635.52614724391	3819.4953884232	1901.41152132014	2341.68114432976	2390.76046993495	2087.35864838423	3540.83695563136	4890.16191663986	2815.47187290851	2085.86539495938	2597.53802875947	3225.06524007581	1910.01094277599	3286.17684194338	4643.64071405276	2410.96399097404	2283.66497679532	3789.95909216599	4996.30625756253	2912.97333061237	4081.92592351833	4074.01349875046	2953.87478641148	3725.3350812536	3424.97050147328	2794.31863682372	2979.08554950239	3584.29978566653	3697.53013529507	2720.17257847493	5489.35609333174	2751.89385118013	4712.80451753629	4082.22803035292	2626.82242775671	6229.03054717274	3600.3348318536
WASF2	ENSG00000158195	471.845530898568	477.733527494127	402.424563410891	564.541956104201	431.429795258487	384.376497019718	408.286374791421	492.279576060113	409.32192121258	490.159696036142	530.712481112653	533.108054729923	555.389857061952	514.456162647891	691.601449854169	654.834710869224	528.960281266958	469.841826804931	535.597469999442	642.51952921332	651.04484646998	660.983946927027	470.912685467113	739.395489076993	491.531349970629	377.295808016787	467.081342980727	474.306374391831	528.036250361538	449.428505464955	512.331992821272	410.662744196625	378.608048692936	518.523350838007	358.845583795034	389.201193349237	422.856009467973	489.929188512329	568.242648947133	432.546111777087	533.570500577651	461.371387719575	671.878102837621	435.050721094883	671.626205507935	494.264685138154	219.241240790759	575.780205639892
MED18	ENSG00000130772	119.506728349856	171.308487131733	110.666754937995	112.388674805554	113.849529304323	112.961709895422	120.304229518694	193.497174405131	140.772089305914	174.335149621102	121.86731047772	94.8065262656431	90.4492052929465	80.7442407743326	97.637851744118	88.4682964264174	91.5508179115889	140.725571313554	122.123201628537	101.154678068569	76.9838962186725	85.0625580725032	150.621178794749	114.013655567597	81.5641541435979	132.675448972936	171.721081978208	111.472926700384	115.910396420825	137.059756985766	29.2761138755012	120.86100097731	174.986913261441	101.996356802437	146.127840823751	131.729634672049	113.04071540233	98.776046071034	105.593923529502	105.404996034833	115.009895884229	144.513079680145	107.302399716082	110.967329198188	102.003229961518	107.368358569337	79.2898605038475	104.221342860633
	ENSG00000215899	0	0	0	0	0	1.02227791760563	0	0	0	0	0	1.90565881940991	9.52096897820489	1.38418698470284	1.62729752906863	0	0	0	10.4677029967318	1.87323477904758	3.65009852760947	6.26001509624482	0.44300346704338	9.595208636877	0	0	0	3.93433858942533	3.5528090856958	6.37487241794263	0	0	0	8.54156682581988	5.54915851229434	0	0	7.90208368568272	1.47340358413258	0	1.41405609693724	11.2399061973446	0	5.14418082375707	7.13602843352181	0	0	22.2111058555448
	ENSG00000237429	4.1209216672364	7.23838678021405	12.0727369023267	5.84680967196526	2.24703018363795	5.62252854683098	3.74002786068477	0	8.66289780344085	5.05319274264064	1.96560178189871	3.33490293396735	4.76048448910245	3.2297696309733	3.25459505813727	4.65622612770618	4.06892524051506	0	6.97846866448785	7.49293911619032	8.29567847183971	5.89177891411278	4.87303813747718	3.95096826224347	8.5857004361682	18.6574850118191	0	5.68293351805881	12.4348317999353	9.56230862691394	4.87935231258354	7.49867524311775	0	6.02934128881403	0	11.9754213338227	2.392396093171	0	3.92907622435356	9.64070085684444	9.42704064624825	0.535233628444982	6.60322459791274	5.14418082375707	10.074393082619	1.85117859602305	0	3.41709320854535
	ENSG00000271398	7.55502305660007	0	6.03636845116336	3.89787311464351	2.24703018363795	6.1336675056338	2.49335190712318	0	4.33144890172042	0	3.93120356379743	8.5754646873446	3.1736563260683	7.38233058508184	4.8818925872059	2.53975970602155	4.06892524051506	2.26976727925087	0	3.74646955809516	6.63654277747177	4.41883418558458	0	6.77308844956024	2.14642510904205	2.07305389020213	6.86884327912833	1.74859492863348	3.99691022140777	4.78115431345697	0	9.70416796168179	4.77237036167566	0	11.0983170245887	3.99180711127422	0	1.97552092142068	4.91134528044194	7.06984729501926	2.82811219387447	4.28186902755986	8.25403074739093	2.20464892446731	5.87672929819443	1.85117859602305	34.86843263121	6.83418641709071
	ENSG00000225011	0	0	0	0	0	0	0	0	0	0	0	0	0	0	0	0	0	0	0	0	0.331827138873588	0	0	0	0	0	0	0	0	0	0	0	0	0	0	0	0	0	0	0	0	0	0	0.734882974822438	0	0	0	0
	ENSG00000215905	0	0	0	0	0	0	0	0	0	0	0	0	0	0	0	0	2.03446262025753	0	0	0	0	0	0	0	0	0	0	0	0.444101135711975	1.59371810448566	0	0.882197087425617	0	0	0	0	0	0	0	0	0	0	0	0	0	0	0	0
	ENSG00000240731	15.7968663910729	36.1919339010703	28.1697194387624	19.4893655732175	14.2311911630404	34.7574491985915	9.35006965171194	22.7643734594272	17.3257956068817	7.57978911396096	35.3808320741769	19.0565881940991	7.93414081517074	13.3804741854608	32.5459505813727	18.2016112264878	8.13785048103012	11.3488363962544	12.2123201628537	28.0985216857137	26.2143439710135	20.9894623815268	16.8341317476484	23.1413855359975	25.7571013085046	14.5113772314149	20.606529837385	17.0488005541764	14.6553374784952	20.7183353583135	31.715790031793	17.2028432047995	3.18158024111711	21.6051396182503	33.2949510737661	15.9672284450969	10.7657824192695	37.5348975069929	10.8049596169723	12.8542678091259	18.3827292601841	8.02850442667473	23.1112860926946	8.81859569786926	15.531356002371	14.8094287681844	0	22.2111058555448
	ENSG00000235069	0	0	0	0	0	0	0.623337976780796	0	0	0	0	0	0	0	0	0	0	0	0	0	0.995481416620765	0	0	1.69327211239006	0	0	0	0.43714873215837	1.7764045428479	0	0	0	1.59079012055855	0	0	1.99590355563711	0	0	0	0	0.942704064624825	0	0	0	0	0	0	0
RPL12P13	ENSG00000172746	0.686820277872733	0	0	0	0	1.02227791760563	0.623337976780796	0	0	0	0	0	0	0	0	0	0	0	0	0	0	0	0	1.12884807492671	0	0	0	0	0	0	0	0	0	1.00489021480234	0	0	0	0	0	0	0	1.07046725688996	1.65080614947819	0.734882974822438	1.67906551376984	0	0	0
	ENSG00000284676	0	0	0	0	0	0	0	0	0	0	0	0	0	0	0	0	0	0	0	0	1.32730855549435	0	0	0	0	0	0	0	0	0	0	0	0	0	0	0	1.1961980465855	0	0	0	0	0	0	0	0	0	0	0
MMEL1-AS1	ENSG00000237058	0	0	0	0	0	0	0	0	0	0	0	0	0	0	0	0	0	0	0	0	0	0	0	0	0	0	0	0	0	0	0	0	0	0	0	0	0	0	0	0	0	0	0	0	0	0	0	0
ZDHHC18	ENSG00000204160	107.830783626019	72.3838678021405	64.3879301457425	114.987256881983	83.8891268558168	84.8490671612675	87.8906547260922	108.130773932279	108.286222543011	96.0106621101721	137.59212473291	114.339529164595	77.7545799886733	81.6670320974678	78.1102813952944	86.7751232890697	65.102803848241	68.0930183775262	80.2523896416103	80.5490954990459	83.9522661350179	69.9648746050892	65.1215096553769	95.3876623313067	72.9784537074297	78.7760478276808	66.3988183649072	55.9550377162713	54.6244396925729	71.7173147018545	34.1554661880848	59.989401944942	47.7237036167566	64.3129737473497	85.0870971885133	95.8033706705814	83.1357642376921	53.3390648783584	82.5106007114247	61.0577720933481	78.2444373638605	71.1860725831826	52.8257967833019	67.6092336836643	88.9904722298014	81.4518582250142	3.82119809657096	65.3519076134299
LINC01648	ENSG00000233399	0	0	0	0	0	0	0	0	0	0	0	0	0	0	0	0	0	0	0	0	0.331827138873588	1.10470854639615	0	0	0	0	0	0	0	0	0	0	0	0	0	0	0	0	2.45567264022097	0	0	0	0	0	0	0	0	0
SLC9A1	ENSG00000090020	111.951705293256	147.180531197686	160.969825364356	153.316342509311	92.8772475903686	65.9369256855633	103.474104145612	219.107094546987	103.95477364129	111.170240338094	186.732169280378	80.0376704152163	160.269644466449	163.795459856503	164.357050435932	128.257865154088	130.205607696482	154.344174989059	130.846287459147	119.887025859045	202.414554712889	160.182739227441	200.237567103608	218.432102498318	130.931931651565	62.1916167060638	123.63917902431	166.116518220181	206.062926970356	103.591676791568	107.345750876838	166.735249523442	136.807950368036	139.679739857525	73.9887801639246	169.651802229155	154.309548009529	65.1921904068825	249.496340246451	116.33112367259	116.895304013478	190.007938097969	59.4290213812147	161.674254460936	186.376272028452	96.2612869931986	225.928337459758	161.0305174527
SNRPEP7	ENSG00000225990	0	0	0	0	0	0	0	0	0	0	0	0	0	0	0	0	0	0	0	0	0	0	0	0	0	0	0	0	0	0	0	0	0	0	0	0	0	0	0	0	0	0	0	0	0	0	0	0
LDLRAP1	ENSG00000157978	258.931244758021	226.80278578004	207.248650156609	300.13622982755	211.220837261967	178.387496622183	262.425288224715	361.384428668406	220.903893987742	282.978793587876	288.943461939111	188.660223121581	138.054050183971	206.705256382291	219.685166424266	170.587193587781	250.238902291676	285.99067718561	230.289465928099	179.830538788568	170.227322242151	156.500377406121	250.739962346553	203.75707752427	240.39961221271	172.063472886777	164.85223869908	215.514324954076	201.177814477525	213.558226001078	275.68340566097	263.77692914026	194.076394708144	151.235977327752	257.111011069638	289.406015567381	226.081430804659	270.646366234633	195.962676689634	183.816029670501	242.27494460858	203.924012437538	183.239482592079	183.720743705609	167.486784998541	246.206753271066	110.814744800558	197.764269444562
RNF207-AS1	ENSG00000226944	6.1813825008546	0	0	0	1.4980201224253	0	1.24667595356159	2.8455466824284	4.33144890172042	5.05319274264064	3.93120356379743	4.76414704852478	1.58682816303415	2.30697830783807	0	3.3863462746954	12.2067757215452	2.26976727925087	5.23385149836589	3.74646955809516	3.65009852760947	12.1517940103576	7.53105893973746	3.95096826224347	4.2928502180841	0	2.28961442637611	8.7429746431674	2.22050567855987	1.59371810448566	4.87935231258354	3.52878834970247	1.59079012055855	10.5513472554246	3.69943900819623	1.99590355563711	2.392396093171	0	5.89361433653033	2.57085356182518	4.24216829081171	13.3808407111246	1.65080614947819	6.61394677340194	5.45696291975197	7.4047143840922	0	10.6784162767042
TENT5B	ENSG00000158246	16.4836866689456	12.0639779670234	16.0969825364356	30.5333393980408	17.227231407891	24.0235310637324	5.61004179102716	28.455466824284	17.3257956068817	7.57978911396096	62.8992570207589	39.0660057979032	26.9760787715805	40.1414225563825	17.900272819755	18.2016112264878	6.10338786077259	13.6186036755052	20.9354059934635	39.3379303599992	32.8508867484853	29.8271307526959	52.2744091111189	50.2337393342384	51.5142026170092	26.9497005726277	32.0546019692655	51.1464016625293	20.8727533784628	15.9371810448566	24.3967615629177	23.3782228167789	14.317111085027	26.1271455848608	33.2949510737661	11.9754213338227	28.1106540947592	35.5593765855723	52.5513945007288	12.2115544186696	33.4659942941813	41.2129893902636	34.6669291390419	5.14418082375707	83.9532756884919	27.7676789403457	52.0638240657794	33.7437954343854
	ENSG00000270282	4.1209216672364	2.41279559340468	4.02424563410891	3.24822759553626	4.4940603672759	8.68936229964788	4.98670381424637	2.8455466824284	12.9943467051613	0	1.96560178189871	8.5754646873446	9.52096897820489	11.996287200758	4.8818925872059	6.77269254939081	0	9.0790691170035	3.48923433224392	0	8.29567847183971	8.46943218903711	18.606145615822	6.77308844956024	8.5857004361682	0	9.15845770550444	5.24578478590044	5.77331476425567	9.56230862691394	7.31902846887531	3.52878834970247	6.36316048223422	4.52200596661053	3.69943900819623	1.99590355563711	8.37338632609849	11.8531255285241	7.36701792066292	10.926127637757	1.88540812924965	3.74663539911488	11.5556430463473	2.93953189928975	4.61743016286706	14.8094287681844	0	2.56281990640902
ATP5IF1	ENSG00000130770	349.591521437221	595.960511570957	561.382265958193	472.941937910079	360.273839443285	545.385269042605	499.917057378198	520.735042884397	671.374579766666	773.138489624018	609.336552388602	643.159851550845	499.850871355757	586.433885852439	559.79034999961	593.033891356033	730.372080672454	789.879013179304	793.800810585493	648.139233550462	510.681966726453	553.827217926601	944.483391736487	557.08652497633	515.142026170092	565.943712025181	970.796516783471	961.290062016255	523.151137868706	549.832746047552	727.023494574947	622.831143722486	852.663504619385	580.826544155752	837.922935356446	880.193468035966	680.038589483856	685.505759732976	604.586604022403	669.064639465004	360.584304718996	591.433159431705	571.178927719452	675.357453861821	421.445443956229	1062.57651411723	629.542386410066	486.508645566645
HMGCL	ENSG00000117305	427.889033114713	504.274279021579	412.485177496163	352.757516875237	381.246121157239	450.824561664084	546.044067659977	460.9785625534	476.459379189247	432.047979495775	497.297250820375	394.471375617852	333.233914237171	411.564930118313	437.743035319462	265.404889279252	392.651285709704	372.241833797143	326.243410064807	344.675199344755	237.920058572363	236.775865110907	313.646454666713	244.960032259095	330.549466792476	371.076646346181	446.474813143342	512.338314089609	245.587928048722	406.398116643842	414.744946569601	479.474117015823	335.656715437855	384.370507161895	516.071741643374	455.066010685262	363.046107138699	316.083347427309	261.774703447556	451.827513490776	231.905199897707	370.916904512373	280.637045411291	407.125168051631	336.23286913241	309.146825535849	478.127411833442	239.623661249243
TP73-AS2	ENSG00000235131	0	0	0	0	0	0	0	0	4.33144890172042	0	0	0	0	0	1.62729752906863	0.423293284336925	6.10338786077259	0	0	0	2.9864442498623	1.10470854639615	0	2.25769614985341	0	0	0	0	0	0	0	0	0	1.00489021480234	1.84971950409811	0	0	0	0.982269056088389	0.642713390456296	0.942704064624825	2.14093451377993	0	0.734882974822438	0	0	0	1.28140995320451
	ENSG00000229044	4.80774194510913	2.41279559340468	6.03636845116336	1.2992910382145	2.9960402448506	2.55569479401408	6.85671774458875	0	6.49717335258064	0	3.93120356379743	6.19339116308221	4.76048448910245	6.45953926194661	1.62729752906863	8.04257240240158	0	2.26976727925087	0	0	3.31827138873588	1.47294472852819	7.08805547269408	3.38654422478012	8.5857004361682	2.07305389020213	0	3.06004112510859	1.7764045428479	3.18743620897131	19.5174092503342	3.52878834970247	6.36316048223422	0	7.39887801639246	15.9672284450969	1.1961980465855	0	3.43794169630936	5.14170712365037	3.29946422618689	1.60570088533495	0	2.93953189928975	8.81509394729165	7.4047143840922	21.971889055283	2.98995655747718
SDC3	ENSG00000162512	182.007373636274	224.389990186636	138.836474376757	259.208562123793	135.57082107949	99.6720969665492	134.017665007871	116.667413979564	177.589404970537	199.601113334305	206.388187099365	183.419661368204	188.832551401064	186.865242934884	146.456777616177	201.487603344377	213.618575127041	204.279055132579	240.757168924831	207.929060474281	179.518482130611	232.725267107455	136.002064382318	206.579197711587	188.8854095957	157.552095655362	167.141853125456	166.990815684497	139.891857749272	127.497448358853	109.78542703313	206.434118457594	203.621135431495	155.757983294363	116.532328758181	167.655898673517	119.61980465855	126.433338970924	164.530066894805	187.029596622782	98.9839267856066	147.18924782237	234.414473225902	154.325424712712	169.585616890754	181.415502410259	243.123728894327	175.126026937949
PIK3CD-AS1	ENSG00000179840	2.74728111149093	2.41279559340468	0	5.19716415285801	2.9960402448506	7.66708438204224	4.36336583746557	2.8455466824284	2.16572445086021	2.52659637132032	0	9.05187939219708	7.93414081517074	4.15256095410853	1.62729752906863	5.50281269638003	4.06892524051506	0	1.74461716612196	0	6.96836991634536	1.10470854639615	0	3.38654422478012	0	0	11.4480721318806	1.74859492863348	5.3292136285437	4.78115431345697	0	0.441098543712809	1.59079012055855	2.00978042960468	1.84971950409811	0	5.98099023292749	9.8776046071034	4.91134528044194	0.642713390456296	2.82811219387447	2.14093451377993	1.65080614947819	2.93953189928975	3.35813102753968	1.85117859602305	0	2.56281990640902
	ENSG00000272449	12.3627650017092	12.0639779670234	8.04849126821782	19.4893655732175	10.4861408569771	0.511138958802816	3.11668988390398	5.69109336485679	10.8286222543011	5.05319274264064	7.86240712759486	2.38207352426239	1.58682816303415	4.61395661567615	6.50919011627453	4.65622612770618	0	6.80930183775262	1.74461716612196	3.74646955809516	6.96836991634536	6.62825127837687	11.0750866760845	8.4663605619503	0	4.14610778040425	4.57922885275222	10.0544208396425	3.99691022140777	6.37487241794263	4.87935231258354	6.17537961197932	1.59079012055855	6.5317863962152	3.69943900819623	1.99590355563711	2.99049511646374	5.92656276426204	1.96453811217678	6.42713390456296	6.12757642006136	2.14093451377993	6.60322459791274	3.67441487411219	3.35813102753968	12.9582501721613	14.3294928621411	3.41709320854535
CHCHD3P3	ENSG00000214973	99.5889402915464	57.9070942417124	80.4849126821781	113.687965843769	149.053002181317	115.006265730634	127.160947263282	147.968427486277	99.6233247395698	111.170240338094	57.0024516750627	79.5612557103638	95.2096897820489	58.1358533575195	35.8005456395099	38.0963955903233	65.102803848241	74.9023202152788	33.1477261563173	59.9435129295225	39.487429525957	36.8236182132048	110.750866760845	50.2337393342384	81.5641541435979	62.1916167060638	84.7157337759161	70.3809458774975	77.2735976138836	62.1550060749406	58.5522277510025	95.7183839856795	47.7237036167566	74.3618758953731	53.6418656188453	51.8934924465649	76.5566749814719	90.8739623853513	64.8297577018337	119.544690624871	57.5049479421143	100.623922147657	37.9685414379983	98.4743186262067	63.3847231448114	42.5771077085301	91.7087543177031	49.5478515239076
GPATCH3	ENSG00000198746	83.1052536226008	103.750210516401	62.3758073286881	120.184421034841	91.3792274679433	87.4047619552816	87.2673167493114	99.5941338849939	99.6233247395698	116.223433080735	88.4520801854422	100.999917428725	88.8623771299123	113.041937084066	87.8740665697062	92.7012292697867	113.929906734422	104.40929484554	94.209326970586	132.999669312378	93.2434260234783	111.575563186011	115.180901431279	143.928129553155	90.1498545797661	87.0682633884893	183.169154110089	124.150239932977	97.2581487209225	90.8419319556824	102.466398564254	105.422551947361	133.626370126919	72.3520954657684	133.179804295064	117.75830978259	93.3034476336688	161.992715556496	80.0549280712037	82.2673139784059	103.697447108731	110.793361088111	82.5403074739093	94.0650207772721	119.213651477659	107.368358569337	238.824881035685	105.502752813838
PAFAH2	ENSG00000158006	262.365346147384	171.308487131733	235.418369595371	224.127704092002	191.746575670438	229.501392502465	279.878751574577	250.408108053699	225.235342889462	154.122378650539	226.044204918352	326.344072823947	295.150038324352	292.0634537723	203.412191133579	303.077991585239	319.410631380432	231.516262483589	235.523317426465	282.858451636184	214.692158851212	380.387976142406	300.356350655412	300.838011967967	225.374636449415	248.766466824255	164.85223869908	297.261137867692	248.252534862994	301.212721747789	263.485024879511	217.902680594128	373.83567833126	362.765367543644	218.266901483577	237.512523120816	251.201589782955	262.744282548951	326.113326621345	272.51047755347	179.585124311029	307.22410272742	211.303187133208	255.739275238208	261.514453769652	262.867360635273	197.747001497547	298.56851909665
SRSF10	ENSG00000188529	1200.56184572154	1273.95607331767	1253.55251502492	886.766133581398	1217.14134947056	1578.3971047831	1529.67139502007	1320.33366064678	1033.05056306032	1013.16514489945	2144.4715440515	1399.70640285658	1981.94837562965	1523.0670788347	1606.14266119074	1347.76581732877	1426.15829680053	1357.32083299202	1891.16500807621	1324.37698878664	1754.70191036354	1781.89488533698	1321.92234565745	1834.94254579336	1242.78013813535	1152.61796295238	1330.26598172452	1208.27909568573	1778.62504852646	1745.12132441179	1485.76277918169	1145.09181947845	1501.70587380728	1431.96855609333	1130.17861700395	1991.91174852584	1783.53128745898	1291.99068260913	1852.06830525466	1372.83580201465	1525.29517656297	1446.73649768679	1489.02714682932	1635.11461897992	2161.79684897867	1373.5745182491	2464.1951225262	1769.62714537543
	ENSG00000214812	0.686820277872733	0	2.01212281705445	0.649645519107251	2.24703018363795	0.511138958802816	1.87001393034239	0	2.16572445086021	0	0	0.476414704852478	0	2.30697830783807	0	0.423293284336925	0	0	0	1.87323477904758	0	0	0.44300346704338	0.564424037463353	0	0	0	0	0	0	0	0.441098543712809	0	0	0	1.99590355563711	0	0	0.982269056088389	1.28542678091259	0.942704064624825	2.14093451377993	0	1.46976594964488	1.25929913532738	0	0	0
WDTC1	ENSG00000142784	1030.2304168091	1235.3513438232	1120.75240909933	1252.51656083878	1035.8809146571	722.239348788379	829.039509118458	1326.02475401163	1152.16540785763	1288.56414937336	1265.84754754277	928.055845052627	642.66540602883	827.282421190734	1270.9193702026	665.417042977647	887.025702432284	1359.59060027127	730.994592605102	655.632172666653	534.573520725351	670.189851480328	937.395336263793	717.382951615922	777.005889473222	881.047903335904	755.572760704116	837.576970815437	682.583445589305	706.017120287146	1019.78463332996	907.339704417248	631.543677861746	554.19695346349	710.292289573676	1105.73056982296	638.769756876656	954.176605046189	563.822438194735	955.072098218056	693.358839531559	662.083998386443	676.830521286056	787.794549009654	579.277602250594	660.870758780229	206.822346976903	559.121876248233
LINC02800	ENSG00000230023	0	0	0	0	0	0	0	0	0	0	0	0	0	0	0	1.26987985301078	0	0	0	0	0	0.368236182132048	0	0.564424037463353	0	0	0	0	0	0	0	0	1.59079012055855	0	0	0	0	0	0.491134528044194	0	0	1.07046725688996	0	0	0	0	0	0
	ENSG00000227950	10.302304168091	4.82559118680937	18.1091053534901	12.3432648630378	5.24307042848855	5.11138958802816	5.61004179102716	8.53664004728519	8.66289780344085	5.05319274264064	15.7248142551897	9.05187939219708	12.6946253042732	11.996287200758	11.3910827034804	7.19598583372773	4.06892524051506	2.26976727925087	5.23385149836589	5.61970433714274	11.282122721702	11.7835578282256	7.97406240678084	14.1106009365838	6.43927532712615	8.29221556080851	0	27.1032213938189	11.5466295285113	4.78115431345697	4.87935231258354	5.73428106826651	3.18158024111711	5.02445107401169	7.39887801639246	1.99590355563711	12.5600794891477	7.90208368568272	14.2429013132816	7.71256068547555	8.01298454931101	8.02850442667473	9.90483689686911	12.4930105719814	7.13602843352181	7.4047143840922	0	11.1055529277724
DHDDS	ENSG00000117682	296.019539763148	238.866763747064	275.66082593646	226.726286168431	264.400551608066	267.836814412676	242.47847296773	290.245761607697	322.692943178172	356.250088356165	283.046656593415	265.839405307683	211.048145683542	245.001096292404	165.984347965001	231.964719816635	189.20502368395	217.897658808084	263.437192084416	316.576677659041	228.297071545029	221.309945461361	234.348834065948	273.181234132263	203.910385358995	223.88982014183	206.06529837385	230.377381847461	262.907872341489	218.339380314535	204.932797128509	261.571436421696	252.93562916881	258.256785204201	279.307645118815	193.6026448968	216.511846431975	254.842198863268	223.466210260108	257.728069572975	230.019791768457	272.433916878496	198.096737937382	238.10208384247	212.401787491885	222.141431522766	142.81727885934	224.246741810789
SFN	ENSG00000175793	0.686820277872733	0	2.01212281705445	0	0	1.02227791760563	1.24667595356159	0	0	0	1.96560178189871	0.476414704852478	0	0	0	1.26987985301078	0	0	0	1.87323477904758	1.65913569436794	0.368236182132048	0	0.564424037463353	0	4.14610778040425	0	0.43714873215837	2.22050567855987	1.59371810448566	2.43967615629177	0	0	1.50733532220351	0	1.99590355563711	1.1961980465855	0	0.491134528044194	0.642713390456296	1.88540812924965	0	3.30161229895637	0	0.41976637844246	0	0	0.854273302136338
DNAJC8	ENSG00000126698	484.208295900277	443.954389186462	452.727633837252	369.648300372026	439.668905931826	443.668616240845	525.473914426211	469.515202600686	411.48764566344	454.787346837657	414.741975980629	427.820404957525	379.251930965162	437.403087166099	387.296811918335	325.935828939433	386.547897848931	515.237172389948	425.686588533759	333.435790670469	283.380376598045	311.896046265845	470.026678533026	365.746776276253	377.770819191401	474.729340856287	487.687872818112	390.810966549583	397.470516462217	489.271458077097	380.589480381516	404.487364584646	482.009406529242	403.96586635054	395.839973876996	453.070107129624	430.033197747486	472.149500219543	346.740976799201	374.059193245564	402.063283562488	461.371387719575	453.971691106501	451.953029515799	290.478333882182	360.979826224495	85.0216576487039	329.322357973558
	ENSG00000229447	4.80774194510913	9.65118237361874	18.1091053534901	16.2411379776813	6.74109055091385	12.7784739700704	10.5967456052735	0	19.4915200577419	10.1063854852813	3.93120356379743	8.5754646873446	19.0419379564098	18.9172221242722	14.6456777616177	8.04257240240158	16.2757009620602	11.3488363962544	12.2123201628537	28.0985216857137	11.282122721702	11.4153216460935	11.9610936101713	19.7548413112174	10.7321255452103	6.21916167060638	2.28961442637611	6.99437971453392	14.2112363427832	23.9057715672849	0	11.9096606802458	9.54474072335133	5.02445107401169	16.647475536883	1.99590355563711	13.1581785124405	11.8531255285241	5.40247980848614	7.06984729501926	12.2551528401227	16.5922424817944	11.5556430463473	11.758127597159	8.39532756884919	7.4047143840922	9.55299524142741	11.5326895788406
	ENSG00000229607	0	0	0	0	0	1.02227791760563	0	0	0	0	0	0	0	0	0	0	0	0	0	0	0	0	0	0	0	0	0	0	0	0	0	0	0	0	0	0	0	0	0	0	0	0	0	0	0	0	0	0
RPL5P4	ENSG00000229994	51.511520840455	67.5582766153312	30.1818422558168	38.9787311464351	44.1915936115464	51.6250348390844	57.3470938638332	56.9109336485679	56.3088357223655	25.2659637132032	33.4152302922782	63.839570450232	49.1916730540586	48.4465444645996	37.4278431685786	41.4827418650187	50.8615655064383	52.2046474227701	47.104663485293	76.8026259409508	50.4377251087854	42.7153971273176	41.6423259020777	46.282771071995	32.1963766356308	43.5341316942447	27.4753731165133	64.6980123594387	37.7485965355179	36.6555164031701	60.9919039072942	43.6687558275681	41.3605431345224	75.3667661101754	42.5435485942566	41.9139746683794	44.8574267469562	53.3390648783584	49.1134528044194	37.9200900369215	59.390356071364	52.4528955876083	31.3653168400855	76.4278293815336	51.2114981699801	37.023571920461	0.955299524142741	48.6935782217713
SESN2	ENSG00000130766	54.9456222298187	89.2734369559733	86.5212811333415	56.5191601623309	50.1836741012476	65.4257867267605	95.3707104474617	56.9109336485679	62.8060090749461	50.5319274264064	151.351337206201	114.815943869447	103.14383059722	66.9023709273042	43.9370332848531	84.2353635830482	83.4129674305588	152.074407709809	101.187795635074	71.182921603808	106.184684439548	87.6402113474275	143.976126789099	54.7491316339453	156.68903296007	53.8994011452553	109.901492466053	97.4841672713165	41.7455067569256	46.217825030084	60.9919039072942	61.7537961197932	60.4500245812251	44.7176145587041	72.1390606598265	77.8402386698474	83.1357642376921	45.4369811926757	95.2800984405737	80.339173807037	60.8044121683012	102.764856661437	84.1911136233874	64.6697017843745	69.2614524430058	55.5353578806915	17.6730411966407	51.2563981281803
SERINC2	ENSG00000168528	125.001290572837	168.895691538328	52.3151932434158	83.8042719648354	143.060921691616	116.028543648239	75.4238951904763	167.887254263275	116.949120346451	280.452197216555	82.555274839746	101.476332133578	90.4492052929465	98.277275913902	96.0105542150494	63.4939926505388	83.4129674305588	86.2511566115332	148.292459120367	84.2955650571411	89.2615003569953	114.153216460935	93.4737315461532	129.817528616571	64.3927532712615	74.6299400472766	54.9507462330266	102.292803325059	74.1648896638998	84.4670595377398	136.621864752339	118.655508258746	46.1329134961981	61.2983031029427	79.5379386762189	121.750116893864	98.6863388433036	126.433338970924	84.9662733516456	124.043684358065	59.8617081036764	80.2850442667473	75.9370828759965	117.58127597159	85.6323412022618	29.6188575363688	129.920735283413	126.00531206511
AJAP1	ENSG00000196581	23.3518894476729	74.7966633955452	32.1939650728713	94.1986002705514	20.9722817139542	15.8453077228873	27.426870978355	19.9188267769988	47.6459379189247	17.6861745992422	39.3120356379743	39.5424205027557	36.4970477497854	39.6800268948149	19.5275703488236	9.73574553974929	44.7581776456657	86.2511566115332	40.1261948208051	7.49293911619032	13.6049126938171	60.390733869656	27.909218423733	36.1231383976546	40.782077071799	35.2419161334362	36.6338308220178	77.3753255920315	50.1834283354531	31.8743620897131	65.8712562198778	89.984102917413	6.36316048223422	10.5513472554246	5.54915851229434	27.9426497789196	66.3889915854951	86.92292054251	13.2606322571933	53.9879247983289	65.0465804591129	5.35233628444982	47.8733783348674	38.2139146907668	44.0754697364583	44.4282863045532	10.5082947655701	28.1910189704992
PTAFR	ENSG00000169403	42.5828572281095	41.0175250878796	14.0848597193812	59.7673877578671	26.2153521424428	41.4022556630281	45.5036723049981	48.3742936012828	51.9773868206451	32.8457528271641	45.2088409836704	56.6933498774449	14.2814534673073	33.2204876328683	14.6456777616177	38.9429821589971	10.1723131012877	4.53953455850175	36.6369604885612	26.2252869066661	38.8237752482098	18.7800452887345	13.7331074783448	28.785625910631	17.1714008723364	33.168862243234	32.0546019692655	21.4202878757601	17.764045428479	23.9057715672849	7.31902846887531	14.5562519425227	14.317111085027	39.6931634846924	27.7457925614717	17.963132000734	33.4935453043939	1.97552092142068	59.4272778933475	10.926127637757	43.3643869727419	41.2129893902636	29.7145106906073	44.8278614641687	20.988318922123	33.3212147284149	0	21.3568325534085
RPS6KA1	ENSG00000117676	50.1378802847095	43.4303206812843	22.133350987599	96.1475368278732	32.207432632144	50.6027569214788	51.7370520728061	45.5287469188544	30.320142312043	30.3191564558438	45.2088409836704	77.6555968909539	31.736563260683	30.9135093250302	58.5827110464708	52.0650739734418	69.1717290887561	18.158138234007	50.5938978175369	33.7182260228564	49.1104165532911	32.4047840276203	32.3392530941668	56.4424037463353	49.3677775079672	60.1185628158617	27.4753731165133	46.7749143409456	36.8603942640939	50.998979343541	19.5174092503342	44.9920514587065	39.7697530139639	53.259181384524	59.1910241311397	17.963132000734	47.8479218634199	35.5593765855723	81.5283316553363	20.5668284946015	56.5622438774895	79.2145770098574	42.9209598864328	48.5022763382809	48.6928998993253	85.1542154170603	6.20944690692781	42.7136651068169
HMGN2	ENSG00000198830	918.965531793717	815.524910570783	851.127951614034	843.889529320319	859.863550272123	850.024088489083	1130.11175190358	1104.07211278222	907.438544910429	722.606562197611	837.346359088853	775.603139499834	1102.84557330873	977.236011200208	1205.82746903986	1051.03722500859	1037.57593633134	762.641805828294	1184.59505579681	975.955319883789	1212.82819258297	1446.06348723255	920.118201049101	1076.92106348008	888.619995143409	1019.94251397945	870.053482022922	1161.50418134479	1114.24974950134	916.387910079253	790.455074638533	809.856926256717	946.52012173234	1103.87190096037	1006.24741022937	924.103346259983	1030.52461713341	956.15212596761	1067.23532944003	845.810821840486	1094.95077106173	1343.43640739691	1082.92883405769	1063.37566456807	1232.43408710706	999.636441852447	2157.06632551431	1276.28431339169
CAMTA1-AS1	ENSG00000225126	0	0	0	0	0	0	0	0	2.16572445086021	0	0	0	0	0	0	0.423293284336925	2.03446262025753	0	0	0	1.32730855549435	0.736472364264097	0.44300346704338	0.564424037463353	0	0	2.28961442637611	0.43714873215837	0	0	0	0.882197087425617	1.59079012055855	3.01467064440702	0	0	1.79429706987825	0	0	0	0	0.535233628444982	0	0	0	0	0	0
NKAIN1	ENSG00000084628	57.6929033413096	69.9710722087358	20.1212281705445	70.1617160635831	59.1717948357994	47.5359231686619	65.4504875619836	34.1465601891408	73.6346313292472	48.0053310550861	29.4840267284807	89.5659645122658	17.4551097933756	58.1358533575195	133.438397383628	20.3180776481724	105.792056253392	118.027898521045	38.3815776546832	39.3379303599992	29.864442498623	30.56360311696	66.450520056507	35.5587143601912	45.0749272898831	60.1185628158617	61.819589512155	45.0263194123121	51.5157317425891	86.0607776422255	117.104455502005	107.628044665925	39.7697530139639	29.644261336669	98.0351337172001	91.8115635593072	70.5756847485444	82.9718786996686	17.680843009591	72.6266131215615	91.9136463009204	13.3808407111246	21.4604799432164	57.3208720361502	32.7417775185118	51.8330006886454	255.542622708183	43.9950750600214
SNRNP40	ENSG00000060688	351.65198227084	378.808908164535	273.648703119406	289.741901521834	343.046608035394	339.39626864507	409.533050744983	281.709121560411	359.510258842795	401.728823039931	279.115453029618	411.622304992541	366.557305660888	379.728629470147	244.094629360295	333.978401341834	425.202687633824	390.39997203115	319.264941400319	455.196051308562	341.781953039796	389.593880695707	412.87923128443	366.311200313716	268.303138630256	424.976047491436	480.819029538983	406.548320907284	379.706471033738	393.648371807957	270.804053348386	373.169367981036	318.158024111711	438.634578761221	410.637729909781	327.328183124486	392.951058303336	375.348975069929	370.806568673367	346.422517455944	417.617900628797	480.639798343594	457.273303405457	413.00423185021	352.183991513224	310.998004131872	160.967969818052	371.181749778239
	ENSG00000236335	0	0	0	0	0	0	0	0	0	0	0	0	0	0	0	0	0	0	0	0	0	0	0	0	0	0	0	0	0	0	0	0	0	0	0	0	0	0	0	0	0	0	0	0	0	0	0	0
SLC25A33	ENSG00000171612	109.204424181765	135.116553230662	102.618263669777	64.3149063916179	237.43618940441	180.943191416197	215.674939966155	85.3664004728519	142.937813756774	96.0106621101721	196.560178189871	236.778108311682	74.580923662605	149.953590009475	170.866240552207	143.496423390218	89.5163552913314	181.58138234007	76.7631553093663	142.365843207616	77.9793776352933	167.915699052214	124.48397423919	133.768496878815	113.760530779229	132.675448972936	105.322263613301	137.701850629887	104.363766892314	50.998979343541	48.7935231258354	100.129369422808	128.853999765243	119.079490454077	155.376438344242	175.639512896066	106.461626146109	71.1187531711445	92.3332912723086	53.3452114078726	101.812038979481	191.078405354859	113.905624313995	133.013818442861	111.238090287252	83.3030368210372	295.187552960107	143.945051409973
	ENSG00000241169	24.0387097255457	7.23838678021405	32.1939650728713	11.0439738248233	18.7252515303163	28.6237816929577	8.72673167493114	8.53664004728519	15.1600711560215	17.6861745992422	13.759212473291	18.1037587843942	25.3892506085464	17.994430801137	17.900272819755	19.8947843638355	24.4135514430904	13.6186036755052	6.97846866448785	16.8591130114282	23.8915539988984	16.2023920138101	20.8211629510389	14.6750249740472	10.7321255452103	24.8766466824255	6.86884327912833	16.1745030898597	7.99382044281555	17.5308991493422	7.31902846887531	13.2329563113843	9.54474072335133	23.1124749404538	25.8960730573736	15.9672284450969	14.354376559026	9.8776046071034	17.680843009591	21.8522552755141	19.7967853571213	18.7331769955744	44.571766035911	13.2278935468039	33.1615438969543	33.3212147284149	0	15.3769194384541
	ENSG00000278572	0	0	0	0	0.74901006121265	2.04455583521126	0	0	2.16572445086021	2.52659637132032	0	3.33490293396735	0	0.92279132313523	0	2.11646642168463	0	0	1.74461716612196	0	0.331827138873588	1.10470854639615	0	2.82212018731677	0	0	0	0.87429746431674	2.22050567855987	0	0	0	1.59079012055855	4.52200596661053	3.69943900819623	1.99590355563711	0.598099023292749	0	0	1.28542678091259	0.942704064624825	1.60570088533495	0	0.734882974822438	0.41976637844246	0	0	2.98995655747718
NBPF2P	ENSG00000227001	4.1209216672364	0	4.02424563410891	0.649645519107251	2.9960402448506	0	3.74002786068477	5.69109336485679	4.33144890172042	5.05319274264064	0	4.2877323436723	0	4.15256095410853	0	1.26987985301078	2.03446262025753	2.26976727925087	5.23385149836589	11.2394086742855	7.63202419409253	4.78707036771663	7.97406240678084	3.95096826224347	0	0	0	1.74859492863348	3.10870794998382	0	0	5.2931825245537	4.77237036167566	3.51711575180819	1.84971950409811	0	2.392396093171	15.8041673713654	5.40247980848614	5.78442051410667	1.88540812924965	2.14093451377993	3.30161229895637	4.40929784893463	2.51859827065476	1.85117859602305	0	4.69850316174986
	ENSG00000270927	0	0	0	0	0	0	0	0	0	0	0	0	0	0	0	0	0	0	0	0	0	0	0	0	0	0	0	0	0	0	0	0	0	0	0	0	0	0	0	0	0	0	0	0	0	0	0	0
	ENSG00000226698	0	0	0	0	0	0	0	0	0	0	0	0	0	0	0	0	0	0	0	0	0	0	0	0	0	0	0	0	0	0	0	0	0	0	0	0	0	0	0	0	0	0	0	0	0	0	0	0
	ENSG00000284744	0	0	0	0	0	0	0.623337976780796	0	2.16572445086021	0	0	0	1.58682816303415	0.92279132313523	1.62729752906863	0.423293284336925	4.06892524051506	0	0	0	0.663654277747177	0.736472364264097	0	0	0	0	0	0.43714873215837	0.888202271423949	0	0	0	0	0	0	0	0.598099023292749	1.97552092142068	0.982269056088389	0	0.471352032312412	0.535233628444982	0	0	0.41976637844246	0	0	0
FBLIM1	ENSG00000162458	30.906912504273	41.0175250878796	42.2545791581435	44.1758952992931	36.7014929994199	21.9789752285211	14.3367734659583	88.2119471552803	19.4915200577419	101.063854852813	68.796062366455	35.2546881590834	55.5389857061952	25.3767613862188	52.0735209301963	40.2128620120079	46.7926402659232	31.7767419095122	54.0831321497808	61.8167477085701	62.3835021082346	59.2860253232598	17.7201386817352	54.7491316339453	47.2213523989251	33.168862243234	34.3442163956417	40.6548320907284	59.5095521854046	19.1246172538279	17.0777330940424	54.2551208766755	42.951333255081	25.6247004774596	20.3469145450793	27.9426497789196	23.3258619084172	33.5838556641516	53.042529028773	23.780395446883	32.051938197244	32.1140177066989	138.667716556168	30.8650849425424	70.9405179567757	35.1723933244379	0.955299524142741	42.7136651068169
GJB3	ENSG00000188910	8.2418433344728	7.23838678021405	2.01212281705445	4.54751863375076	3.74505030606325	9.20050125845069	0.623337976780796	11.3821867297136	6.49717335258064	7.57978911396096	19.6560178189871	8.09904998249212	12.6946253042732	10.1507045544875	3.25459505813727	13.5453850987816	12.2067757215452	6.80930183775262	26.1692574918294	7.49293911619032	5.641061360851	18.4118091066024	18.606145615822	15.8038730489739	10.7321255452103	8.29221556080851	2.28961442637611	19.2345442149683	13.7671352070712	4.78115431345697	12.1983807814588	11.9096606802458	7.95395060279277	9.54645704062222	3.69943900819623	25.9467462232825	4.78479218634199	11.8531255285241	16.2074394254584	8.35527407593185	9.42704064624825	4.28186902755986	6.60322459791274	4.40929784893463	6.29649567663689	5.55353578806915	6.20944690692781	11.9598262299087
LINC01756	ENSG00000230523	3.43410138936367	0	2.01212281705445	0	0	4.08911167042253	0	0	2.16572445086021	2.52659637132032	1.96560178189871	0	1.58682816303415	1.38418698470284	4.8818925872059	3.80963955903233	0	6.80930183775262	0	0	2.32278997211512	2.94588945705639	0	1.69327211239006	0	0	2.28961442637611	1.74859492863348	1.7764045428479	0	0	3.08768980598966	0	0	1.84971950409811	3.99180711127422	1.1961980465855	0	1.47340358413258	0.642713390456296	0.471352032312412	0.535233628444982	0	0	5.45696291975197	1.85117859602305	0	2.56281990640902
MATN1-AS1	ENSG00000186056	1.37364055574547	4.82559118680937	0	2.59858207642901	2.9960402448506	4.08911167042253	3.11668988390398	2.8455466824284	4.33144890172042	2.52659637132032	1.96560178189871	8.09904998249212	4.76048448910245	3.2297696309733	6.50919011627453	7.19598583372773	6.10338786077259	13.6186036755052	6.97846866448785	11.2394086742855	7.30019705521895	9.57414073543326	0.886006934086761	6.20866441209688	0	0	0	10.0544208396425	2.22050567855987	6.37487241794263	2.43967615629177	0.882197087425617	6.36316048223422	6.02934128881403	1.84971950409811	1.99590355563711	1.79429706987825	1.97552092142068	7.36701792066292	5.14170712365037	4.71352032312412	1.60570088533495	1.65080614947819	2.20464892446731	4.1976637844246	3.7023571920461	0	6.40704976602254
DNAJC16	ENSG00000116138	697.122582040824	735.902655988429	724.364214139603	493.080949002404	743.766990784162	749.329713604929	711.851969483669	589.028163262678	710.357619882149	664.494845657244	613.267755952399	686.037174987568	741.048752136948	796.830307527271	901.522831104023	736.953608030587	915.508179115889	758.102271269792	636.785265634516	633.153355318082	753.579432381919	654.723931830782	821.328427898427	540.718227889892	611.731156076984	609.477843719425	586.141293152284	753.64441424103	629.291309303868	546.64530983858	829.489893139202	680.615052948864	615.635776656161	536.108929597048	806.477703786778	772.414676031562	704.560649438858	758.600033825541	786.7975139268	831.028413859991	938.933248366326	581.798954119696	495.241844843456	756.194581092289	531.424235108154	609.037758091583	373.999763701883	810.278227076317
	ENSG00000231207	0	0	0	0	0	0	0	0	0	0	0	0	0	0	0	0	0	0	0	0	1.32730855549435	0	0	0	0	0	0	0	0	0	0	0	0	0	0	0	0	0	0.982269056088389	0	0	0	1.65080614947819	0	0	0	0	0
SYTL1	ENSG00000142765	30.2200922264003	9.65118237361874	10.0606140852723	37.6794401082206	23.9683219588048	21.9789752285211	8.72673167493114	25.6099201418556	19.4915200577419	17.6861745992422	17.6904160370884	38.1131763881982	28.5629069346147	23.0697830783807	4.8818925872059	38.9429821589971	14.2412383418027	29.5069746302614	8.72308583060981	28.0985216857137	36.5009852760947	41.9789247630535	22.5931768192124	28.785625910631	12.8785506542523	26.9497005726277	25.1857586901372	27.1032213938189	23.0932590570227	20.7183353583135	19.5174092503342	25.1426169916301	28.634222170054	13.0635727924304	16.647475536883	25.9467462232825	30.5030501879302	11.8531255285241	25.5389954582981	7.71256068547555	32.5232902295565	10.7046725688996	28.0637045411291	13.2278935468039	41.5568714658035	16.6606073642074	146.160827193839	27.3367456683628
EYA3	ENSG00000158161	466.350968675586	424.652024439224	478.88523045896	453.452572336861	547.526354746447	506.538708173591	479.346904144432	466.669655918257	482.956552541827	510.372467006704	499.262852602274	559.787278201661	463.353823605971	561.979915789355	431.233845203188	490.17362326216	535.063669127731	404.018575706656	437.898908696613	522.632503354275	516.654855226177	470.237604582626	467.81166119781	476.938311656533	500.117050406798	393.880239138404	382.36560920481	599.768060521283	536.474171940066	382.492345076558	566.004868259691	470.211047597854	410.423851104107	528.57225298603	492.025388090098	600.766970246771	551.447299475915	523.51304417648	576.591935923884	480.74961606131	444.484966470605	609.631102798835	396.193475874764	541.608752444137	485.249933479483	466.497006197809	229.749535556329	495.051378588008
	ENSG00000270330	0	0	0	0	0	0	0	0	0	0	0	0	0	0	0	0	0	0	0	0	0	0	0	0	0	0	0	0	0	0	0	0	0	0	0	0	0	0	0	0	0	0	0	0	0	0	0	0
ZNF593	ENSG00000142684	0	0	0	0	0	0	0	0	0	0	0	0	0	0	0	0	0	0	0	0	0	0	0	0	0	0	0	0	0	0	0	0	0	0	0	0	0	0	0	0	0	0	0	0	0	0	0	0
PIGV	ENSG00000060642	105.083502514528	91.686232549378	86.5212811333415	103.293637538053	71.9049658764144	77.6931217380281	90.3840066332154	93.9030405201371	112.617671444731	116.223433080735	60.9336552388602	102.429161543283	71.4072673365367	101.968441206443	94.3832566859807	71.9598583372773	54.9304907469533	99.8697602870385	87.2308583060981	71.182921603808	83.9522661350179	94.2684626258044	87.7146864745893	81.8414854321862	72.9784537074297	101.579640619904	77.8468904967878	72.129540806131	71.056181713916	101.997958687082	80.5093131576284	76.3100480623159	76.3579257868106	81.3961073989895	64.740182643434	69.8566244472989	90.9110515404978	108.653650678137	85.4574078796898	68.1276193883674	81.5439015900474	85.6373805511972	97.3975628192129	66.1394677340194	96.5462670417657	70.3447866488759	128.96543575927	58.5177211963392
RPL32P6	ENSG00000224064	0	0	0	0	0	0	0	0	0	0	0	0	0	0	0	0	0	0	0	0	0	0	0	0	0	0	0	0	0	0	0	0	0	0	0	0	0	0	0	0	0	0	0	0	0	0	0	0
RPL7P11	ENSG00000234619	32.2805530600185	19.3023647472375	42.2545791581435	27.2851118025046	38.1995131218452	38.846560869014	30.543560862259	22.7643734594272	34.6515912137634	25.2659637132032	43.2432392017717	34.7782734542309	33.3233914237171	29.0679266787597	35.8005456395099	24.9743037758786	28.4824766836054	22.6976727925087	26.1692574918294	14.9858782323806	37.4964666927155	22.0941709279229	25.2511976214727	30.4788980230211	12.8785506542523	16.584431121617	48.0819029538983	38.0319396977782	43.0778101640616	17.5308991493422	26.8364377192095	28.6714053413326	30.2250122906125	34.1662673032795	25.8960730573736	21.9549391120082	25.1201589782955	19.7552092142068	29.4680716826517	42.4190837701155	26.8670658418075	30.508316821364	31.3653168400855	30.8650849425424	27.2848145987599	31.4700361323918	0	26.9096090172947
FABP3	ENSG00000121769	8065.33052305951	5443.26685872097	4193.26395074148	4494.89734670307	9121.44452544766	7554.63381110562	6682.18311109013	11237.0638489097	7036.43874084483	4838.43205107841	5869.28692074956	9612.14308510359	4406.62180874583	5298.66777744249	1651.70699200466	4055.57295723208	3554.20619758991	4591.73920592452	3887.00704611973	3497.32933248183	997.140552315133	1939.86820747163	3884.6974025034	2052.24580021675	4061.03630630756	5912.34969485647	4418.95584290589	3117.74475775349	2761.86496299277	3756.39357227269	2703.16118117128	4064.72308031353	6172.26566776719	2178.60198569147	2519.31796458163	7217.1872571838	3935.49157326629	5428.73149206403	2776.38348703383	5399.43519322334	2701.78984921475	6994.96829014747	5528.54979460244	5324.22715258856	2887.15315092724	3863.40972990011	4654.21928162343	2336.43748134289
LINC01141	ENSG00000236963	0	0	2.01212281705445	1.94893655732175	0.74901006121265	4.08911167042253	0.623337976780796	0	2.16572445086021	0	1.96560178189871	0	1.58682816303415	3.69116529254092	0	0.846586568673851	0	0	0	1.87323477904758	2.9864442498623	0.368236182132048	0.44300346704338	0.564424037463353	0	2.07305389020213	2.28961442637611	3.49718985726696	1.33230340713592	0	0	3.08768980598966	1.59079012055855	0	0	0	0.598099023292749	0	0.982269056088389	2.57085356182518	0	1.60570088533495	1.65080614947819	1.46976594964488	3.35813102753968	1.85117859602305	0	1.70854660427268
	ENSG00000232557	0	2.41279559340468	0	0	0	0	0	0	0	0	0	0	0	0	0	0.423293284336925	0	0	0	0	0	0	0	0	0	0	0	1.74859492863348	0	0	0	0	0	0	0	0	1.79429706987825	0	0	0	0	0	0	0.734882974822438	0.41976637844246	0	0	0
CFAP107	ENSG00000157330	0	0	2.01212281705445	31.1829849171481	1.4980201224253	3.0668337528169	0	2.8455466824284	0	0	0	7.14622057278717	3.1736563260683	1.38418698470284	35.8005456395099	0	2.03446262025753	4.53953455850175	1.74461716612196	0	1.32730855549435	0.368236182132048	2.65802080226028	1.12884807492671	0	0	0	0	16.4317420213431	0	0	27.3481097101941	3.18158024111711	0	1.84971950409811	1.99590355563711	35.8859413975649	0	0	6.42713390456296	3.29946422618689	1.07046725688996	0	7.34882974822438	0	0	0	6.83418641709071
KLHL21	ENSG00000162413	1987.65788416369	1660.00336826242	1623.78311336294	2208.79476496465	2700.93028073282	1989.86396661936	2010.26497511807	2014.64705115931	1856.0258543872	1687.76637604197	1865.35609102188	1480.22048797665	783.89311253887	1621.3443547486	951.969054505151	1018.44364211464	1448.53738562336	1704.59522671741	737.97306126959	1090.22264140569	846.822858405398	846.206746539447	1265.21790187589	785.113836111524	1242.78013813535	1882.33293230353	1614.17817059516	1815.91583338587	666.151703567962	741.07891858583	1522.35792152606	1759.98318941411	933.793800767872	701.413369932033	1376.191311049	1089.76334137786	949.183149965593	1098.3896323099	910.072280465892	1472.45637753537	811.668199641974	842.992964800847	917.848219109871	876.715388963168	763.974808765277	1255.09908810363	1518.44859362489	671.88595213023
EPHA2	ENSG00000142627	105.770322792401	84.4478457691639	54.3273160604703	117.585838958412	81.6420966721789	63.3812308915492	81.6572749582842	76.8297604255667	77.9660802309676	83.3776802535705	155.282540769998	92.4244527413807	79.3414081517074	83.9740104053059	115.538124563873	72.8064449059512	113.929906734422	99.8697602870385	81.9970068077322	99.2814432895217	145.340286826632	92.7955178972762	68.2225339246806	135.461768991205	118.053380997313	60.1185628158617	70.9780472176594	93.5498286818911	73.2766873924758	65.3424422839119	104.906074720546	90.8663000048386	69.9947653045764	61.8007482103438	79.5379386762189	71.852528002936	79.5471700979356	19.7552092142068	72.6879101505408	127.899964700803	84.8433658162342	50.3119610738283	94.0959505202566	48.5022763382809	112.917155801022	62.9400722647837	12.896543575927	74.7489139369296
LINC02780	ENSG00000284668	0	0	0	0	0	0	0	0	0	0	0	0	0	0	0	0	0	0	0	0	0	0	0	0	0	0	0	0	0	0	0	0	0	0	0	0	0	0	0	0	0	0	0	0	0	0	0	0
	ENSG00000233234	0	0	0	0	0	0	0	0	0	0	0	0	0	0	0	0	0	0	0	0	0	0	0	0	0	0	0	0	0	0	0	0	0	0	0	0	0	0	0	0	0	0	0	0	0	0	0	0
ARHGEF19	ENSG00000142632	4.1209216672364	4.82559118680937	0	10.394328305716	4.4940603672759	5.11138958802816	6.85671774458875	2.8455466824284	6.49717335258064	5.05319274264064	19.6560178189871	7.62263527763965	3.1736563260683	7.38233058508184	8.13648764534317	6.34939926505388	8.13785048103012	4.53953455850175	1.74461716612196	5.61970433714274	12.2776041383228	4.78707036771663	2.2150173352169	9.03078459941365	10.7321255452103	4.14610778040425	2.28961442637611	9.18012337532577	6.66151703567962	6.37487241794263	0	3.52878834970247	0	8.03912171841871	5.54915851229434	3.99180711127422	7.17718827951299	7.90208368568272	4.42021075239775	5.78442051410667	5.18487235543654	8.02850442667473	4.95241844843456	7.34882974822438	9.65462670417657	3.7023571920461	0	5.5527764638862
KAZN-AS1	ENSG00000234593	5.49456222298187	14.4767735604281	0	11.6936193439305	1.4980201224253	13.2896129288732	6.23337976780796	0	15.1600711560215	5.05319274264064	15.7248142551897	14.7688558504268	26.9760787715805	9.2279132313523	6.50919011627453	13.9686783831185	20.3446262025753	15.8883709547561	12.2123201628537	24.3520521276185	92.5797717457312	48.6071760414304	32.7822565612101	16.9327211239006	21.4642510904205	20.7305389020213	0	20.9831391436018	25.3137647355826	12.7497448358853	12.1983807814588	22.9371242730661	7.95395060279277	25.6247004774596	27.7457925614717	7.98361422254845	21.531564838539	3.95104184284136	36.3439550752704	10.2834142473007	9.89839267856066	10.7046725688996	6.60322459791274	19.1069573453834	65.4835550370237	3.7023571920461	0	30.7538388769082
DRAXIN	ENSG00000162490	1.37364055574547	2.41279559340468	2.01212281705445	1.94893655732175	2.9960402448506	1.53341687640845	2.49335190712318	0	8.66289780344085	2.52659637132032	1.96560178189871	3.81131763881982	1.58682816303415	0.461395661567615	3.25459505813727	2.11646642168463	2.03446262025753	2.26976727925087	3.48923433224392	3.74646955809516	2.65461711098871	1.84118091066024	0	4.51539229970682	8.5857004361682	4.14610778040425	0	3.93433858942533	0.888202271423949	4.78115431345697	4.87935231258354	5.2931825245537	1.59079012055855	1.50733532220351	1.84971950409811	0	2.99049511646374	7.90208368568272	2.45567264022097	3.21356695228148	2.35676016156206	3.21140177066989	11.5556430463473	1.46976594964488	0.839532756884919	11.1070715761383	0.47764976207137	3.84422985961352
GPR153	ENSG00000158292	24.0387097255457	21.7151603406422	24.1454738046534	20.788656611432	14.2311911630404	15.8453077228873	14.3367734659583	36.9921068715692	15.1600711560215	40.4255419411251	53.0712481112653	56.6933498774449	22.2155942824781	27.2223440324893	26.0367604650981	50.3719008360941	38.6547897848931	11.3488363962544	33.1477261563173	41.2111651390467	49.7740708310383	39.7695076702612	27.4662149566896	32.7365941728745	47.2213523989251	20.7305389020213	18.3169154110089	32.3490061797194	29.3106749569903	30.2806439852275	19.5174092503342	33.9645878658863	49.3144937373152	34.1662673032795	36.9943900819623	49.8975888909278	34.0916443276867	17.7796882927861	93.3155603283969	19.9241151041452	32.051938197244	44.9596247893785	29.7145106906073	48.5022763382809	46.1743016286706	46.2794649005762	12.4188938138556	52.964944732453
	ENSG00000270605	70.0556683430188	86.8606413625686	102.618263669777	55.8695146432236	33.7054527545693	72.5817321499999	42.3869824210941	76.8297604255667	88.7947024852687	22.7393673418829	66.8304605845563	110.051796820922	114.251627738459	132.420554869905	154.59326526152	143.919716674555	146.481308658542	65.8232510982753	207.609442768514	110.520851963807	146.003941104379	125.936774289161	77.9686101996349	147.879097815399	92.2962796888082	45.6071855844468	41.21305967477	178.793831452773	121.683711185081	101.997958687082	82.9489893139202	157.913278649186	130.444789885801	97.9767959432281	205.318864954891	119.754213338227	87.3224574007413	90.8739623853513	148.813761997391	97.0497219589007	71.1741568791743	97.9477540054317	85.8419197728656	96.2696697017394	172.943747918293	164.754895046051	67.8262662141346	137.965138295019
UBE2V2P3	ENSG00000238199	0.686820277872733	9.65118237361874	6.03636845116336	5.84680967196526	2.24703018363795	9.71164021725351	3.11668988390398	0	4.33144890172042	2.52659637132032	5.89680534569614	8.09904998249212	0	7.38233058508184	8.13648764534317	5.07951941204311	10.1723131012877	9.0790691170035	10.4677029967318	0	4.64557994423024	5.89177891411278	6.20204853860732	6.77308844956024	8.5857004361682	12.4383233412128	0	2.18574366079185	7.99382044281555	4.78115431345697	14.6380569377506	7.05757669940494	11.1355308439099	13.5660178998316	20.3469145450793	5.98771066691134	5.98099023292749	3.95104184284136	5.40247980848614	7.06984729501926	7.5416325169986	3.21140177066989	1.65080614947819	2.93953189928975	1.25929913532738	7.4047143840922	139.47373052484	3.84422985961352
MAP3K6	ENSG00000142733	206.04608336182	110.988597296615	227.369878327153	285.194382888083	198.487666221352	150.274853888028	174.534633498623	241.871468006414	177.589404970537	353.723491984845	192.628974626074	283.943164092077	233.26373996602	166.563833825909	260.367604650981	278.10368780936	235.997663949874	267.832538951603	247.735637589319	224.78817348571	276.412006681699	312.632518630109	190.491490828654	276.00335431958	294.060239938761	207.305389020213	215.223756079354	254.85771084833	218.941859906004	205.58963547865	161.018626315257	214.814990788138	230.66456748099	193.943811456851	209.018303963087	127.737827560775	215.913747408682	189.650008456385	175.826161039822	168.39090829955	201.738669829713	114.539996487226	260.827371617553	193.274222378301	329.096840698888	214.736717138674	217.808291504545	258.417673896242
KAZN	ENSG00000189337	35.7146544493821	24.1279559340468	40.2424563410891	35.7305035508988	26.2153521424428	18.4010025169014	19.9468152569855	11.3821867297136	34.6515912137634	20.2127709705626	55.036849893164	40.0188352076081	93.6228616190148	63.6726012963309	35.8005456395099	71.9598583372773	36.6203271646356	31.7767419095122	54.0831321497808	63.6899824876177	129.412584160699	82.1166686154468	38.0982981657307	71.6818527578458	55.8070528350933	12.4383233412128	29.7649875428894	42.8405757515202	54.6244396925729	33.4680801941988	26.8364377192095	47.1975441772705	76.3579257868106	51.2494009549193	33.2949510737661	47.9016853352907	33.4935453043939	39.5104184284136	81.5283316553363	43.7045105510281	38.1795146173054	31.5787840782539	54.4766029327801	51.4418082375707	83.9532756884919	57.3865364767145	144.727877907625	64.0704976602254
PRAMEF5	ENSG00000270601	0.686820277872733	0	0	0	0	0	0	0	0	0	7.86240712759486	0	0	0	0	0.423293284336925	0	0	0	0	5.641061360851	0	0	0.564424037463353	0	0	0	0	0	0	0	0	0	0	0	0	0	1.97552092142068	0	0	0	0	0	0	0	0	0	0
	ENSG00000233268	0.686820277872733	0	2.01212281705445	3.24822759553626	0	1.02227791760563	0.623337976780796	0	0	2.52659637132032	0	4.2877323436723	0	0.461395661567615	0	1.26987985301078	2.03446262025753	0	5.23385149836589	5.61970433714274	1.65913569436794	0.736472364264097	0	1.69327211239006	4.2928502180841	0	0	0.43714873215837	3.5528090856958	0	0	0.441098543712809	4.77237036167566	1.00489021480234	0	0	2.392396093171	1.97552092142068	0	0	0.942704064624825	1.07046725688996	0	0.734882974822438	2.93836464909722	0	0	0
RERE-AS1	ENSG00000232912	21.9782488919275	31.3663427142609	44.266701975198	20.788656611432	31.4584225709313	21.4678362697183	23.6868431176702	28.455466824284	17.3257956068817	40.4255419411251	19.6560178189871	22.3914911280665	26.9760787715805	37.8344442485444	32.5459505813727	40.2128620120079	14.2412383418027	15.8883709547561	24.4246403257075	11.2394086742855	35.1736767206004	40.8742162166574	38.5413016327741	40.0741066598981	23.6106761994626	14.5113772314149	27.4753731165133	23.606031536552	31.9752817712622	14.3434629403709	19.5174092503342	14.9973504862355	27.0434320494954	28.6393711218667	25.8960730573736	19.9590355563711	25.1201589782955	27.6572928998895	23.5744573461213	32.7783829132711	28.2811219387447	31.043550449809	21.4604799432164	24.2511381691405	9.65462670417657	27.7676789403457	0	33.3166587833172
CHCHD2P6	ENSG00000235084	161.402765300092	120.639779670234	98.5940180356682	224.127704092002	128.080720467363	123.695628030282	172.66461956828	31.3010135067124	179.755129421398	202.127709705626	115.970505132024	145.306484980006	49.1916730540586	108.42798046839	94.3832566859807	101.590388240862	142.412383418027	167.962778664565	83.7416239738542	138.619373649521	90.256981773616	137.352095935254	100.118783551804	104.41844693072	167.42115850528	116.091017851319	144.245708861695	157.810692309172	92.3730362280908	172.121555284451	126.863160127172	143.798125250376	186.122444105351	175.353342483008	220.116620987676	121.750116893864	131.581785124405	67.1677113283032	93.3155603283969	153.608500319055	74.9449731376736	203.388778809093	143.620135004602	131.544052493216	139.782204021339	144.391930489798	319.070041063675	124.723902111905
	ENSG00000235143	0.686820277872733	0	0	0	0	0	0.623337976780796	0	0	0	3.93120356379743	0	0	0	1.62729752906863	0	0	0	3.48923433224392	0	2.32278997211512	0.368236182132048	0	0.564424037463353	0	0	0	0.43714873215837	0	0	0	0	0	0	0	0	0	0	0.491134528044194	0	0	0	0	0	0.41976637844246	0	0	0
	ENSG00000225478	0	0	0	0	0	0	0	5.69109336485679	0	0	0	0	0	1.38418698470284	0	0	0	0	0	0	0.331827138873588	0.368236182132048	0	0.564424037463353	0	0	0	0	0	0	0	0	0	0.50244510740117	0	0	1.1961980465855	0	0	0	0	0	0	0	0	0	0	0
ICMT-DT	ENSG00000225077	10.302304168091	7.23838678021405	12.0727369023267	3.24822759553626	16.4782213466783	4.60025062922535	8.72673167493114	39.8376535539976	2.16572445086021	35.3723491984845	11.7936106913923	8.5754646873446	23.8024224455122	7.84372624664945	14.6456777616177	7.61927911806466	8.13785048103012	4.53953455850175	12.2123201628537	1.87323477904758	12.9412584160699	9.94237691756531	4.87303813747718	11.2884807492671	10.7321255452103	0	22.8961442637611	10.9287183039592	17.319944292767	14.3434629403709	2.43967615629177	9.26306941796898	11.1355308439099	15.5757983294363	14.7977560327849	9.97951777818556	14.9524755823187	1.97552092142068	22.1010537619888	14.1396945900385	8.95568861393584	42.2834566471536	0	9.55347867269169	28.9638801125297	16.6606073642074	73.0804135969197	17.9397393448631
TNFRSF1B	ENSG00000028137	239.700276977584	301.599449175586	271.636580302351	254.661043490043	190.997565609226	180.943191416197	229.388375455333	182.114987675417	277.212729710107	232.446866161469	228.009806700251	209.146055430238	138.054050183971	177.175934041964	133.438397383628	201.06431006004	136.308995557255	215.627891528833	239.012551758709	196.689651799996	172.550112214266	166.810990505818	145.748140657272	191.339748700077	182.446134268574	257.058682385064	240.409514769492	151.690610058954	109.248879385146	138.653475090252	100.026722407963	196.729950495913	133.626370126919	136.162624105717	151.676999336045	177.635416451703	125.600794891477	136.310943578027	166.003470478938	177.388895765938	113.124487754979	148.794948707705	260.827371617553	123.46033977017	159.930990186577	196.224931178443	240.257830321899	128.568131971519
	ENSG00000223944	0	0	0	0	0	1.53341687640845	0	0	0	0	0	0	1.58682816303415	0	0	0	0	0	0	0	1.65913569436794	0	0	0	0	0	0	0	0	0	0	1.32329563113843	1.59079012055855	0	0	0	0.598099023292749	0	1.47340358413258	0	0	0	0	0	1.25929913532738	0	0	0.427136651068169
HMGN2P17	ENSG00000238249	8.92866361234553	12.0639779670234	20.1212281705445	11.0439738248233	2.24703018363795	14.3118908464789	7.48005572136955	17.0732800945704	8.66289780344085	7.57978911396096	13.759212473291	20.4858323086565	15.8682816303415	5.07535227724376	29.2913555232354	5.92610598071696	14.2412383418027	6.80930183775262	15.7015544950977	7.49293911619032	16.2595298048058	5.15530654984868	7.53105893973746	14.1106009365838	8.5857004361682	14.5113772314149	4.57922885275222	18.3602467506515	19.9845511070389	14.3434629403709	2.43967615629177	7.05757669940494	7.95395060279277	15.5757983294363	3.69943900819623	1.99590355563711	9.56958437268398	13.8286464499448	13.2606322571933	5.14170712365037	18.8540812924965	12.8456070826796	13.2064491958255	16.1674254460936	12.1732249748313	9.25589298011525	1.43294928621411	5.5527764638862
HS6ST1P1	ENSG00000187952	61.813825008546	55.4942986483077	64.3879301457425	90.3007271559079	49.4346640400349	34.7574491985915	57.3470938638332	88.2119471552803	67.1374579766666	75.7978911396096	76.6584694940499	71.9386204327242	28.5629069346147	42.9097965257882	45.5643308139217	30.4771164722586	77.3095795697862	61.2837165397736	66.2954523126346	58.070278150475	27.8734796653814	46.0295227665061	41.6423259020777	46.282771071995	49.3677775079672	70.4838322668723	34.3442163956417	50.7092529303709	38.1926976712298	19.1246172538279	21.9570854066259	44.5509529149937	41.3605431345224	46.2249498809076	46.2429876024529	55.8852995578391	29.3068521413447	61.2411485640411	34.3794169630936	37.2773766464652	39.1222186819302	36.9311203627038	59.4290213812147	45.5627444389912	42.8161706011309	62.9400722647837	11.9412440517843	28.1910189704992
	ENSG00000237938	27.4728111149093	43.4303206812843	36.2182107069802	22.0879476496465	32.207432632144	18.4010025169014	21.1934912105471	34.1465601891408	32.4858667629032	20.2127709705626	39.3120356379743	33.3490293396735	17.4551097933756	44.293983510491	24.4094629360295	27.0907701975632	38.6547897848931	18.158138234007	34.8923433224392	67.4364520457129	42.1420466369457	48.6071760414304	37.2122912316439	57.571251821262	38.6356519627569	24.8766466824255	41.21305967477	38.0319396977782	51.959832878301	11.1560267313996	48.7935231258354	50.2852339832602	19.0894814467027	37.6833830550877	20.3469145450793	39.9180711127422	27.5125550714665	9.8776046071034	40.2730312996239	32.1356695228148	34.4086983588061	42.8186902755986	28.0637045411291	38.2139146907668	47.0138343855555	22.2141431522766	185.805757445763	48.2664415707031
ZMYM4-AS1	ENSG00000227409	10.9891244459637	2.41279559340468	6.03636845116336	22.0879476496465	6.74109055091385	14.8230298052817	6.23337976780796	0	4.33144890172042	0	1.96560178189871	9.52829409704956	6.3473126521366	5.99814360037899	14.6456777616177	13.9686783831185	10.1723131012877	6.80930183775262	0	5.61970433714274	10.6184684439548	8.10119600690507	7.53105893973746	9.595208636877	6.43927532712615	0	6.86884327912833	13.1144619647511	18.6522476999029	14.3434629403709	0	11.468562136533	12.7263209644684	8.54156682581988	11.0983170245887	13.9713248894598	11.3638814425622	27.6572928998895	7.36701792066292	15.4251213709511	7.5416325169986	5.35233628444982	11.5556430463473	14.6976594964488	10.4941594610615	11.1070715761383	9.55299524142741	12.8140995320451
TMEM51-AS2	ENSG00000204464	8.2418433344728	0	4.02424563410891	5.19716415285801	6.74109055091385	8.17822334084506	1.24667595356159	2.8455466824284	2.16572445086021	0	11.7936106913923	5.24056175337726	4.76048448910245	1.38418698470284	0	6.34939926505388	6.10338786077259	4.53953455850175	6.97846866448785	3.74646955809516	7.96385133296612	3.31412563918844	2.2150173352169	7.90193652448694	2.14642510904205	0	4.57922885275222	2.18574366079185	3.5528090856958	3.18743620897131	7.31902846887531	0.882197087425617	3.18158024111711	6.02934128881403	9.24859752049057	0	1.79429706987825	3.95104184284136	4.42021075239775	1.28542678091259	4.24216829081171	1.60570088533495	6.60322459791274	3.67441487411219	5.03719654130952	7.4047143840922	0	5.12563981281803
	ENSG00000233372	0	0	0	0	0	0	0	0	0	0	0	0	0	0	0	0	0	0	0	0	0	0	0	0	0	0	0	0	0	0	0	0	0	0	0	0	0	0	0	0	0	0	0	0	0	0	0	0
TMEM82	ENSG00000162460	0	2.41279559340468	0	0	0	1.02227791760563	0	2.8455466824284	0	0	0	0.476414704852478	0	0	0	1.26987985301078	0	2.26976727925087	3.48923433224392	3.74646955809516	1.65913569436794	0.368236182132048	0.44300346704338	1.69327211239006	0	0	0	0	0	0	0	0.441098543712809	0	0.50244510740117	0	1.99590355563711	0	0	0.491134528044194	0.642713390456296	1.88540812924965	0	3.30161229895637	0	0	0	0	0.427136651068169
	ENSG00000283259	0	0	0	0	0	0	0	0	0	0	0	0	0	0	0	0	0	0	0	0	0.331827138873588	1.10470854639615	0	0	0	0	0	0	0	0	0	0	0	0	0	0	0	0	0	0	0	0	0	0	0	0	0	0
KIAA0319L	ENSG00000142687	1471.1690352034	1235.3513438232	1265.62525192725	1320.72934034504	1317.50869767305	1160.28543648239	1272.2328106096	1425.61888789663	1390.39509745226	1344.14926954241	1295.33157427125	1048.5887653803	928.294475374977	1080.58863939135	1052.86150130741	945.637197208692	1163.71261878731	1355.05106571277	1017.1118078491	994.687667674265	990.835836676535	926.482234244234	1146.93597617531	899.127491679121	1193.41236062738	1312.24311249795	1405.82325779493	1069.26579885937	923.286261145196	1150.66447143864	1222.27775430218	987.178540829266	1054.69384993032	790.848599049441	1059.88927584822	1159.61996582516	950.379348012178	1052.95265111722	1046.11654473413	1251.36297121841	988.896563791441	1112.75071353712	983.880465088998	1097.1802814099	910.053508463252	975.571120104147	1089.99675704687	942.690588907449
LINC01226	ENSG00000284543	2.74728111149093	0	0	0	2.9960402448506	3.0668337528169	0.623337976780796	2.8455466824284	0	2.52659637132032	3.93120356379743	6.66980586793469	60.2994701952977	2.76837396940569	22.7821654069609	3.80963955903233	6.10338786077259	0	71.5293038110005	26.2252869066661	27.2098253876343	6.26001509624482	2.65802080226028	21.4481134236074	8.5857004361682	2.07305389020213	0	10.9287183039592	9.32612384995147	14.3434629403709	9.75870462516708	7.93977378683056	3.18158024111711	32.658931981076	7.39887801639246	5.98771066691134	0.598099023292749	0	4.42021075239775	3.21356695228148	6.12757642006136	62.6223345280629	8.25403074739093	8.81859569786926	28.5441137340873	3.7023571920461	175.297462680193	73.0403673326569
LINC01778	ENSG00000223382	2.0604608336182	0	2.01212281705445	0	1.4980201224253	0	1.87001393034239	0	2.16572445086021	0	0	1.90565881940991	0	0.92279132313523	4.8818925872059	0.423293284336925	0	0	6.97846866448785	13.1126434533331	0.663654277747177	3.68236182132048	0	2.82212018731677	0	0	0	0.43714873215837	3.5528090856958	0	0	0.882197087425617	3.18158024111711	0.50244510740117	0	1.99590355563711	0.598099023292749	5.92656276426204	0.982269056088389	2.57085356182518	0.942704064624825	2.14093451377993	3.30161229895637	0.734882974822438	0	0	0	2.13568325534085
	ENSG00000226166	0	0	0	0	0	0	0	0	0	0	0	0	0	0	0	0	0	0	0	0	0	0	1.77201386817352	0	0	0	0	0	0	0	0	0	0	0	0	0	0	0	0	0	0	0	0	0	0	0	0	0
UBE4B	ENSG00000130939	1151.1107857147	1447.67735604281	1432.63144574277	1133.63143084215	1304.77552663244	1371.89696542676	1266.62276881858	1513.83083505191	1310.26329277043	1430.0535461673	1662.89910748631	1488.79595266399	1344.04345408992	1374.03628014836	1516.64129709197	1410.83651669497	1517.70911471212	1570.67895724161	1003.15487052013	1157.6590934514	1343.89991243803	1467.05294961408	1459.69642390794	1239.47518626952	1397.32274598637	1380.65389087462	1698.89390437107	1758.21220074096	1226.60733683647	986.511506676621	1346.70123827306	1246.10338598868	1099.23597330596	1143.56506444506	1574.1112979875	1411.10381383544	1366.65626822393	936.396916753403	1391.87525247725	1367.05138150054	1310.35864982851	1110.60977902334	1134.10382469151	1282.37079106515	1036.40318837443	1212.5219803951	1907.73314971305	1348.04327077114
PPP1R11P1	ENSG00000236216	2.0604608336182	0	0	0.649645519107251	0	0	0	0	0	0	0	0	0	0	0	0	0	0	0	0	0	0	0	0	0	0	0	0.87429746431674	0	0	0	0	0	0	0	0	0.598099023292749	0	0	0	0	0	0	0.734882974822438	0.41976637844246	0	0	0
TMEM51-AS1	ENSG00000175147	7.55502305660007	4.82559118680937	0	3.89787311464351	14.2311911630404	6.1336675056338	3.11668988390398	0	8.66289780344085	7.57978911396096	5.89680534569614	5.24056175337726	12.6946253042732	5.07535227724376	4.8818925872059	7.61927911806466	4.06892524051506	0	8.72308583060981	22.478817348571	12.6094312771964	12.8882663746217	3.98703120339042	12.4173288241938	0	2.07305389020213	9.15845770550444	5.24578478590044	5.77331476425567	6.37487241794263	0	7.93977378683056	11.1355308439099	7.03423150361637	14.7977560327849	5.98771066691134	6.57908925622024	3.95104184284136	16.6985739535026	13.4969811995822	2.82811219387447	5.8875699128948	16.5080614947819	4.40929784893463	3.35813102753968	9.25589298011525	0	6.83418641709071
	ENSG00000236266	57.6929033413096	28.9535471208562	6.03636845116336	35.7305035508988	57.6737747133741	39.3576998278169	27.426870978355	19.9188267769988	15.1600711560215	27.7925600845235	62.8992570207589	53.83486164833	58.7126420322635	64.5953926194661	82.9921739825003	70.2666851999296	79.3440421900437	43.1255783057666	45.360046319171	112.394086742855	61.3880206916139	81.7484324333148	30.1242357589499	131.510800728961	55.8070528350933	16.584431121617	20.606529837385	85.2440027708821	42.6337090283496	62.1550060749406	65.8712562198778	30.8768980598966	55.6776542195494	18.5904689738433	59.1910241311397	49.8975888909278	71.7718827951299	75.0697950139859	45.1843765800659	44.9899373319407	73.5309170407363	29.437849564474	42.9209598864328	46.2976274138136	105.361360989057	48.1306434965993	0	55.1006279877938
PLA2G5	ENSG00000127472	1.37364055574547	0	4.02424563410891	0	0	0	0	0	2.16572445086021	0	0	3.33490293396735	0	0	1.62729752906863	1.26987985301078	2.03446262025753	0	1.74461716612196	3.74646955809516	0.995481416620765	0.368236182132048	0.44300346704338	2.25769614985341	0	0	0	0.87429746431674	0	0	2.43967615629177	1.32329563113843	0	2.00978042960468	0	5.98771066691134	1.1961980465855	0	1.96453811217678	0	0	0.535233628444982	1.65080614947819	0.734882974822438	3.35813102753968	7.4047143840922	0	1.70854660427268
PRAMEF30P	ENSG00000231103	0	0	0	0	0	0	0	0	0	0	0	0	0	0	0	0	0	0	0	0	0	0	0	0	0	0	0	0	0	0	0	0	0	0	0	0	0	0	0	0	0	0	0	0	0	0	0	0
PTPRU	ENSG00000060656	347.531060603603	217.151603406422	342.060878899257	134.476622455201	282.376793077169	219.278613326408	230.635051408894	258.944748100984	307.53287202215	219.813884304868	404.913967071135	470.221313689396	99.9701742711514	212.242004321103	235.958141714952	236.620945944341	341.789720203265	265.562771672352	155.270927784855	119.887025859045	175.204729325255	220.205236914965	194.921525499087	218.432102498318	274.742413957382	120.237125631723	286.201803297014	242.180397615737	158.988206584887	148.215783717166	95.147370095379	178.203811659975	321.339604352828	131.640618139106	162.775316360634	305.373244012478	244.024401503442	266.695324391792	151.760569165656	188.957736794151	192.311629183464	130.597005340576	186.541094891035	163.144020410581	163.708887592559	251.760289059135	91.2311045556317	106.357026115974
ZMYM6	ENSG00000163867	203.298802250329	173.721282725137	179.078930717846	120.834066553949	189.499545486801	227.456836667253	156.45783217198	105.285227249851	203.57809838086	93.4840657388518	112.039301568227	170.556464337187	99.9701742711514	161.488481548665	162.729752906863	195.984790647997	156.65362175983	86.2511566115332	97.6985613028299	121.760260638093	126.426139910837	107.156729000426	124.040970772146	109.498263267891	122.346231215397	169.990418996574	194.617226241969	120.65305007571	173.19944292767	184.871300120336	156.139274002673	131.447366026417	147.943481211946	142.694410501932	168.324474872928	109.774695560041	153.113349962944	120.506776206662	151.760569165656	142.039659290841	168.744027567844	139.160743395695	155.175778050949	139.627765216263	143.979867805764	129.582501721613	282.29100938418	137.965138295019
	ENSG00000232768	3.43410138936367	19.3023647472375	6.03636845116336	9.09503726750152	8.9881207345518	13.800751887676	3.11668988390398	5.69109336485679	6.49717335258064	10.1063854852813	9.82800890949357	6.19339116308221	15.8682816303415	12.9190785238932	11.3910827034804	8.04257240240158	24.4135514430904	18.158138234007	6.97846866448785	16.8591130114282	7.96385133296612	5.52354273198073	4.4300346704338	11.2884807492671	2.14642510904205	12.4383233412128	6.86884327912833	7.86867717885066	9.77022498566344	14.3434629403709	7.31902846887531	13.6740548550971	4.77237036167566	12.5611276850292	12.9480365286868	1.99590355563711	10.7657824192695	3.95104184284136	8.8404215047955	10.926127637757	8.95568861393584	4.28186902755986	9.90483689686911	9.55347867269169	8.81509394729165	7.4047143840922	0	8.54273302136338
OSTCP2	ENSG00000225294	0	0	0	0	0	0.511138958802816	0	0	0	0	1.96560178189871	0	0	0.461395661567615	0	0	0	0	0	0	0	0.368236182132048	0	0	0	0	0	0.87429746431674	1.33230340713592	0	0	0	1.59079012055855	0.50244510740117	0	0	0	0	0.491134528044194	1.28542678091259	0	0	0	0.734882974822438	0	0	1.91059904828548	0.427136651068169
FTLP18	ENSG00000230214	0	0	0	0	0	0	0	0	0	0	0	0	0	0	0	0	0	0	0	0	0	0.368236182132048	0	0	0	0	0	0	0	0	0	0	0	0	0	0	0	0	0	0	0	0	0	0	0	0	0	0
GJB5	ENSG00000189280	2.0604608336182	0	0	3.89787311464351	0.74901006121265	2.55569479401408	0.623337976780796	2.8455466824284	2.16572445086021	0	5.89680534569614	3.33490293396735	4.76048448910245	1.84558264627046	1.62729752906863	4.65622612770618	4.06892524051506	2.26976727925087	5.23385149836589	0	3.65009852760947	6.26001509624482	3.10102426930366	3.95096826224347	0	2.07305389020213	2.28961442637611	2.62289239295022	8.8820227142395	0	0	3.52878834970247	1.59079012055855	2.51222553700585	0	9.97951777818556	1.79429706987825	0	5.40247980848614	1.28542678091259	8.01298454931101	0.535233628444982	6.60322459791274	2.93953189928975	1.25929913532738	1.85117859602305	6.20944690692781	3.84422985961352
AGO4	ENSG00000134698	985.587098747373	1054.39167431785	879.297671052796	917.299472979439	996.183381412825	1021.25563968803	943.733696846125	1203.66624666721	1067.70215427408	1182.44710177791	917.9360321467	1058.59347418221	929.881303538011	1091.66213526898	1087.03474941785	923.625946423171	1112.85105328087	1134.88363962544	1050.25953400542	854.195059245696	732.674322632883	652.146278555858	1004.28885978734	640.621282520906	1122.58033202899	1092.49940013652	1099.01492466053	1080.63166589549	782.5062011245	1102.85292830407	1171.04455502005	1076.28044665925	1137.41493619937	921.484326973745	1119.08029997936	1105.73056982296	1064.61626146109	890.959935560727	783.35957223049	1052.12182017696	988.896563791441	832.823525860392	945.911923651	950.938569420235	643.921624530733	1068.1300499053	750.387776214123	889.725644174996
	ENSG00000226487	0	0	4.02424563410891	0	0	0	0	0	0	0	0	0	0	0	0	0	0	0	0	0	0	0	0	0	0	0	0	0	0	0	0	0	0	0	0	0	0	0	0	0	0	0	0	0	0	0	0	0
CDCA8	ENSG00000134690	2.0604608336182	9.65118237361874	2.01212281705445	2.59858207642901	2.24703018363795	6.1336675056338	1.87001393034239	0	8.66289780344085	2.52659637132032	11.7936106913923	10.4811235067545	0	4.61395661567615	11.3910827034804	11.0056253927601	2.03446262025753	11.3488363962544	5.23385149836589	0	9.29115988846048	1.84118091066024	10.6320832090411	1.12884807492671	6.43927532712615	22.8035927922234	13.7376865582567	3.06004112510859	2.66460681427185	1.59371810448566	9.75870462516708	13.2329563113843	4.77237036167566	4.01956085920936	0	5.98771066691134	4.18669316304924	5.92656276426204	11.2960941450165	1.28542678091259	8.01298454931101	3.74663539911488	0	2.93953189928975	2.51859827065476	1.85117859602305	0	5.5527764638862
	ENSG00000272420	2.74728111149093	0	4.02424563410891	0	0.74901006121265	1.02227791760563	2.49335190712318	0	0	0	0	0.476414704852478	4.76048448910245	1.84558264627046	3.25459505813727	1.26987985301078	4.06892524051506	2.26976727925087	0	0	1.32730855549435	2.94588945705639	0	2.82212018731677	4.2928502180841	0	0	1.74859492863348	0	4.78115431345697	0	1.76439417485123	0	3.01467064440702	3.69943900819623	0	2.392396093171	0	1.96453811217678	0.642713390456296	0.942704064624825	3.74663539911488	0	2.20464892446731	0	0	0	1.70854660427268
GAPDHP20	ENSG00000224333	0	0	2.01212281705445	0	0	1.53341687640845	0	0	2.16572445086021	0	0	0.952829409704956	0	0	0	2.53975970602155	0	0	6.97846866448785	0	4.31375280535665	1.84118091066024	0	1.69327211239006	4.2928502180841	0	0	1.31144619647511	0.888202271423949	1.59371810448566	0	2.20549271856404	1.59079012055855	0	0	3.99180711127422	0	1.97552092142068	0	1.28542678091259	1.88540812924965	1.07046725688996	0	2.20464892446731	0.41976637844246	0	0.47764976207137	0
	ENSG00000226664	0	0	0	0	0	0	0	0	0	0	0	0	0	0.92279132313523	0	0	0	0	0	0	0.331827138873588	1.47294472852819	0	0	0	0	0	0.87429746431674	0	0	0	0	0	0	0	0	0	0	0.491134528044194	0.642713390456296	0	0	0	0	0	0	0	0
CPLANE2	ENSG00000132881	7.55502305660007	2.41279559340468	4.02424563410891	14.2922014203595	13.4821811018277	3.57797271161971	5.61004179102716	17.0732800945704	6.49717335258064	7.57978911396096	13.759212473291	7.14622057278717	9.52096897820489	6.45953926194661	3.25459505813727	14.8152649517924	18.3101635823178	6.80930183775262	6.97846866448785	11.2394086742855	14.6003941104379	18.0435729244704	17.7201386817352	5.07981633717018	4.2928502180841	0	4.57922885275222	19.2345442149683	11.9907306642233	23.9057715672849	4.87935231258354	7.05757669940494	3.18158024111711	11.0537923628257	20.3469145450793	5.98771066691134	11.3638814425622	11.8531255285241	13.7517667852374	8.35527407593185	8.01298454931101	12.8456070826796	19.8096737937382	3.67441487411219	9.23486032573411	9.25589298011525	0	15.8040560895223
ZBTB8B	ENSG00000273274	4.1209216672364	2.41279559340468	0	4.54751863375076	4.4940603672759	2.55569479401408	3.74002786068477	0	0	0	1.96560178189871	6.66980586793469	4.76048448910245	1.38418698470284	14.6456777616177	5.07951941204311	2.03446262025753	4.53953455850175	5.23385149836589	7.49293911619032	16.5913569436794	9.20590455330121	5.31604160452056	3.38654422478012	2.14642510904205	2.07305389020213	6.86884327912833	3.93433858942533	4.44101135711975	3.18743620897131	0	4.41098543712809	7.95395060279277	4.52200596661053	5.54915851229434	1.99590355563711	3.58859413975649	5.92656276426204	5.89361433653033	2.57085356182518	5.18487235543654	3.74663539911488	3.30161229895637	6.61394677340194	4.61743016286706	5.55353578806915	6.20944690692781	2.98995655747718
RPL12P14	ENSG00000224321	1.37364055574547	0	0	1.2992910382145	0.74901006121265	1.53341687640845	4.36336583746557	0	4.33144890172042	0	5.89680534569614	2.85848822911487	1.58682816303415	1.38418698470284	0	0.423293284336925	14.2412383418027	2.26976727925087	0	0	5.30923422197742	2.94588945705639	8.41706587382422	2.25769614985341	2.14642510904205	0	0	2.18574366079185	6.21741589996765	0	2.43967615629177	4.41098543712809	0	4.01956085920936	0	0	2.392396093171	1.97552092142068	8.34928697675131	1.28542678091259	0.471352032312412	2.67616814222491	1.65080614947819	3.67441487411219	7.55579481196427	0	0.47764976207137	6.83418641709071
ZC3H12A-DT	ENSG00000233621	37.0882950051276	24.1279559340468	34.2060878899257	29.2340483598263	14.980201224253	27.0903648165493	23.0635051408894	39.8376535539976	43.3144890172042	45.4787346837657	9.82800890949357	15.7216852601318	4.76048448910245	33.2204876328683	32.5459505813727	21.1646642168463	28.4824766836054	18.158138234007	5.23385149836589	9.3661738952379	20.2414554712889	27.6177136599036	34.997273896427	16.9327211239006	49.3677775079672	47.6802394746489	25.1857586901372	21.4202878757601	12.8789329356473	12.7497448358853	4.87935231258354	33.5234893221735	23.8618518083783	10.0489021480234	33.2949510737661	23.9508426676453	17.9429706987825	17.7796882927861	21.1187847059004	24.4231088373393	18.3827292601841	23.5502796515792	16.5080614947819	29.3953189928975	16.3708887592559	37.023571920461	0	18.3668759959313
	ENSG00000228940	0	0	0	0	0	0	0	0	0	0	0	0	0	0	0	0	0	0	0	0	0	0	2.65802080226028	0	0	0	0	0	0	0	0	0	0	0	0	0	0	0	0	0	0	0	0	0	0	0	0	0
RPL22	ENSG00000116251	1217.73235266836	1479.04369875707	1317.94044517067	1131.03284876572	1301.77948638759	1624.91075003415	1502.24452404172	1528.05856846405	1412.05234196086	1581.64932844652	1427.02689365847	1486.41387913973	1855.00212258692	1553.51919249816	1676.11645494069	1092.5199668736	1338.67640412946	1493.50686974708	1578.87853534038	1601.61573608568	1399.6468717688	1552.11550768658	1321.92234565745	1268.82523621762	1457.42264903955	1793.19161502484	1353.16212598828	1540.07498339394	1662.71465210563	2001.70993923398	1329.62350517901	1276.53918550487	1805.54678683396	1833.42219690687	1448.33037170882	1662.58766184571	1508.40573674431	1924.15737746374	1245.51716312008	1286.06949430305	1598.8260936037	1275.99697021284	1746.55290614792	1465.35665179594	1491.8497089845	1497.60348418265	2900.76700505943	1943.89889901124
	ENSG00000272510	2.74728111149093	9.65118237361874	8.04849126821782	5.84680967196526	0.74901006121265	7.66708438204224	3.74002786068477	0	4.33144890172042	5.05319274264064	3.93120356379743	2.85848822911487	3.1736563260683	5.53674793881138	4.8818925872059	2.53975970602155	6.10338786077259	4.53953455850175	6.97846866448785	1.87323477904758	7.63202419409253	5.89177891411278	10.1890797419977	2.25769614985341	10.7321255452103	0	4.57922885275222	9.18012337532577	2.66460681427185	0	9.75870462516708	7.93977378683056	0	6.5317863962152	9.24859752049057	5.98771066691134	2.99049511646374	1.97552092142068	4.91134528044194	5.14170712365037	7.07028048468619	2.67616814222491	1.65080614947819	10.2883616475141	1.25929913532738	0	0	2.56281990640902
RNF207	ENSG00000158286	278.162212538457	168.895691538328	150.909211279084	166.309252891456	160.288153099507	84.8490671612675	63.5804736316412	170.732800945704	190.583751675699	116.223433080735	135.626522951011	129.108385015021	171.377441607688	126.883806931094	198.530298546373	185.82575182391	181.06717320292	122.567433079547	245.991020423197	164.844660556187	187.150506324704	215.049930365116	89.9297038098062	259.635057233142	88.0034294707241	165.84431121617	80.1365049231639	201.962714257167	150.550285006359	109.96654920951	175.656683253007	167.617446610867	127.263209644684	186.909579953235	172.023913881125	209.569873341897	164.477231405506	195.576571220647	220.028268563799	172.889902032744	96.1558145917321	332.380083264334	100.699175118169	203.562584025815	213.241320248769	151.79664487389	170.998614821551	178.115983495427
LINC02810	ENSG00000236648	0	0	0	0	0	0	0	0	0	0	0	0	0	0	0	0	0	0	0	0	0.663654277747177	0	0	0	0	0	2.28961442637611	0	0	0	0	0	0	0	0	0	0	0	0.491134528044194	0	0.471352032312412	0	3.30161229895637	0	0.41976637844246	0	0	0
FTH1P1	ENSG00000232273	4.80774194510913	2.41279559340468	2.01212281705445	5.19716415285801	2.9960402448506	1.02227791760563	0.623337976780796	2.8455466824284	4.33144890172042	5.05319274264064	5.89680534569614	1.90565881940991	3.1736563260683	1.84558264627046	8.13648764534317	4.23293284336925	0	2.26976727925087	0	3.74646955809516	3.65009852760947	10.6788492818294	2.65802080226028	7.33751248702359	8.5857004361682	0	0	3.49718985726696	3.5528090856958	0	2.43967615629177	8.38087233054337	0	4.52200596661053	1.84971950409811	0	3.58859413975649	0	2.94680716826517	3.21356695228148	6.12757642006136	3.74663539911488	6.60322459791274	7.34882974822438	5.03719654130952	1.85117859602305	0	5.5527764638862
ANO7L1	ENSG00000237276	2.74728111149093	0	6.03636845116336	4.54751863375076	1.4980201224253	2.55569479401408	2.49335190712318	5.69109336485679	2.16572445086021	10.1063854852813	1.96560178189871	3.81131763881982	0	1.84558264627046	4.8818925872059	1.6931731373477	4.06892524051506	2.26976727925087	3.48923433224392	11.2394086742855	5.30923422197742	3.68236182132048	4.87303813747718	2.82212018731677	0	0	0	0.43714873215837	0.888202271423949	4.78115431345697	2.43967615629177	4.41098543712809	0	6.5317863962152	0	0	0	1.97552092142068	3.43794169630936	0.642713390456296	2.35676016156206	4.81710265600484	4.95241844843456	2.93953189928975	2.0988318922123	5.55353578806915	0	3.41709320854535
EPHA2-AS1	ENSG00000227959	6.1813825008546	2.41279559340468	4.02424563410891	3.24822759553626	3.74505030606325	1.53341687640845	0	0	4.33144890172042	5.05319274264064	0	0.952829409704956	0	4.61395661567615	1.62729752906863	5.92610598071696	4.06892524051506	2.26976727925087	3.48923433224392	3.74646955809516	2.65461711098871	2.20941709279229	1.32901040113014	4.51539229970682	0	0	0	6.12008225021718	1.7764045428479	0	0	0.882197087425617	1.59079012055855	0.50244510740117	0	0	6.57908925622024	1.97552092142068	1.96453811217678	2.57085356182518	1.41405609693724	3.74663539911488	3.30161229895637	3.67441487411219	1.25929913532738	3.7023571920461	0	3.41709320854535
PAX7	ENSG00000009709	145.605898909019	135.116553230662	203.2244045225	205.287984037891	125.833690283725	68.4926204795774	100.357414261708	355.69333530355	155.932160461935	199.601113334305	182.80096571658	207.71681131568	641.078577865796	303.598345311491	584.199812935639	306.464337859934	364.168809026098	226.976727925087	420.452737035393	457.069286087609	335.477237401198	407.269217438046	359.718815239225	347.120783039962	433.577872026494	203.159281239808	176.300310830961	412.668403157501	562.676138947072	455.803377882898	495.254259727229	477.709722840972	763.579257868106	354.223800717824	582.661643790906	401.17661468306	404.913038769191	318.05886834873	646.33303890616	178.67432254685	533.570500577651	325.422046094549	209.65238098373	543.813401368604	545.696291975197	551.651221614869	1060.86012156051	565.956062665324
TRIT1	ENSG00000043514	247.942120312057	193.023647472375	167.00619381552	192.944719174854	202.981726588628	225.412280832042	220.038305803621	221.952641229415	229.566791791182	161.7021677645	180.835363934682	219.15076423214	199.940348542303	240.387139676727	179.00272819755	188.365511529932	189.20502368395	188.390684177823	148.292459120367	191.069947462853	190.136950574566	145.085055760027	182.074424954829	168.762787201543	180.299709159532	300.592814079308	146.535323288071	194.531185810475	209.615736056052	258.182332926676	200.053444815925	206.875217001307	281.569851338864	212.031835323294	197.919986938498	209.569873341897	205.746064012706	252.866677941847	187.122255184838	250.658222277956	221.064103154521	194.289807125529	199.74754408686	216.790477572619	153.214728131498	153.647823469913	547.864277095862	184.950169912517
CROCCP5	ENSG00000186543	0	0	0	0.649645519107251	0	0	0	0	0	2.52659637132032	0	0.952829409704956	0	0.92279132313523	0	0	0	0	0	0	0.663654277747177	0	0	0	0	0	0	0	0.444101135711975	0	0	0	3.18158024111711	0	0	0	1.1961980465855	3.95104184284136	0.982269056088389	0	0	0	0	0	0	0	0	0.854273302136338
	ENSG00000287396	0	0	0	0	0	0	0	0	0	0	0	0	0	0	0	0	0	0	0	0	0	0	0	0	0	0	0	0	0	0	0	0	0	0	0	0	0	0	0	0	0	0	0	0	0	0	0	0
PIK3CD-AS2	ENSG00000231789	4.80774194510913	4.82559118680937	0	0.649645519107251	3.74505030606325	2.04455583521126	3.74002786068477	2.8455466824284	4.33144890172042	0	1.96560178189871	0.952829409704956	0	0.92279132313523	4.8818925872059	1.6931731373477	0	2.26976727925087	0	1.87323477904758	3.31827138873588	3.31412563918844	0.44300346704338	3.95096826224347	0	0	9.15845770550444	0.87429746431674	1.33230340713592	0	0	0.882197087425617	3.18158024111711	2.51222553700585	0	0	0.598099023292749	0	1.96453811217678	0.642713390456296	2.35676016156206	2.14093451377993	1.65080614947819	2.20464892446731	1.25929913532738	3.7023571920461	0	1.28140995320451
MATN1	ENSG00000162510	0	0	0	0	0	0	0	0	0	0	0	2.85848822911487	0	0	0	0	0	4.53953455850175	1.74461716612196	0	0.331827138873588	2.94588945705639	0	2.25769614985341	2.14642510904205	0	0	1.31144619647511	0	1.59371810448566	2.43967615629177	1.76439417485123	1.59079012055855	0	0	1.99590355563711	0.598099023292749	0	0	0	0	0	1.65080614947819	0	0	0	0	0
TAS1R2	ENSG00000179002	0	0	0	0	0	0	0	0	0	0	5.89680534569614	0	0	0	0	0.423293284336925	0	0	0	0	0.331827138873588	0.736472364264097	0	2.82212018731677	0	0	0	0	0	1.59371810448566	0	0	0	0.50244510740117	0	0	0	0	0.982269056088389	0	0.942704064624825	0	0	0	0.839532756884919	0	0	0.854273302136338
	ENSG00000223589	0	0	0	0	0	0	0	0	0	0	0	0	0	0	1.62729752906863	0.423293284336925	0	0	0	0	0.331827138873588	1.84118091066024	0	0	2.14642510904205	0	0	0	0.888202271423949	0	0	0.441098543712809	0	0	0	0	0	0	0.982269056088389	0	1.88540812924965	0	0	0	0	0	0	0
AADACL3	ENSG00000188984	0.686820277872733	2.41279559340468	0	0	0	0	0	0	0	0	0	0.952829409704956	0	2.30697830783807	0	0.423293284336925	0	0	0	0	1.65913569436794	0	0	0	0	0	0	0	0	0	0	0	0	0	0	3.99180711127422	0	0	0	0	52.7914276189902	0	0	0	0.41976637844246	7.4047143840922	0	0
LRRC37A12P	ENSG00000229259	0	2.41279559340468	0	0	0	0	0	0	2.16572445086021	0	0	0	0	0	0	0	0	0	0	0	0.995481416620765	1.10470854639615	3.10102426930366	1.69327211239006	0	0	2.28961442637611	0	0.444101135711975	0	0	0.441098543712809	0	1.00489021480234	0	0	0	0	0.982269056088389	0.642713390456296	0	0	1.65080614947819	0	0.839532756884919	0	0	0.427136651068169
	ENSG00000270171	0	0	0	0.649645519107251	0	0	1.24667595356159	0	4.33144890172042	2.52659637132032	0	0.476414704852478	1.58682816303415	2.30697830783807	0	0.846586568673851	4.06892524051506	0	0	1.87323477904758	2.65461711098871	1.84118091066024	0	2.82212018731677	2.14642510904205	10.3652694510106	0	2.18574366079185	0	0	0	3.08768980598966	0	1.00489021480234	1.84971950409811	1.99590355563711	1.79429706987825	0	0.491134528044194	1.28542678091259	3.29946422618689	0	0	0	0	9.25589298011525	0	1.28140995320451
EXTL1	ENSG00000158008	506.873365070077	586.309329197338	519.127686800049	749.041283530661	425.437714768785	506.027569214788	868.309801655648	660.166830323388	621.562917396881	654.388460171963	809.82793414227	491.183560702905	580.779107670498	498.307314493024	302.677340406766	646.792138466822	677.476052545758	465.302292246429	525.129767002711	586.322485841892	432.038934813412	682.709881672818	802.722282282605	922.833301252582	461.481398444041	153.405987874957	208.354912800226	963.912954409206	570.669959389888	329.899647628531	534.289078227898	707.963162659058	357.927777125675	583.841214800159	547.516973213042	610.746488024956	668.674708041293	460.296374691019	884.533285007594	569.444063944278	372.839457559118	948.433989604508	259.176565468075	556.306411940586	541.07886181233	522.0323640785	1253.83062543735	734.247903186183
WBP1LP7	ENSG00000269732	0.686820277872733	2.41279559340468	2.01212281705445	3.89787311464351	2.24703018363795	2.55569479401408	0.623337976780796	0	8.66289780344085	2.52659637132032	0	3.33490293396735	0	2.76837396940569	0	0.846586568673851	0	0	5.23385149836589	0	0	1.10470854639615	5.31604160452056	2.25769614985341	0	0	0	0.87429746431674	3.99691022140777	1.59371810448566	0	3.08768980598966	1.59079012055855	0.50244510740117	0	1.99590355563711	2.392396093171	1.97552092142068	0.982269056088389	0	2.35676016156206	0.535233628444982	0	2.20464892446731	0.41976637844246	0	0	0.854273302136338
CASZ1	ENSG00000130940	517.862489516041	627.326854285218	362.182107069802	739.946246263159	352.783738831158	373.131439926056	327.252437809918	554.881603073537	316.195769825591	432.047979495775	554.299702495438	534.060884139628	493.50355870362	498.768710154592	732.283888080885	519.380859881408	555.408295330306	633.265070910994	568.74519615576	681.857459573319	532.914385030983	624.896801078086	663.17619016394	765.92341883777	480.799224425419	460.217963624872	407.551367894948	532.010007036736	508.939901525923	427.116452002156	717.26478994978	485.649496627802	469.283085564774	290.413272077876	501.273985610589	361.258543570317	432.425593840657	495.855751276591	585.43235742868	590.653605829336	484.078537184848	379.480642567492	508.448294039281	487.227412307276	494.484793805217	451.687577429624	394.06105370888	533.920813835212
AGMAT	ENSG00000116771	451.240922562386	282.297084428348	348.097247350421	534.008616706161	393.230282136641	244.835561266549	375.87279999882	367.075522033263	355.178809941075	277.925600845235	330.221099358984	355.881784524801	369.730961986957	489.540796923239	868.97688052265	326.35912222377	520.822430785928	567.441819812719	301.818769739099	282.858451636184	515.659373809556	331.044327736712	493.505862286326	271.487962019873	231.813911776541	439.487424722851	210.644527226602	509.715421696659	217.165455363156	224.714252732478	302.519843380179	456.095894199044	450.193604118071	247.202992841375	569.713607262219	299.385533345567	346.897433509794	416.834914419764	406.168254692549	568.801350553822	583.533816002767	182.514667299739	229.462054777468	401.246104253051	306.429456262996	342.468040264264	238.347231273614	468.141769570713
	ENSG00000237301	4.80774194510913	7.23838678021405	8.04849126821782	5.84680967196526	7.4901006121265	4.08911167042253	9.35006965171194	5.69109336485679	17.3257956068817	5.05319274264064	19.6560178189871	10.004708801902	3.1736563260683	11.996287200758	13.0183802325491	13.9686783831185	34.585864544378	9.0790691170035	22.6800231595855	24.3520521276185	33.5145410262324	34.9824373025446	34.997273896427	16.3682970864372	6.43927532712615	12.4383233412128	4.57922885275222	17.9230980184932	9.32612384995147	6.37487241794263	7.31902846887531	9.26306941796898	19.0894814467027	18.0880238664421	12.9480365286868	21.9549391120082	11.961980465855	17.7796882927861	29.4680716826517	23.780395446883	12.7265048724351	10.1694389404547	11.5556430463473	10.2883616475141	17.2104215161408	9.25589298011525	25.3154373897826	13.6683728341814
FAAP20	ENSG00000162585	135.990415018801	127.878166450448	148.89708846203	122.783003111271	80.1440765497536	78.2042606968309	116.564201658009	99.5941338849939	116.949120346451	179.388342363743	92.3832837492396	90.5187939219708	114.251627738459	92.279132313523	89.5013640987748	114.28918677097	113.929906734422	70.3627856567771	162.249396449342	142.365843207616	170.227322242151	184.854563430288	142.204112920925	181.180116025736	113.760530779229	99.5065867297021	87.0053482022922	117.593008950601	120.351407777945	95.6230862691394	75.6299608450448	96.1594825293923	149.534271332504	109.533033413455	105.434011733593	83.8279493367587	101.078734936475	59.2656276426204	105.593923529502	90.6225880543378	79.1871414284853	147.18924782237	146.921747303558	93.3301378024496	132.226409209375	105.517179973314	187.238706731977	116.181169090542
DNALI1	ENSG00000163879	36.4014747272549	19.3023647472375	40.2424563410891	13.6425559012523	25.4663420812301	34.7574491985915	36.1536026532862	22.7643734594272	28.1544178611828	25.2659637132032	17.6904160370884	30.4905411105586	39.6707040758537	37.8344442485444	37.4278431685786	33.0168761782802	36.6203271646356	18.158138234007	43.6154291530491	37.4646955809516	33.846368165106	35.3506734846767	23.4791837532992	29.3500499480944	45.0749272898831	12.4383233412128	36.6338308220178	28.414667590294	26.2019670070065	17.5308991493422	26.8364377192095	36.1700805844503	14.317111085027	24.1173651552561	27.7457925614717	31.9344568901938	22.7277628851245	23.7062510570482	26.0301299863423	37.2773766464652	34.8800503911185	22.4798123946893	33.0161229895637	28.6604360180751	21.4080853005654	24.0653217482996	0	27.763882319431
	ENSG00000227527	4.1209216672364	2.41279559340468	2.01212281705445	0	2.24703018363795	1.02227791760563	0	0	2.16572445086021	5.05319274264064	3.93120356379743	2.38207352426239	1.58682816303415	1.38418698470284	4.8818925872059	2.96305299035848	2.03446262025753	0	1.74461716612196	0	1.32730855549435	0.736472364264097	0	2.82212018731677	0	4.14610778040425	4.57922885275222	4.80863605374207	1.7764045428479	0	0	2.64659126227685	3.18158024111711	1.00489021480234	0	1.99590355563711	1.1961980465855	0	2.94680716826517	1.28542678091259	0.471352032312412	2.67616814222491	1.65080614947819	1.46976594964488	1.25929913532738	0	0	0.854273302136338
EDN2	ENSG00000127129	0	0	0	0	0	0	0	0	0	0	0	0.952829409704956	0	0	0	0	0	0	0	0	1.32730855549435	0.736472364264097	0	0.564424037463353	0	0	0	0	0.444101135711975	0	0	0	0	0	0	0	0	0	0.982269056088389	0	0.471352032312412	0.535233628444982	0	0	0	0	0	1.70854660427268
PDE4DIPP10	ENSG00000228823	2.0604608336182	2.41279559340468	4.02424563410891	1.2992910382145	2.24703018363795	4.60025062922535	4.36336583746557	0	0	0	1.96560178189871	1.90565881940991	3.1736563260683	2.30697830783807	3.25459505813727	3.3863462746954	0	2.26976727925087	5.23385149836589	11.2394086742855	2.65461711098871	3.31412563918844	7.08805547269408	0	0	0	0	6.12008225021718	3.5528090856958	4.78115431345697	4.87935231258354	1.32329563113843	4.77237036167566	2.00978042960468	5.54915851229434	1.99590355563711	1.79429706987825	3.95104184284136	3.92907622435356	2.57085356182518	2.35676016156206	1.07046725688996	0	6.61394677340194	2.93836464909722	0	0	4.27136651068169
SCMH1	ENSG00000010803	512.367927293059	598.373307164362	517.115563982995	626.25828041939	462.888217829418	441.624060405633	580.950994359702	631.711363499104	441.807787975483	755.452315024775	528.746879330754	503.570343029069	450.659198301698	453.551935320965	512.59872165662	389.853114874308	571.683996292366	628.725536352492	521.640532670467	387.759599262849	451.28490886808	514.794182620604	451.863536384248	501.208545267458	592.413330095606	551.432334793766	540.349004624762	502.283893249967	490.28765382602	503.614921017468	397.667213475558	462.271273811024	521.779159543206	450.693261338849	466.129315032725	546.877574244569	492.235496169932	535.366169705004	420.902290533875	420.334557358418	492.091521734159	401.425221333737	407.749118921112	414.473997799855	480.632503316616	488.711149350085	598.495151875427	453.619123434396
FOXO6-AS1	ENSG00000229901	0.686820277872733	0	4.02424563410891	1.2992910382145	1.4980201224253	4.60025062922535	1.87001393034239	2.8455466824284	4.33144890172042	7.57978911396096	5.89680534569614	2.38207352426239	12.6946253042732	3.2297696309733	4.8818925872059	4.23293284336925	8.13785048103012	4.53953455850175	5.23385149836589	1.87323477904758	12.2776041383228	9.94237691756531	8.86006934086761	14.6750249740472	10.7321255452103	0	2.28961442637611	2.18574366079185	4.44101135711975	7.96859052242828	7.31902846887531	7.93977378683056	6.36316048223422	5.52689618141286	5.54915851229434	7.98361422254845	9.56958437268398	1.97552092142068	10.8049596169723	5.78442051410667	3.29946422618689	6.42280354133979	8.25403074739093	1.46976594964488	7.55579481196427	9.25589298011525	0	6.40704976602254
IFFO2	ENSG00000169991	76.2370508438734	82.0350501757593	106.642509303886	94.8482457896587	77.8970463661156	103.250069678169	57.970431840614	76.8297604255667	97.4576002887095	53.0585237977267	157.248142551897	137.207434997514	96.7965179450831	103.814023852713	200.157596075442	137.147024125164	199.377336785238	70.3627856567771	139.569373289757	114.267321521902	143.017496854517	130.355608474745	94.35973848024	121.351168054621	135.224781869649	49.753293364851	54.9507462330266	112.784372896859	87.932024870971	47.8115431345697	41.4744946569601	88.6608072862745	100.219777595189	68.3325346065591	98.0351337172001	131.729634672049	130.983686101112	144.21302726371	149.304896525435	82.9100273688622	125.379640595102	108.652426574331	127.11207350982	77.162712356356	87.3114067160316	177.713145218213	391.672804898524	110.628392626656
RRAGC	ENSG00000116954	70.7424886208915	82.0350501757593	62.3758073286881	76.0085257355484	86.1361570394548	94.0495684197182	98.4874003313657	36.9921068715692	49.8116623697849	42.9521383124454	80.5896730578473	74.797108661839	47.6048448910245	86.7423843747116	113.910827034804	96.9341621131559	69.1717290887561	59.0139492605227	36.6369604885612	65.5632172666653	75.3247605243046	55.2354273198073	58.9194611167696	75.6328210200893	118.053380997313	78.7760478276808	64.1092039385311	70.3809458774975	62.1741589996765	97.2168043736251	85.3886654702119	52.0496281581114	54.0868640989909	88.4303389026058	35.1446705778642	41.9139746683794	72.9680808417154	59.2656276426204	80.0549280712037	63.6286256551733	79.6584934607977	79.7498106383023	72.6354705770401	66.8743507088419	81.4346774178372	53.6841792846684	7.64239619314192	99.5228396988834
KCNQ4	ENSG00000117013	61.813825008546	36.1919339010703	12.0727369023267	16.8907834967885	19.4742615915289	38.3354219102112	18.0768013266431	19.9188267769988	23.8229689594623	32.8457528271641	51.1056463293666	27.6320528814437	34.9102195867513	29.990718001895	24.4094629360295	19.4714910794986	34.585864544378	22.6976727925087	17.4461716612196	31.8449912438089	55.7469593307629	133.669734113934	27.909218423733	54.1847075964819	30.0499515265887	22.8035927922234	29.7649875428894	19.6716929471266	32.8634840426861	27.0932077762562	51.2331992821272	33.9645878658863	34.9973826522882	32.658931981076	14.7977560327849	33.9303604458309	19.139168745368	19.7552092142068	59.4272778933475	12.8542678091259	23.5676016156206	29.437849564474	44.571766035911	29.3953189928975	32.3220111400694	18.5117859602305	0	36.3066153407944
SPCS2P4	ENSG00000228589	57.6929033413096	62.7326854285218	70.4242985969059	34.4312125126843	36.7014929994199	70.5371763147886	55.4770799334908	56.9109336485679	99.6233247395698	73.2712947682893	96.314487313037	46.2122263706904	65.0599546844001	59.9814360037899	118.79271962201	56.2980068168111	77.3095795697862	118.027898521045	87.2308583060981	125.506730196188	58.4015764417516	66.6507489659008	77.9686101996349	77.3260931324794	60.0999030531774	47.6802394746489	116.770335745182	52.8949965911628	59.5095521854046	109.96654920951	56.1125515947107	43.6687558275681	77.9487159073692	50.7469558475181	61.0407436352378	83.8279493367587	64.5946945156169	80.9963577782479	68.7588339261872	54.6306381887852	77.3017332992357	41.7482230187086	79.2386951749529	44.8278614641687	68.8416860645634	109.21953716536	123.711288376485	65.7790442644981
GRIK3	ENSG00000163873	4.80774194510913	2.41279559340468	8.04849126821782	1.94893655732175	0.74901006121265	0.511138958802816	1.87001393034239	2.8455466824284	0	2.52659637132032	15.7248142551897	2.38207352426239	1.58682816303415	3.69116529254092	35.8005456395099	2.11646642168463	6.10338786077259	2.26976727925087	24.4246403257075	11.2394086742855	3.65009852760947	21.3576985636588	4.4300346704338	55.877979708872	0	0	9.15845770550444	16.1745030898597	19.5404499713269	6.37487241794263	2.43967615629177	0.441098543712809	9.54474072335133	3.51711575180819	9.24859752049057	11.9754213338227	1.79429706987825	0	3.92907622435356	0.642713390456296	1.88540812924965	5.8875699128948	23.1112860926946	9.55347867269169	9.23486032573411	9.25589298011525	0	11.1055529277724
LINC02596	ENSG00000233431	0	0	0	0	0.74901006121265	0	3.11668988390398	0	0	0	0	1.42924411455743	0	0	3.25459505813727	0	0	0	0	0	0	0	0	0	0	0	0	0	0.888202271423949	0	0	0	0	0	0	0	0	0	0	0	0	0	0	1.46976594964488	0	0	0	0
PLA2G2D	ENSG00000117215	0	0	0	1.94893655732175	2.24703018363795	0.511138958802816	0	0	0	0	0	1.42924411455743	1.58682816303415	0	0	2.96305299035848	0	0	0	0	0.331827138873588	0	0	0.564424037463353	0	0	0	0	0	0	0	0.441098543712809	0	0.50244510740117	0	0	0	0	0.491134528044194	0	0	0	0	0	0	0	0	0
	ENSG00000223583	13.7364055574547	21.7151603406422	10.0606140852723	8.44539174839427	16.4782213466783	16.8675856404929	4.36336583746557	2.8455466824284	10.8286222543011	2.52659637132032	5.89680534569614	10.4811235067545	9.52096897820489	15.2260568317313	16.2729752906863	12.2755052457708	8.13785048103012	9.0790691170035	5.23385149836589	1.87323477904758	12.2776041383228	14.7294472852819	8.86006934086761	12.4173288241938	8.5857004361682	12.4383233412128	2.28961442637611	11.803015768276	5.77331476425567	3.18743620897131	14.6380569377506	11.468562136533	9.54474072335133	10.5513472554246	16.647475536883	5.98771066691134	8.97148534939123	3.95104184284136	10.8049596169723	9.64070085684444	9.42704064624825	8.56373805511972	4.95241844843456	10.2883616475141	20.1487861652381	16.6606073642074	11.9412440517843	14.5226461363178
YRDC	ENSG00000196449	69.3688480651461	38.6047294944749	52.3151932434158	64.9645519107251	68.9089256315638	70.0260373559858	74.1772192369147	51.2198402837112	49.8116623697849	73.2712947682893	66.8304605845563	45.7358116658379	50.7785012170928	50.29212711087	60.2100085755394	40.6361552963448	61.0338786077259	54.474414702021	31.4031089901953	56.1970433714274	39.8192566648306	31.3000754812241	62.0204853860732	42.8962268472148	40.782077071799	55.9724550354574	43.5026741011461	45.4634681444705	45.7424169783334	54.1864155525123	63.431580063586	40.1399674778656	55.6776542195494	35.1711575180819	48.092707106551	37.9221675571051	60.4080013525676	59.2656276426204	44.2021075239775	43.7045105510281	69.2887487499246	42.2834566471536	57.7782152317365	50.7069252627482	57.9277602250594	48.1306434965993	641.48363046185	43.1408017578851
	ENSG00000250575	21.9782488919275	33.7791383076656	16.0969825364356	18.8397200541103	9.73713079576445	16.3564466816901	4.36336583746557	17.0732800945704	15.1600711560215	7.57978911396096	7.86240712759486	20.4858323086565	7.93414081517074	12.9190785238932	8.13648764534317	15.2385582361293	22.3790888228328	9.0790691170035	6.97846866448785	18.7323477904758	27.8734796653814	23.1988794743191	7.53105893973746	37.8164105100447	4.2928502180841	12.4383233412128	9.15845770550444	11.803015768276	11.1025283927994	9.56230862691394	21.9570854066259	13.6740548550971	7.95395060279277	8.03912171841871	7.39887801639246	15.9672284450969	17.9429706987825	7.90208368568272	18.1719775376352	7.06984729501926	12.2551528401227	8.56373805511972	24.7620922421728	11.758127597159	16.3708887592559	3.7023571920461	0	13.6683728341814
PRAMEF33	ENSG00000237700	0	0	0	0	0	0	0	0	0	0	0	0	0	0	0	0	0	0	0	0	0.663654277747177	0	0	0	0	0	0	0	0	0	0	0	0	0	0	0	0	0	0.982269056088389	0	0	0	0	0	0	0	0	0.427136651068169
TRNP1	ENSG00000253368	12.3627650017092	7.23838678021405	18.1091053534901	21.4383021305393	8.23911067333915	9.71164021725351	3.11668988390398	8.53664004728519	6.49717335258064	5.05319274264064	11.7936106913923	10.4811235067545	11.107797141239	21.2242004321103	6.50919011627453	9.31245225541236	12.2067757215452	2.26976727925087	12.2123201628537	3.74646955809516	13.6049126938171	13.9929749210178	3.54402773634704	15.8038730489739	2.14642510904205	10.3652694510106	34.3442163956417	11.803015768276	3.99691022140777	14.3434629403709	9.75870462516708	7.05757669940494	14.317111085027	5.02445107401169	14.7977560327849	11.9754213338227	14.354376559026	9.8776046071034	6.87588339261872	5.14170712365037	8.95568861393584	13.3808407111246	21.4604799432164	5.14418082375707	13.8522904886012	18.5117859602305	0	6.40704976602254
CITED4	ENSG00000179862	85.165714456219	86.8606413625686	62.3758073286881	266.354662833973	47.9366439176096	62.3589529739436	68.5671774458875	79.6753071079951	103.95477364129	131.383011308657	70.7616641483537	50.0235440095102	19.0419379564098	41.987005202653	26.0367604650981	17.7783179421509	56.9649533672109	88.5209238907841	48.8492806514149	22.478817348571	18.9141469157945	33.8777287561485	69.9945477928541	20.8836893861441	51.5142026170092	62.1916167060638	41.21305967477	62.0751199664885	42.1896078926376	43.0303888211127	36.5951423443765	112.921227190479	57.268444340108	17.0831336516398	29.5955120655698	71.852528002936	53.2308130730547	33.5838556641516	15.7163048974142	66.8421926074548	45.2497951019916	23.0150460231342	34.6669291390419	46.2976274138136	32.7417775185118	51.8330006886454	87.8875562211321	17.0854660427268
FBXO2	ENSG00000116661	1.37364055574547	2.41279559340468	0	1.2992910382145	0	1.02227791760563	1.24667595356159	0	2.16572445086021	0	3.93120356379743	0.952829409704956	0	2.76837396940569	3.25459505813727	2.11646642168463	4.06892524051506	2.26976727925087	0	9.3661738952379	2.65461711098871	0.368236182132048	8.41706587382422	5.07981633717018	0	0	2.28961442637611	4.3714873215837	2.22050567855987	6.37487241794263	0	1.76439417485123	3.18158024111711	4.01956085920936	3.69943900819623	0	1.79429706987825	1.97552092142068	3.43794169630936	1.92814017136889	2.35676016156206	4.28186902755986	0	2.20464892446731	0	1.85117859602305	0	2.13568325534085
	ENSG00000230163	0	0	0	0	0	0	0	0	0	0	0	0	0	0	0	0	0	0	0	0	0	0	0	0	0	0	0	0	0	0	0	0	0	0	0	0	0	0	0	0	0	0	0	0	0	0	0	0
	ENSG00000287400	1.37364055574547	2.41279559340468	4.02424563410891	5.19716415285801	25.4663420812301	0	1.87001393034239	0	0	0	25.5528231646833	1.42924411455743	0	2.76837396940569	0	0.846586568673851	4.06892524051506	2.26976727925087	0	0	12.6094312771964	15.8341558316781	3.10102426930366	0	2.14642510904205	2.07305389020213	20.606529837385	2.18574366079185	0.888202271423949	0	0	3.52878834970247	0	2.00978042960468	0	0	0.598099023292749	1.97552092142068	6.87588339261872	1.28542678091259	1.88540812924965	2.67616814222491	18.15886764426	0.734882974822438	1.67906551376984	0	0	17.5126026937949
HNRNPFP1	ENSG00000227538	0	0	0	0	0	0	0	0	0	0	0	1.90565881940991	0	0	0	0.423293284336925	0	0	0	0	0.995481416620765	2.57765327492434	0.44300346704338	0.564424037463353	0	0	0	0.87429746431674	0	0	0	0.882197087425617	0	0	0	0	0	0	1.47340358413258	0	0.471352032312412	0	0	0	0	1.85117859602305	0	0
	ENSG00000232208	1.37364055574547	0	0	0	0	0	0.623337976780796	0	0	0	0	0	0	0	0	0	0	0	0	0	0.331827138873588	0	0.44300346704338	0.564424037463353	0	0	0	0.87429746431674	1.7764045428479	0	0	0	0	0.50244510740117	0	0	0	0	0.982269056088389	0	0	0	3.30161229895637	0	1.25929913532738	0	0	0.854273302136338
SLC25A34	ENSG00000162461	822.810692891535	521.163848175412	370.230598338019	143.571659722703	743.766990784162	567.364244271126	452.543371142858	170.732800945704	563.088357223655	192.021324220344	393.120356379743	1656.49392877207	120.598940390595	691.632096689855	157.847860319657	457.580040368216	524.891356026443	145.265105872056	341.944964559905	475.801633878085	109.834782967158	757.093590463492	396.045099536782	510.803753904335	369.185118755233	466.437125295479	155.693780993576	358.024811637705	113.245789606554	108.372831105025	97.5870462516708	196.2888519522	384.97120917517	128.123502387298	214.567462475381	824.308168478127	187.803093313923	134.335422656606	463.63099447372	145.253226243123	125.379640595102	393.931950535507	498.543457142412	261.618339036788	255.637724471458	494.264685138154	130.876034807555	255.427717338765
CD24P1	ENSG00000236500	0	0	0	0	0.74901006121265	0	0	0	0	0	0	0	0	0	0	0	0	0	0	0	0.663654277747177	0.368236182132048	0	0.564424037463353	0	0	0	0.87429746431674	0	0	0	0	0	4.01956085920936	0	1.99590355563711	1.1961980465855	0	0.491134528044194	1.28542678091259	0.942704064624825	0	0	0	0	0	0	0
GUCA2B	ENSG00000044012	0	0	0	0	0	0	0	0	0	0	0	0.952829409704956	0	0.461395661567615	0	0	0	0	0	0	0.331827138873588	0.368236182132048	0	0	0	0	0	0	0	0	0	0	0	0	0	0	0	0	0	0	0	0	0	0	0	0	0	0
RCC2	ENSG00000179051	175.82599113542	173.721282725137	160.969825364356	208.536211633428	154.296072609806	151.297131805634	123.420919402598	167.887254263275	84.4632535835483	189.494727849024	147.420133642404	151.499876143088	199.940348542303	155.028942286719	144.829480087108	186.672338392584	176.998247962405	145.265105872056	207.609442768514	215.421999590472	204.737344685004	197.006357440646	181.631421487786	174.407027576176	178.15328405049	194.867065679	201.486069521098	133.330363308303	133.674441849304	119.528857836424	161.018626315257	192.318965058785	195.667184828702	136.665069213118	190.521108922106	219.549391120082	139.955171450503	158.041673713654	206.276501778562	140.754232509929	155.546170663096	165.3871911895	193.144319488948	134.483584392506	146.078699697976	223.992610118789	111.770044324701	170.000387125131
HSPA5P1	ENSG00000215895	4.1209216672364	9.65118237361874	2.01212281705445	1.94893655732175	11.9841609794024	10.2227791760563	7.48005572136955	5.69109336485679	2.16572445086021	10.1063854852813	11.7936106913923	7.14622057278717	6.3473126521366	9.2279132313523	11.3910827034804	5.50281269638003	8.13785048103012	2.26976727925087	0	13.1126434533331	21.2369368879097	9.57414073543326	2.2150173352169	6.20866441209688	4.2928502180841	4.14610778040425	9.15845770550444	8.30582591100903	10.2143261213754	4.78115431345697	7.31902846887531	9.26306941796898	0	4.52200596661053	0	7.98361422254845	7.17718827951299	21.7307301356275	8.34928697675131	11.5688410282133	7.07028048468619	5.8875699128948	6.60322459791274	6.61394677340194	28.5441137340873	3.7023571920461	1.43294928621411	15.3769194384541
	ENSG00000231868	0	0	0	0	0	0	0	0	0	0	0	0	0	0.461395661567615	3.25459505813727	0	0	0	0	0	0.663654277747177	0	0	0	0	0	0	0.43714873215837	0	0	0	0	0	0	0	0	0.598099023292749	0	0	0.642713390456296	0	0	1.65080614947819	0	0.839532756884919	0	0	0
	ENSG00000284650	17.1705069468183	9.65118237361874	32.1939650728713	9.74468278660877	38.1995131218452	16.3564466816901	21.8168291873279	17.0732800945704	15.1600711560215	5.05319274264064	19.6560178189871	5.24056175337726	6.3473126521366	10.1507045544875	11.3910827034804	0.846586568673851	2.03446262025753	15.8883709547561	3.48923433224392	0	2.9864442498623	0	27.0232114896462	4.51539229970682	21.4642510904205	4.14610778040425	20.606529837385	3.93433858942533	8.8820227142395	15.9371810448566	14.6380569377506	13.6740548550971	0	5.02445107401169	9.24859752049057	0	3.58859413975649	3.95104184284136	3.92907622435356	20.5668284946015	3.29946422618689	2.14093451377993	9.90483689686911	17.6371913957385	1.67906551376984	0	0	2.56281990640902
	ENSG00000237329	13.0495852795819	16.8895691538328	28.1697194387624	15.591492458574	26.2153521424428	8.68936229964788	4.98670381424637	17.0732800945704	15.1600711560215	15.1595782279219	7.86240712759486	11.4339529164595	17.4551097933756	20.7628047705427	22.7821654069609	19.0481977951616	12.2067757215452	13.6186036755052	13.9569373289757	1.87323477904758	16.2595298048058	19.1482814708665	11.5180901431279	16.9327211239006	15.0249757632944	4.14610778040425	18.3169154110089	17.4859492863348	13.7671352070712	0	7.31902846887531	15.4384490299483	31.8158024111711	19.0929140812444	7.39887801639246	11.9754213338227	23.3258619084172	23.7062510570482	8.8404215047955	12.2115544186696	10.3697447108731	5.35233628444982	13.2064491958255	8.08371272304682	17.2104215161408	5.55353578806915	0	12.8140995320451
	ENSG00000236948	0	0	0	0	0	0	0	0	0	0	0	0.476414704852478	0	0	0	0	0	0	1.74461716612196	0	0	1.10470854639615	0	0	0	0	0	0	1.33230340713592	0	0	0	0	0.50244510740117	0	0	0	0	0.491134528044194	0.642713390456296	0	0	0	0	3.77789740598214	0	0	0
	ENSG00000270850	0	0	0	0	0	0	0.623337976780796	0	0	0	0	0	0	0	0	0.423293284336925	0	0	0	0	0	0.736472364264097	0	1.12884807492671	0	0	0	0.87429746431674	0	0	0	0	0	0	0	0	0	0	0	0	0	0	0	0	0	1.85117859602305	0	0.427136651068169
MRTO4	ENSG00000053372	175.139170857547	270.233106461325	126.763737474431	175.404290158958	178.264394568611	211.611528944366	173.911295521842	261.790294783413	140.772089305914	290.558582701837	200.491381753669	127.202726195612	211.048145683542	130.113576562067	138.320289970834	116.405653192654	134.274532936997	213.358124249582	228.544848761977	155.478486660949	150.649521048609	192.219287072929	172.771352146918	184.566660250516	176.006858941448	284.008382957691	128.218407877062	114.532967825493	214.056747413172	368.148882136187	124.42348397088	161.883165542601	244.981678566017	159.275099046171	135.029523799162	181.627223562977	104.667329076231	187.674487534965	153.233972749789	126.61453791989	217.293286896022	200.177377038423	153.524971901471	191.069573453834	157.412391915922	138.838394701729	267.006216997896	172.56320703154
	ENSG00000287510	0	0	0	0	0	0	0	0	0	0	0	0	0	0	0	0	0	0	0	0	0	0	0	0	0	0	0	0	0.444101135711975	0	0	0	0	0	0	0	0	0	0.491134528044194	0	0	1.07046725688996	0	0	0	0	0	0
PSMB2	ENSG00000126067	432.009954781949	571.83255563691	438.642774117871	495.679531078833	417.198604095446	515.739209432042	525.473914426211	452.441922506115	502.448072599569	560.904394433111	412.77637419873	343.495002198637	339.581226889308	369.116529254092	393.806002034609	328.475588645454	335.686332342493	401.748808427405	409.985034038661	335.309025449517	362.023408511085	430.836333094497	330.923589881405	371.95544068835	379.917244300443	366.930538565776	460.212499701598	414.854146818293	405.464336905033	293.244131225361	434.262355819935	344.497962639704	291.114592062216	322.06731384415	349.596986274544	411.156132461245	394.147256349922	403.006267969819	410.588465444947	460.182787566708	378.024329914555	394.467184163952	313.653168400855	371.115902285331	397.518760385009	292.486218171642	1014.05044487752	328.040948020354
	ENSG00000274944	8.92866361234553	2.41279559340468	6.03636845116336	1.94893655732175	5.9920804897012	7.66708438204224	3.74002786068477	11.3821867297136	4.33144890172042	2.52659637132032	9.82800890949357	0.952829409704956	4.76048448910245	5.99814360037899	0	8.04257240240158	0	9.0790691170035	0	9.3661738952379	2.9864442498623	4.78707036771663	9.30307280791098	2.25769614985341	0	4.14610778040425	0	4.3714873215837	3.5528090856958	3.18743620897131	0	2.64659126227685	7.95395060279277	3.01467064440702	7.39887801639246	3.99180711127422	4.78479218634199	0	8.34928697675131	5.78442051410667	4.24216829081171	8.02850442667473	0	5.14418082375707	3.35813102753968	3.7023571920461	0	5.5527764638862
NFYC	ENSG00000066136	644.924240922497	832.414479724616	666.012652445024	673.68240331422	579.733787378591	735.528961717253	678.191718737506	648.784643593675	766.666455604515	826.197013421744	571.990118532526	584.084428149138	572.844966855328	511.687788678485	501.207638953139	551.551149491014	602.200935596229	703.627856567771	617.594476807175	490.787512110466	509.354658170958	582.181403950769	694.186432856977	573.454822062767	392.795794954695	686.180837656904	748.703917424988	553.430294912496	502.278384490243	535.489283107181	553.806487478232	655.913534500947	582.229184124431	543.645606208065	680.696777508106	700.562148028626	576.56745845421	671.677113283032	583.467819316503	841.311828107292	444.956318502917	596.25026208771	520.003937085628	652.576081642325	517.15217824111	614.591293879653	651.514275465349	497.187061843349
CASP9	ENSG00000132906	83.1052536226008	94.0990281427827	66.400052962797	80.5560443692992	65.1638753255006	59.2921192211267	80.4105990047227	108.130773932279	56.3088357223655	60.6383129116876	108.108098004429	60.5046675162647	52.3653293801269	70.1321405582775	167.611645494069	75.7694978963097	71.2061917090136	77.1720874945297	27.9138746579514	76.8026259409508	61.3880206916139	57.4448444125996	76.6395997985048	85.7924536944297	49.3677775079672	58.0455089256596	57.2403606594028	69.5066484131808	60.3977544568286	31.8743620897131	51.2331992821272	64.8414859257829	47.7237036167566	58.2836324585357	51.7921461147472	87.8197564480329	68.7813876786661	69.1432322497238	64.3386231737895	68.1276193883674	71.1741568791743	70.1156053262927	46.2225721853892	66.1394677340194	58.7672929819443	64.7912508608067	36.3013819174241	48.2664415707031
	ENSG00000286668	0	0	0	0	0.74901006121265	0.511138958802816	0	0	0	0	0	0.476414704852478	0	0.461395661567615	0	0	0	0	0	0	0.331827138873588	0	0	0.564424037463353	0	0	0	0	0	4.78115431345697	0	0.441098543712809	1.59079012055855	0	0	0	0	5.92656276426204	1.47340358413258	0	0	0	0	3.67441487411219	1.25929913532738	0	151.414974576624	0
DDI2	ENSG00000197312	1857.16203136787	3250.03566431611	2839.10529486383	2197.10114562072	2500.19558432783	3561.10512597922	2055.14530944628	1974.80939760531	2672.5039723615	1715.5589361265	2728.25527327542	3190.54927839704	3180.00363872043	3415.71208258505	2803.83364258526	2850.45697672486	3291.76051957669	2930.26955751288	2913.51066742368	3443.00552388945	2589.57899176948	2857.5127733447	2809.08498452207	2279.70868731448	2848.3061196988	2674.23951836074	3732.07151499306	3675.54653998757	2264.47169099536	2328.42215065354	3010.56037686404	2708.78615694036	3230.89473485442	2443.89300239929	3281.40240027005	2720.41654633338	3309.87999490207	2605.71209535388	3189.91875964704	3950.75921113485	2339.79148839882	2063.86087128385	2585.16243008284	2694.81586867388	1950.23459424367	3532.04876121198	4803.72365715177	2607.66925477117
	ENSG00000284748	0	0	0	0	0	0.511138958802816	0	0	0	0	0	0	0	0	0	0	0	0	0	0	0.995481416620765	0	0	0	0	0	2.28961442637611	0	0	0	0	0	0	0.50244510740117	0	0	0	0	1.47340358413258	0.642713390456296	0.942704064624825	0	1.65080614947819	0	0	0	0	0
	ENSG00000272078	28.1596313927821	31.3663427142609	28.1697194387624	50.0227049712583	11.9841609794024	14.3118908464789	4.98670381424637	11.3821867297136	15.1600711560215	15.1595782279219	60.9336552388602	26.6792234717388	36.4970477497854	24.4539700630836	35.8005456395099	35.1333425999648	18.3101635823178	13.6186036755052	26.1692574918294	28.0985216857137	41.146565220325	37.5600905774689	34.1112669623403	60.3933720085788	19.3178259813785	18.6574850118191	9.15845770550444	26.2289239295022	29.7547760927023	14.3434629403709	29.2761138755012	25.5837155353429	15.9079012055855	16.0782434368374	14.7977560327849	59.8771066691134	11.3638814425622	31.6083347427309	27.5035335704749	41.133656989203	34.8800503911185	24.0855132800242	26.412898391651	19.8418403202058	27.2848145987599	14.8094287681844	8.59769571728467	41.0051185025442
UQCRH	ENSG00000173660	2366.09585727157	1939.88765709737	1736.46199111799	1889.81881508299	2062.02469851843	2178.4742424176	2222.19988722354	1940.66283741617	2341.14813137989	2450.79848018071	1427.02689365847	1862.78149597319	1242.48645165574	1454.31912526112	1259.52828749912	907.540801618368	1312.22839006611	2274.30681380938	1156.68118113886	1354.3487452514	629.144255304324	803.49134941213	1334.32644273466	982.097825186234	1317.90501695182	1900.99041731535	2133.92064538253	1429.91350289003	1005.44497125191	1603.28041311257	1385.73605677373	1945.6856763172	2039.39293455607	1509.34510263311	1770.1815654219	2297.28499253832	1284.71670203282	1473.73860737983	992.091746649273	1430.68000715572	940.347304463263	1673.14032251901	1424.64570699967	1619.68207650865	1014.99510307387	1629.03716450028	907.534547935604	842.740612557498
MIR3659HG	ENSG00000224592	0	2.41279559340468	0	0	0.74901006121265	0.511138958802816	0	0	0	0	0	0	0	0.461395661567615	0	1.6931731373477	4.06892524051506	0	1.74461716612196	0	5.30923422197742	2.94588945705639	0.44300346704338	1.69327211239006	0	0	0	4.80863605374207	2.22050567855987	1.59371810448566	7.31902846887531	0.441098543712809	3.18158024111711	0	0	17.963132000734	1.1961980465855	0	1.47340358413258	0	0.942704064624825	4.28186902755986	0	0	4.61743016286706	0	0	0.854273302136338
	ENSG00000233728	0	0	0	0	0	0	0	0	0	0	0	0	0	0	0	0	0	0	0	0	0	0	0	0	0	0	0	0	0	0	0	0	0	0	0	0	0	0	0	0	0	0	0	0	0	0	0	0
RPS29P6	ENSG00000230451	0	0	0	0	0	0	0	0	0	0	0	0	1.58682816303415	0.92279132313523	0	0	0	0	0	0	1.65913569436794	0.368236182132048	0	0	2.14642510904205	0	0	0	0	0	0	0	0	0	0	0	0	0	0.491134528044194	0	0	0	0	0.734882974822438	1.25929913532738	0	0	0
RPL23AP17	ENSG00000215893	6.86820277872734	2.41279559340468	4.02424563410891	5.19716415285801	2.24703018363795	5.62252854683098	2.49335190712318	8.53664004728519	2.16572445086021	10.1063854852813	3.93120356379743	7.14622057278717	12.6946253042732	8.30512190821707	8.13648764534317	8.46586568673851	6.10338786077259	6.80930183775262	5.23385149836589	1.87323477904758	6.30471563859818	8.83766837116916	4.4300346704338	9.03078459941365	15.0249757632944	0	2.28961442637611	6.55723098237555	7.54971930710357	0	0	8.82197087425617	0	10.0489021480234	9.24859752049057	19.9590355563711	9.56958437268398	19.7552092142068	5.40247980848614	6.42713390456296	12.2551528401227	7.49327079822975	1.65080614947819	4.40929784893463	9.65462670417657	1.85117859602305	0	4.69850316174986
	ENSG00000231606	3.43410138936367	2.41279559340468	2.01212281705445	9.09503726750152	8.9881207345518	6.1336675056338	15.5834494195199	11.3821867297136	6.49717335258064	20.2127709705626	15.7248142551897	20.0094176038041	38.0838759128196	11.0734958776228	0	13.5453850987816	12.2067757215452	18.158138234007	13.9569373289757	31.8449912438089	52.0968608031534	31.6683116633562	14.6191144124315	14.6750249740472	27.9035264175467	6.21916167060638	4.57922885275222	14.8630568933846	27.0901692784305	12.7497448358853	21.9570854066259	11.0274635928202	28.634222170054	20.0978042960468	11.0983170245887	17.963132000734	16.1486736289042	5.92656276426204	22.1010537619888	8.35527407593185	8.95568861393584	12.8456070826796	14.8572553453037	14.6976594964488	26.8650482203174	3.7023571920461	0	20.075422600204
SELENOWP1	ENSG00000215900	0	0	2.01212281705445	0	0	0.511138958802816	0	0	0	0	0	0	0	0.461395661567615	0	0	0	0	0	0	0	0	1.32901040113014	0	0	0	0	0.43714873215837	1.33230340713592	0	0	0	0	0.50244510740117	0	0	0.598099023292749	0	0.982269056088389	0.642713390456296	0	0	1.65080614947819	0	0	0	0.47764976207137	0
AGO1	ENSG00000092847	697.809402318697	957.87985058166	913.503758942722	860.130667298001	734.029859988397	808.110693867253	696.89185804093	919.111578424372	775.329353407956	1056.11728321189	998.525705204547	854.687980505345	974.312492102967	919.100157842689	916.168508865641	974.421140543602	946.025118419752	912.446446258851	1022.34565934747	949.730032977123	954.003024261567	1105.44501876041	970.177592825003	1102.88456920339	961.598448850839	659.231137084276	641.092039385311	1017.24509973253	961.923059952137	702.829684078175	1071.01783261209	891.901255387299	717.446344371908	850.63956683018	1033.99320279085	954.04189959454	980.882398200108	869.2292054251	1099.65020829095	1002.63288911182	1016.23498166556	887.952589590225	670.227296688143	960.492048092926	883.188460242935	766.387938753543	1086.1755589503	1107.13819956869
	ENSG00000284632	0.686820277872733	0	0	0	0	0.511138958802816	0	0	0	0	0	2.38207352426239	7.93414081517074	0.92279132313523	0	4.23293284336925	0	4.53953455850175	8.72308583060981	3.74646955809516	61.3880206916139	9.94237691756531	0	1.12884807492671	0	0	0	0	2.66460681427185	0	0	0	0	4.52200596661053	0	1.99590355563711	0	0	5.89361433653033	0.642713390456296	3.7708162584993	3.74663539911488	3.30161229895637	2.20464892446731	57.507993846617	0	0	3.41709320854535
PRAMEF7	ENSG00000204510	0	0	0	0	0	0	0	0	2.16572445086021	0	0	0	0	0	0	0	0	0	0	0	3.98192566648306	0.368236182132048	0	0	0	0	0	0	0	0	0	0	0	0	0	0	0	0	0	0	0	0.535233628444982	0	0	0.41976637844246	0	1.91059904828548	0
GPR199P	ENSG00000241014	6.86820277872734	7.23838678021405	4.02424563410891	1.94893655732175	3.74505030606325	1.53341687640845	3.74002786068477	2.8455466824284	6.49717335258064	7.57978911396096	9.82800890949357	1.42924411455743	7.93414081517074	5.99814360037899	6.50919011627453	6.77269254939081	2.03446262025753	9.0790691170035	3.48923433224392	7.49293911619032	10.6184684439548	2.94588945705639	3.98703120339042	3.95096826224347	2.14642510904205	12.4383233412128	4.57922885275222	6.99437971453392	2.22050567855987	1.59371810448566	4.87935231258354	3.52878834970247	3.18158024111711	3.51711575180819	5.54915851229434	7.98361422254845	5.98099023292749	3.95104184284136	6.38474886457453	6.42713390456296	5.65622438774895	2.67616814222491	3.30161229895637	3.67441487411219	6.71626205507935	1.85117859602305	0	3.41709320854535
THRAP3	ENSG00000054118	2212.24811502807	2810.90686631646	2549.35960920799	2431.62317801844	2491.95647365449	2810.24199549788	2892.28821226289	2535.3820940437	2570.71492317107	2572.07510600408	3622.60408403933	3109.55877857212	3702.07010435867	2601.34873991821	2927.50825479447	2546.95569185528	3271.41589337411	3944.85553133802	3639.27140853041	3939.41274033706	2826.17174178635	2689.96531047461	2883.50956698536	2470.4840119771	3380.61954674123	2398.52335096386	3567.21927629398	3059.60397637643	2775.18799706413	1804.08889427776	3093.50936617796	3115.47901424357	2861.83142688484	2776.51166349886	4104.52757959372	3824.15121260071	2837.3817665008	2923.77096370261	3502.28031948315	3034.24991634417	2621.66000372164	3249.93859191793	3009.41961049873	3171.75491933364	2690.70248581617	2923.0110031204	5204.94945729172	2729.4032003256
	ENSG00000254553	0.686820277872733	0	0	0	0	0	0.623337976780796	0	0	0	0	0	0	0	0	0.423293284336925	0	0	0	0	0	0.368236182132048	0	0.564424037463353	2.14642510904205	0	0	0.87429746431674	0.444101135711975	0	0	0.441098543712809	0	0	0	3.99180711127422	0	0	0	0	0.471352032312412	0	0	0	0.41976637844246	0	0	0
LINC01786	ENSG00000230415	6.86820277872734	9.65118237361874	4.02424563410891	3.24822759553626	4.4940603672759	6.1336675056338	9.97340762849273	17.0732800945704	4.33144890172042	15.1595782279219	0	9.52829409704956	7.93414081517074	10.1507045544875	14.6456777616177	11.0056253927601	18.3101635823178	4.53953455850175	27.9138746579514	13.1126434533331	9.62298702733406	8.83766837116916	15.0621178794749	23.1413855359975	8.5857004361682	4.14610778040425	4.57922885275222	14.8630568933846	9.77022498566344	7.96859052242828	14.6380569377506	7.05757669940494	15.9079012055855	15.5757983294363	0	7.98361422254845	8.97148534939123	29.6328138213102	13.7517667852374	12.2115544186696	6.59892845237377	8.02850442667473	14.8572553453037	9.55347867269169	14.2720568670436	7.4047143840922	0	11.9598262299087
RIMKLA	ENSG00000177181	32.2805530600185	91.686232549378	112.678877755049	26.6354662833973	49.4346640400349	47.0247842098591	80.4105990047227	56.9109336485679	73.6346313292472	96.0106621101721	106.142496222531	92.9008674462332	38.0838759128196	49.3693357877348	76.4829838662258	30.0538231879217	52.8960281266958	106.679062124791	59.3169836481467	50.5773390342846	33.5145410262324	40.1377438523933	24.3651906873859	29.9144739855577	79.4177290345559	62.1916167060638	75.5572760704116	55.517888984113	16.4317420213431	70.1235965973689	53.6728754384189	35.7289820407375	36.5881727728468	33.6638221958784	81.387658180317	81.8320457811216	38.2783374907359	77.0453159354065	25.5389954582981	50.7743578460474	55.6195398128647	80.8202778951923	44.571766035911	41.1534465900565	53.7300964406348	57.3865364767145	0	38.8694352472034
	ENSG00000284653	2.0604608336182	0	0	0	0	0	2.49335190712318	0	0	0	0	0	0	0	0	0	0	0	0	0	0	0.736472364264097	0	0	0	0	0	0.43714873215837	0	0	0	0	0	0	0	0	0	0	0	0	0	0	0	0	0.839532756884919	0	0	0.427136651068169
	ENSG00000237749	2.0604608336182	4.82559118680937	8.04849126821782	0.649645519107251	2.24703018363795	0.511138958802816	1.87001393034239	2.8455466824284	0	0	5.89680534569614	1.42924411455743	0	0.92279132313523	0	0.846586568673851	0	0	1.74461716612196	0	1.32730855549435	0.368236182132048	0.44300346704338	2.25769614985341	2.14642510904205	0	4.57922885275222	2.62289239295022	1.7764045428479	3.18743620897131	2.43967615629177	1.32329563113843	0	6.02934128881403	0	1.99590355563711	2.99049511646374	0	2.94680716826517	3.21356695228148	2.35676016156206	2.14093451377993	1.65080614947819	2.93953189928975	5.03719654130952	0	1.91059904828548	1.70854660427268
LINC01398	ENSG00000224863	0	2.41279559340468	0	0	1.4980201224253	0	0	0	0	0	0	1.90565881940991	0	1.84558264627046	0	0	0	4.53953455850175	3.48923433224392	0	2.32278997211512	3.31412563918844	0.886006934086761	1.69327211239006	0	0	4.57922885275222	1.74859492863348	0	0	0	0	0	0	0	0	1.1961980465855	0	3.92907622435356	0	0.471352032312412	2.14093451377993	0	0	1.25929913532738	0	0	1.28140995320451
PADI6	ENSG00000276747	0	0	0	0.649645519107251	0.74901006121265	0.511138958802816	0	0	0	0	1.96560178189871	0	0	0	3.25459505813727	0	0	0	1.74461716612196	0	0.995481416620765	1.10470854639615	0	0	0	0	0	0	0	0	0	0	0	2.51222553700585	0	0	1.1961980465855	0	0	0	0.471352032312412	0.535233628444982	0	0	0	0	0	0
	ENSG00000284705	0	0	0	0	0	0	0	0	0	0	0	0	0	2.30697830783807	0	0	0	0	0	0	0.995481416620765	0	0	0	0	0	0	0.43714873215837	0	0	0	0	0	0	0	0	0	0	0	0	0	0	0	0	0	0	0	0
	ENSG00000287828	3.43410138936367	0	8.04849126821782	0	2.24703018363795	1.53341687640845	1.24667595356159	0	0	0	0	2.38207352426239	1.58682816303415	0.461395661567615	1.62729752906863	1.26987985301078	0	11.3488363962544	0	0	3.31827138873588	3.31412563918844	3.54402773634704	1.69327211239006	4.2928502180841	0	4.57922885275222	1.74859492863348	1.7764045428479	0	0	0.882197087425617	0	5.52689618141286	0	3.99180711127422	0	0	2.94680716826517	1.28542678091259	1.88540812924965	2.14093451377993	6.60322459791274	3.67441487411219	0	1.85117859602305	0	2.56281990640902
	ENSG00000228776	0	0	0	0	0	0	0	0	0	0	0	0	0	0	0	0	0	0	0	0	0	0	0	0	0	0	0	0	0	0	0	0	0	0	0	0	0	0	0.491134528044194	0	0	0	0	0	0	0	0	0
	ENSG00000236009	0	0	0	0	0.74901006121265	0	0	0	0	0	1.96560178189871	0	0	0	0	0	0	0	0	0	0	0	0	0.564424037463353	0	0	0	0	0	0	0	0	0	2.00978042960468	0	0	0.598099023292749	0	0	0	0	0	0	0	0	0	0	0
MIR34AHG	ENSG00000228526	10.9891244459637	14.4767735604281	20.1212281705445	6.49645519107251	8.9881207345518	7.66708438204224	13.0900975123967	34.1465601891408	21.6572445086021	10.1063854852813	31.4496285103794	22.8679058329189	66.6467828474343	30.9135093250302	53.7008184592649	49.5253142674203	36.6203271646356	9.0790691170035	45.360046319171	44.9576346971419	129.412584160699	69.9648746050892	16.8341317476484	55.3135556714086	47.2213523989251	8.29221556080851	16.0273009846328	19.2345442149683	31.0870794998382	19.1246172538279	14.6380569377506	25.1426169916301	44.5421233756395	46.2249498809076	20.3469145450793	11.9754213338227	24.5220599550027	7.90208368568272	53.5336635568172	5.14170712365037	36.2941064880558	48.7062601884934	37.9685414379983	36.7441487411219	50.7917317915376	38.874750516484	45.8543771588515	49.1207148728395
PADI4	ENSG00000159339	12.3627650017092	14.4767735604281	4.02424563410891	11.0439738248233	4.4940603672759	11.245057093662	6.23337976780796	5.69109336485679	8.66289780344085	0	5.89680534569614	16.6745146698367	1.58682816303415	0.461395661567615	3.25459505813727	3.80963955903233	2.03446262025753	0	0	0	4.64557994423024	0.736472364264097	2.65802080226028	5.64424037463353	2.14642510904205	10.3652694510106	0	0.87429746431674	4.88511249283172	0	0	3.08768980598966	0	9.04401193322105	14.7977560327849	0	1.1961980465855	0	7.36701792066292	1.92814017136889	7.5416325169986	3.21140177066989	13.2064491958255	8.81859569786926	7.13602843352181	12.9582501721613	0	2.98995655747718
LINC02811	ENSG00000284678	0	0	2.01212281705445	1.2992910382145	0	0	0	0	0	0	0	0.476414704852478	0	0	0	1.26987985301078	0	2.26976727925087	0	0	0.663654277747177	0	0.886006934086761	0	0	0	0	0.87429746431674	0	0	0	0	0	0	0	0	0	0	1.47340358413258	0	0.942704064624825	1.60570088533495	0	0	0	0	0	0
BEND5	ENSG00000162373	23.3518894476729	48.2559118680937	32.1939650728713	47.4241228948293	25.4663420812301	29.6460596105633	38.0236165836285	54.0653869661395	38.9830401154838	27.7925600845235	45.2088409836704	28.5848822911487	31.736563260683	35.0660702791387	52.0735209301963	29.6305299035848	36.6203271646356	34.0465091887631	31.4031089901953	39.3379303599992	34.1781953039796	37.928326759601	31.8962496271234	41.2029547348248	30.0499515265887	62.1916167060638	36.6338308220178	34.0976011083528	25.7578658712945	20.7183353583135	29.2761138755012	25.1426169916301	49.3144937373152	30.1467064440702	38.8441095860604	29.9385533345567	40.0726345606142	37.5348975069929	25.0478609302539	29.5648159609896	21.2108414540586	38.0015876195937	31.3653168400855	23.516255194318	28.1243473556448	51.8330006886454	1.43294928621411	32.889522132249
	ENSG00000223814	0	0	0	0	0	0	0	0	0	0	0	0	0	0	0	0	0	0	0	0	0	0	0	0	0	0	0	0	0	0	0	0	0	0	0	0	0	0	0	0	0	0	0	0	0	0	0	0
C1orf122	ENSG00000197982	57.0060830634369	45.843116274689	52.3151932434158	79.2567533310847	51.6816942236729	79.7376775732393	81.0339369815034	56.9109336485679	93.1261513869891	80.8510838822502	57.0024516750627	62.4103263356746	26.9760787715805	59.5200403422223	76.4829838662258	40.6361552963448	75.2751169495287	104.40929484554	75.0185381432444	52.4505738133322	44.7966637479344	58.9177891411278	44.300346704338	41.2029547348248	118.053380997313	70.4838322668723	43.5026741011461	62.5122686986469	68.3915748996441	101.997958687082	70.7506085324613	75.8689495186031	116.127678800775	52.7567362771228	123.931206774574	121.750116893864	38.8764365140287	53.3390648783584	46.6577801641985	70.6984729501926	42.8930349404295	72.2565398400726	47.8733783348674	64.6697017843745	79.7556119040673	48.1306434965993	1.43294928621411	52.5378080813848
HSPE1P24	ENSG00000225158	0	0	0	0	0	0	0	0	0	0	0	0	0	0	0	0	0	0	0	0	0	0	0	0	0	0	0	0	0	0	0	0	0	0	0	0	0	0	0	0	0	0	0	0	0	0	0	0
LINC01654	ENSG00000261781	0.686820277872733	0	0	0	0.74901006121265	0	0	0	0	0	0	0	0	0	0	0	0	0	0	0	0	0	0	1.12884807492671	0	0	0	0	0	0	0	0	0	0	0	0	0	0	0	0	0	0	0	0	0	0	0	0
EPHA10	ENSG00000183317	0	0	2.01212281705445	0	0	1.02227791760563	0	0	2.16572445086021	5.05319274264064	0	4.2877323436723	0	3.2297696309733	3.25459505813727	1.26987985301078	0	4.53953455850175	0	1.87323477904758	11.6139498605756	2.94588945705639	6.6450520056507	0.564424037463353	2.14642510904205	0	2.28961442637611	1.31144619647511	4.44101135711975	0	0	2.64659126227685	1.59079012055855	1.50733532220351	0	7.98361422254845	1.79429706987825	0	5.89361433653033	0.642713390456296	0.471352032312412	0	0	0	11.7534585963889	0	0	4.27136651068169
PRAMEF31P	ENSG00000250894	0	0	0	0	0	0	0	0	0	2.52659637132032	0	0	1.58682816303415	0	0	0.423293284336925	0	0	0	0	0.331827138873588	0	0.44300346704338	0	0	0	0	0	0	0	0	0	0	0	0	0	0	0	0	1.28542678091259	0	0	0	0	0	0	0	0
FAAHP1	ENSG00000232022	2.74728111149093	16.8895691538328	10.0606140852723	5.84680967196526	3.74505030606325	3.0668337528169	3.11668988390398	2.8455466824284	8.66289780344085	7.57978911396096	13.759212473291	3.81131763881982	4.76048448910245	3.2297696309733	6.50919011627453	2.11646642168463	2.03446262025753	0	1.74461716612196	0	4.64557994423024	13.6247387388858	0.886006934086761	3.95096826224347	0	4.14610778040425	0	0.87429746431674	1.33230340713592	0	0	1.76439417485123	1.59079012055855	1.00489021480234	0	7.98361422254845	0.598099023292749	0	2.94680716826517	2.57085356182518	1.88540812924965	2.14093451377993	3.30161229895637	2.93953189928975	1.67906551376984	9.25589298011525	0	4.27136651068169
FHL3	ENSG00000183386	4776.14821232699	4977.59730919386	3470.91185941893	7128.56028116387	5159.18130163274	5055.16430255985	4780.37894393192	5500.44173713409	4725.61075177698	6195.21430247742	3268.79576329756	3169.58703138354	1935.93035890166	3271.29524051439	3459.63454679991	1729.15306651634	2300.97722351127	5678.95773268569	1261.35821110618	2875.41538583803	1554.94197276164	1816.87732263953	3535.16766700617	2243.58554891683	2668.00641053927	4836.43472584156	4297.60627830796	4312.03509401016	3381.83014844669	2242.36137301132	4496.32315604573	4114.12611720937	1527.15851573621	2243.91984965362	2907.75906044224	3446.92544058529	2876.25820301483	3224.05014375855	1618.28826990562	5015.73529912094	3009.11137428244	1362.16958439248	2717.22692204109	2885.15055915289	2009.8414199825	1754.91730902985	2102.1366028761	2066.4871178678
	ENSG00000284743	0	0	0	3.89787311464351	0	0	0	0	0	0	0	0	0	0	0	0.423293284336925	0	0	0	0	0.331827138873588	0	0	0	0	0	0	0	0	0	0	0	0	0	0	0	0	0	1.47340358413258	0	0	0	0	0	0	0	0	0
	ENSG00000229528	0	0	0	0	0	0	0	0	2.16572445086021	0	0	0	0	0	0	0.423293284336925	0	0	0	0	0	0.368236182132048	0	0	0	0	0	0.43714873215837	0.444101135711975	0	0	0.441098543712809	0	0	3.69943900819623	0	0	0	1.47340358413258	0.642713390456296	0	0	0	0	0	0	0	0
RHBDL2	ENSG00000158315	15.7968663910729	28.9535471208562	10.0606140852723	8.44539174839427	26.2153521424428	19.423280434507	8.72673167493114	25.6099201418556	17.3257956068817	22.7393673418829	5.89680534569614	13.8160264407219	25.3892506085464	22.6083874168131	6.50919011627453	36.4032224529756	16.2757009620602	29.5069746302614	22.6800231595855	22.478817348571	23.2278997211512	19.1482814708665	21.2641664180823	12.9817528616571	12.8785506542523	45.6071855844468	4.57922885275222	31.0375599832443	27.9783715498544	9.56230862691394	21.9570854066259	12.7918577676715	22.2710616878198	13.5660178998316	27.7457925614717	3.99180711127422	11.961980465855	9.8776046071034	17.1897084815468	19.9241151041452	15.0832650339972	32.6492513351439	8.25403074739093	19.1069573453834	18.4697206514682	12.9582501721613	8.12004595521329	18.7940126469994
	ENSG00000232514	0	0	0	0	0	0	0	0	0	0	1.96560178189871	0	0	0	0	0	0	0	0	0	0	0	0	0	0	0	0	0	0	1.59371810448566	0	0	0	2.51222553700585	0	0	0	0	0	0	1.88540812924965	0	0	0	0	0	0	0
	ENSG00000229213	0	0	0	0	0	0	0	0	0	0	0	0	0	0	0	0	0	0	0	0	0	0	0	0	0	0	0	0	0	0	0	0	0	0	0	0	0	0	0.491134528044194	0	0	0	0	0	0	0	0	0
TMEM35B	ENSG00000243749	3.43410138936367	4.82559118680937	0	3.89787311464351	3.74505030606325	2.04455583521126	6.23337976780796	5.69109336485679	10.8286222543011	2.52659637132032	7.86240712759486	4.76414704852478	1.58682816303415	5.07535227724376	4.8818925872059	5.92610598071696	6.10338786077259	2.26976727925087	3.48923433224392	1.87323477904758	7.63202419409253	6.99648746050892	1.32901040113014	6.20866441209688	0	8.29221556080851	13.7376865582567	3.93433858942533	2.22050567855987	1.59371810448566	2.43967615629177	6.61647815569213	11.1355308439099	4.01956085920936	1.84971950409811	5.98771066691134	5.98099023292749	0	6.87588339261872	2.57085356182518	9.42704064624825	2.14093451377993	1.65080614947819	1.46976594964488	10.074393082619	9.25589298011525	0	7.68845971922705
INPP5B	ENSG00000204084	321.431890044439	422.23922884582	458.764002288415	317.027013324339	365.516909871773	383.354219102112	333.485817577726	327.237868479266	344.350187686774	300.664968187118	393.120356379743	389.707228569327	353.862680356615	433.711921873558	279.895174999805	387.736648452624	471.995327899747	369.972066517893	359.391136221124	421.477825285705	486.458585588681	389.962116877839	313.20345119967	473.551767431753	231.813911776541	383.514969687393	359.469464941049	345.347498405112	448.986248204806	333.087083837502	243.967615629177	350.23224370797	338.838295678972	432.102792365006	340.348388754053	377.225772015414	345.103136439916	264.719803470371	344.776438687024	316.857701494954	297.423132389132	348.972325746128	442.416048060154	266.027636885723	439.075631850813	323.956254304034	470.962665402371	335.302271088513
	ENSG00000286064	10.302304168091	24.1279559340468	8.04849126821782	21.4383021305393	6.74109055091385	17.3787245992958	11.2200835820543	22.7643734594272	0	22.7393673418829	3.93120356379743	9.52829409704956	7.93414081517074	2.30697830783807	11.3910827034804	5.50281269638003	10.1723131012877	9.0790691170035	15.7015544950977	24.3520521276185	9.29115988846048	16.9388643780742	9.30307280791098	12.9817528616571	8.5857004361682	4.14610778040425	9.15845770550444	4.80863605374207	18.208146564191	4.78115431345697	0	10.5863650491074	14.317111085027	10.5513472554246	5.54915851229434	7.98361422254845	7.77528730280574	13.8286464499448	8.8404215047955	5.78442051410667	15.0832650339972	9.63420531200968	9.90483689686911	9.55347867269169	17.2104215161408	7.4047143840922	0	11.5326895788406
SCMH1-DT	ENSG00000235358	4.1209216672364	12.0639779670234	8.04849126821782	7.14610071017976	24.7173320200175	8.17822334084506	4.36336583746557	8.53664004728519	4.33144890172042	17.6861745992422	33.4152302922782	9.52829409704956	1.58682816303415	3.69116529254092	1.62729752906863	3.80963955903233	10.1723131012877	4.53953455850175	0	0	15.9277026659322	26.1447689313754	0.886006934086761	5.07981633717018	2.14642510904205	14.5113772314149	25.1857586901372	1.74859492863348	3.99691022140777	4.78115431345697	7.31902846887531	7.05757669940494	3.18158024111711	1.00489021480234	0	7.98361422254845	5.98099023292749	5.92656276426204	16.2074394254584	6.42713390456296	1.41405609693724	2.14093451377993	19.8096737937382	2.93953189928975	0.839532756884919	3.7023571920461	22.9271885794258	17.9397393448631
FAM183A	ENSG00000186973	0	0	0	0	0	0	0	0	0	0	0	0	0	0.461395661567615	0	0.846586568673851	2.03446262025753	0	0	0	0.331827138873588	0	0	1.12884807492671	0	0	0	0	0	0	0	0	0	0	0	0	0	0	0	0	0	0	0	0	0	0	0	0.427136651068169
UBE2V1P8	ENSG00000233118	0	0	0	0	0	0	0	0	0	0	0	0	0	0	0	0	0	0	0	0	0	0	0	0	0	0	0	0	0	0	0	0	0	0	0	0	0	0	0	0	0	0	0	0	0	0	0	0
	ENSG00000271806	0.686820277872733	0	2.01212281705445	2.59858207642901	0.74901006121265	2.55569479401408	0.623337976780796	0	0	0	0	0.952829409704956	1.58682816303415	1.38418698470284	3.25459505813727	3.3863462746954	0	0	0	1.87323477904758	12.9412584160699	8.10119600690507	1.32901040113014	6.77308844956024	0	0	2.28961442637611	1.31144619647511	7.54971930710357	1.59371810448566	2.43967615629177	0.882197087425617	3.18158024111711	1.00489021480234	0	0	2.99049511646374	0	3.43794169630936	0.642713390456296	1.88540812924965	0.535233628444982	1.65080614947819	2.93953189928975	3.35813102753968	0	0	2.13568325534085
C1orf94	ENSG00000142698	0	0	0	0	0.74901006121265	0	0	0	0	2.52659637132032	0	0	3.1736563260683	0	0	0	0	0	3.48923433224392	0	0	2.94588945705639	0.886006934086761	0	0	0	0	0	2.66460681427185	0	0	1.32329563113843	7.95395060279277	0	0	1.99590355563711	0	0	0.491134528044194	0.642713390456296	4.71352032312412	5.35233628444982	0	0	0	0	0	0.427136651068169
	ENSG00000272084	17.1705069468183	16.8895691538328	12.0727369023267	11.0439738248233	23.9683219588048	14.8230298052817	9.97340762849273	34.1465601891408	21.6572445086021	15.1595782279219	19.6560178189871	14.2924411455743	31.736563260683	29.990718001895	42.3097357557845	23.2811306385309	16.2757009620602	27.2372073510105	20.9354059934635	39.3379303599992	25.8825168321399	30.9318392990921	29.6812322919065	25.9635057233142	15.0249757632944	12.4383233412128	13.7376865582567	17.9230980184932	21.3168545141748	25.4994896717705	12.1983807814588	23.3782228167789	30.2250122906125	23.614920047855	20.3469145450793	17.963132000734	26.9144560481737	3.95104184284136	19.6453811217678	25.0658222277956	22.6248975509958	15.5217752249045	24.7620922421728	11.758127597159	13.0127577317162	22.2141431522766	0	18.7940126469994
ZMYM4	ENSG00000146463	1360.59097046588	1372.88069264727	1344.09804179238	1340.21870591826	1492.77705199681	1495.59259345704	1625.66544344432	1610.57942225447	1399.0579952557	1462.89929899446	1330.71240634543	1514.04593202117	1820.09190300017	1701.1658041998	1632.17942165584	1614.0172931767	1719.12091411761	1620.61383738512	1758.57410345094	1418.03872773902	1480.94452079283	1535.17664330851	1753.85072602474	1370.42156296102	1577.62245514591	1745.51137555019	1632.49508600617	1670.34530557713	2025.54527998232	1893.33710812896	1871.23161187579	1493.11857046786	1923.26525575529	1847.4906599141	1847.86978459402	1590.73513384278	1842.14499174167	1665.36413675763	1748.43891983733	1524.51616216233	2031.99861129881	1711.14191013861	1503.88440217463	1887.91436231884	1507.80083136531	1714.19137991734	1927.31678995798	1967.39141481999
	ENSG00000279214	0	0	0	0	0	0.511138958802816	1.24667595356159	2.8455466824284	0	0	0	0.952829409704956	0	0	3.25459505813727	0.423293284336925	0	0	0	0	0	0	0	0	0	0	2.28961442637611	0	0.444101135711975	3.18743620897131	7.31902846887531	0	0	0.50244510740117	0	0	0	0	0.491134528044194	0.642713390456296	0	1.60570088533495	0	0	0	0	0	0
UTP11	ENSG00000183520	1852.35428942276	1662.41616385583	1336.04955052416	2136.03446682464	2060.526678396	2254.12280832042	2254.61346201614	2208.14422556444	1600.4703691857	1912.63345308948	1358.23083129201	1398.75357344687	1712.18758791385	1657.79461201244	1562.20562790589	1134.42600202296	1466.84754920568	2158.54868256758	1484.66920836979	1489.22164934283	870.050758126549	867.564445103106	2164.51493997396	1047.57101353198	1405.90844642254	2558.14850050942	2580.39545852588	1667.28526445202	2150.78180025309	2366.6713851612	1624.82432009032	1669.11688940927	1409.44004681488	1636.46371480561	1849.71950409811	1838.22717474178	1753.62633629434	2178.99957632701	1123.22466563707	1845.23014400003	1839.68698211535	1356.81724810803	1685.47307861723	1612.33324676043	1334.85708344702	1227.33140916328	2157.54397527638	1349.32468072435
CFAP97P1	ENSG00000271164	0	0	0	0	0	1.53341687640845	0	0	4.33144890172042	0	0	0	0	0	0	0	0	2.26976727925087	0	0	0.331827138873588	0	0	0	0	0	0	0	0.888202271423949	0	0	0	0	0	0	0	0	0	0	0	1.88540812924965	0	1.65080614947819	0	0	0	0	0
USP48	ENSG00000090686	715.666729543388	767.26899870269	820.946109358217	693.821414406544	749.759071273863	941.517962114788	670.711663016136	640.248003546389	781.826526760536	704.920387598369	798.034323450878	681.749442643896	790.240425191006	764.532611217538	906.404723691229	790.28856185704	730.372080672454	612.837165397736	689.123780618175	612.547772748558	739.310865410355	740.891198449681	612.230791453951	734.880096777286	588.120479877522	686.180837656904	833.419651200904	615.068266146826	769.18316705314	819.171105705628	761.178960763032	717.226232077027	723.809504854142	704.930485683841	673.297899491714	610.746488024956	675.851896320806	792.183889489693	780.903899590269	678.705340321849	750.863787473673	616.58913996862	912.895800661436	673.152804937353	590.191528090098	799.709153481958	797.197452897117	781.232934803681
POMGNT1	ENSG00000085998	793.96424122088	694.885130900549	575.467125677574	796.46540642549	864.357610639399	613.877889522182	742.395530345928	771.143150938096	675.706028668386	929.787464645877	837.346359088853	777.032383614391	629.970780724557	582.28132489833	784.357409011081	649.331898172844	836.164136925845	823.925522368067	739.717678435712	648.139233550462	678.918326135362	617.163841253313	821.77143136547	717.382951615922	912.230671342871	735.934131021755	666.277798075448	686.760658220799	607.086252518269	771.359562571058	687.988676074279	647.973760714116	1139.00572631993	575.80209308174	771.333033208914	840.275396923224	556.232091662256	695.38336434008	818.230123721628	754.545520395692	658.47878914044	1032.46566927037	704.894225827185	726.799262099391	801.334016446655	936.696369587663	780.479711224619	657.790442644981
	ENSG00000271741	0	0	0	0	0	0	0	0	0	0	0	0	0	0	0	0	0	0	0	0	0	0.368236182132048	0	0	0	0	0	0	0	0	0	0	0	0	0	0	0	0	1.47340358413258	0	0.471352032312412	0	0	0	0	0	0.47764976207137	1.28140995320451
	ENSG00000226957	3.43410138936367	4.82559118680937	16.0969825364356	3.89787311464351	8.23911067333915	15.8453077228873	11.2200835820543	5.69109336485679	4.33144890172042	2.52659637132032	1.96560178189871	7.62263527763965	12.6946253042732	4.61395661567615	8.13648764534317	7.61927911806466	8.13785048103012	4.53953455850175	20.9354059934635	3.74646955809516	9.95481416620765	7.73295982477302	6.6450520056507	10.7240567118037	4.2928502180841	2.07305389020213	0	3.06004112510859	8.8820227142395	6.37487241794263	9.75870462516708	4.8520839808409	11.1355308439099	0.50244510740117	11.0983170245887	3.99180711127422	5.98099023292749	0	12.2783632011049	6.42713390456296	4.24216829081171	7.49327079822975	19.8096737937382	6.61394677340194	12.1732249748313	9.25589298011525	0	4.69850316174986
AKR7L	ENSG00000211454	3.43410138936367	12.0639779670234	14.0848597193812	1.2992910382145	0.74901006121265	2.55569479401408	3.11668988390398	5.69109336485679	6.49717335258064	5.05319274264064	5.89680534569614	3.81131763881982	11.107797141239	11.0734958776228	11.3910827034804	5.50281269638003	6.10338786077259	6.80930183775262	12.2123201628537	26.2252869066661	18.9141469157945	17.6753367423383	11.0750866760845	6.77308844956024	4.2928502180841	4.14610778040425	9.15845770550444	5.68293351805881	4.88511249283172	17.5308991493422	0	10.1452665053946	15.9079012055855	9.04401193322105	5.54915851229434	7.98361422254845	14.354376559026	0	11.2960941450165	7.71256068547555	12.7265048724351	8.02850442667473	14.8572553453037	8.08371272304682	5.03719654130952	16.6606073642074	14.8071426242125	9.82414297456789
ACTN4P2	ENSG00000214141	0	0	0	0	0	0	0	0	0	0	0	0.476414704852478	0	0	0	0	0	0	0	0	2.32278997211512	0	0	0	0	0	0	0	0	0	0	0	0	1.00489021480234	0	0	0	0	2.45567264022097	0	0	0	0	0	0.41976637844246	0	0	1.28140995320451
C1orf216	ENSG00000142686	165.523686967329	272.645902054729	173.042562266683	179.951808792709	169.276273834059	198.833054974296	171.417943614719	239.025921323985	171.092231617957	308.244757301079	302.702674412402	221.05642305155	201.527176705337	141.18707243969	216.430571366128	167.624140597422	166.825934861118	208.81858969108	223.310997263611	211.675530032376	210.046578906981	180.067493062572	235.234841000035	206.579197711587	199.617535140911	244.620359043851	174.010696404584	252.234818455379	218.05365763458	275.713232076019	173.217007096716	209.962906807297	178.168493502558	248.710328163579	238.613816028657	231.524812453905	166.869627498677	237.062510570482	226.413017428374	201.812004603277	186.655404795715	242.460833685577	193.144319488948	229.283488144601	156.153092780595	168.457252238098	474.306213736871	219.548238649039
SHMT1P1	ENSG00000224751	21.9782488919275	21.7151603406422	40.2424563410891	20.788656611432	15.7292112854657	40.3799777454225	24.9335190712318	22.7643734594272	32.4858667629032	27.7925600845235	25.5528231646833	17.6273440795417	19.0419379564098	23.0697830783807	26.0367604650981	28.360650050574	18.3101635823178	11.3488363962544	26.1692574918294	7.49293911619032	23.2278997211512	32.7730202097523	20.3781594839955	23.1413855359975	17.1714008723364	31.0958083530319	11.4480721318806	21.4202878757601	23.9814613284466	17.5308991493422	29.2761138755012	28.2303067976198	14.317111085027	28.6393711218667	29.5955120655698	31.9344568901938	29.9049511646374	17.7796882927861	21.1187847059004	30.2075293514459	23.5676016156206	15.5217752249045	18.15886764426	19.8418403202058	15.9511223808135	12.9582501721613	0	21.3568325534085
	ENSG00000286597	2.0604608336182	0	0	0	0	0	0.623337976780796	0	0	0	1.96560178189871	0	0	0.461395661567615	0	0.846586568673851	0	0	0	0	1.32730855549435	0.368236182132048	1.77201386817352	0	0	0	0	0	0.888202271423949	0	0	0	0	6.02934128881403	0	0	0	0	0.982269056088389	0	1.88540812924965	0.535233628444982	0	0	1.67906551376984	1.85117859602305	0	0.427136651068169
	ENSG00000279096	5.49456222298187	0	0	0	0	1.02227791760563	0	0	0	0	1.96560178189871	0	0	0	1.62729752906863	0.423293284336925	0	0	0	0	2.32278997211512	0	0	0.564424037463353	0	0	0	0	0	1.59371810448566	0	1.76439417485123	1.59079012055855	0	0	0	0	0	0.491134528044194	0	1.41405609693724	3.21140177066989	0	0	0	0	0	1.70854660427268
	ENSG00000227857	0	0	0	0	0	0.511138958802816	0	0	0	0	0	0	0	1.38418698470284	0	0	0	0	3.48923433224392	0	0.995481416620765	2.57765327492434	0	0.564424037463353	0	0	0	0	0	0	0	0.441098543712809	3.18158024111711	1.00489021480234	0	0	0.598099023292749	0	1.47340358413258	0.642713390456296	0	1.07046725688996	1.65080614947819	0	0.41976637844246	5.55353578806915	0	0.427136651068169
	ENSG00000213987	1.37364055574547	0	0	1.2992910382145	0.74901006121265	1.02227791760563	0	0	4.33144890172042	0	7.86240712759486	0	0	0	0	0	0	0	0	0	0.995481416620765	3.68236182132048	0	0	0	6.21916167060638	0	1.31144619647511	0	1.59371810448566	0	0	0	0	0	0	0.598099023292749	7.90208368568272	2.45567264022097	0	0.942704064624825	0	3.30161229895637	0.734882974822438	0	0	0	2.56281990640902
ACTL8	ENSG00000117148	0	0	0	0	0	0	0	0	0	0	0	0	0	0	0	0	0	0	0	0	0	0.736472364264097	0	0	0	0	0	0	0.444101135711975	0	0	0	0	0	0	0	0	0	0	0	0	0	0	0	0	0	0	0
PHBP12	ENSG00000230585	49.4510600068368	48.2559118680937	24.1454738046534	33.7815669935771	48.6856539788223	35.2685881573943	34.9069266997246	51.2198402837112	62.8060090749461	42.9521383124454	70.7616641483537	50.0235440095102	44.4311885649562	53.9832924034109	29.2913555232354	48.2554344144095	30.516939303863	56.7441819812719	47.104663485293	46.8308694761895	46.787626581176	62.9683871445803	39.4273085668608	64.3443402708223	51.5142026170092	33.168862243234	48.0819029538983	46.7749143409456	39.5250010783658	28.6869258807418	21.9570854066259	37.9344747593016	25.4526419289369	57.7811873511345	53.6418656188453	37.9221675571051	48.4460208867127	49.388023035517	45.1843765800659	47.5607908937659	35.3514024234309	51.9176619591633	56.1274090822583	44.8278614641687	30.6429456262996	33.3212147284149	0	46.1307583153623
PPCS	ENSG00000127125	211.540645584802	205.087625439398	162.981948181411	185.148972945567	202.232716527416	225.412280832042	238.115107130264	176.423894310561	192.749476126559	202.127709705626	149.385735424302	160.075340830433	177.724754259825	151.337776994178	156.220562790589	153.232168929967	148.5157712788	204.279055132579	219.821762931367	181.703773567615	131.071719855067	129.250899928349	159.92425160266	112.884807492671	227.521061558457	269.497005726277	185.458768536465	125.898834861611	154.547195227767	164.152964762023	151.25992169009	166.735249523442	144.761900970828	176.860677805212	159.075877352438	203.582162674985	144.739963636845	195.576571220647	159.618721614363	178.67432254685	105.58285523798	217.304853148663	176.636257994166	147.71147793931	182.59837462247	151.79664487389	259.841470566825	155.904877639882
IPP	ENSG00000197429	388.740277275967	605.611693944576	474.860984824851	524.263933919552	425.437714768785	539.251601536971	451.296695189296	452.441922506115	478.625103640107	495.212888778782	442.260400927211	445.924163741919	447.48554197563	473.853344429941	746.929565842503	394.932634286351	504.546729823868	553.823216137213	453.60046319171	385.886364483801	413.788442175365	404.323327980989	411.993224350344	357.844839751766	558.070528350933	605.331735939021	572.403606594028	522.82988366141	476.964619754661	444.647351151498	556.246163634523	509.468817988294	453.375184359188	429.590566828	453.181278504038	413.152036016882	471.900129377979	572.901067211997	421.393425061919	426.118977872524	441.185502244418	336.661952291894	447.368466508588	407.125168051631	329.936373455773	453.538756025647	106.993546703987	519.398167698894
RLF	ENSG00000117000	926.520554850317	890.321573966328	828.994600626435	810.107962326742	1000.6774417801	1072.88067452711	1059.05122255057	816.67189785695	723.351966587311	722.606562197611	819.655943051764	1031.91425071047	1063.17486923288	1005.8425422174	1026.82474084231	924.472532991845	1011.12792226799	962.381326402371	874.053200227103	867.307702699029	798.04426899098	819.325505243808	974.607627495437	869.777441731027	980.916274832217	961.897005053787	995.982275473608	1023.36518198274	1008.55367920189	838.295722959455	1083.21621339355	879.550496163341	871.752986066088	1150.09685084128	904.512837503978	968.013224483999	1066.41055853097	979.858377024658	1123.71580016512	872.80478423965	1103.90645967567	1152.35800204205	856.768391579178	1022.95710095283	1115.73903390006	812.667403654119	1580.06541293209	991.384167129221
	ENSG00000284989	0	0	0	0	0	0	0	0	0	0	0	0	0	0	0	0	0	0	0	0	0	0	0	0	0	0	0	0	0	0	0	0	0	0	0	0	0	0	0.491134528044194	0.642713390456296	0.471352032312412	0	0	0	0	0	0	0.427136651068169
CTNNBIP1	ENSG00000178585	331.73419421253	229.215581373445	217.309264241881	487.883784849546	331.811457117204	203.433305603521	302.942256715467	162.196160898419	244.726862947204	361.303281098806	172.972956807087	220.580008346697	130.1199093688	216.394565275211	122.047314680148	176.513299568498	176.998247962405	331.386022770628	155.270927784855	279.111982078089	164.254433742426	165.33804577729	169.227324410571	187.953204475297	216.788936013247	242.547305153649	277.043345591509	226.880191990194	134.562644120728	211.964507896592	209.812149441092	277.450983995357	179.759283623117	198.465817423462	201.619425946694	195.598548452437	183.018301127581	179.772403849282	153.725107277833	301.432580124003	196.553797474276	186.261302698854	151.874165751993	182.985860730787	237.587770198432	203.629645562535	91.7087543177031	174.271753635813
	ENSG00000231630	0	0	0	0	0	0	0	0	0	0	0	0	0	0	0	0	0	0	0	0	0	0	0	0	0	0	0	0	0	0	0	0	0	0	0	0	0	0	0	0	0	0	0	0	0	0	0	0
CLSPN	ENSG00000092853	6.1813825008546	0	0	3.89787311464351	2.24703018363795	6.1336675056338	2.49335190712318	5.69109336485679	2.16572445086021	2.52659637132032	0	1.90565881940991	1.58682816303415	3.2297696309733	3.25459505813727	2.96305299035848	0	2.26976727925087	8.72308583060981	1.87323477904758	4.64557994423024	5.15530654984868	3.98703120339042	2.25769614985341	4.2928502180841	2.07305389020213	0	2.62289239295022	3.10870794998382	1.59371810448566	17.0777330940424	5.2931825245537	19.0894814467027	5.52689618141286	0	0	5.98099023292749	3.95104184284136	12.2783632011049	4.49899373319407	6.12757642006136	3.21140177066989	4.95241844843456	5.8790637985795	3.35813102753968	11.1070715761383	0.47764976207137	5.5527764638862
	ENSG00000255811	1.37364055574547	2.41279559340468	8.04849126821782	0	0.74901006121265	0	0.623337976780796	2.8455466824284	0	5.05319274264064	0	1.42924411455743	3.1736563260683	0.461395661567615	0	4.65622612770618	2.03446262025753	0	1.74461716612196	1.87323477904758	3.65009852760947	3.68236182132048	0	0.564424037463353	0	8.29221556080851	0	3.49718985726696	4.88511249283172	1.59371810448566	0	0.882197087425617	0	4.01956085920936	3.69943900819623	5.98771066691134	1.1961980465855	0	1.47340358413258	3.85628034273778	0.942704064624825	2.14093451377993	1.65080614947819	1.46976594964488	0	7.4047143840922	0	4.27136651068169
SLC25A3P1	ENSG00000236253	0	0	0	0	0	0	0	0	0	0	0	0	0	0	0	0	0	0	0	0	0	0	0	0	0	0	0	0	0	0	0	0	0	0	0	0	0	0	0	0	0	0	0	0	0	1.85117859602305	0	0
OXCT2	ENSG00000198754	0.686820277872733	7.23838678021405	8.04849126821782	1.94893655732175	0.74901006121265	2.55569479401408	0.623337976780796	2.8455466824284	8.66289780344085	12.6329818566016	17.6904160370884	3.81131763881982	12.6946253042732	2.76837396940569	13.0183802325491	8.46586568673851	8.13785048103012	2.26976727925087	6.97846866448785	18.7323477904758	13.6049126938171	9.20590455330121	7.97406240678084	5.07981633717018	2.14642510904205	8.29221556080851	0	11.803015768276	4.44101135711975	14.3434629403709	0	3.52878834970247	3.18158024111711	4.01956085920936	11.0983170245887	0	5.98099023292749	5.92656276426204	13.2606322571933	2.57085356182518	14.1405609693724	4.81710265600484	3.30161229895637	12.4930105719814	9.23486032573411	3.7023571920461	0	5.12563981281803
GNL2	ENSG00000134697	416.899908668749	395.698477318368	364.194229886856	435.912143320966	432.178805319699	441.11292144683	487.450297842582	475.206295965542	391.996125605698	525.532045234626	397.05155994354	373.03271389949	442.725057486528	376.498859839174	476.79817601711	341.597680459899	445.547313836399	426.716248499164	584.446750650857	307.210503763803	382.264863982374	472.447021675418	403.576158476519	365.182352238789	463.627823553083	456.071855844468	565.534763314899	403.488279782175	483.626136790341	508.396075330924	524.53037360273	362.583002931929	359.518567246233	350.706684966016	436.533802967155	427.123360906342	401.922543652727	355.593765855723	349.196649439422	374.701906636021	434.586573792044	481.175031972039	414.352343519024	465.180923062603	451.248856825644	396.152219548933	267.961516522039	480.955869102759
GJA4	ENSG00000187513	82.418433344728	74.7966633955452	76.4606670480693	109.140447210018	72.6539759376271	86.382484037676	56.7237558870524	119.512960661993	127.777742600753	126.329818566016	123.832912259619	83.3725733491836	61.8862983583318	71.5163275429803	37.4278431685786	76.6160844649835	75.2751169495287	86.2511566115332	59.3169836481467	95.5349737314265	60.0607121361195	75.1201811549379	104.991821689281	78.4549412074061	72.9784537074297	66.3377244864681	107.611878039677	66.0094585559139	59.0654510496926	100.404240582596	60.9919039072942	73.2223582563262	66.8131850634593	47.7322852031111	49.9424266106491	101.791081337493	61.0061003758604	88.8984414639306	39.7818967715798	70.0557595597363	69.2887487499246	50.8471947022733	102.349981267647	44.0929784893463	96.9660334202082	109.21953716536	87.8875562211321	79.8745537497476
P3R3URF-PIK3R3	ENSG00000278139	0	0	0	0	0	0	0	0	0	0	0	0	0	0	0	0	0	0	0	0	0	0	0	0	0	0	0	0	0	0	0	0	0	0	0	0	0	0	0	0	0	0	0	0	0	0	0	0
TUBAP8	ENSG00000238145	61.1270047306733	16.8895691538328	68.4121757798514	25.3361752451828	41.9445634279084	29.1349206517605	36.776940630067	42.683200236426	51.9773868206451	15.1595782279219	51.1056463293666	50.4999587143627	15.8682816303415	32.7590919713007	30.918653052304	27.0907701975632	6.10338786077259	86.2511566115332	43.6154291530491	99.2814432895217	32.5190596096117	51.5530654984868	44.300346704338	36.1231383976546	40.782077071799	49.753293364851	66.3988183649072	45.9006168766288	35.528090856958	14.3434629403709	78.0696370013366	28.6714053413326	27.0434320494954	31.1515966588725	40.6938290901585	23.9508426676453	70.5756847485444	47.4125021140963	7.36701792066292	30.8502427419022	43.3643869727419	5.35233628444982	70.984664427562	18.3720743705609	35.2603757891666	24.0653217482996	0	26.0553357151583
	ENSG00000225142	0	0	0	0	0	0	0	0	0	0	0	0	0	0	0	0	0	0	0	0	0	0	0	0.564424037463353	0	0	0	0	0	0	0	0	0	0	0	0	0	0	0.982269056088389	0	0	0	0	0.734882974822438	0.41976637844246	0	0	0
LINC02812	ENSG00000230138	1.37364055574547	0	0	0	0	0	0	2.8455466824284	0	2.52659637132032	1.96560178189871	0	0	0.461395661567615	0	2.53975970602155	0	6.80930183775262	0	0	1.65913569436794	1.84118091066024	0	2.82212018731677	0	0	0	1.31144619647511	5.3292136285437	0	0	0.441098543712809	0	0.50244510740117	0	1.99590355563711	0	0	2.94680716826517	0	0.471352032312412	1.07046725688996	6.60322459791274	1.46976594964488	0	0	0	1.28140995320451
RPS3AP11	ENSG00000230116	0	0	2.01212281705445	0	0	0	1.24667595356159	0	0	0	0	0.476414704852478	0	0	0	0.846586568673851	0	0	0	0	0	0.368236182132048	0.44300346704338	1.69327211239006	0	0	0	0	0	0	0	0	0	0.50244510740117	0	0	0.598099023292749	0	0	0	0.471352032312412	1.60570088533495	0	0.734882974822438	0	0	0.47764976207137	0
	ENSG00000223390	4.80774194510913	2.41279559340468	0	0	6.74109055091385	3.0668337528169	0.623337976780796	2.8455466824284	6.49717335258064	5.05319274264064	1.96560178189871	3.33490293396735	6.3473126521366	2.30697830783807	3.25459505813727	5.50281269638003	0	2.26976727925087	3.48923433224392	1.87323477904758	0.995481416620765	3.68236182132048	2.2150173352169	2.25769614985341	2.14642510904205	0	2.28961442637611	1.74859492863348	2.22050567855987	0	0	1.76439417485123	0	1.50733532220351	0	0	4.78479218634199	0	0.491134528044194	13.4969811995822	2.35676016156206	2.14093451377993	4.95241844843456	5.14418082375707	0.41976637844246	0	0	2.13568325534085
LINC02793	ENSG00000285823	0	0	0	0	0	0	0	0	0	0	0	0	0	0	0	0	0	0	0	0	0.663654277747177	0	0	0	0	0	0	0	0	0	0	0	0	0	0	0	0	0	0.491134528044194	0	0	0.535233628444982	0	0	0	0	0	0
	ENSG00000284720	0	0	0	0	0	0	0	0	0	0	0	0	0	0	0	0	0	0	0	0	0	0	0	0	0	0	0	0	0	0	0	0	0	0	0	0	0	0	0	0	0	0	0	0	0	0	0	0
	ENSG00000225028	0	0	2.01212281705445	2.59858207642901	0	1.02227791760563	0	5.69109336485679	0	5.05319274264064	11.7936106913923	0	3.1736563260683	0.92279132313523	3.25459505813727	0	0	0	0	3.74646955809516	3.98192566648306	5.15530654984868	3.54402773634704	5.07981633717018	2.14642510904205	0	0	0.87429746431674	3.99691022140777	1.59371810448566	0	5.2931825245537	3.18158024111711	1.50733532220351	0	0	1.1961980465855	3.95104184284136	3.43794169630936	0.642713390456296	3.29946422618689	0.535233628444982	4.95241844843456	1.46976594964488	9.23486032573411	0	0	3.84422985961352
	ENSG00000286640	0	0	0	0	10.4861408569771	0	0	5.69109336485679	0	0	7.86240712759486	0.952829409704956	1.58682816303415	0	0	0.846586568673851	0	0	0	0	5.30923422197742	6.99648746050892	0	2.25769614985341	0	6.21916167060638	6.86884327912833	0	0.888202271423949	0	0	0	3.18158024111711	6.02934128881403	1.84971950409811	0	1.1961980465855	1.97552092142068	6.38474886457453	0	1.88540812924965	0	6.60322459791274	0.734882974822438	5.45696291975197	1.85117859602305	27.7036862001395	8.54273302136338
FCF1P6	ENSG00000225671	0	0	0	0	0	0	0	0	2.16572445086021	0	0	0	0	0	0	0	0	0	0	0	1.65913569436794	0.368236182132048	0	0	0	0	0	0	0	0	0	0	0	0	0	0	0	0	0.491134528044194	0	0.471352032312412	0	0	0	0	0	0	0.427136651068169
MORN1	ENSG00000116151	63.1874655642915	55.4942986483077	54.3273160604703	72.1106526209049	52.4307042848855	55.2030075507042	41.7636444443133	71.1386670607099	75.8003557801074	90.9574693675315	96.314487313037	49.0707145998052	66.6467828474343	52.5991054187081	60.2100085755394	68.9968053469188	65.102803848241	49.9348801435192	41.8708119869271	61.8167477085701	65.0381192192233	88.0084475295596	64.2355027212901	82.4059094696496	90.1498545797661	39.3880239138404	54.9507462330266	55.9550377162713	69.2797771710681	39.8429526121414	34.1554661880848	67.4880771880597	65.2223949429007	62.303193317745	61.0407436352378	65.8648173360247	47.8479218634199	45.4369811926757	58.9361433653033	68.1276193883674	50.9060194897405	52.9881292160532	67.6830521286056	52.9115741872155	57.507993846617	42.5771077085301	90.275805031489	66.2061809155662
TUBBP10	ENSG00000226147	0	2.41279559340468	4.02424563410891	0	2.24703018363795	0	0.623337976780796	0	0	0	0	0.476414704852478	0	0.92279132313523	0	0	0	0	0	1.87323477904758	1.32730855549435	0.368236182132048	0	1.69327211239006	2.14642510904205	0	2.28961442637611	0.43714873215837	0.444101135711975	0	2.43967615629177	0.882197087425617	1.59079012055855	0	0	0	2.99049511646374	0	0	2.57085356182518	0.471352032312412	1.60570088533495	0	0	0.41976637844246	0	0	0
PRKCZ-AS1	ENSG00000182873	0	0	2.01212281705445	0.649645519107251	0.74901006121265	0	1.87001393034239	0	2.16572445086021	2.52659637132032	7.86240712759486	2.85848822911487	3.1736563260683	0.92279132313523	4.8818925872059	3.80963955903233	10.1723131012877	0	3.48923433224392	5.61970433714274	8.6275056107133	10.3106130996974	6.20204853860732	12.4173288241938	8.5857004361682	0	0	1.31144619647511	5.77331476425567	3.18743620897131	4.87935231258354	2.64659126227685	4.77237036167566	2.00978042960468	7.39887801639246	5.98771066691134	2.392396093171	5.92656276426204	3.92907622435356	2.57085356182518	1.41405609693724	4.81710265600484	6.60322459791274	2.93953189928975	5.45696291975197	9.25589298011525	0	5.12563981281803
	ENSG00000286518	0.686820277872733	2.41279559340468	4.02424563410891	0	0	0	0	0	0	0	0	0	3.1736563260683	0.461395661567615	6.50919011627453	2.11646642168463	0	6.80930183775262	1.74461716612196	7.49293911619032	0.663654277747177	1.47294472852819	0	3.38654422478012	4.2928502180841	4.14610778040425	0	1.31144619647511	0.888202271423949	6.37487241794263	0	0	0	0	0	1.99590355563711	0	1.97552092142068	0.982269056088389	0	0.471352032312412	0.535233628444982	14.8572553453037	0	3.77789740598214	0	0	1.70854660427268
	ENSG00000178715	8.92866361234553	28.9535471208562	2.01212281705445	28.5844028407191	12.7331710406151	10.2227791760563	2.49335190712318	2.8455466824284	23.8229689594623	20.2127709705626	5.89680534569614	17.6273440795417	12.6946253042732	28.6065310171921	13.0183802325491	30.9004097565956	22.3790888228328	13.6186036755052	0	5.61970433714274	13.6049126938171	2.20941709279229	8.41706587382422	1.69327211239006	4.2928502180841	4.14610778040425	11.4480721318806	3.49718985726696	23.9814613284466	11.1560267313996	4.87935231258354	27.3481097101941	1.59079012055855	1.00489021480234	18.4971950409811	1.99590355563711	25.7182580015882	7.90208368568272	6.38474886457453	15.4251213709511	19.7967853571213	11.2399061973446	8.25403074739093	9.55347867269169	2.0988318922123	22.2141431522766	281.335709860037	17.0854660427268
	ENSG00000284641	0	0	0	0	0	0	0	0	0	0	0	0	0	0	0	0	0	4.53953455850175	0	0	1.99096283324153	0	0	0	0	0	0	0.87429746431674	0	0	0	0	0	1.50733532220351	0	0	0	0	0.982269056088389	0	0	0	0	0	0	0	0	0
TTC22	ENSG00000006555	1.37364055574547	2.41279559340468	0	3.89787311464351	0.74901006121265	0.511138958802816	1.87001393034239	2.8455466824284	0	2.52659637132032	1.96560178189871	2.85848822911487	1.58682816303415	0.461395661567615	0	0.846586568673851	0	2.26976727925087	1.74461716612196	0	1.99096283324153	0.368236182132048	1.77201386817352	1.12884807492671	2.14642510904205	4.14610778040425	0	0.87429746431674	1.33230340713592	0	0	0.882197087425617	1.59079012055855	0	0	0	2.392396093171	0	2.45567264022097	0.642713390456296	0.471352032312412	0	4.95241844843456	0.734882974822438	0.41976637844246	0	0	0.427136651068169
	ENSG00000236111	2.74728111149093	0	0	2.59858207642901	2.9960402448506	6.1336675056338	7.48005572136955	0	0	0	0	2.85848822911487	0	6.45953926194661	0	1.26987985301078	2.03446262025753	2.26976727925087	0	1.87323477904758	7.96385133296612	2.94588945705639	1.77201386817352	0.564424037463353	2.14642510904205	0	2.28961442637611	0.43714873215837	1.33230340713592	1.59371810448566	2.43967615629177	1.32329563113843	0	6.5317863962152	0	0	5.98099023292749	1.97552092142068	0.491134528044194	12.2115544186696	8.95568861393584	2.67616814222491	1.65080614947819	3.67441487411219	5.45696291975197	0	1.43294928621411	4.27136651068169
TIE1	ENSG00000066056	640.80331925526	388.460090538154	241.454738046534	854.933503145143	493.597630339137	290.838067558802	284.865455388824	361.384428668406	409.32192121258	310.771353672399	528.746879330754	416.862866745918	242.784708944225	312.826258542843	192.021108430099	458.849920221227	374.341122127386	315.497651815872	251.224871921563	275.365512519994	349.745804372762	375.969141956821	420.853293691211	390.58143392464	341.281592337686	480.948502526893	435.026741011461	395.182453871166	250.028939405842	328.305929524045	265.924701035803	423.013503420584	394.515949898522	234.139420048945	253.411572061442	323.336376013212	287.685630203812	244.964594256164	121.310228426916	399.767728863816	235.204664123894	251.024571740697	422.606374266415	177.84167990703	297.614362315704	283.230325191527	143.772578383482	229.799518274675
MYCBP	ENSG00000214114	96.1548389021827	123.052575263639	118.715246206213	96.1475368278732	104.112398508558	127.273600741901	125.914271309721	110.976320614708	108.286222543011	96.0106621101721	102.211292658733	106.716893886955	130.1199093688	126.422411269526	120.420017151079	121.061879320361	124.102219835709	83.9813893322823	163.994013615464	91.7885041733314	107.180165856169	151.713307038404	104.991821689281	95.3876623313067	178.15328405049	111.944910070915	98.4534203341727	99.23276219995	119.907306642233	184.871300120336	136.621864752339	116.008916996469	128.853999765243	145.206636038938	140.578682311457	75.8443351142103	127.395091961356	94.8250042281927	154.216241805877	87.4090211020563	103.226095076418	142.372145166365	102.349981267647	152.855658763067	140.621736778224	122.177787337521	283.246308908323	163.166200708041
MICOS10	ENSG00000173436	309.755945320603	221.977194593231	247.491106497698	232.573095840396	336.30551748448	373.642578884859	335.979169484849	290.245761607697	324.858667629032	381.516052069368	241.769019173542	199.617761333188	182.485238748927	194.247573519966	224.567059011471	157.041808488999	242.101051810646	211.088356970331	207.609442768514	146.112312765711	147.331249659873	187.432216705213	175.872376416222	201.499381374417	184.592559377616	284.008382957691	350.311007235545	195.405483274791	182.525566777622	231.08912515042	163.458302471549	239.516509236055	189.304024346468	134.655288783513	116.532328758181	203.582162674985	188.999291360509	264.719803470371	151.760569165656	287.292885533964	238.032776317768	177.162331015289	226.160442478511	191.069573453834	159.091457429692	220.290252926743	319.070041063675	179.397393448631
DLGAP3	ENSG00000116544	0	0	0	2.59858207642901	0	0	1.87001393034239	0	6.49717335258064	0	0	0	0	2.30697830783807	0	0.423293284336925	0	2.26976727925087	0	0	5.30923422197742	2.57765327492434	0	1.69327211239006	0	0	0	1.31144619647511	0	3.18743620897131	0	5.73428106826651	3.18158024111711	0	0	3.99180711127422	1.79429706987825	0	2.94680716826517	1.28542678091259	1.41405609693724	1.07046725688996	0	0	1.25929913532738	0	0	0.854273302136338
GOT2P1	ENSG00000231900	0.686820277872733	0	0	0	0	0.511138958802816	0	0	0	0	0	0	1.58682816303415	0	0	0.846586568673851	0	0	3.48923433224392	0	1.32730855549435	0.368236182132048	0	0.564424037463353	0	0	0	1.31144619647511	0	0	0	2.64659126227685	0	1.00489021480234	1.84971950409811	0	2.392396093171	0	0	0	0.471352032312412	1.07046725688996	0	2.20464892446731	0	1.85117859602305	0	2.13568325534085
	ENSG00000236723	1.37364055574547	0	2.01212281705445	1.2992910382145	2.24703018363795	2.04455583521126	3.11668988390398	0	2.16572445086021	5.05319274264064	1.96560178189871	5.24056175337726	0	3.69116529254092	3.25459505813727	1.6931731373477	2.03446262025753	0	0	0	3.31827138873588	2.57765327492434	2.2150173352169	2.25769614985341	0	14.5113772314149	2.28961442637611	0.87429746431674	1.33230340713592	1.59371810448566	4.87935231258354	3.08768980598966	7.95395060279277	2.00978042960468	5.54915851229434	0	0	0	1.47340358413258	4.49899373319407	2.82811219387447	0.535233628444982	0	5.14418082375707	3.35813102753968	1.85117859602305	0	2.98995655747718
FOXO6	ENSG00000204060	23.3518894476729	36.1919339010703	30.1818422558168	57.8184512005454	20.9722817139542	8.17822334084506	14.9601114427391	45.5287469188544	30.320142312043	17.6861745992422	25.5528231646833	29.0612969960012	49.1916730540586	12.9190785238932	17.900272819755	19.8947843638355	34.585864544378	22.6976727925087	48.8492806514149	43.0843999180943	50.1058979699119	95.7414073543326	38.5413016327741	64.9087643082856	38.6356519627569	20.7305389020213	20.606529837385	25.3546264651855	34.1957874498221	17.5308991493422	19.5174092503342	36.6111791281631	28.634222170054	32.658931981076	36.9943900819623	89.8156600036701	34.6897433509794	21.7307301356275	59.4272778933475	26.9939623991644	18.8540812924965	50.8471947022733	24.7620922421728	20.5767232950283	34.0010766538392	37.023571920461	40.6002297760665	41.4322551536124
TMA16P2	ENSG00000232467	6.86820277872734	2.41279559340468	4.02424563410891	5.84680967196526	11.2351509181898	11.7561960524648	4.36336583746557	8.53664004728519	8.66289780344085	7.57978911396096	11.7936106913923	3.33490293396735	6.3473126521366	3.2297696309733	3.25459505813727	6.77269254939081	2.03446262025753	2.26976727925087	3.48923433224392	1.87323477904758	6.96836991634536	5.15530654984868	3.54402773634704	6.77308844956024	2.14642510904205	2.07305389020213	6.86884327912833	6.99437971453392	8.8820227142395	1.59371810448566	4.87935231258354	8.82197087425617	1.59079012055855	4.52200596661053	1.84971950409811	5.98771066691134	6.57908925622024	13.8286464499448	3.92907622435356	7.71256068547555	10.3697447108731	3.21140177066989	8.25403074739093	9.55347867269169	1.67906551376984	3.7023571920461	0	4.27136651068169
AGBL4	ENSG00000186094	1.37364055574547	2.41279559340468	4.02424563410891	1.2992910382145	1.4980201224253	0	0	2.8455466824284	0	2.52659637132032	0	0.476414704852478	3.1736563260683	6.45953926194661	4.8818925872059	6.34939926505388	4.06892524051506	6.80930183775262	13.9569373289757	18.7323477904758	32.1872324707381	16.2023920138101	1.32901040113014	11.2884807492671	2.14642510904205	0	0	3.49718985726696	14.6553374784952	1.59371810448566	4.87935231258354	2.20549271856404	3.18158024111711	7.03423150361637	9.24859752049057	0	4.18669316304924	0	8.8404215047955	1.92814017136889	5.18487235543654	8.02850442667473	3.30161229895637	8.08371272304682	21.8278516790079	20.3629645562535	153.32557362491	10.2512796256361
RIMS3	ENSG00000117016	13.7364055574547	31.3663427142609	20.1212281705445	22.7375931687538	23.9683219588048	16.3564466816901	23.6868431176702	25.6099201418556	15.1600711560215	25.2659637132032	13.759212473291	19.0565881940991	30.1497350976488	34.6046746175711	22.7821654069609	17.3550246578139	22.3790888228328	6.80930183775262	34.8923433224392	41.2111651390467	50.4377251087854	39.7695076702612	34.1112669623403	50.7981633717018	21.4642510904205	29.0227544628298	45.7922885275222	19.6716929471266	22.6491579213107	15.9371810448566	0	30.4357995161838	42.951333255081	43.2102792365006	40.6938290901585	17.963132000734	26.9144560481737	9.8776046071034	36.3439550752704	31.4929561323585	23.5676016156206	32.1140177066989	42.9209598864328	20.5767232950283	48.2731335208829	25.9165003443227	121.323039566128	31.6081121790445
	ENSG00000270241	0	0	0	0	0	0	0	0	0	0	0	0	0	0	0	0	0	0	0	0	0	0.368236182132048	0	0	0	0	0	0	0	0	0	0	0	0	0	0	0	0	1.47340358413258	0	0	0	0	0	0	0	0	0
ECHDC2	ENSG00000121310	690.254379262097	1015.78694482337	780.703653017128	812.056898884064	578.984777317379	801.977026361619	561.004179102716	512.198402837112	844.632535835483	651.861863800642	1057.49375866151	898.041718646921	925.120819048909	927.405279750906	1296.9561306677	852.089381370231	897.198015533571	905.637144421099	861.840880064249	841.082415792363	912.524631902368	847.679691267976	952.457454143268	1000.72381842253	785.59158990939	750.44550825317	908.976927271316	1005.44208396425	818.034291981457	666.174167675004	924.637263234581	886.166974319033	760.397677626989	866.717810267017	1111.68142196297	856.242625368321	876.81316814717	772.428680275486	680.712455869254	928.078135818892	606.158713553762	548.079235527662	959.118372846826	765.013176790158	695.133122700713	818.220939442188	1078.05551299508	886.735687617519
RAB3B	ENSG00000169213	2.74728111149093	2.41279559340468	0	0.649645519107251	1.4980201224253	2.04455583521126	1.24667595356159	0	2.16572445086021	0	3.93120356379743	1.90565881940991	6.3473126521366	0.461395661567615	6.50919011627453	3.80963955903233	4.06892524051506	4.53953455850175	3.48923433224392	0	3.98192566648306	4.41883418558458	1.77201386817352	6.20866441209688	0	2.07305389020213	0	1.31144619647511	5.3292136285437	1.59371810448566	0	0.882197087425617	4.77237036167566	2.00978042960468	3.69943900819623	0	0.598099023292749	0	4.91134528044194	0	2.35676016156206	3.21140177066989	3.30161229895637	0.734882974822438	2.0988318922123	3.7023571920461	0.955299524142741	3.41709320854535
	ENSG00000229846	0	0	0	0	0	0	0	0	0	0	0	0	0	0.461395661567615	0	0.423293284336925	2.03446262025753	0	1.74461716612196	3.74646955809516	0.663654277747177	1.47294472852819	0	0	0	0	0	1.31144619647511	2.66460681427185	0	0	0	0	0.50244510740117	0	0	1.1961980465855	0	0	0	0	0	0	2.20464892446731	0.41976637844246	0	0	0
SMIM12	ENSG00000163866	388.053456998094	330.552996296442	352.121492984529	337.166024416663	337.054527545693	341.440824480281	354.055970811492	301.62794833741	420.150543466881	353.723491984845	261.425036992529	291.565799369716	291.976381998283	307.750906265599	328.714100871864	233.657892953983	282.790304215797	424.446481219913	359.391136221124	294.09786031047	270.107291043101	287.59245824513	309.659423463323	280.518746619287	240.39961221271	327.542514651936	329.70447739816	288.518163224524	318.864615441198	345.836828673388	383.029156537808	287.596250500751	332.475135196738	278.857034607649	297.804840159796	321.340472457575	251.201589782955	306.205742820206	250.969743830583	352.20693797005	288.467443775196	337.197185920339	354.92332213781	307.915966450602	319.861980373154	310.998004131872	638.617731889422	278.065959845378
	ENSG00000225779	0	2.41279559340468	10.0606140852723	1.2992910382145	1.4980201224253	8.17822334084506	2.49335190712318	2.8455466824284	8.66289780344085	2.52659637132032	3.93120356379743	2.85848822911487	3.1736563260683	6.45953926194661	14.6456777616177	1.6931731373477	10.1723131012877	4.53953455850175	1.74461716612196	18.7323477904758	6.30471563859818	3.68236182132048	5.31604160452056	2.82212018731677	0	0	2.28961442637611	4.80863605374207	4.44101135711975	7.96859052242828	7.31902846887531	5.73428106826651	0	3.01467064440702	16.647475536883	0	6.57908925622024	0	7.36701792066292	5.14170712365037	6.59892845237377	3.74663539911488	0	4.40929784893463	6.29649567663689	3.7023571920461	0	4.27136651068169
MYCL-AS1	ENSG00000236546	0	0	0	0	0.74901006121265	0	0	0	0	0	0	0	0	0	0	0.846586568673851	0	0	0	0	0.995481416620765	0	0	0.564424037463353	0	0	0	0	0.444101135711975	0	0	0.882197087425617	0	1.50733532220351	0	0	0	0	2.45567264022097	0	0	0	3.30161229895637	0	0	0	0	0
	ENSG00000233114	9.61548389021827	0	14.0848597193812	10.394328305716	9.73713079576445	4.08911167042253	6.85671774458875	2.8455466824284	2.16572445086021	7.57978911396096	7.86240712759486	8.09904998249212	15.8682816303415	2.76837396940569	8.13648764534317	7.19598583372773	12.2067757215452	15.8883709547561	3.48923433224392	9.3661738952379	6.96836991634536	8.83766837116916	5.75904507156394	10.1596326743404	0	4.14610778040425	13.7376865582567	10.0544208396425	8.8820227142395	7.96859052242828	7.31902846887531	6.61647815569213	3.18158024111711	6.02934128881403	0	9.97951777818556	7.77528730280574	1.97552092142068	6.87588339261872	6.42713390456296	7.5416325169986	7.49327079822975	24.7620922421728	8.81859569786926	4.61743016286706	3.7023571920461	82.6334088383471	5.5527764638862
RRAGC-DT	ENSG00000228436	17.1705069468183	21.7151603406422	10.0606140852723	6.49645519107251	12.7331710406151	10.7339181348591	14.9601114427391	17.0732800945704	12.9943467051613	17.6861745992422	5.89680534569614	7.62263527763965	14.2814534673073	11.996287200758	9.7637851744118	19.0481977951616	8.13785048103012	15.8883709547561	24.4246403257075	9.3661738952379	12.9412584160699	16.5706281959422	12.847100544258	15.2394490115105	10.7321255452103	29.0227544628298	0	16.6116518220181	17.764045428479	6.37487241794263	17.0777330940424	19.4083359233636	15.9079012055855	15.0733532220351	12.9480365286868	19.9590355563711	6.57908925622024	5.92656276426204	15.22517036937	12.2115544186696	7.07028048468619	11.2399061973446	16.5080614947819	13.2278935468039	14.6918232454861	9.25589298011525	9.55299524142741	18.3668759959313
	ENSG00000284601	0.686820277872733	0	0	0	0	0	0	0	0	0	0	0	0	0	1.62729752906863	0.423293284336925	0	0	0	0	0.331827138873588	0	0	0	0	0	0	0	0	0	0	0	0	0	0	0	0	0	2.45567264022097	0	0.471352032312412	1.07046725688996	0	1.46976594964488	0	0	0.47764976207137	0.427136651068169
TNFRSF9	ENSG00000049249	4.80774194510913	0	6.03636845116336	5.19716415285801	0.74901006121265	4.60025062922535	1.87001393034239	0	4.33144890172042	7.57978911396096	0	5.71697645822973	6.3473126521366	3.69116529254092	16.2729752906863	7.61927911806466	2.03446262025753	6.80930183775262	5.23385149836589	3.74646955809516	7.30019705521895	7.73295982477302	6.6450520056507	5.64424037463353	25.7571013085046	2.07305389020213	2.28961442637611	1.31144619647511	6.66151703567962	14.3434629403709	2.43967615629177	10.5863650491074	6.36316048223422	6.5317863962152	1.84971950409811	11.9754213338227	3.58859413975649	0	5.40247980848614	4.49899373319407	8.01298454931101	5.8875699128948	1.65080614947819	14.6976594964488	7.55579481196427	9.25589298011525	0	5.12563981281803
	ENSG00000284719	1.37364055574547	2.41279559340468	0	1.94893655732175	0.74901006121265	0	0	2.8455466824284	0	2.52659637132032	0	1.42924411455743	1.58682816303415	1.84558264627046	0	1.26987985301078	0	0	0	0	3.31827138873588	0.368236182132048	1.77201386817352	1.12884807492671	6.43927532712615	0	0	2.62289239295022	1.7764045428479	1.59371810448566	0	1.32329563113843	0	0.50244510740117	0	0	0	0	3.43794169630936	0.642713390456296	1.41405609693724	1.07046725688996	0	1.46976594964488	0.839532756884919	1.85117859602305	0	0.427136651068169
MRPS6P2	ENSG00000237130	5.49456222298187	9.65118237361874	2.01212281705445	8.44539174839427	13.4821811018277	11.7561960524648	19.9468152569855	8.53664004728519	10.8286222543011	5.05319274264064	7.86240712759486	3.33490293396735	14.2814534673073	15.2260568317313	8.13648764534317	13.9686783831185	22.3790888228328	20.4279055132579	8.72308583060981	13.1126434533331	9.62298702733406	9.20590455330121	17.2771352146918	9.595208636877	0	8.29221556080851	2.28961442637611	11.3658670361176	13.3230340713592	6.37487241794263	7.31902846887531	3.96988689341528	11.1355308439099	12.5611276850292	14.7977560327849	13.9713248894598	11.3638814425622	9.8776046071034	3.92907622435356	11.5688410282133	16.025969098622	6.42280354133979	14.8572553453037	13.2278935468039	7.13602843352181	0	0	6.83418641709071
CTPS1	ENSG00000171793	120.193548627728	137.529348824067	126.763737474431	129.279458302343	163.284193344358	179.409774539789	147.107762520268	156.505067533562	153.766436011075	176.861745992422	135.626522951011	182.466831958499	201.527176705337	115.348915391904	281.522472528874	132.067504713121	101.723131012877	106.679062124791	211.098677100757	144.239077986664	196.109839074291	202.529900172627	108.535849425628	169.327211239006	118.053380997313	163.771257325968	164.85223869908	135.516106969095	177.196353149078	245.432588090791	207.3724732848	138.504942725822	179.759283623117	132.645508353909	125.780926278672	141.709152450235	141.749468520381	242.989073334744	193.507004049413	166.462768128181	181.470532440279	173.950929244619	241.017697823815	178.576562881852	177.141411702718	153.647823469913	351.550224884529	190.502946376403
MYCL	ENSG00000116990	9.61548389021827	7.23838678021405	8.04849126821782	12.3432648630378	11.2351509181898	9.20050125845069	13.7134354891775	0	15.1600711560215	12.6329818566016	3.93120356379743	11.9103676213119	11.107797141239	16.6102438164341	14.6456777616177	28.7839433349109	6.10338786077259	9.0790691170035	22.6800231595855	9.3661738952379	20.2414554712889	20.9894623815268	11.5180901431279	14.1106009365838	38.6356519627569	4.14610778040425	13.7376865582567	9.18012337532577	18.208146564191	9.56230862691394	14.6380569377506	12.7918577676715	19.0894814467027	5.52689618141286	11.0983170245887	19.9590355563711	14.9524755823187	27.6572928998895	59.4272778933475	11.5688410282133	17.4400251955593	48.1710265600484	11.5556430463473	18.3720743705609	11.3336922179464	16.6606073642074	0	17.9397393448631
TMEM61	ENSG00000143001	4.80774194510913	4.82559118680937	0	0	0	0.511138958802816	0	0	0	0	0	0	1.58682816303415	0.461395661567615	0	0	0	0	0	0	0	0	0.886006934086761	0	0	0	0	2.62289239295022	0	0	4.87935231258354	0.441098543712809	0	0	0	0	0.598099023292749	0	0	0	1.88540812924965	0	0	0	0	0	0	0.854273302136338
RPL23AP19	ENSG00000229716	0	0	0	0	0.74901006121265	0	0	0	0	0	0	0	0	0	0	0	0	0	0	0	1.65913569436794	0.736472364264097	0	1.12884807492671	0	0	0	0	0.444101135711975	1.59371810448566	0	0	3.18158024111711	0.50244510740117	0	0	0	0	0.491134528044194	0	0.471352032312412	0	0	1.46976594964488	0	0	0.47764976207137	0
TMSB4XP1	ENSG00000236876	24.7255300034184	0	0	2.59858207642901	8.9881207345518	31.1794764869718	17.4534633498623	0	2.16572445086021	5.05319274264064	1.96560178189871	7.14622057278717	0	18.9172221242722	0	19.8947843638355	0	0	0	1.87323477904758	23.2278997211512	14.3612111031499	2.2150173352169	8.4663605619503	0	0	0	3.49718985726696	0.888202271423949	0	4.87935231258354	2.64659126227685	4.77237036167566	14.0684630072327	3.69943900819623	0	12.5600794891477	3.95104184284136	9.33155603283969	16.0678347614074	19.3254333248089	14.4513079680145	0	5.8790637985795	26.445281841875	5.55353578806915	1.91059904828548	15.3769194384541
LINC02794	ENSG00000226133	0	0	0	0	0	7.15594542323943	0	0	0	0	0	0.476414704852478	0	0	1.62729752906863	0.423293284336925	0	0	1.74461716612196	0	2.65461711098871	0.736472364264097	1.32901040113014	0	6.43927532712615	0	0	1.31144619647511	0.888202271423949	0	0	0	0	1.50733532220351	1.84971950409811	1.99590355563711	0.598099023292749	0	0.491134528044194	0	2.35676016156206	1.07046725688996	1.65080614947819	3.67441487411219	0.41976637844246	0	0	2.98995655747718
	ENSG00000227416	0	0	0	0	0	0	0	0	0	0	0	0	0	0	0	0	0	0	0	0	0.331827138873588	0	0	0	0	0	0	0	0	0	0	0	0	0	0	0	0	0	0	0	0	0	0	0	0	0	0	0
	ENSG00000232335	0	0	0	0	0	0	0	0	0	0	0	0	0	0	0	0	0	0	0	0	0.995481416620765	0	0	0	0	0	0	0	0	0	0	0	0	0	0	0	0	0	0	0	0	0	0	0	0	0	0	0
	ENSG00000260971	314.563687265712	212.326012219612	213.285018607772	337.815669935771	209.722817139542	145.1634643	369.016082254231	256.099201418556	309.69859647301	128.856414937336	119.901708695822	312.528046383226	247.545193433327	222.39270887559	234.330844185883	209.953469031115	284.824766836054	276.911608068607	223.310997263611	142.365843207616	193.455221963302	178.962784516176	202.009580971781	182.873388138126	270.449563739298	199.013173459404	194.617226241969	197.154078203425	169.646633841974	280.494386389476	197.613768659633	235.54662234264	243.390888445459	170.831336516398	240.463535532755	275.434690677921	238.641510293807	177.796882927861	216.099192339446	409.408429720661	140.462905629099	162.17578941883	132.064491958255	268.967168785012	182.178608244027	318.402718515965	121.800689328199	176.834573542222
TMEM269	ENSG00000274386	4.80774194510913	19.3023647472375	12.0727369023267	18.190074535003	8.9881207345518	9.71164021725351	5.61004179102716	14.227733412142	19.4915200577419	15.1595782279219	17.6904160370884	10.957538211607	14.2814534673073	26.7609483709217	13.0183802325491	16.0851448048032	24.4135514430904	22.6976727925087	24.4246403257075	24.3520521276185	11.9457769994492	26.5130051135075	11.5180901431279	20.8836893861441	23.6106761994626	26.9497005726277	20.606529837385	17.9230980184932	27.9783715498544	31.8743620897131	19.5174092503342	16.3206461173739	23.8618518083783	14.5709081146339	38.8441095860604	15.9672284450969	17.9429706987825	11.8531255285241	27.0123990424307	8.99798746638815	30.6378821003068	14.4513079680145	4.95241844843456	23.516255194318	18.0499542730258	12.9582501721613	66.8709666899918	23.9196524598175
CYP4A26P	ENSG00000259832	3.43410138936367	7.23838678021405	2.01212281705445	0	0	0	1.24667595356159	2.8455466824284	4.33144890172042	2.52659637132032	0	3.33490293396735	0	2.30697830783807	1.62729752906863	1.26987985301078	0	11.3488363962544	0	0	2.32278997211512	5.52354273198073	8.41706587382422	2.82212018731677	10.7321255452103	0	0	2.62289239295022	4.44101135711975	4.78115431345697	0	0	1.59079012055855	3.51711575180819	5.54915851229434	1.99590355563711	2.392396093171	1.97552092142068	1.47340358413258	1.92814017136889	4.71352032312412	0.535233628444982	3.30161229895637	1.46976594964488	0.41976637844246	0	0	0
LINC02808	ENSG00000284696	0	0	0	0	0	0.511138958802816	1.24667595356159	0	0	0	0	0	0	0	0	0	0	0	0	0	1.32730855549435	1.47294472852819	0	0	0	0	0	0	0.444101135711975	1.59371810448566	0	0	0	0	0	1.99590355563711	0	0	0.491134528044194	0	0	0	0	0	0	0	0	0
LINC02778	ENSG00000238242	0	0	0	0	0	0	0	0	0	0	1.96560178189871	0	1.58682816303415	0.461395661567615	0	0.423293284336925	4.06892524051506	0	6.97846866448785	5.61970433714274	3.65009852760947	1.10470854639615	0.886006934086761	2.25769614985341	0	4.14610778040425	0	0	1.33230340713592	0	0	0.441098543712809	0	2.51222553700585	7.39887801639246	0	1.79429706987825	0	1.96453811217678	0.642713390456296	3.7708162584993	2.14093451377993	0	0.734882974822438	0	0	0	4.27136651068169
	ENSG00000285839	0	0	0	0	0	0	0	0	0	0	0	0	0	0	0	0	0	0	0	0	0	0	0	0	0	0	0	0	0	0	0	0	0	0	0	0	0	0	0	0	0	0	0	0	0	0	0	0
LINC01343	ENSG00000237290	0	0	0	0	0	0	0	0	0	0	0	0.476414704852478	0	0.461395661567615	0	0	0	0	0	0	3.31827138873588	1.10470854639615	0.886006934086761	2.25769614985341	0	0	0	0.43714873215837	0	0	0	0	0	0	0	0	0	0	0.982269056088389	0	0	0	0	0	0	0	0	0.427136651068169
	ENSG00000232762	0	0	0	1.2992910382145	0	0	0	0	0	0	0	0.952829409704956	1.58682816303415	0.461395661567615	1.62729752906863	1.6931731373477	0	0	3.48923433224392	3.74646955809516	1.32730855549435	1.84118091066024	0	0	0	0	0	0.43714873215837	0.444101135711975	0	0	1.76439417485123	0	0	0	0	1.1961980465855	0	0.982269056088389	0	0.942704064624825	0	0	0.734882974822438	0.839532756884919	1.85117859602305	0	0
ERI3	ENSG00000117419	455.361844229622	562.181373263291	464.800370739579	522.964642881337	423.93969464636	414.533695589084	567.860896847305	606.101443357249	517.608143755591	692.287405741767	507.125259729868	443.542090217657	347.515367704479	377.421651162309	476.79817601711	366.571984235777	516.753505545413	501.618568714443	488.492806514149	331.562555891422	303.29000493046	391.8032977885	369.464891514179	340.347694590402	397.088645172779	509.971256989723	496.846330523616	420.97422906851	379.706471033738	473.33427703224	351.313366506015	428.74778448885	524.960739784323	401.956085920936	564.164448749925	494.984081798004	366.036602255162	549.194816154949	336.918286238317	455.683793833514	354.928080331247	479.569331086704	434.162017312763	432.846072170416	395.419928492797	477.604077773947	309.517045822248	351.106327178035
CZIB	ENSG00000162384	339.976037547003	390.872886131559	426.570037215544	320.924886438982	350.53670864752	373.642578884859	426.986514094845	423.986455681831	311.864320923871	366.356473841446	361.670727869364	341.112928674374	266.587131389737	290.679266787597	359.632753924168	300.961525163554	341.789720203265	335.925557329129	336.711113061539	277.238747299042	291.344227931011	282.437151695281	314.5324616008	225.205190947878	349.867292773854	377.295808016787	247.27835804862	319.11857447561	281.560120041392	376.117472658615	378.149804225224	287.596250500751	318.158024111711	324.077094273754	299.654559663895	339.303604458309	324.767769647963	304.230221898785	294.189582298472	332.282822865905	259.714969804139	322.210644323879	287.240270009204	295.42295587862	269.070248581617	281.379146595504	256.497922232326	284.900146262469
FAM151A	ENSG00000162391	87.2261752898372	130.290962043853	126.763737474431	41.5773132228641	101.86536832492	80.2488165320422	39.2702925371901	93.9030405201371	140.772089305914	30.3191564558438	233.906612045947	58.5990086968548	55.5389857061952	130.574972223635	29.2913555232354	75.3462046119727	42.7237150254082	63.5534838190245	26.1692574918294	89.9152693942838	54.4196507752685	32.0365478454882	140.432099052752	163.682970864372	40.782077071799	33.168862243234	70.9780472176594	180.979575113565	47.0747203854693	43.0303888211127	53.6728754384189	129.241873307853	9.54474072335133	88.4303389026058	81.387658180317	319.344568901938	89.1167544706196	19.7552092142068	62.3740850616127	59.7723453124355	28.7524739710572	61.551867271173	85.8419197728656	44.0929784893463	42.3964042226884	53.6841792846684	198.70230102169	46.1307583153623
PODN	ENSG00000174348	146.292719186892	135.116553230662	158.957702547302	148.119178356453	114.598539365536	68.4926204795774	77.9172470975995	162.196160898419	153.766436011075	214.760691562227	320.393090449491	192.947955465254	298.32369465042	111.196354437795	148.084075145246	297.998472173196	193.273948924465	186.120916898572	293.09568390849	413.984886169515	353.064075761498	380.756212324538	151.064182261793	366.311200313716	264.010288412172	138.894610643543	125.928793450686	215.077176221918	181.637364506198	207.183353583135	178.096359409299	231.135636905512	238.618518083783	207.509829356683	155.376438344242	245.496137343365	136.964676334039	177.796882927861	204.311963666385	139.468805729016	145.647777984535	179.838499157514	315.303974550333	194.009105353124	360.15955270363	240.653217482996	127.532486473056	216.558282091562
CYP4Z2P	ENSG00000154198	159.342304466474	65.1454810219265	126.763737474431	145.520596280024	182.009444874674	136.985240959155	91.630682586777	79.6753071079951	99.6233247395698	58.1117165403673	94.3488855311383	120.532920327677	36.4970477497854	87.2037800362792	68.3464962208826	79.579137455342	46.7926402659232	190.660451457073	40.1261948208051	118.013791079998	80.633994746282	132.933261749669	97.4607627495437	120.786744017158	167.42115850528	136.82155675334	119.059950171558	112.347224164701	117.242699827961	63.7487241794263	117.104455502005	64.8414859257829	55.6776542195494	61.8007482103438	101.734572725396	53.889396002202	175.841112848068	80.9963577782479	23.5744573461213	56.5587783601541	102.283391011794	10.7046725688996	127.11207350982	50.7069252627482	123.831081640526	79.6006796289911	70.2145150244914	80.3016904008158
OSBPL9	ENSG00000117859	2164.85751585486	1824.07346861394	2152.97141424827	1844.34362874549	2576.59461057152	2489.24672936972	2904.13163382173	2293.51062603729	1953.48345467591	2928.32519436025	2256.51084561972	1993.79553980762	1951.798640532	2852.80937547256	2380.73628502741	1942.91617510649	1812.70619464946	2135.85100977507	1999.33127237577	1826.40390957139	1576.17890964954	1507.92716583074	1752.96471909066	1346.1513293501	2176.47506056864	2632.7784405567	2319.379413919	2177.43783488084	1839.02280298329	2212.08072902609	1763.88586099895	1822.17808407761	1767.36782394055	1913.31096898365	2184.51873433987	3403.01556236128	2408.5447667999	2082.1990511774	1749.91232342146	1783.52965851622	1894.36381786359	1685.45069597325	1705.28275241097	2182.60243522264	1648.0028017651	1814.15502410259	1501.73085195239	1746.13462956668
PHBP3	ENSG00000228121	0	0	0	0.649645519107251	0	0.511138958802816	3.11668988390398	0	0	0	0	0	1.58682816303415	0.92279132313523	0	1.26987985301078	0	2.26976727925087	0	0	1.32730855549435	0.736472364264097	0	0	2.14642510904205	0	0	0.87429746431674	0.444101135711975	0	0	1.32329563113843	0	1.00489021480234	0	0	0.598099023292749	0	0.982269056088389	0	0	1.07046725688996	0	1.46976594964488	0.41976637844246	1.85117859602305	0	0
C1orf210	ENSG00000253313	0	0	0	0.649645519107251	0	0	0	0	0	0	0	0	0	0	0	0.846586568673851	0	0	0	0	0.995481416620765	0	0	0	0	0	0	0	0.444101135711975	0	0	0.441098543712809	0	0.50244510740117	0	0	0	0	0.982269056088389	0.642713390456296	0.471352032312412	0.535233628444982	0	0	0.41976637844246	0	0	0.854273302136338
SLC66A1	ENSG00000040487	62.5006452864187	74.7966633955452	42.2545791581435	54.5702236050091	43.4425835503337	39.3576998278169	36.1536026532862	76.8297604255667	60.6402846240859	83.3776802535705	47.1744427655692	78.1320115958064	79.3414081517074	61.8270186500604	37.4278431685786	69.4200986312558	40.6892524051506	70.3627856567771	64.5508351465126	69.3096868247604	73.333797691063	69.9648746050892	100.561787018847	79.0193652448694	66.5391783803036	47.6802394746489	48.0819029538983	74.3152844669229	58.6213499139807	44.6241069255984	63.431580063586	73.2223582563262	74.7671356662521	61.2983031029427	29.5955120655698	113.766502671315	59.2118033059821	57.2901067211997	73.6701792066292	53.3452114078726	59.8617081036764	68.5099044409577	42.9209598864328	74.9580634318887	96.9660334202082	38.874750516484	156.669121959409	49.5478515239076
PARS2	ENSG00000162396	70.0556683430188	72.3838678021405	68.4121757798514	56.5191601623309	68.1599155703512	44.9802283746478	56.1004179102716	59.7564803309963	69.3031824275268	48.0053310550861	58.9680534569614	60.0282528114122	34.9102195867513	46.1395661567615	42.3097357557845	45.292381424051	34.585864544378	63.5534838190245	33.1477261563173	37.4646955809516	26.2143439710135	39.4012714881292	41.6423259020777	49.1048912593117	19.3178259813785	47.6802394746489	43.5026741011461	59.4522275735383	38.1926976712298	62.1550060749406	46.3538469695436	56.0195150515267	44.5421233756395	36.1760477328842	46.2429876024529	51.8934924465649	46.0536247935417	45.4369811926757	37.3262241313588	39.2055168178341	36.2941064880558	57.8052318720581	57.7782152317365	38.9487976655892	33.1615438969543	40.7259291125071	0	20.9296959023403
ZYG11A	ENSG00000203995	11.6759447238365	21.7151603406422	4.02424563410891	3.89787311464351	12.7331710406151	7.15594542323943	1.87001393034239	2.8455466824284	10.8286222543011	17.6861745992422	3.93120356379743	12.3867823261644	7.93414081517074	7.84372624664945	9.7637851744118	14.3919716674555	10.1723131012877	13.6186036755052	8.72308583060981	9.3661738952379	11.282122721702	10.6788492818294	4.4300346704338	3.95096826224347	2.14642510904205	37.3149700236383	2.28961442637611	12.2401645004344	5.3292136285437	9.56230862691394	9.75870462516708	9.26306941796898	7.95395060279277	14.0684630072327	22.1966340491774	17.963132000734	18.5410697220752	13.8286464499448	10.3138250889281	6.42713390456296	14.6119130016848	14.4513079680145	3.30161229895637	8.08371272304682	10.9139258395039	14.8094287681844	1.43294928621411	10.6784162767042
CALR4P	ENSG00000227742	0.686820277872733	2.41279559340468	2.01212281705445	5.84680967196526	20.2232716527416	7.66708438204224	3.11668988390398	0	0	20.2127709705626	19.6560178189871	12.3867823261644	1.58682816303415	17.994430801137	13.0183802325491	5.92610598071696	18.3101635823178	15.8883709547561	15.7015544950977	20.6055825695234	6.63654277747177	6.99648746050892	0.44300346704338	3.95096826224347	15.0249757632944	4.14610778040425	13.7376865582567	15.7373543577013	3.5528090856958	9.56230862691394	12.1983807814588	1.76439417485123	3.18158024111711	5.52689618141286	3.69943900819623	15.9672284450969	14.354376559026	0	5.40247980848614	2.57085356182518	6.59892845237377	3.21140177066989	0	4.40929784893463	0.839532756884919	1.85117859602305	41.5555293002092	0.854273302136338
ARID1A	ENSG00000117713	749.320923159152	940.990281427827	901.431022040395	819.202999594244	661.37588405077	707.9274579419	602.144485570249	833.74517795152	736.346313292472	780.718278737978	971.007280257965	764.645601288227	936.228616190148	763.148424232835	1199.31827892358	838.543996271449	921.611566976662	880.669704349339	849.628559901396	869.180937478077	912.192804763495	911.016314594688	895.310006894671	1047.00658949452	946.573473087544	725.568861570745	734.966230866731	785.556271688591	873.991035081166	632.706087480806	1024.66398564254	826.177572374091	746.080566541962	662.222651554741	715.84144808597	954.04189959454	794.275502932771	624.264611168935	858.012020493208	856.094236087786	832.40768906372	719.353996630056	914.546606810915	834.82705939829	873.114067160316	781.197367521727	758.985471931407	771.835928480182
AGBL4-AS1	ENSG00000230114	0	0	0	0	0	0	0	0	0	0	0	0	0	0	0	0	0	0	0	0	0	0	0	0	0	0	0	0.43714873215837	0	0	0	0	0	0.50244510740117	0	0	0.598099023292749	0	0	0	0	0	0	0	0	0	0	0
SVBP	ENSG00000177868	55.6324425076914	65.1454810219265	46.2788247922524	64.9645519107251	66.6618954479259	43.9579504570422	82.280612935065	42.683200236426	60.6402846240859	55.585120169047	62.8992570207589	75.749938071544	58.7126420322635	63.6726012963309	63.4646036336767	60.5309396601803	50.8615655064383	74.9023202152788	41.8708119869271	84.2955650571411	40.1510838037042	37.5600905774689	100.118783551804	47.4116191469217	53.6606277260513	62.1916167060638	45.7922885275222	55.0807402519546	66.6151703567962	92.4356500601681	85.3886654702119	48.520839808409	68.4039751840179	57.7811873511345	98.0351337172001	61.8730102247505	63.3984964690314	69.1432322497238	54.0247980848614	81.6246005879496	78.2444373638605	54.5938301013882	56.1274090822583	63.1999358347297	61.2858912525991	70.3447866488759	171.953914345693	58.090584545271
	ENSG00000284686	12.3627650017092	2.41279559340468	4.02424563410891	8.44539174839427	20.9722817139542	14.3118908464789	6.85671774458875	5.69109336485679	6.49717335258064	10.1063854852813	7.86240712759486	7.62263527763965	15.8682816303415	11.0734958776228	1.62729752906863	13.5453850987816	8.13785048103012	11.3488363962544	17.4461716612196	3.74646955809516	14.2685669715643	4.78707036771663	10.1890797419977	8.4663605619503	0	10.3652694510106	36.6338308220178	9.61727210748414	9.77022498566344	7.96859052242828	17.0777330940424	7.05757669940494	4.77237036167566	4.52200596661053	16.647475536883	5.98771066691134	8.97148534939123	3.95104184284136	6.87588339261872	9.64070085684444	11.7838008078103	6.42280354133979	3.30161229895637	5.8790637985795	11.3336922179464	9.25589298011525	0	14.0955094852496
ZYG11B	ENSG00000162378	9917.68481248227	6816.14755136823	8098.79433864418	9286.03305011905	11741.4817195695	12382.852415957	10638.5092497178	6968.74382526715	10785.3077652839	8269.5499233314	8320.39234277726	10497.3216067195	5198.44906209987	9232.06579230641	8247.14387731984	5769.48746551229	7936.43868162463	10007.4039342171	6071.26773810443	6417.70235301701	2852.71791289624	3667.26413785307	5734.23687740951	3448.06644486362	8969.91053068673	9755.79160729121	9584.3259888104	7115.03276460963	4906.4293473459	6282.43676788246	7987.49973569925	6962.74051250669	6097.49853210094	5492.22746900218	8210.90487869153	9755.97657995421	9045.05152925624	8473.0092319733	5096.01186298656	8958.13923617986	6144.0737411923	5282.75591275197	6202.07870358954	7736.1130759558	4891.53760798998	7686.0935306877	6731.04044710975	5032.0968862341
LINC01755	ENSG00000233079	0	4.82559118680937	4.02424563410891	3.89787311464351	0	1.53341687640845	0	0	4.33144890172042	0	0	1.90565881940991	7.93414081517074	4.61395661567615	1.62729752906863	0.423293284336925	2.03446262025753	4.53953455850175	1.74461716612196	0	3.31827138873588	4.05059800345253	2.65802080226028	1.12884807492671	6.43927532712615	0	6.86884327912833	1.74859492863348	2.22050567855987	4.78115431345697	0	2.20549271856404	4.77237036167566	3.01467064440702	3.69943900819623	0	0.598099023292749	3.95104184284136	3.92907622435356	1.92814017136889	0.942704064624825	3.21140177066989	1.65080614947819	7.34882974822438	9.23486032573411	1.85117859602305	0	2.98995655747718
NFIA	ENSG00000162599	7930.71374859645	7023.64797240104	8398.60063838529	7270.83264984836	7309.58918737425	8586.11222996971	6955.20514492012	6109.38872717377	7380.7889285316	6409.97499403965	6170.02399338007	6461.61264191416	8346.71613755962	8309.27446917118	6582.41850508262	8145.43267049546	7155.20503544574	6670.84603371832	7767.03562357498	7320.60151651794	7522.18941112538	7291.07640621456	8707.67614820468	6888.79537724022	7173.35271441853	8412.45268644023	6946.69016962512	7524.20397790986	8961.51681753194	7487.28765487362	8421.76209151919	7765.539862064	7758.28341796407	8411.93598811038	7761.42303919569	7488.63014075045	8906.89065487562	8846.38268612181	7288.92753070389	8908.00759172426	8547.49775395329	5872.58337129834	7200.81642402384	8633.405188214	6763.69565584335	8124.82285794517	9403.96851566114	9316.70463309891
CZIB-DT	ENSG00000259818	3.43410138936367	9.65118237361874	4.02424563410891	11.0439738248233	5.9920804897012	4.08911167042253	5.61004179102716	2.8455466824284	4.33144890172042	5.05319274264064	0	1.90565881940991	9.52096897820489	6.45953926194661	1.62729752906863	8.88915897107544	4.06892524051506	4.53953455850175	6.97846866448785	5.61970433714274	7.30019705521895	12.8882663746217	3.10102426930366	8.4663605619503	0	0	0	4.3714873215837	9.77022498566344	1.59371810448566	4.87935231258354	11.0274635928202	1.59079012055855	2.00978042960468	1.84971950409811	3.99180711127422	2.99049511646374	1.97552092142068	7.85815244870711	4.49899373319407	8.48433658162342	16.5922424817944	1.65080614947819	8.08371272304682	3.35813102753968	3.7023571920461	0	13.6683728341814
ST3GAL3-AS1	ENSG00000229444	145.605898909019	190.61085187897	108.654632120941	226.726286168431	149.053002181317	214.678362697183	254.945232503345	293.091308290125	116.949120346451	373.936262955407	182.80096571658	168.650805517777	71.4072673365367	297.138806049544	152.965967732452	86.3518300047328	164.79147224086	179.311615060819	94.209326970586	280.985216857137	117.134980022377	46.0295227665061	249.853955412466	97.0809344436967	173.860433832406	240.474251263447	93.8741914814205	335.730226297628	194.072196306133	216.745662210049	180.536035565591	222.313666031256	205.211925552054	216.553841289904	286.706523135208	255.47565512155	172.252518708312	260.76876162753	96.7535020247063	313.001421152216	246.517112899392	103.835323918327	206.350768684773	94.7999037520945	278.305108907351	218.43907433072	92.1864040797745	143.945051409973
L1TD1	ENSG00000240563	0	4.82559118680937	0	3.89787311464351	2.24703018363795	1.53341687640845	1.87001393034239	2.8455466824284	0	0	0	6.66980586793469	7.93414081517074	9.68930889291991	19.5275703488236	3.80963955903233	2.03446262025753	0	1.74461716612196	13.1126434533331	16.2595298048058	5.89177891411278	1.32901040113014	5.64424037463353	0	0	2.28961442637611	4.3714873215837	4.88511249283172	0	4.87935231258354	2.20549271856404	4.77237036167566	0	5.54915851229434	1.99590355563711	1.79429706987825	1.97552092142068	16.6985739535026	3.21356695228148	1.88540812924965	1.60570088533495	11.5556430463473	2.20464892446731	3.77789740598214	5.55353578806915	0	6.40704976602254
	ENSG00000234318	0	0	0	0	0	0	0	0	0	0	0	0	0	0.461395661567615	3.25459505813727	0.846586568673851	0	0	0	9.3661738952379	2.32278997211512	5.89177891411278	0	0	0	0	0	0	2.66460681427185	0	0	0	0	0	0	0	0.598099023292749	0	0	0	0.471352032312412	1.07046725688996	0	0	2.0988318922123	0	0	0
	ENSG00000284773	3.43410138936367	0	2.01212281705445	1.94893655732175	14.2311911630404	5.11138958802816	0	0	12.9943467051613	2.52659637132032	3.93120356379743	1.42924411455743	7.93414081517074	3.2297696309733	4.8818925872059	8.88915897107544	4.06892524051506	6.80930183775262	5.23385149836589	7.49293911619032	10.2866413050812	9.20590455330121	10.1890797419977	4.51539229970682	2.14642510904205	10.3652694510106	9.15845770550444	4.3714873215837	2.22050567855987	1.59371810448566	0	7.93977378683056	3.18158024111711	5.52689618141286	0	0	10.1676833959767	3.95104184284136	2.94680716826517	5.78442051410667	4.71352032312412	3.74663539911488	3.30161229895637	7.34882974822438	12.1732249748313	3.7023571920461	0	5.5527764638862
	ENSG00000234481	0	0	0	0	0	0	0	0	0	0	0	0	0	0	0	0	0	0	0	0	0	0	0	0	0	0	0	0	0	0	0	0	0	0	0	0	0	0	0	0	0	0	0	0	0	0	0	0
TXNDC12	ENSG00000117862	35.0278341715094	38.6047294944749	58.3515616945792	31.1829849171481	38.1995131218452	30.1571985693662	37.4002786068477	45.5287469188544	38.9830401154838	27.7925600845235	35.3808320741769	25.2499793571813	57.1258138692294	28.1451353556245	21.1548678778922	22.0112507855201	26.4480140633479	22.6976727925087	27.9138746579514	58.070278150475	24.5552082766455	31.6683116633562	43.4143397702513	34.4298662852645	27.9035264175467	26.9497005726277	27.4753731165133	37.1576422334614	34.1957874498221	38.2492345076558	29.2761138755012	38.3755733030144	31.8158024111711	37.6833830550877	40.6938290901585	27.9426497789196	34.6897433509794	49.388023035517	28.4858026265633	43.0617971605718	27.8097699064323	27.2969150506941	33.0161229895637	39.6836806404117	30.2231792478571	38.874750516484	0	30.32670222584
ALPL	ENSG00000162551	17.1705069468183	28.9535471208562	14.0848597193812	26.6354662833973	7.4901006121265	9.71164021725351	5.61004179102716	5.69109336485679	30.320142312043	5.05319274264064	3.93120356379743	32.3961999299685	1.58682816303415	4.61395661567615	3.25459505813727	11.428918677097	2.03446262025753	6.80930183775262	1.74461716612196	1.87323477904758	6.63654277747177	6.26001509624482	1.77201386817352	15.8038730489739	2.14642510904205	26.9497005726277	11.4480721318806	12.2401645004344	8.43792157852752	11.1560267313996	2.43967615629177	9.26306941796898	6.36316048223422	5.02445107401169	0	19.9590355563711	11.961980465855	9.8776046071034	11.7872286730607	5.14170712365037	7.5416325169986	12.3103734542346	4.95241844843456	6.61394677340194	13.0127577317162	35.1723933244379	0	2.98995655747718
	ENSG00000235612	15.7968663910729	7.23838678021405	8.04849126821782	35.0808580317916	9.73713079576445	3.57797271161971	15.5834494195199	19.9188267769988	8.66289780344085	5.05319274264064	7.86240712759486	31.4433705202635	15.8682816303415	12.4576828623256	9.7637851744118	9.73574553974929	28.4824766836054	18.158138234007	6.97846866448785	9.3661738952379	4.64557994423024	11.7835578282256	9.74607627495437	11.8529047867304	10.7321255452103	2.07305389020213	6.86884327912833	6.55723098237555	2.22050567855987	27.0932077762562	9.75870462516708	2.20549271856404	30.2250122906125	2.51222553700585	22.1966340491774	1.99590355563711	13.7562775357332	5.92656276426204	11.7872286730607	20.5668284946015	5.18487235543654	5.35233628444982	13.2064491958255	8.81859569786926	14.2720568670436	11.1070715761383	0	7.26132306815888
TXNDC12-AS1	ENSG00000228369	2.74728111149093	7.23838678021405	2.01212281705445	2.59858207642901	6.74109055091385	4.08911167042253	3.74002786068477	2.8455466824284	0	7.57978911396096	1.96560178189871	4.76414704852478	4.76048448910245	9.2279132313523	4.8818925872059	2.53975970602155	2.03446262025753	4.53953455850175	5.23385149836589	0	3.65009852760947	8.83766837116916	2.65802080226028	5.64424037463353	0	4.14610778040425	4.57922885275222	3.93433858942533	4.44101135711975	4.78115431345697	2.43967615629177	1.76439417485123	9.54474072335133	2.00978042960468	1.84971950409811	3.99180711127422	7.77528730280574	0	4.42021075239775	4.49899373319407	8.01298454931101	5.35233628444982	6.60322459791274	6.61394677340194	8.81509394729165	1.85117859602305	0	2.98995655747718
SF3A3	ENSG00000183431	736.958158157443	1194.33381873532	513.091318348886	631.455444572248	793.950664885409	719.683653994365	495.553691540733	751.224324161097	857.626882540644	1457.84610625182	866.830385817333	752.735233666915	1935.93035890166	1285.44831312738	1251.39179985378	1034.52878691945	604.235398216487	2092.72543146931	917.668629380152	2978.44329868565	958.648604205797	1607.71917118852	1015.80694993047	1360.82635432414	1326.49071738799	1034.45389121086	746.414302998612	1712.74873259649	1449.9902080996	1004.04240582596	1095.414594175	1201.55243307369	975.154343902394	1021.97334845398	1729.48773633174	1273.38646849648	1123.82806476708	804.037015018217	1473.89471866063	1142.74440823129	1687.44027567844	659.407830244218	838.609523934918	1131.71978122655	1633.73074489805	833.030368210372	530.668885661292	1773.04423858397
	ENSG00000227485	0	0	0	0	0	0	0	0	0	0	0	0	0	0	0	0	0	0	0	0	0	0	0	0	0	0	0	0	0	0	0	0	0	0	0	0	0	0	0	0	0	0	0	0	0	0	0	0
FGGY-DT	ENSG00000224609	46.0169586174731	103.750210516401	94.5697724015593	58.4680967196526	66.6618954479259	43.4468114982394	66.6971635155451	59.7564803309963	90.9604269361289	53.0585237977267	64.8648588026576	113.863114459742	252.30567792243	161.488481548665	209.921381249854	150.269115939609	140.37792079777	152.074407709809	167.483247947708	161.098190998092	306.608276319196	187.800452887345	216.18569191717	147.314673777935	133.078356760607	64.2646705962659	96.1638059077966	166.990815684497	180.305061099062	162.559246657537	114.664779345713	167.176348067154	281.569851338864	182.890019094026	277.457925614717	49.8975888909278	188.999291360509	181.747924770703	206.276501778562	156.17935388088	190.426221054215	155.217752249045	135.366104257211	230.753254094246	142.720568670436	223.992610118789	23.4048383414971	296.859972492378
DOCK7-DT	ENSG00000235545	0.686820277872733	2.41279559340468	0	1.2992910382145	2.9960402448506	0	1.24667595356159	2.8455466824284	2.16572445086021	0	0	1.42924411455743	1.58682816303415	0	3.25459505813727	0.846586568673851	4.06892524051506	0	0	0	2.9864442498623	0.368236182132048	1.77201386817352	2.82212018731677	0	0	0	0.87429746431674	2.66460681427185	1.59371810448566	0	0.441098543712809	1.59079012055855	4.52200596661053	0	1.99590355563711	0.598099023292749	1.97552092142068	1.96453811217678	2.57085356182518	0.942704064624825	2.67616814222491	0	1.46976594964488	2.51859827065476	1.85117859602305	0	2.56281990640902
LAMTOR5P1	ENSG00000236646	6.1813825008546	0	0	9.09503726750152	5.24307042848855	5.11138958802816	4.98670381424637	8.53664004728519	0	0	7.86240712759486	10.4811235067545	3.1736563260683	6.45953926194661	3.25459505813727	5.92610598071696	8.13785048103012	2.26976727925087	15.7015544950977	13.1126434533331	17.2550112214266	21.7259347457909	7.53105893973746	10.1596326743404	8.5857004361682	0	2.28961442637611	9.61727210748414	11.9907306642233	3.18743620897131	7.31902846887531	7.93977378683056	12.7263209644684	2.51222553700585	9.24859752049057	5.98771066691134	7.17718827951299	1.97552092142068	10.8049596169723	5.14170712365037	5.65622438774895	11.7751398257896	0	13.9627765216263	24.3464499496627	3.7023571920461	0	6.83418641709071
PCSK9	ENSG00000169174	0.686820277872733	0	0	0	0.74901006121265	2.04455583521126	0	0	0	0	0	1.42924411455743	1.58682816303415	2.76837396940569	0	2.96305299035848	4.06892524051506	2.26976727925087	0	1.87323477904758	19.5778011935417	4.05059800345253	0.886006934086761	5.64424037463353	4.2928502180841	0	0	0.87429746431674	3.99691022140777	0	0	0	1.59079012055855	4.52200596661053	1.84971950409811	3.99180711127422	0.598099023292749	1.97552092142068	13.2606322571933	1.28542678091259	0.471352032312412	0	3.30161229895637	0.734882974822438	9.65462670417657	0	0	6.40704976602254
	ENSG00000288527	0	0	0	0	0	0	0	0	0	0	0	0	0	0	0	0	0	0	0	0	0	0	0	0	0	0	0	0	0	0	0	0	0	0	0	0	0	0	0	0	0	0	0	0	0	0	0	0
	ENSG00000231252	31.5937327821457	41.0175250878796	46.2788247922524	25.9858207642901	68.9089256315638	40.8911167042253	63.5804736316412	65.4475736958531	23.8229689594623	30.3191564558438	47.1744427655692	51.4527881240676	128.533081205766	59.5200403422223	13.0183802325491	84.2353635830482	54.9304907469533	45.3953455850175	40.1261948208051	61.8167477085701	63.0471563859818	84.6943218903712	65.1215096553769	82.4059094696496	90.1498545797661	58.0455089256596	16.0273009846328	86.9925976995156	39.0808999426538	49.4052612390554	104.906074720546	36.1700805844503	42.951333255081	116.06481980967	98.0351337172001	23.9508426676453	68.1832886553734	33.5838556641516	138.991071436507	68.1276193883674	58.9190040390516	101.694389404547	54.4766029327801	112.437095147833	88.570705851359	31.4700361323918	489.591006123155	73.8946406347933
MTCO2P34	ENSG00000232198	1.37364055574547	0	0	0	0	0	4.98670381424637	0	0	0	0	0	0	0	0	0	0	0	0	0	0.663654277747177	0	0	0	0	0	0	0.87429746431674	1.33230340713592	0	0	0	0	2.00978042960468	0	0	0	0	0	0	0	0	0	0	0.41976637844246	0	0	0.854273302136338
	ENSG00000236180	0	0	0	0	0.74901006121265	0.511138958802816	1.24667595356159	0	0	0	0	0.476414704852478	1.58682816303415	0	0	4.65622612770618	0	2.26976727925087	5.23385149836589	0	1.99096283324153	1.47294472852819	0	0	0	0	0	0.43714873215837	0.888202271423949	0	0	0	1.59079012055855	0	0	0	0	0	0.491134528044194	1.28542678091259	0	1.60570088533495	1.65080614947819	1.46976594964488	0	1.85117859602305	0	0
RPS29P7	ENSG00000231622	0	0	2.01212281705445	0.649645519107251	0	2.04455583521126	0	2.8455466824284	0	0	0	0	0	1.38418698470284	1.62729752906863	0	0	0	0	0	0.995481416620765	0	0	0.564424037463353	0	0	0	0	0.444101135711975	0	2.43967615629177	0	0	0	0	0	0.598099023292749	1.97552092142068	0	0	0.942704064624825	0	8.25403074739093	0	0	0	0	0
LINC01685	ENSG00000238063	0	0	0	0	0	0	0	0	0	0	0	0.476414704852478	4.76048448910245	0	0	0	0	2.26976727925087	0	0	9.95481416620765	3.68236182132048	0	0	0	0	0	0	1.33230340713592	0	0	0	0	1.50733532220351	0	0	0	0	2.94680716826517	0	0.471352032312412	0	0	0	12.5929913532738	0	0	0.427136651068169
	ENSG00000235804	0	0	0	0	0	0	0	0	0	0	0	0	0	0	0	0	0	0	0	0	0	0	0	0	0	0	0	0	0	0	0	0	0	0	0	0	0	0	0	0	0	0	0	0	0	0	0	0
PIGQP1	ENSG00000227104	0	0	0	0.649645519107251	0	1.53341687640845	0	0	0	0	0	0	3.1736563260683	0	0	0	0	2.26976727925087	0	0	0.663654277747177	1.10470854639615	0	0.564424037463353	0	0	2.28961442637611	1.31144619647511	0.888202271423949	0	0	0	0	0	0	0	0.598099023292749	0	1.47340358413258	0.642713390456296	0.942704064624825	0	0	2.20464892446731	2.0988318922123	0	0	1.28140995320451
TTC4	ENSG00000243725	44.6433180617277	62.7326854285218	46.2788247922524	67.5631339871541	56.9247646521614	55.2030075507042	41.1403064675325	39.8376535539976	71.468906878387	68.2181020256486	74.6928677121512	53.3584469434775	57.1258138692294	61.8270186500604	35.8005456395099	52.4883672577788	46.7926402659232	45.3953455850175	81.9970068077322	54.3238085923798	42.1420466369457	56.7083720483355	34.5542704293837	58.7000998961887	42.928502180841	70.4838322668723	59.5299750857789	65.1351610915971	59.0654510496926	73.3110328063402	58.5522277510025	67.0469786443469	60.4500245812251	45.2200596661053	70.2893411557283	93.8074671149443	54.4270111196401	39.5104184284136	56.4804707250824	52.05978462696	61.747116232926	70.1156053262927	72.6354705770401	53.646457162038	58.7672929819443	31.4700361323918	0	54.6734913367257
BMP8B	ENSG00000116985	26.0991705591639	33.7791383076656	34.2060878899257	18.190074535003	29.960402448506	31.1794764869718	20.5701532337663	22.7643734594272	19.4915200577419	35.3723491984845	31.4496285103794	27.6320528814437	17.4551097933756	37.3730485869768	65.0919011627453	33.863462746954	24.4135514430904	18.158138234007	24.4246403257075	29.9717564647613	31.1917510541173	40.5059800345253	23.9221872203425	66.0376123832123	38.6356519627569	22.8035927922234	11.4480721318806	33.2233036440361	56.4008442354208	28.6869258807418	60.9919039072942	21.1727300982148	39.7697530139639	32.658931981076	22.1966340491774	11.9754213338227	28.1106540947592	13.8286464499448	38.7996277154914	20.5668284946015	44.7784430696792	13.9160743395695	49.5241844843456	20.5767232950283	35.6801421676091	38.874750516484	10.5082947655701	40.5779818514761
CYP2J2	ENSG00000134716	598.220462027151	714.187495647786	647.903547091534	379.392983158635	665.120934356834	373.131439926056	802.859314093665	958.94923197837	467.796481385806	871.67574810551	695.823030792145	444.971334332214	1434.49265938287	860.041513162034	681.837664679757	819.919091760625	760.889019976317	701.35808928852	1233.44433644823	1086.4761718476	924.470408901817	1008.96713904181	1030.86906780995	712.303135278752	858.57004361682	512.044310879925	480.819029538983	664.028924148564	1197.29666187948	1442.31488455952	997.827547923334	840.292725772901	1242.40708415623	1234.50762888467	874.917325438408	848.259011145773	823.582355074115	1013.44223268881	1280.87884913926	748.761099881585	972.399242660507	1456.3707029988	505.146681740325	1186.83600433824	1473.79975471148	694.191973508644	1795.48545562628	1184.02279676097
KLF17	ENSG00000171872	0	0	0	0	0	0	0	0	0	0	0	0	0	0	0	0	0	0	0	0	0	0	0	0	0	0	0	0	3.10870794998382	0	0	0	0	0	0	0	0	0	0	0	0	0	0	0	0	0	0	0
PLPP3	ENSG00000162407	475.966452565804	400.524068505178	414.497300313218	643.149063916179	495.844660522775	319.972988210563	418.259782419914	554.881603073537	515.44241930473	444.680961352376	591.646136351513	585.037257558843	620.449811746352	573.053411666978	489.816556249659	502.025835223594	673.407127305243	485.730197759687	537.342087165564	650.01246832951	644.076476553635	833.318480164826	427.055342229819	722.462767953092	600.999030531774	626.062274841042	444.185198716965	541.190130412062	561.787936675648	637.487241794263	439.141708132518	431.394375751127	553.594961954377	713.472052509661	381.042217844212	532.906249355109	494.029793239811	482.027104826646	406.168254692549	654.28223148451	492.562873766471	399.819520448402	574.480540018408	537.934337570025	767.332939792816	507.222935310316	384.985708229524	676.157318640912
	ENSG00000285079	9.61548389021827	33.7791383076656	2.01212281705445	50.6723504903656	15.7292112854657	21.9789752285211	4.98670381424637	14.227733412142	0	30.3191564558438	1.96560178189871	34.7782734542309	42.844360401922	3.69116529254092	0	1.26987985301078	0	13.6186036755052	0	14.9858782323806	7.96385133296612	16.9388643780742	35.8832808305138	6.77308844956024	12.8785506542523	0	29.7649875428894	35.409047304828	9.77022498566344	43.0303888211127	24.3967615629177	3.08768980598966	19.0894814467027	15.0733532220351	5.54915851229434	0	24.5220599550027	15.8041673713654	31.9237443228726	7.06984729501926	0.942704064624825	40.1425221333737	18.15886764426	11.0232446223366	50.7917317915376	5.55353578806915	0	0.854273302136338
RSPO1	ENSG00000169218	0	0	0	0	0	0	0	0	0	0	0	0.952829409704956	0	0	0	0	0	0	1.74461716612196	0	5.30923422197742	2.20941709279229	0	0.564424037463353	0	0	0	0	0	0	0	0	0	0	0	0	0	0	0.491134528044194	0	0	0	0	0	4.61743016286706	1.85117859602305	0	0.427136651068169
SNIP1	ENSG00000163877	136.677235296674	195.436443065779	138.836474376757	135.775913493416	139.315871385553	190.143692674648	131.524313100748	202.033814452416	140.772089305914	207.180902448266	167.076151461391	133.872532063546	131.706737531834	138.880094131852	157.847860319657	132.490797997458	140.37792079777	154.344174989059	137.824756123635	209.802295253329	125.430658494216	142.139166302971	126.255988107363	152.958914152569	105.17483034306	153.405987874957	187.748382962841	144.69623034442	151.882588413495	133.872320776795	185.415387878174	134.976154376119	200.439555190378	148.221306683345	170.174194377027	155.680477339695	145.936161683431	173.84584108502	153.233972749789	113.117556720308	161.202395050845	121.498033657011	150.223359602515	135.218467367329	133.485708344702	138.838394701729	385.941007753667	158.894834197359
RPS13P2	ENSG00000228929	211.540645584802	154.4189179779	189.139544803119	236.470968955039	354.281758953584	315.88387654014	357.172660695396	182.114987675417	192.749476126559	144.015993165258	131.695319387214	201.523420152598	122.185768553629	206.243860720724	112.283529505736	148.575942802261	128.171145076224	131.646502196551	104.677029967318	127.379964975235	143.017496854517	163.49686486663	199.794563636565	174.407027576176	150.249757632944	161.698203435766	80.1365049231639	229.503084383144	254.02584962725	197.621044956221	165.89797862784	175.998318941411	135.217160247477	296.44261336669	173.873633385223	177.635416451703	235.651015177343	272.621887156054	206.276501778562	261.584349915713	246.988464931704	276.715785906056	110.604012015038	268.967168785012	225.834311602043	131.433680317637	390.717505374381	281.055916402855
	ENSG00000224570	3.43410138936367	9.65118237361874	14.0848597193812	1.2992910382145	2.24703018363795	3.0668337528169	5.61004179102716	5.69109336485679	6.49717335258064	5.05319274264064	7.86240712759486	7.62263527763965	3.1736563260683	18.9172221242722	21.1548678778922	8.04257240240158	14.2412383418027	4.53953455850175	5.23385149836589	22.478817348571	10.9502955828284	4.05059800345253	13.2901040113014	9.03078459941365	8.5857004361682	0	0	9.18012337532577	14.2112363427832	1.59371810448566	0	11.9096606802458	7.95395060279277	5.52689618141286	7.39887801639246	9.97951777818556	3.58859413975649	1.97552092142068	1.47340358413258	5.14170712365037	8.48433658162342	2.67616814222491	3.30161229895637	10.2883616475141	2.51859827065476	3.7023571920461	0	8.54273302136338
RPL23AP85	ENSG00000224980	1.37364055574547	0	0	0	2.9960402448506	0	0	0	2.16572445086021	2.52659637132032	0	1.90565881940991	3.1736563260683	2.76837396940569	4.8818925872059	0.423293284336925	2.03446262025753	0	1.74461716612196	3.74646955809516	11.9457769994492	9.57414073543326	0.44300346704338	3.95096826224347	0	0	0	3.06004112510859	0.888202271423949	1.59371810448566	0	0.441098543712809	4.77237036167566	0.50244510740117	0	0	0.598099023292749	0	3.43794169630936	0.642713390456296	1.41405609693724	1.60570088533495	0	1.46976594964488	1.67906551376984	0	0	2.98995655747718
SLC2A3P2	ENSG00000185031	54.2588019519459	57.9070942417124	76.4606670480693	50.6723504903656	119.841609794024	83.8267892436619	25.5568570480126	39.8376535539976	30.320142312043	96.0106621101721	82.555274839746	70.0329616133142	136.467222020937	119.040080684445	48.818925872059	105.823321084231	44.7581776456657	133.916269475802	144.803224788123	71.182921603808	80.3021676074084	124.832065742764	77.5256067325915	110.062687305354	57.9534779441354	89.1413172786915	36.6338308220178	110.598629236068	81.2705078352914	47.8115431345697	78.0696370013366	79.8388364120184	79.5395060279277	94.962125298821	105.434011733593	143.705056005872	90.3129525172051	47.4125021140963	105.593923529502	79.6964604165807	81.0725495577349	64.2280354133979	64.3814398296492	101.413850525496	94.8672015279959	49.9818220926223	205.389397690689	87.5630134689747
	ENSG00000278967	2.74728111149093	7.23838678021405	12.0727369023267	3.89787311464351	9.73713079576445	6.64480646443661	1.24667595356159	5.69109336485679	12.9943467051613	7.57978911396096	3.93120356379743	4.2877323436723	4.76048448910245	10.1507045544875	9.7637851744118	6.77269254939081	14.2412383418027	2.26976727925087	8.72308583060981	9.3661738952379	8.6275056107133	3.68236182132048	2.65802080226028	5.07981633717018	8.5857004361682	2.07305389020213	18.3169154110089	3.93433858942533	5.77331476425567	3.18743620897131	0	5.73428106826651	6.36316048223422	2.51222553700585	5.54915851229434	0	16.1486736289042	17.7796882927861	7.36701792066292	9.64070085684444	5.18487235543654	3.21140177066989	3.30161229895637	8.08371272304682	3.35813102753968	12.9582501721613	0	8.11559637029521
CPT2	ENSG00000157184	245.194839200566	306.425040362395	279.685071570569	239.069551031468	265.149561669278	207.011278315141	236.245093199922	244.717014688842	290.207076415268	260.239426245993	245.700222737339	319.19785225116	209.461317520508	240.387139676727	175.748133139412	253.552677317818	211.584112506783	272.372073510105	240.757168924831	179.830538788568	167.240877992289	230.515850014662	227.260778593254	166.505091051689	223.228211340373	209.378442910415	281.622574444262	245.240438740845	174.087645199094	165.746682866508	168.337654784132	205.551921370169	206.802715672612	170.328891408996	246.012694045049	243.500233787728	224.287133734781	205.454175827751	200.874021970076	194.099443917801	156.960226760033	204.994479694428	252.573340870162	200.623052126526	199.808796138611	216.587895734697	327.190087018889	209.296959023403
	ENSG00000272491	1.37364055574547	0	6.03636845116336	0	1.4980201224253	1.02227791760563	0.623337976780796	0	4.33144890172042	0	3.93120356379743	3.81131763881982	1.58682816303415	0.92279132313523	0	3.3863462746954	0	0	3.48923433224392	1.87323477904758	3.98192566648306	2.57765327492434	0.886006934086761	1.12884807492671	0	0	0	0.87429746431674	0.444101135711975	6.37487241794263	2.43967615629177	2.64659126227685	4.77237036167566	2.00978042960468	1.84971950409811	0	0.598099023292749	0	1.96453811217678	7.06984729501926	0.942704064624825	0.535233628444982	3.30161229895637	0.734882974822438	5.45696291975197	7.4047143840922	0	1.28140995320451
FOXJ3	ENSG00000198815	1467.04811353616	1710.67207572392	1577.50428857069	1268.10805329735	1528.72953493502	1747.07296118803	1499.75117213459	1562.20512865319	1472.69262658494	1773.67065266686	1521.37577918961	1756.54101679109	1534.46283365402	1543.82988360524	1811.18214985339	1410.83651669497	1692.67290005427	1922.49288552549	1563.17698084528	1489.22164934283	1345.5590481324	1510.50481910566	1399.44795239004	1401.46488502151	1577.62245514591	1660.5161660519	1781.32002372061	1581.60411294898	1616.9722351273	1644.7170838292	1727.29071865457	1535.46403066429	1520.79535525398	1606.31700836154	1609.25596856536	1650.61224051189	1654.34189842774	1369.03599854453	1505.32732845546	1520.6598818196	1534.72221720921	1483.13238442105	1523.69407596836	1659.36575714907	1337.37568171768	1479.09169822242	1703.29905154651	1515.48083798986
TUT4	ENSG00000134744	2280.93014281535	1901.28292760289	1895.4196936653	2078.8656611432	2421.5495279005	2388.55235448556	2578.12587196537	1858.14198362574	1970.80925028279	1566.4897502186	1853.56248033049	2394.93672129341	2386.58955720336	2339.27600414781	2060.15867180089	1998.79088863896	2392.52804142286	2190.32542447709	2091.79598218023	1918.19241374472	1776.93432866807	1836.76207647466	2384.68766309452	2130.70074142416	1875.97554530275	2137.31856079839	2388.06784671028	2073.83358535931	2323.98124318076	1890.14967191999	2220.10530222551	2077.13304234362	1994.85081118043	2403.19494869979	2125.32771020873	2464.94089121183	2578.40488941504	2068.37040472745	1969.94059198526	2537.43246552146	2449.1451598953	1727.19891899196	2060.20607454878	2282.54651979849	1912.87538656229	1991.8681693208	2347.64858058078	2339.85457455143
	ENSG00000226883	5.49456222298187	21.7151603406422	8.04849126821782	12.3432648630378	11.2351509181898	5.62252854683098	8.72673167493114	11.3821867297136	0	5.05319274264064	11.7936106913923	14.7688558504268	19.0419379564098	23.5311787399484	24.4094629360295	29.6305299035848	16.2757009620602	9.0790691170035	19.1907888273416	26.2252869066661	17.2550112214266	9.20590455330121	31.0102426930366	21.4481134236074	6.43927532712615	29.0227544628298	9.15845770550444	24.9174777330271	22.6491579213107	17.5308991493422	0	24.2604199042045	22.2710616878198	19.0929140812444	27.7457925614717	11.9754213338227	13.7562775357332	27.6572928998895	18.1719775376352	13.4969811995822	21.2108414540586	11.2399061973446	18.15886764426	17.6371913957385	17.6301878945833	27.7676789403457	7.16474643107055	14.5226461363178
RAVER2	ENSG00000162437	861.272628452408	827.588888537807	939.66135556443	876.371805275682	990.191300923124	880.692426017252	826.546157211335	899.192751647374	770.997904506235	1033.37791587001	699.754234355942	777.032383614391	698.204391735026	851.27499559225	1059.37069142368	561.7101883151	828.026286444815	864.781333394583	603.637539478199	629.406885759987	536.232656419719	658.406293652103	809.367334288256	475.245039544143	815.641541435979	835.440717751457	989.11343219448	672.771898791731	716.335131903415	831.920850541513	1053.94009951804	809.856926256717	774.714788712016	854.156682581988	760.234716184325	862.230336035233	849.300613075703	888.984414639306	516.673523502493	925.507282257067	791.871414284853	620.335775367734	493.591038693977	981.068771387955	750.96205103356	821.923296634234	249.333175801255	822.238053306226
GTF2F2P2	ENSG00000233910	0	0	0	0	0	0	0	0	4.33144890172042	0	0	0	0	2.30697830783807	0	0.846586568673851	0	4.53953455850175	0	0	0.995481416620765	0.368236182132048	0	0	0	0	0	0	0	0	0	0.441098543712809	0	0.50244510740117	0	0	0	0	0.982269056088389	0	0	0	0	0.734882974822438	1.25929913532738	0	0	0.427136651068169
	ENSG00000287703	0	2.41279559340468	0	0	0	0	0	0	0	5.05319274264064	1.96560178189871	0.952829409704956	0	0	0	0.423293284336925	0	0	1.74461716612196	0	0.663654277747177	0.736472364264097	0.44300346704338	1.12884807492671	0	0	0	3.49718985726696	0.888202271423949	0	2.43967615629177	0	1.59079012055855	0.50244510740117	0	1.99590355563711	1.1961980465855	0	0.982269056088389	1.28542678091259	1.88540812924965	0.535233628444982	0	0	0	0	0	1.70854660427268
KLF18	ENSG00000283039	0	2.41279559340468	0	0	0	0	0	0	0	0	0	0	0	0	0	0	0	0	0	0	0	1.10470854639615	0	0	0	0	0	0	0	0	0	0	0	0	0	0	0	0	0	0	0	0	0	0	0	0	0	0
	ENSG00000229032	0	0	0	0	0	0	0	0	0	0	0	0	0	0	0	0	0	2.26976727925087	0	0	0	0	0	0	0	0	0	0	0	0	0	0	0	0	0	0	0	0	0	0	0	0.535233628444982	0	0	0	0	0	0
	ENSG00000229294	0	2.41279559340468	2.01212281705445	1.2992910382145	0	2.55569479401408	0	2.8455466824284	0	2.52659637132032	0	2.85848822911487	0	4.15256095410853	0	0.846586568673851	0	0	0	0	1.99096283324153	1.84118091066024	0	0	0	2.07305389020213	0	1.31144619647511	1.33230340713592	0	0	0	3.18158024111711	0	0	1.99590355563711	0	1.97552092142068	0.491134528044194	3.21356695228148	1.41405609693724	0.535233628444982	1.65080614947819	1.46976594964488	2.0988318922123	0	0	0.427136651068169
[truncated: 59,993 more rows]
[truncated: 7 more columns]

## Sheet: DESeq2Results
ensembl_gene_id	external_gene_name	baseMean	log2FoldChange	lfcSE	pvalue	padj
[truncated: 60,664 more rows]

[truncated: 3 more sheets: NETsProtoDM1, NETsDM1, NETssevereDM1]
