# Supplementary material for: Nuclear envelope transmembrane proteins involved in genome organization are misregulated in myotonic dystrophy type 1 muscle
Source: Front Cell Dev Biol. 2023 Jan 9;10:1007331. doi: 10.3389/fcell.2022.1007331 (PMC9868253; doi:10.3389/fcell.2022.1007331)
Supplement: Supplementary file 8 [file Table8.XLS]

## Sheet: Sheet1
isoform_id	control1_M	control2_F	control3_M	control4_F	control5_M	control6_F	control7_M	control8_F	control9_M	control10_M	control11_F	DM1_2_F	DM1_3_M	DM1_4_F	DM1_5_F	DM1_6_F	DM1_7_F	DM1_8_M	DM1_9_M	DM1_10_M	DM1_11_M	DM1_12_M	DM1_13_F	DM1_14_F	DM1_15_M	DM1_16_F	DM1_17_F	DM1_18_F	DM1_19_F	DM1_20_M	DM1_21_M	DM1_22_F	DM1_23_F	DM1_24_F	DM1_25_F	DM1_26_F	DM1_27_F	DM1_28_F	DM1_29_F	DM1_30_M	DM1_31_F	DM1_32_F	DM1_33_M	DM1_34_M	DM1_35_M	DM1_36_F	DM1_38_F	DM1_39_M	DM1_40_M
ENST00000456328.2	2.61396	6.21282	3.00348	11.7654	6.10938	0	11.8618	0	3.42141	11.5121	8.86452	0	0	28.6606	3.83215	12.258	0	3.82807	2.31741	13.5778	45.8838	8.86088	15.3619	21.1957	4.26378	14.0341	8.06103	20.3135	24.1017	10.5797	7.90982	0	11.5166	4.80575	9.08923	5.44842	2.48743	2.691	22.267	14.5363	28.3023	2.4764	6.57258	12.9432	17.9081	8.54473	25.5743	7.05866	25.5195
ENST00000450305.2	0	0	0	0	0	0	0	0	0	0	0	0	0	0	6.35545	0	0	0	0	0	0	0	0	0	0	0	0	0	0	0	0	0	0	0	0	0	0	0	0	0	0	0	0	0	0	0	0	0	0
ENST00000488147.1	13.5262	0	0	3.31164	5.09824	10.9138	0	3.09783	0	3.63745	0	0	1.89923e-06	5.00812	12.1984	5.11861	3.6987	7.35253	0	3.11609	17.9365	7.34346	16.4012	17.1982	0	0	3.11667	0	11.9758	4.73866	0	4.86029	0	3.29923	0	0	0	0	0	6.26061	4.80765	6.06081	9.18006	0	2.22497	2.55535	19.805	0	5.7987
ENST00000619216.1	0	33.809	0	5.96906	10.8159	0	20.0387	18.0668	16.0912	0	29.5928	34.5926	9.9386	0	15.8548	8.34218	11.5049	0	10.8927	0	36.0288	16.7211	67.3222	20.9073	0	0	0	27.6124	62.6399	0	0	48.0055	0	0	0	17.5994	11.5298	0	30.4832	24.8112	0	0	8.86565	0	7.886	0	39.1207	0	9.2463
ENST00000469289.1	0	0	0	0	0	3.13797	0	0	0	0	0	0	0	0	0	0	0	0	0	0	0	0	0	0	0	0	0	0	0	0	0	0	0	0	0	0	0	0	0	0	0	0	0	0	0	0	0	0	0
ENST00000417324.1	0	0	0	0	0	0	0	0	0	0	0	0	0	0	0	0	0	0	0	0	0	0	0	0	0	0	0	0	0	0	0	0	0	0	0	0	0	0	0	0	0	0	0	0	0	0	0	0	0
ENST00000461467.1	193.047	41.3278	29.0477	119.186	224.59	346.996	59.3322	34.9856	53.9922	13.527	83.9005	184.096	92.9968	218.253	88.8558	297.117	85.5177	52.7622	91.6619	40.4206	370.661	254.859	192.324	118.289	89.9741	24.8921	60.4181	273.51	327.497	91.3865	75.1456	42.3534	106.739	355.324	90.6362	80.064	335.459	31.4118	321.468	244.462	210.994	259.93	85.0407	203.368	261.333	78.31	469.767	4.74416	257.67
ENST00000606857.1	0	0	0	0	0	0	0	0	0	0	0	1.47596	1.52394	0	0	0	0	0	0	0	0	0	0	0	0	0	0	0	0	0	0	0	0	0	0	0	0	0	0	0	0	0	0	0	0	0	0	0	0
ENST00000642116.1	0	0	0	0	0	0	0	0	0	0	0	0	0	0	0	0	0	0	0	0	0.811903	0	0	0	0	0	0	0	0	0	0	0	0	0	0	0	0	0	0	0	0	0	0	0	0	0	0	0	0
ENST00000466430.5	4.53452	1.27912	0.925701	3.37145	9.6466	4.36307	2.17492	0	4.71289	3.07931	1.38533	7.36201	5.25938	1.58811	6.30777	13.3653	0	2.28133	6.62872	1.45593	7.25466	3.51253	0	6.92583	5.46593	0	1.49966	9.41476	16.2127	5.01766	2.37205	3.05162	1.66431	7.85258	4.81991	0	4.77944	3.32423	20.5361	4.24512	12.6434	3.43392	2.47698	5.02254	4.98538	2.993	3.93819	2.13112	11.1771
ENST00000471248.1	54.1967	19.8647	17.6639	79.5003	53.7631	124.8	51.4489	21.9329	19.3679	20.3708	48.6436	59.513	33.2668	92.4102	35.6546	157.745	17.8906	0	33.6205	33.5797	152.423	144.031	152.876	35.7567	14.2661	9.89798	3.72335	104.51	161.776	13.6537	6.10575	123.469	11.5601	46.0353	24.3789	10.9163	104.467	18.6967	78.286	89.2733	100.36	56.7417	7.56424	51.0265	67.9155	28.0514	131.42	9.17202	122.859
ENST00000610542.1	0	0	0	0	0	0	0	0	6.91872e-05	0	0	0	0	0	0	0	0	0	0	0	0	0	0	0	0	0	0	0	0	0	0	0	0	0	0	0	0	0	0	0	0	0	0	2.0403	0	0	0	0	0
ENST00000453576.2	0	0	0	0	0	0	7.07538	0	0	0	0	0.284329	0	0	0	0	0	0	0	0	0	0	0	0	0	0	0	0	0	0	0	1.60963	0	0	12.0594	0	0	0	0	0	0	0	0	0	0	0	16.8212	0	0
ENST00000495576.1	0	0	0	5.55132	0	0	0	0	0	0	5.5865	0	0	16.7648	0	0	1.74681	0.443276	0	0	17.9743	1.02437	14.7933	0	0	4.42915	0.494972	0	7.03985	0	0	0	0	0	8.21884	0	0	0	0	0	0	1.22251	0	0	6.41826	0	3.87298	0	7.40539
ENST00000442987.3	26.3861	11.7634	7.12212	27.1533	29.1435	51.7443	33.0229	3.97216	7.88387	5.04357	15.6663	38.8701	12.2059	52.9804	31.282	59.1207	12.79	10.1245	9.90552	10.3166	105.4	72.0434	49.1261	42.9126	6.79449	7.32792	7.877	44.991	61.0319	7.69985	5.20362	29.9217	8.84526	27.199	10.9462	11.3749	25.9225	8.83094	45.8419	42.6958	42.2477	26.3621	12.1752	23.1082	47.6128	8.38423	42.4814	6.40031	43.8655
ENST00000494149.2	8.59334	0	0	0	0	1.87412	0	0	0	0	0	16.7457	0	0	3.3505	4.44677	0	0	0	0	0	0	1.87666	0	0	0	0	0	1.59104	0	2.36404	3.16378	0	0	0	0	3.9798	0	0	3.08494	0	0	0	0	7.71782	0	2.59151	0	2.28571
ENST00000595919.1	0	0	0	0	0	0	0	0	8.51454	0	0.617026	0	0	0	0	0	23.9012	0	0	10.6993	0	37.1541	0	25.4893	0	0	0	0	0	0	9.26406	0	0	0	24.4729	0	0	0	0	0	0	6.14272	0	0	0	5.56819	0	0	0
ENST00000493797.1	0	0	1.42328	29.936	15.4385	0	0	0	0	0	0	45.7784	1.78366	0	0	0	0	0	0	10.0066	0	0	0	0	0	0	0	0	0	0	28.7474	12.9511	0	0	31.4175	0	0	0	13.8146	0	0	0	0	0	41.4648	0	0	2.61427	0
ENST00000484859.1	155.436	39.3964	73.8504	106.29	166.256	290.421	136.558	29.0333	54.588	34.991	44.2639	201.937	54.8582	285.597	102.03	221.853	39.8227	38.5012	58.1029	47.7126	318.679	297.688	188.044	172.727	54.5484	54.8143	28.6631	231.643	230.608	58.5462	46.4537	146.169	42.3302	129.005	59.1986	53.5115	180.743	45.5954	182.972	147.251	208.755	120.71	79.3631	97.0233	134.752	38.8702	300.806	25.5701	250.341
ENST00000490997.5	0	0	0	0	9.44288	0	0	0	0	0	0	0	0	0	0	0	0	0	0	0	0	0	0	0	0	0	0	12.1534	0	0	0	0	0	14.1082	0	0	0.00966607	0	0	0	0	0	0	0	0	0	0	0	0
ENST00000466557.6	67.0173	19.9366	11.4831	70.4696	78.7404	93.7991	113.049	8.17802	17.0483	2.52165	11.3052	92.5837	9.35154	105.094	8.72302	59.4819	1.91373	7.02832	14.1167	9.50915	85.021	99.3057	71.4022	68.2413	13.1843	14.6277	2.72905	101.861	88.2609	28.9858	31.4029	18.4702	21.1652	42.8717	5.74392	16.3919	80.8341	8.87433	74.435	37.1929	78.529	41.1459	13.7297	20.877	46.8168	0	139.088	5.34882	42.7811
ENST00000662089.1	30.1997	6.78402	41.7929	46.4064	78.9031	119.175	50.3505	0	18.7428	21.9296	15.01	46.9161	25.4974	49.5693	50.3074	133.987	10.8361	22.5867	13.4089	5.79141	104.36	78.1895	63.1185	38.2012	21.4624	13.9262	7.69081	35.3824	101.521	18.5267	32.442	51.3142	26.5102	58.7065	20.6074	6.55262	36.3234	19.2499	42.6927	62.7197	74.3952	58.9117	20.8416	40.4119	88.2263	33.184	97.9711	3.73704	121.617
ENST00000491962.1	139.021	27.8268	77.8337	12.2814	211.29	214.973	66.0821	29.849	36.9503	16.6533	0	153.312	26.6405	111.464	25.8557	184.841	0	42.5526	13.1694	0	377.288	280.615	61.9115	147.036	66.8077	27.3563	17.2226	148.657	147.935	56.4451	39.5357	57.916	62.1229	193.458	2.0333	0	154.431	21.0045	114.1	213.326	80.5621	177.528	75.4517	133.005	197.441	21.891	211.606	12.6128	234.505
ENST00000655252.1	95.8182	19.6428	36.6852	92.5161	115.154	107.775	104.51	18.4944	35.2725	9.80905	38.7329	73.3859	35.6088	129.87	69.8343	119.209	24.7978	26.0843	33.5746	15.5483	136.918	134.962	160.326	74.1997	21.5402	23.1228	31.7006	145.65	139.17	27.0781	28.8997	107.02	17.5685	76.6291	50.7412	48.0294	93.5503	13.5576	106.623	112.364	116.571	72.9514	32.1557	46.2178	48.0906	34.0183	125.884	22.1603	140.887
ENST00000410691.1	0	0	0	0	0	7.41711	0	0	0	0	0	0	0	14.9996	20.2574	0	0	0	0	0	33.3364	0	0	0	0	0	0	0	0	0	0	0	0	0	0	0	34.6334	0	0	10.386	0.413377	0	0	0	9.86736	0	12.7493	0	23.0483
ENST00000496488.1	43.3718	14.5315	20.3307	50.4203	72.1314	34.0997	93.8831	9.50156	18.1441	14.1064	6.20162	79.893	0	75.2842	12.3969	42.8923	9.55183	0	5.64497	0	28.6751	57.0001	0	46.0297	34.5929	13.8124	34.5241	19.7667	49.7189	18.7786	11.5687	31.3564	11.1422	60.512	18.515	0	141.434	0	68.898	21.8898	111.322	31.1581	54.1003	29.6081	29.1455	0	17.7707	19.6573	18.0345
ENST00000624431.2	0	0	0	0	2.79319	7.2958	15.2946	0	0	0	0	0.439877	0	7.57853	0	20.2795	2.62557	0	1.29442	5.77953	4.31572	0	5.44286	0	0	0	4.49934	0	0	2.46787	0	0	0	2.37098	0	0	0	0	3.39256	0	4.01796	0	0	0	0	2.45975	8.60872	3.2516	0
ENST00000623083.4	108.917	21.3292	18.887	41.4442	86.3503	88.3133	81.055	18.9584	40.8353	15.215	15.8409	64.0047	27.1352	94.3325	55.1604	74.4372	24.4759	29.1856	27.6266	20.703	88.8971	46.3764	75.228	31.0069	21.3574	37.7742	21.9708	104.658	118.899	26.4362	16.4835	88.5272	19.5845	43.9468	16.8913	24.7943	82.1802	21.7496	59.2738	107.203	31.819	73.7589	39.1645	50.108	58.4986	21.4511	39.4503	20.3126	41.0223
ENST00000612080.1	0	33.809	0	5.96906	10.8159	0	20.0387	18.0668	16.0912	0	29.5928	34.5926	9.9386	0	15.8548	8.34218	11.5049	0	10.8927	0	36.0288	16.7211	67.3222	20.9073	0	0	0	27.6124	62.6399	0	0	48.0055	0	0	0	17.5994	11.5298	0	30.4832	24.8112	0	0	8.86565	0	7.886	0	39.1207	0	9.2463
ENST00000442116.1	3.40266	0.976555	0	0	3.56576	0	0	0	0	0	0	2.18941	0	3.77933	0	0	0	0	0	0	0	10.4552	0	0	1.74702	0	0	0	0	0	0	0	0	0	0	0	0	0	0	0	0	0	0	0	0	0	0	0	3.43166
ENST00000448958.2	0	3.30962	0	5.17595	0	0	0	0	0	0	0	0	4.50506	0	0	1.66132	0	0	0	0	4.63099	29.0582	0.0385003	2.38632	2.02022	0	0	15.4785	13.299	0	3.29767	0	0.719636	6.80387	2.524	0	0	0	0	2.46116	9.3178	0	0	0	7.0725	0	13.588	0	7.17514e-06
ENST00000441866.2	0	2.37268	0	0	0	0	1.32684	0	0.833921	0.723176	0	0	0	0	0	0.871693	2.99809	0.953642	0	0	0	0	0	0.619497	0	5.41913	0.998197	0	0	1.52954	0	4.43205	0	2.5509	2.32315	0	0	1.72839	0	0	0	2.64731	0.631169	0	2.36989	0	0	0	0.00686432
ENST00000634344.2	0	0	0	0	0	0	0	0	0	0	0	0	0	0	0	0	0	0	0	0	0	0	0	0	0	0	0	0	0	0	0	0	0	0	0	0	0	0	0	0	0	0	0	0	0	0	0	0	0
ENST00000450734.1	0	0	0	2.98943	0	0	0	0	0	0	0	0	3.29124	8.79049	0	0	1.94083	0	0	18.8096	14.8604	0	16.113	12.8742	0	4.63146	0	0	22.7132	0	0	0	0	0	0	0	0	0	0	0	0	0	0	0	14.2007	0	15.4566	0	6.93151
ENST00000424587.7	43.7867	10.233	21.2178	42.4448	41.1318	70.0998	43.7327	8.07447	15.7542	15.7372	23.4618	38.4733	29.632	60.8969	27.9428	99.5784	14.2645	22.9242	17.6732	22.5968	137.812	129.95	93.0026	39.0677	13.2258	17.2373	21.4832	65.0998	123.138	20.2952	20.9047	60.7081	16.1667	42.3339	25.1768	16.2466	61.2715	18.3142	76.8499	78.3322	81.046	37.1376	18.8258	38.4839	63.7523	24.3419	98.0438	19.2043	74.2404
ENST00000669836.1	9.14901	2.18858	6.35925	7.28924	3.54781	5.228	0	0	2.92789	0	17.3244	17.1534	13.6117	35.6678	0	15.1926	2.0646	3.30013	8.61387	0	30.8176	38.6317	17.2789	4.12424	0	18.2593	17.8651	3.28437	47.7195	0	0	0	4.96846	33.3675	13.449	0	20.3527	0	19.086	30.2233	28.4672	4.8073	3.24161	11.2019	17.1717	3.67052	19.1493	0	11.8609
ENST00000458203.2	0	0	0	20.6988	0	0	0	0	0	0	0	0	0	0	0	0	0	0	0	0	0	0	0	0	0	0	0	0	0	0	0	10.9671	4.68194	0	5.71133	33.0703	0	0	0	0	0	0	3.40616	0	0	0	0	3.72946	0
ENST00000450983.1	0	0	0	0	0	0	0	0	0	0	0	0	0	0	0	0	0	0	0	0	0	0	0	0	0	0	0	0	0	0	0	0	0	0	0	0	0	0	0	0	4.81684e-07	0	0	0	0	0	0	0	0
ENST00000412666.1	0	0	0	0	0	0	0	0	0	0	0	0	0	0	0	0	0	0	0	0	0	0	0	0	0	0	0	0	0	0	0	0	2.30708	0	0	0	0	0	0	0	0	0	0	0	0	0	0	0	0
ENST00000635159.1	0	0	0	0	0	0	0	0	0	0	0	0	0	0	0	0	0	0	0	0	0	0	0	0	0	0	0	0	0	0	0	0	0	0	0	0	0	0	5.72036	0	0	0	0	0	0	0	0	0	0
ENST00000431321.2	3.8212	0	0	0	0	0	0	0	0	0	0	0	0	0	0	6.56587	0	0	0	0	3.12554	0	0	0	0	0	0	0	0	0	0	0	0	0	0	3.69797	0	22.1908	0	4.22124	6.93366	0	0	0	0	7.71328	0	0	0
ENST00000453935.1	22.6679	31.7614	5.38938	29.1864	67.2637	80.3719	81.8603	11.0938	18.1252	0	36.1053	87.5185	26.8553	61.8778	25.8436	102.815	0	5.38939	11.0573	17.219	113.605	109.864	51.0462	51.0052	9.61957	0.247755	26.0887	86.6768	151.226	4.68949	15.7199	51.0938	4.27145	77.1722	2.68156	5.86587	84.9064	4.57667	63.4986	62.5206	91.1279	39.9705	19.0581	77.0958	99.7537	11.7375	108.037	0	122.329
ENST00000440163.1	0	0	0	0	4.38435	0	0	4.61767	0	0	0	0	0	0	0	0	0	0	2.87696	0	0	0	0	8.99032	6.0425	0	0	0	0	0	0	0	0	2.02494	0	0	0	0	0	0	0	0	0	3.72824	0	0	3.48024	0	0
ENST00000455464.7	83.6054	32.6775	29.82	108.242	90.6456	133.387	84.1324	7.96224	31.5577	30.4885	40.4766	60.1413	28.6614	68.0057	52.3214	157.902	11.1564	47.1347	20.4807	21.7516	136.744	149.147	168.693	38.1072	3.53649	14.0876	75.4325	74.4715	162.6	27.2038	29.5818	92.9249	16.4227	82.5813	54.7347	19.8763	79.4252	17.4934	81.7904	111.973	99.4817	33.9841	15.0426	56.6694	36.6601	38.2783	114.562	38.626	119.228
ENST00000601814.5	28.9297	13.6442	8.12411	10.3292	19.1463	37.5481	24.1985	5.98298	3.01132	9.86234	14.1198	13.1813	9.95514	4.29874	7.91304	34.3157	5.32831	7.15735	25.7269	2.2999	28.2586	53.0286	68.7775	11.9367	24.9098	0	0	42.5561	28.9656	14.9934	0	13.7524	4.46364	30.7754	9.84207	2.77806	20.7096	2.35227	41.3128	31.3991	37.4919	12.3102	0.789453	21.962	39.8794	9.23945	37.1645	6.33135	23.579
ENST00000445840.2	0	0	0	0	0	0	26.5417	0	0	0	0	0	0	0	0	0	0	0	0	0	0	0	0	0	0	0	0	0	0	0	0	0	0	0	0	0	0	0	0	0	0	11.389	0	7.62322	0	0	0	0	0
ENST00000431812.1	0.263186	0	0	4.36495	5.07049	0	9.62e-06	0	2.55391	0	0	0	2.41138	0.148403	0	0	6.07549	0	0	0	0	0	2.9318	0	0	0	0	0	0	0	0	1.05369	1.16646	1.9538	0	0	0	0	0.979505	3.70679	5.17976	0	0	0	12.2309	0	0.625104	0	3.04773
ENST00000419160.4	230.937	59.3906	52.6117	165.208	142.463	406.683	162.294	23.0798	52.9108	42.203	79.8283	187.648	43.1936	276.42	185.169	367.312	57.7537	55.8723	45.907	62.9578	561.327	309.679	161.064	145.103	65.7172	37.7848	34.9259	260.793	292.835	83.4652	62.3391	168.488	23.1254	94.6021	64.841	28.7476	207.761	25.165	252.61	179.655	246.895	141.503	95.3217	110.125	159.567	46.4177	273.736	28.9809	248.811
ENST00000440038.7	0	0	0	0	0	0	0	0	0	0	0	0	0	0	0	0	0	0	0	0	0	0	0	0	0	0	0	0	0	0	0	0	0	0	0	0	0	0	0	0	0	0	0	0	0	0	0	0	0
ENST00000642074.1	0	0	0	0	0	0	0	0	0	0	0	0	0	0	0	0	0	0	0	0	9.02371	0	0	0	0	0	0	0	0	0	0	0	0	0	0	0	0	0	0	0	0	0	0	0	0	0	0	0	7.84215
ENST00000423728.6	0	4.88353	0	0	0	0	0	13.1796	10.78	0	0	0	0	0	0	8.63763	4.02077	0	0	0	0	3.03918	0	0	0	0	0	0	0	0.342349	0	0	0	0	0	0	0	0	0	1.90641	0	0	0	0	0	0	0	0	0
ENST00000616311.5	0	0	0	0	0	0	0	0	0	7.28588	0	0	0	0	0	0	0	0	0	0	0	0	0	0	0	2.44934	2.93772	0	0	0	0	0	0	2.54926	0	0	0	0	0	0	0	0	0	0	0	0.70119	0	0	6.16467
ENST00000599771.6	30.4936	0	20.8482	0	20.2163	54.7254	27.0216	0	1.37513	0	2.10954	24.3116	0	3.14931	17.1209	71.2458	7.37665	0	0	0	27.6212	100.642	7.23055	0	0	36.0187	18.5781	89.0962	71.7799	19.52	0	28.4513	3.03157	0	9.96539	4.55368	5.82006	50.0971	0	11.998	22.7657	14.1226	18.4219	10.9707	39.6601	13.1379	0	0	5.6605
ENST00000641845.1	18.018	0	0	20.2611	0	44.5612	10.8352	0	8.61523	0	14.9884	29.8586	21.209	56.0731	7.81652	22.13	0	0	15.8772	0	50.6568	39.33	77.6404	31.5971	3.49948	6.26249	0	30.7324	61.2914	11.1852	8.21622	22.5666	0	13.8012	3.50815	0	16.8528	1.56793	33.3059	0	31.1552	5.33019	2.76127	27.5067	22.6459	0	59.1784	9.74086	25.1178
ENST00000641916.1	8.38026	0	0	15.3872	12.3067	7.40008	24.4279	0	10.9994	8.87273	13.6293	5.53271	0	9.74107	0	12.3072	0	0	0	8.96305	8.46265	62.2226	0	19.1472	0	0	0	0	64.4061	29.8435	0	0	0	0	0	0	22.203	0	36.1285	7.4554	12.1264	0	0	40.6559	17.1954	0	10.9164	0	22.6198
ENST00000601486.5	12.1841	12.2703	3.82955	27.2607	0	0	0	1.21371	0	13.7489	14.9752	0	2.63943	10.6244	0	25.0755	0	10.4105	0	0	10.7887	18.3541	0	12.2782	0	0	0	28.8464	20.3501	0	0	0	0	10.2988	0	0	22.7272	0	0	0	11.467	0	0	3.30091	2.13961	0	7.29905	5.55651	0
ENST00000616947.2	42.1993	27.4996	23.889	56.2461	26.4344	83.4046	19.246	6.12144	48.7571	13.1266	26.873	133.529	38.0129	103.894	76.7314	115.117	22.6757	25.0022	15.6437	75.5916	162.085	144.174	124.33	113.191	23.3496	4.60756	10.7139	128.889	132.159	30.2682	15.872	79.7367	14.2823	54.3337	28.8711	18.0651	105.008	31.7205	99.514	111.553	74.9945	58.0284	33.5686	60.4907	95.9525	10.533	98.4659	13.4196	104.689
ENST00000432964.1	148.394	35.3075	19.234	4.3927	45.6883	94.3366	129.581	12.266	17.5306	4.43693e-05	15.7027	52.124	31.3366	135.842	45.8704	73.4579	0	9.04255	17.3384	50.2671	105.205	74.1649	143.086	83.3211	19.3315	51.3513	0	71.882	67.7279	23.0759	50.6302	53.0815	42.3385	45.1507	14.6622	0	10.5423	24.5462	41.365	52.2232	71.5362	47.9382	25.7266	59.9909	73.4118	33.3189	175.711	2.90994	109.582
ENST00000608420.1	170.956	44.892	48.6482	133.333	85.8087	290.704	112.066	28.2115	105.456	43.1019	62.0767	171.705	47.378	347.305	130.596	328.484	29.5871	45.8988	38.359	32.5993	356.06	286.979	149.985	183.712	22.5973	80.0827	21.6478	263.589	212.997	59.624	9.68784	152.505	61.9364	152.431	39.929	67.4551	134.619	32.8745	262.536	248.815	216.031	102.462	132.49	100.114	83.9758	21.7843	248.987	49.5391	218.744
ENST00000641303.1	96.7338	9.23935	5.6953	46.0529	63.0404	158.254	94.107	11.158	26.4454	0	60.1234	128.484	21.5229	171.74	139.936	193.009	27.4084	33.1595	9.7054	15.3492	324.794	130.39	70.7118	100.146	5.90689	18.4718	7.27882	164.307	198.744	26.9615	15.238	72.0391	9.82477	118.283	12.2918	10.3026	142.182	27.3085	154.757	57.7115	148.313	69.557	67.8012	98.9977	160.174	9.76405	65.9714	24.6159	248.942
ENST00000641063.1	0	0	0	0	0	0	0	0	0	0	0	14.1561	0	10.8734	0	4.34128	0	0	0	0	0	4.06366	4.34307	0	0	0	14.6741	0	0	0	0	32.3199	7.09618	0	16.3072	0.00174257	0	0	0	0	4.93878	9.27029	0	1.15579	0	0	0	0	0
ENST00000641049.1	423.9	0	201.735	271.147	0	655.094	356.878	59.8831	141.865	67.5883	149.155	589.562	0	5.16472	240.034	525.123	78.477	51.3305	0.0755226	251.845	2.68515	72.3024	633.167	230.746	216.84	84.9923	71.9421	173.884	32.5079	0	131.794	249.702	115.714	369.876	103.285	123.076	414.078	69.6378	464.666	0.000131376	372.702	287.176	155.583	9.98735e-05	0	130.666	86.9381	68.7694	203.67
ENST00000642124.1	37.2277	8.02838	17.949	27.4495	105.649	268.62	111.959	21.5301	16.4829	11.5715	19.0732	182.99	21.9246	167.158	56.975	115.462	22.3961	22.8792	45.7164	51.7477	176.606	167.387	91.783	115.636	15.2287	39.8759	39.4012	195.828	114.105	19.9882	13.7941	45.9303	12.8733	97.7873	0	37.5972	143.596	0	118.814	69.4943	70.2954	86.5273	76.3255	122.488	99.672	28.5256	127.215	21.8642	169.979
ENST00000437905.2	0	4.75389	0	0	0	0	0	5.00705	0	0	0	0	0	0	0	0	0	0	0.523016	0	0	0	0	0	0	0	0	0	24.148	0	0	34.2041	4.49522	0	0	0	0	0.0178905	0	0	0	0	0	24.8745	0	0	0	0	0
ENST00000426406.4	0	0	0	0	0	0	0	0	0	0	0	4.55498	0	0	0	0	0	0	0	0	0	12.9727	0	0	0	8.63909	0	9.75918	0	0	0	0	0	0	2.8177	0	0	0	0	0	0	0	0	0	0	0	0	0	0
ENST00000432723.3	0	0	0	0	0.232405	0	0.893741	0	0	0	0	0	0	0	0	0	0	0	0	0	0	0	0	0	0	0	0	0	0	0	0	0	1.20583	0	0	0	0	0	0	0	0	0	0	0	0	0	0	1.30716	0
ENST00000514436.1	0	0	0	7.56422	0	2.87581	0	0	0	0	0	0	0	0	1.33164	0	0	0	0	0	0	5.35282	0	0	0	0	0	0	0	0	0	1.90452	0	2.29891	0	0	0	0	4.29645	0	2.1184	0	0	0.00604947	0	0	2.86574	0	0
ENST00000634833.2	13.8087	5.95267	9.28894	24.8924	28.3334	24.858	16.5343	4.71621	10.0018	4.25769	8.94045	26.2613	5.51707	45.0617	16.5344	36.1934	5.5708	0	10.0805	4.77858	26.4571	62.6234	40.5059	7.16497	5.90377	2.61329	6.69798	36.1538	22.898	9.71796	0	14.9581	11.2326	40.1877	7.81999	3.46233	31.2593	6.80029	23.5189	32.1353	36.927	22.5219	3.2601	15.7591	27.0564	15.8288	24.1791	3.27653	32.5745
ENST00000417636.2	0	0	0	0	0	0	1.58816	0	0	0	0	0	0	0	0	1.29075	0	0	0	0	0	0	0	0	0	10.0805	0	0	0	0	0	7.8794	0	0	0	2.31366	0	0	0	0	4.56465	0	0	0	0	0	0	0	0
ENST00000419394.2	0	0	0	0	0	0	0	0	0	0	0	0	0	0	0	0	0	0	0	0	6.73069	0	0	0	0	0	0	0	0	0	0	0	0	0	0	0	0	0	0	0	0	0	0	0	0	0	0	1.98787	0
ENST00000641296.1	0	2.09083	0	0	0	0	0	0	0	5.31756	0	0	0	0	0	3.16492	0	0	0	0	0	0	5.11973	0	0	0	0	0	4.96033	2.92262	0	0	0	0	0	0.732218	1.33533	0	0	0	0	0	2.0259	0	0	0	5.99947	0	1.49191e-06
ENST00000357876.6	16.8204	1.27276	1.52557	14.708	2.47658	24.2584	1.40466	2.06677	2.85815	0	5.5309	21.157	2.68431	12.0923	9.10395	11.8968	3.99576	4.51933	1.03619	1.05365	19.4966	45.4444	9.28913	9.28732	0	3.58871	2.82273	17.594	14.895	3.88485	1.06594	10.3674	3.7567	43.9913	6.96732	6.71695	10.7594	5.59158	17.248	16.9206	14.7211	9.29852	7.20291	8.49669	27.3029	6.68892	26.9243	4.15433	19.166
ENST00000635509.2	0	0	0	0	0	1.79658	0	0	0	0	0	0	0	0	0	0	0	0	0	0	0	0	0	0	0	0	0	0	0	0	0	0	0	0	0	0	0	0	0	0	0	0.992717	0	0	0	0	0	0	0
ENST00000634337.2	0	0	0	0	0	0	3.37396	0	0	0	0	1.0397	0	0	0	0	0	0	0	0	0	0	0	0	0	0	0	1.38718	0	0	0	1.0443	0	1.95618	0	0	0	0	0	0	1.3457	0	0	0	0.867852	0	0	0	1.5599
ENST00000648019.1	0	0	0	0	3.28313	1.40175	1.59891	0	2.7568	0	0	0	0	1.35878	0	3.05279	0	0	0	0	2.94466	5.40162	0	0.869118	0	0	0	8.57266	3.91974	0	4.58059	0	0	0	0	1.35629	0	0	9.73302	1.60632	1.54084	1.36831	0	3.4468	0	0	0	0	0
ENST00000440200.5	0	0	0	0	0	0	0	0	0	1.29211	0	0	0	0	0	0	0	0	0	0	0	0	0	0	0	0	0	0	0	0	0	0	0	0	0	0	0	0	0	0	0	0	0	0	0	8.06219	0	2.95971	4.20507
ENST00000452176.2	0	0	0	0	9.87729	0	0	1.72129	0	0	0	0	0	0	0	0	0	0	0	0	0	0	0	0	0	0	0	0	0	0	0	0	0	0	0	0	0	0	0	0	0	0	0	0	0	0	0	0	21.8049
ENST00000441245.5	27.2504	12.0476	15.5187	25.255	58.4698	47.3186	28.6548	0	20.941	0	11.7098	33.6296	22.0804	0	20.7223	50.5749	0	9.78467	0	0	47.3457	79.9129	0	27.4231	11.1048	8.53709	0.0506148	30.2476	34.0292	0.128915	0	54.584	0	43.5486	0	23.5247	26.4289	7.45953	0	74.4555	64.7373	22.4348	13.2385	30.9818	25.8723	0	112.299	12.5191	32.8164
ENST00000414688.6	0	0	0	0	0	0	0	0	3.19895	5.30703	0	0	0	0	0	6.92214	0	0	0	0	0	0	0	0	0	5.65369	0	0	0	0	0	0	0	0	0	0	0	0	4.54785	6.18708	3.50383	15.6534	0	6.48597	0	4.68346	5.40128	0	0
ENST00000636676.1	0	0	0	0	841.892	997.464	26.5417	0	0	0	0	0	0	0	72.5047	0	0	0	0	0	0	0	0	168.347	0	0	0	15.3356	0	0	0	0	0	0	0	6.01884	0	0	0	0	223.669	0	0	0	0	0	173.402	0	216.934
ENST00000447954.2	0	0	0	0	0	12.9221	0	0	0	0	0	0	0	0	0	0	0	0	0	0	11.0723	0	0	18.524	0	0	0	0	0	0	0	0	0	0	0	0	0	0	0	0	0	0	0	0	0	0	0	0	0
ENST00000450696.1	0	1.08167	0	0	0	0	0	0	0	0	0	0	0	0	0	0	0	0	0	0	0	0	0	0	0	0	0	0	0	0	0	0	0	0	0	0	0	7.70868	0	0	0	0	0	0	0	0	0	0	0
ENST00000416931.1	447.483	82.2197	101.039	315.048	473.698	409.002	618.974	269.356	197.09	190.852	54.0084	318.853	187.856	95.6386	139.36	148.675	198.528	137.219	223.185	15.7635	169.419	151.256	466.839	66.3085	5.9814	84.2866	160.582	215.272	842.836	169.142	81.1383	255.918	99.5481	96.3554	73.1221	85.9015	367.795	87.5704	180.378	259.174	176.877	329.698	197.965	302.958	89.0116	112.583	130.608	80.5752	128.478
ENST00000457540.1	946.737	45.7338	506.607	792.771	860.718	18.8862	2300.34	59.6357	142.289	103.891	446.556	376.649	94.8015	508.264	200.583	538.246	99.2572	145.379	109.519	71.6755	403.483	980.427	570.751	285.717	446.105	331.566	125.023	500.955	677.711	108.762	437.353	894.896	74.2898	171.759	106.383	81.3059	2005.96	75.738	532.831	651.501	725.246	763.888	115.882	399.027	592.379	112.534	594.668	62.8207	767.774
ENST00000414273.1	63.4121	18.2369	113.124	44.9493	170.774	112.286	152.745	24.9793	43.1594	28.0622	26.7459	102.833	20.3383	114.529	22.6353	78.8805	31.2876	26.7267	22.5426	30.3699	65.4711	54.2316	101.483	28.7654	16.623	27.2593	752.886	169.499	112.649	23.9673	36.2036	87.5146	13.1473	47.1285	10.2539	848.108	69.3953	14.6831	106.874	138.892	87.0489	97.8552	23.4021	178.778	91.1331	21.4714	96.5946	21.1591	225.998
ENST00000621981.1	0	0	0	0	0	0	0	0	0	0	48.434	0	0	63.377	56.2181	0	0	43.4857	45.146	0	0	0	0	0	0	0	0	0	0	0	0	0	0	0	0	0	0	0	27.4969	213.023	0	0	0	144.404	0	0	0	0	0
ENST00000427426.1	18.9145	3.89345	4.91663	22.713	18.258	29.9462	57.3986	0	4.82553	468.532	6.38293	35.9641	3.69175	23.6166	0	18.6011	6.45203	6.27965	0	2.04856	6.12416	13.6935	24.0585	2.89696	4.54856	4.42572	2.9088	42.2709	25.9066	0	13.2142	16.3566	2.11947	8.8818	0	8.89218	13.6536	4.558	20.1281	16.6864	7.40468	25.1431	0	20.6963	11.025	2.02366	26.0339	1.67698	37.9413
ENST00000467115.1	0	0	0	23.7914	0	35.1597	0	0	0	0	0	0	0	0	0	28.7902	24.7376	0	0	0	0	0	0	0	0	0	0	0	0	0	0	18.5969	0	0	0	0	0	0	0	0	0	0	0	19.6934	0	0	0	0	0
ENST00000514057.1	6145.45	874.238	1056.76	6192.23	5830.51	3742.95	7138.05	754.959	1936.13	1070.5	814.565	2922.73	802.315	3193.73	2084.85	4881.25	1342.14	1140.44	763.529	858.457	1641.44	5481.17	4856.92	2761.05	1459.44	957.357	1572.52	4545.19	4283.31	1084.12	3668.29	3397.51	943.497	887.117	1043.95	1530.47	3928.52	568.811	3828.63	5894.16	4515.81	5683.88	958.036	3989.96	4356.09	1490.78	4403.62	644.584	4558.25
ENST00000416718.2	50.8099	2.3832	9.60753	17.1872	99.9834	106.771	117.394	5.61272	24.0977	21.2105	7.69728	51.3974	0	112.635	8.66691	39.1671	7.60472	25.5856	14.8946	0	28.1802	31.7178	46.5862	9.88559	2.72392	7.98237	10.5371	49.2582	72.936	8.76742	11.8346	23.7576	4.4108	3882.51	0	30.4801	115.45	0	83.2592	119.361	36.5898	102.339	2.60641	63.1606	33.4967	2.59966	47.7243	4.05211	104.533
ENST00000438434.2	9.68475	0	11.6275	0	0	30.9387	0	0	13.3918	0	0	14.9901	6.60119	11.8826	0	0	0	0	14.4314	3.8555	0	54.3838	52.2383	30.9858	0	0	0	23.3537	0	4.45096	0	0	0	0	0	16.2102	23.4168	14.1811	5.6834	0	23.0865	2.99048	0	0	3.02166	0	19.3154	0	10.1857
ENST00000332831.5	0	0	0	0	0	0	0	0	0	0	0	4.55498	0	0	0	0	0	0	0	0	0	12.9727	0	0	0	8.63909	0	9.75918	0	0	0	0	0	0	2.8177	0	0	0	0	0	0	0	0	0	0	0	0	0	0
ENST00000440782.3	7.0444	6.24384	3.78934	5.00309	10.0997	5.79557	5.87556	0	3.62865	1.64757	2.94677	5.3414	1.12021	6.36093	8.63624	7.89668	3.46237	2.81254	0.835801	0.41313	7.04367	8.70809	12.1894	6.15161	1.98274	2.59031	1.2352	8.01043	7.90603	2.05564	0	6.57044	2.51167	9.43742	0	2.21011	6.16548	1.35963	9.79164	12.9512	6.25618	5.05478	6.38691	4.79051	4.41473	0.935323	1.90471	0	4.77073
ENST00000506640.2	13.2385	6.58525	5.85312	15.1327	14.4298	31.6358	16.5994	3.25477	8.04965	4.01359	4.64281	21.8468	4.7341	32.0915	6.02162	19.0359	2.43865	4.50699	5.54205	7.27176	43.0623	34.5538	17.0978	28.9616	6.04022	6.05835	4.54975	23.7034	18.3673	7.37733	7.55652	12.733	4.88413	9.39349	4.9823	9.63036	18.7186	1.17091	18.4356	17.3467	21.7904	6.2763	8.01675	9.68955	13.4908	3.05619	28.9554	0.775359	16.2956
ENST00000428504.2	86.6779	0	0	0	0	0	0	0	0	0	0	0	0	60.0423	18.2629	0	0	0	0	0	0	0	0	0	0	0	0	0	0	0	0	0	0	0	0	0	0	0	0	0	0	0	0	0	0	0	0	0	0
ENST00000691293.1	34.5518	1.41114e-06	0	60.5747	0	122.195	10.1115	0	2.18073e-05	0	4.80865	0	11.5131	87.5382	0	23.3046	0	45.0516	0	19.0114	36.8613	0.00475042	83.2352	0	0	18.225	0	0	12.7757	0	31.2356	0	8.21856	27.6856	0	12.7358	36.0324	22.8516	43.2194	1.08381e-07	58.1989	97.7721	0	40.2041	59.3289	0	88.9556	0	67.8079
ENST00000685466.1	34.5518	1.41114e-06	0	60.5747	0	122.195	10.1115	0	2.18073e-05	0	4.80865	0	11.5131	87.5382	0	23.3046	0	45.0516	0	19.0114	36.8613	0.00475042	83.2352	0	0	18.225	0	0	12.7757	0	31.2356	0	8.21856	27.6856	0	12.7358	36.0324	22.8516	43.2194	1.08381e-07	58.1989	97.7721	0	40.2041	59.3289	0	88.9556	0	67.8079
ENST00000692781.1	0	45.9101	57.6058	0	142.442	0	54.14	18.9888	53.3724	48.1019	46.15	97.5364	0	0	62.0546	104.223	31.1362	0	68.8585	72.5301	62.6103	173.507	0	118.314	62.2907	0	28.2273	227.117	189.209	37.9275	0	158.315	0	0	43.9904	0	0	0	0	127.355	35.1653	0	63.7323	44.2154	0	35.915	0	28.9547	43.2914
ENST00000411249.1	0	0	0	0	0	7.41711	0	0	0	0	0	0	0	0	20.2574	0	0	0	0	0	0	0	0	0	0	0	0	0	442.411	0	0	0	0	0	0	0	0	0	0	0	0.413377	0	0	0	9.86736	0	0	0	0
ENST00000422528.1	14.539	14.9027	39.7382	21.7646	60.9081	181.009	8.55328	9.85965	29.8327	43.3395	12.4293	47.6383	7.64206	149.934	160.153	181.45	38.1097	27.1772	39.6217	60.9119	363.847	239.253	252.606	81.0069	49.9681	13.8675	0	138.13	151.374	46.3375	3.07851e-06	55.5491	44.9367	88.9001	24.5686	13.8017	65.6463	48.1668	88.5192	131.793	101.913	109.35	9.03352	30.5887	28.999	0	135.746	26.4175	200.312
ENST00000412115.2	0	5.96733	0	3.01996e-05	0	0	7.90957	0	0	0	0	0	0	8.63643	0	0	0	0	0	0	5.64344	7.30393	28.8048	5.81808	0	0	0	7.14937	31.9246	0	0	0	0	0	0	0	21.3291	0	0	8.27672	0	7.08055	0	0	0	0	0	0	9.22063
ENST00000670700.1	0	0	0	2.15591	0	0	0	0	0	0	0	0	0	0	0	0	0	0	0	0	0	0	2.73731e-06	0	0	0	0	0	0	0	0	0	0	0	0	0	0	0	0	0	0	0	0	0	0	0	0	0	0
ENST00000657896.1	0	0	0	22.1733	0	0	0.0186049	0	0	0	0	16.4412	18.1333	73.3112	0.0196933	53.3249	1.43131e-08	0	10.1332	0	66.5275	91.2026	80.3803	42.8329	0	0	0	100.106	0.00724069	17.9465	0	9.08358e-09	0	37.4029	0	0	31.3161	0	0	8.29269e-05	54.2262	0	0	26.513	17.501	0	3.13689e-07	4.91682	31.4502
ENST00000434264.6	11.1831	0	0	7.94554	2.49388	39.7823	8.57455	0	4.38171	2.50121	4.07809	12.3349	1.74867	18.3431	3.05875	32.0604	3.51936	5.51158	2.35559	1.73035	17.4084	13.8606	30.1982	6.91353	2.03614	4.7333	4.99124	13.0412	8.43868	5.47558	2.54118	6.20767	3.11765	11.8914	4.03036	9.35556	12.9986	1.97555	3.7427	15.3923	24.9204	25.4476	11.0544	7.05894	25.2223	0	8.1888	4.6825	20.6014
ENST00000457084.1	30.8425	3.60646	18.9399	3.0609	17.6505	8.90365	2.94361	0	6.23933	11.8036	2.63384	25.4664	4.49144	39.5431	0	8.10716	0	5.31462	0	2.54919	63.841	25.8533	35.5286	17.7227	0	2.89353	4.08689	48.7996	49.4387	16.2747	0	20.6223	4.79917	25.2404	0	0	11.853	19.556	14.9861	17.6834	46.4007	7.35346	0	12.2618	39.3525	2.73589	56.4916	12.6742	68.9514
ENST00000658648.1	32.6623	7.48853	20.0395	0.00106428	53.2071	83.2018	14.1871	8.75338	13.7126	24.0693	8.80821	39.3121	0	0.000208209	13.4925	0	8.99447	18.5995	0	40.8641	0.55186	0	0	0	31.2331	22.4497	0	0.0703915	0	0	0	71.6808	7.01952	4.2881	16.6734	9.30613	0	18.3068	32.2671	25.1409	33.6618	17.1796	20.7014	0	0	23.992	78.3185	6.72531	70.4387
ENST00000665867.1	0	0	3.06318	0	0	0	0	0	0	0	0	0	0	0	0	0	0	0	0	0	0	0	0	0	0	0	0	0	0	0	0	0	0	0	2.01666	0	0	5.30958	0	0	0	1.48699	0	0	0	0	0	0	0
ENST00000669749.1	0	0	0	0	0	0	0	0	0	0	2.11692	0	0	0	2.36545	0	0	0	0	0	0	0	0	0	0	0	7.90957	0	0	0	15.3917	0	6.42046	0	0	0	0	0	0	0	0	0	0	0	0	0	0	0	0
ENST00000666217.1	10.527	0	0	0	0	0	0	0	0	0	0	2.74117	0	0	0	0	0	0	0	0	0	0	0	0	0	0	0	0	0	0	0	0	0	0	0	0	0	0	0	0	0	0	0	0	0	0	0	0	0
ENST00000665719.1	6.48005	0	0	0	0	0	0	0	0	0	0	0	0	0	0	4.10696	0	6.35754	5.16814	2.65834	0	6.60137	0	0	0	0	0	0	20.0159	0	0	2.30804	0	0	0	0	0	0	12.4229	0	0	0	2.38629	3.36482	0	7.76884	0	0	9.13922
ENST00000651411.1	13.6255	0	8.49439	13.0817	5.81749	13.2712	10.163	0	2.38613	1.76482	0	10.7889	7.10832	13.8023	0	18.1351	13.3642	8.91324	3.87062	9.87525	3.25377	24.9746	42.1495	9.39899	5.99352	0	5.49611	32.2944	20.3442	0	10.7968	10.4132	0	6.41086	0	0	18.7786	4.921	6.06593	12.7344	15.4274	4.74932	14.9787	6.95294	14.3845	10.7544	17.882	1.55832	8.40708
ENST00000589899.5	69.1413	36.445	50.5706	91.7826	147.306	165.613	212.498	0	40.4298	62.5593	53.6559	147.261	57.3933	216.412	72.4474	195.346	49.0269	43.0865	54.8347	87.7221	267.21	306.277	345.68	162.512	67.483	72.2953	106.044	195.704	147.845	56.2025	55.0794	258.582	58.4792	86.7336	29.2553	35.8614	133.959	50.5158	166.346	190.709	181.923	131.769	65.2165	107.684	172.938	43.886	296.335	22.5181	237.308
ENST00000609830.1	150.049	14.6674	26.4182	81.1595	35.5702	112.965	0	42.313	61.1843	9.82005	16.3258	70.3331	28.1199	99.9767	43.6346	101.12	33.8029	19.2566	7.37113	0	53.8257	21.4245	43.5696	14.2894	0	0	23.7875	165.077	109.297	29.0294	30.9763	68.7574	21.3867	96.3236	55.9239	61.1074	128.457	15.0999	40.695	58.6802	91.9944	26.1257	37.4968	63.0397	58.3717	74.7185	108.35	57.7388	179.359
ENST00000443772.2	71.8813	17.2286	18.9515	44.7137	79.4306	137.986	58.6706	14.5647	26.2503	32.3847	20.6312	79.0018	28.3819	151.666	31.3416	119.854	16.5754	18.0041	25.8988	33.2102	136.214	106.727	116.004	75.7572	56.2179	18.2563	22.9256	161.843	135.926	38.923	21.6657	60.7085	26.1097	62.2647	21.3939	31.2746	62.0626	25.9064	76.8332	101.07	162.825	49.7266	30.673	75.3063	50.441	21.7012	150.239	17.8855	161.529
ENST00000585826.1	0	0	29.6819	0.663795	0	0	33.8946	17.4995	0	0	0	0	0	0	0	0	0	0	0	0	0	0	0	0	0	0	0	0	0	0	0	0	0	0	0	0	0	0	53.9564	0	0	0	0	0	0	4.07058	0	0	0
ENST00000592547.1	74.8616	33.9721	29.2941	60.9697	142.49	164.383	93.8151	6.64809	44.9102	14.1391	15.9946	78.1727	68.6093	190.744	48.294	167.811	20.5948	24.7295	50.4825	107.93	181.376	135.441	125.81	53.3383	72.8223	55.9521	58.2383	182.738	168.697	34.072	76.7371	168.795	20.5853	126.105	33.2748	21.901	117.253	66.3081	68.9312	106.775	179.483	66.6243	56.375	68.4999	115.414	36.4977	181.231	28.193	263.771
ENST00000586928.5	0	0	0	15.6158	0	0	0	0	0	2.98243	0	0	0	0	0	0	0	1.11368	0	0	0	0	0	0	0	0	0	0	0	0	0	0	0	0	0	0.564259	0	0	0	0	7.1289e-06	0	0	0	0	13.4486	0	0	0
ENST00000585745.5	115.299	0	0	614.861	146.382	316.229	750.491	173.703	94.5382	0	0	0	49.5271	950.516	0	249.699	0	0	65.9797	0	244.866	376.174	0	186.323	267.746	110.26	0	276.696	0	0	622.205	288.748	62.1614	34.0008	167.371	57.2786	241.981	0	173.837	339.828	334.956	0	0	34.9918	46.1427	0	569.851	0	514.652
ENST00000585768.5	171.085	32.0604	67.5281	57.3378	168.593	357.894	161.797	14.8693	49.5586	36.7856	74.7817	167.121	77.1501	345.633	130.517	403.041	28.1546	113.683	39.0402	32.8019	338.402	401.69	224.546	180.182	77.3032	67.5797	115.21	295.073	346.919	37.176	58.5835	315.88	63.0644	187.514	78.0651	94.7247	249.287	66.0752	285.629	153.527	272.201	127.038	91.8567	92.0773	284.764	67.7957	303.988	38.8282	324.181
ENST00000590848.5	0	6.58509	7.83977	6.25136	32.3048	27.5225	13.2575	4.54256	12.1291	0.0372594	0	18.7021	10.8878	71.7085	3.68327	33.6452	11.6329	0	14.0621	0	44.4166	51.8704	7.88959	32.2809	5.68129	0	11.144	37.7881	82.2717	0.550857	18.6247	46.4291	0	29.2269	22.8363	35	39.2165	6.90532	47.8562	18.207	19.9351	7.71412	7.97672	14.7397	1.25219	12.6037	22.7822	9.10536	11.8133
ENST00000593022.5	0	0	0	0	0	0	0	0	0	0	0	0	0	0	0	0	0	0	0	0	0	0	0	0	0	0	0	0	0	0	0	0	0	0	0	0	0	0	0	0	0	0	0	0	0	0	0	0	0
ENST00000586288.1	30.9447	3.94929	13.2667	28.4106	9.19584	5.45078	29.1133	0	10.0505	9.64822	8.98543	0	0	19.5338	0	54.5366	0	10.4254	0	15.9095	24.4446	24.7907	34.3548	13.9847	4.4395	10.8466	10.1796	38.7495	5.05025	8.06725	0	0	6.3825	0	0	0	18.0693	0	11.1364	0	35.8365	7.44693	0	16.908	23.9865	0	53.0503	0	32.9392
ENST00000591702.1	44.5452	8.48545	23.1553	21.1739	42.3114	49.1587	24.0239	3.67524	10.8603	4.81375	8.58562	23.6525	14.6372	58.3261	27.2932	36.4866	6.62291	15.9902	12.6744	12.8976	41.2064	55.3135	16.4341	21.349	25.7679	11.1298	16.7418	39.9069	66.3834	15.2679	20.3978	47.0044	13.112	21.3465	9.84829	13.0392	48.1665	14.8472	43.6056	49.2685	42.1543	15.1748	7.00461	22.885	37.2559	4.03256	52.6318	7.367	75.8302
ENST00000655384.1	28.9215	12.5326	6.23369	31.0717	59.387	39.4162	37.1791	10.9605	10.6549	25.661	8.84334	18.9887	17.6304	29.3059	16.2646	29.0887	2.96676	26.3035	9.37656	22.1624	45.1423	36.8443	54.3938	26.9019	32.4685	9.51392	29.0581	72.901	31.5167	11.4434	5.22464	63.8926	2.55658	28.0184	4.133	10.4682	25.7378	3.80277	27.3886	24.4798	61.7372	28.5299	12.5902	19.4031	44.0816	14.7414	86.1329	5.70663	51.6099
ENST00000667728.1	77.7948	9.21327	25.9508	41.246	46.1896	74.0678	55.9457	16.6486	19.7248	16.8428	15.7692	65.3631	26.6743	115.402	21.3159	96.0452	17.6622	14.8977	19.035	24.2664	109.566	133.542	75.3529	53.6123	20.9062	18.2988	11.8196	124.46	102.925	41.3869	20.3545	55.9991	28.931	45.1265	31.5096	19.8352	92.2193	24.4373	74.3375	56.4022	131.65	51.032	22.6579	54.1744	65.1633	22.1092	141.691	14.3034	153.376
ENST00000644482.1	327.718	0	560.986	0	10.5171	344.738	54.7885	26.8807	199.246	14.999	0	0	122.96	1286.49	0	1045.34	0	0	225.784	0	212.472	0	0	111.063	115.669	100.795	383.849	740.579	1580.9	352.711	0	34.9556	0	198.694	119.489	84.6925	940.837	145.816	613.191	1282.89	1240.38	0	20.7028	0	322.499	0	106.285	0	346.926
ENST00000447500.4	76.4942	23.0788	21.3571	53.1031	72.0484	113.346	139.668	1.77644	28.695	30.4027	12.2962	66.3519	25.0608	117.816	37.7838	60.563	16.6401	14.3583	34.3947	34.1399	87.3565	108.031	67.0548	53.7148	28.9947	27.3252	14.5822	156.962	118.703	37.3213	31.4738	53.8111	18.5539	44.3586	34.7283	34.5097	58.771	43.6547	76.9829	76.1903	142.236	46.3079	18.5053	77.7989	55.5526	35.2764	164.716	27.0557	173.642
ENST00000590817.3	966.301	151.011	151.816	542.701	1023.12	1220.04	2282.26	49.4619	175.267	211.844	115.07	724.129	354.821	2074.03	279.155	1564.07	269.812	220.42	386.034	590.527	958.044	971.762	1331.88	587.414	341.014	280.334	513.803	1920.91	1246.74	513.518	270.529	951.305	298.41	1403.95	303.223	232.64	1827.34	224.263	1157.75	1421.75	2514.55	1271.52	190.035	808.926	1336.27	416.477	2671.77	395.598	2423.22
ENST00000326734.2	16.6135	7.03407	8.12271	13.4293	16.0493	24.2996	13.1699	4.48565	4.50744	6.42924	1.78537	14.8877	5.19525	19.4871	10.7136	16.0113	5.70918	9.08016	4.45593	5.90328	21.9287	34.0469	9.09431	14.6786	2.27486	3.32624	3.38016	23.8098	25.7132	3.56556	4.26499	13.7905	3.27644	6.14736	5.90641	4.57709	15.6074	7.05783	18.9824	13.9995	49.7443	11.6639	9.09132	10.3363	17.8763	6.63906	34.0662	7.59258	24.2391
ENST00000624927.3	26.3434	0	2.95508	25.6632	27.6753	12.1841	25.0894	0	8.21	0	0	20.8344	23.2156	30.0442	35.9217	16.2341	0	4.64528	4.6578	12.6384	40.1786	23.2292	3.80164	14.9245	0	0	22.0859	20.2368	4.32268	0	39.725	21.8832	0	35.3346	0	0	27.7507	0	46.1138	12.6707	38.6276	10.7436	9.28548	13.0618	35.0588	8.47967	55.4497	0	46.8297
ENST00000623808.4	0	0	0	0	0	0	0	0	0	0	0	0	0	0	0	0	10.4295	0	0	0	0	0	0	0	0	0	0	0	0	0	0	0	0	0	0	0	0	0	0	0	0	0	0	0	0	0	0	4.72838	0
ENST00000685334.1	24.0626	0	0	0	0	25.68	0.180474	0	4.20125e-05	0	3.46851	15.6452	0	4.63305e-06	0	0	0	0	0	0	0	0	0	0	0	0	0.0159237	0	60.8893	0	4.63224	0	0	0	5.66951	0	0	0	0	0	0	0	30.527	13.3239	6.62353	0	0	0	0
ENST00000445118.7	175.634	43.2956	60.4093	93.4362	131.49	263.841	149.765	37.1668	45.8135	36.4697	54.1883	83.4913	24.8861	146.467	77.8241	111.046	22.8658	59.8645	19.3154	23.5985	78.1584	160.925	226.207	63.0884	27.6247	26.5645	66.6451	202.629	89.3962	51.1317	49.191	67.861	18.722	56.623	23.1462	39.8067	87.6235	50.6381	113.119	131.243	102.002	42.6472	52.3103	94.297	47.5163	34.4513	164.299	35.7405	152.466
ENST00000669922.1	111.295	34.5173	36.3767	84.5571	110.869	143.368	67.6653	28.1251	26.1551	27.2984	49.6217	60.9613	17.7807	121.016	36.2967	88.9	12.3099	57.3911	15.4956	19.2382	96.0117	206.668	142.209	69.4394	28.425	20.1294	23.5477	184.908	97.8198	45.7528	23.0169	59.7339	20.7389	59.98	18.589	25.8172	98.7011	34.8666	85.9268	54.6002	83.9427	39.5903	37.062	66.4754	74.398	18.9887	176.776	24.9854	140.844
ENST00000670780.1	0	2.74116	0	0	0	1.82134	7.67921	0	1.42114	0	0	0.937106	0	1.57378	0	1.50088	0	2.62804	0	0	2.08771	6.46416	0	0	3.90469e-09	0	0	0	12.9074	2.94512e-07	5.2461	0	2.24911	0	0	0	2.75868	2.27671	0	20.6851	0	2.90677	0	3.52961	0	0	0	0	3.54709
ENST00000610067.7	165.929	42.7156	64.4773	151.935	230.366	277.84	183.861	50.1232	40.5256	42.8894	67.7794	163.604	68.1508	316.053	58.6094	259.545	42.1116	63.0392	41.612	53.6547	264.108	341.107	323.824	176.524	34.7835	41.7617	52.8592	338.466	285.395	69.9023	40.5635	147.927	41.9173	136.688	47.0403	63.9919	204.896	45.4149	219.704	170.417	242.266	83.1101	67.8027	161.85	172.299	55.934	407.803	43.7119	337.888
ENST00000688309.1	7.89696	0	0	4.81838	2.74702e-06	0	8.19291e-05	0	6.13273	0	0	2.63875	0	3.2571e-08	0	0	0	5.40307e-07	0	0	0	0	0	0	0	0	0	0.000453358	0.00072741	0.000992376	0	0	0	0	0	0	0	0	0	4.85283e-07	0	0	8.18745	0	0	0	0	0	5.20923e-08
ENST00000659124.2	0	0	0	0	0	0	0	0	0	0	0	0	0	0	0	0	0	0	0	0	0	0	0	0	0	0	0	0	0	0	0	0	0	0	0	0.349048	0	0	0	0	0	0	0	0	0	0	0	0	0
ENST00000667414.1	159.689	47.5665	34.4092	78.251	139.273	168.329	109.93	29.1838	24.5956	22.3154	35.5328	70.043	21.9614	111.846	37.4131	117.892	15.8006	42.6908	12.5473	28.3548	81.3171	167.984	171.849	60.7237	26.6417	16.3614	47.146	200.557	94.09	50.0419	28.7031	53.493	16.5268	47.7046	27.7081	53.2781	104.481	44.9292	98.8359	74.6705	115.264	32.4549	53.4141	67.7237	62.8798	16.8025	209.433	24.4659	189.235
ENST00000666741.1	0	0	0	0	0	0	0	0	0	0	0	0	0	0	0	0	0	0	0	0	0	0	0	0	0	0	0	0	0	0	0	0	0	0	1.21313	0	0	0	0	0	0	0	0	0	0	0	0	0	0
ENST00000685764.1	0	2.94221	0	0	0	0	0	0	0	0	0	0	0	0	1.23273e-06	0	0	0	0	0	0	0	0	0	0	17.236	0	0	0	0	0	0	0	0	0	0	0	0	0	0	0	0	0	0	0	0	0	0	0
ENST00000688008.1	0	6.68852	9.25937	0	0	8.29991	0	0	0	3.13114	0	2.5838	0	0	0	0	0	2.54822	0	0	9.79714	12.8025	0	0	0	0	5.38261	0	10.9439	5.46074	14.4175	2.23518	0	1.2307	0	2.84199	0	0	0	14.8748	0	0	0	0	0	5.6291	15.2813	0	0
ENST00000623070.5	0	7.5633	0	0	0	0	0	0	0	0.000120109	0	0	0	12.46	0	0	0	0	0	0	0	0	0	2.04408	0	0	0	6.37548	0	5.28838	0	0	0	6.52813	0	0	0	0	0	0	4.32632	20.7716	17.1062	0	0	0	0	0	4.65309
ENST00000658846.1	0	0	0	3.08933	0	0	0	0	0	0	0	0	0	0	0	2.80662	0	0	0	0	0	0	0	0	0	0	17.2853	0	0	0	0	9.75999	0	0	0	2.77001	0	0	0	0	0	0	0	0	0	0	0	0	0
ENST00000608189.6	0	4.52089	0	9.59607	4.73842	0	16.9948	0	0	0	0	5.27077	0	0	9.27644	6.3814	2.05884	0	0	3.99102	0	0.0191814	4.08543	7.29143	0	3.71574	0	0	0	0	0	0	0	1.3461	0	0	0	0	0	0	2.63125	0	0	11.7524	0	1.85156	0	4.41196	0
ENST00000448975.6	0	0	0	0	0	6.00547	0	0	0	0	22.7454	0	0	16.9049	12.4542	0	0	0	0	0	7.85446	36.3792	0	3.05617	0	0	0	0	0	0	0	2.59817	0	0	0	0	24.424	3.01665	0	0	3.47865	10.3026	2.58368	0	38.2734	0	0	0	12.2364
ENST00000685879.1	190.45	41.8196	28.5774	128.653	131.721	192.738	101.45	12.6474	50.5329	45.9063	82.2737	83.8632	32.0666	96.5549	52.3645	146.926	16.1711	32.4789	17.6586	26.2743	239.495	270.443	184.194	126.215	44.0297	52.2431	41.1921	304.533	164.766	77.5915	73.2502	123.439	29.3446	83.4401	4.54972	44.573	171.342	26.0194	135.405	140.637	179.354	55.6555	52.8182	72.4296	113.489	50.7283	292.259	24.4409	185.476
ENST00000661237.2	0	0	0	0	0	0	0	0	0	0	0	0	0	0	0	0	0	0	0	0	0	0	0	0	0	4.56775	0	0	0	0	0	0	6.79346	0	0	0	0	16.2867	0	0	0	0	0	0	8.56398	0	0	0	0
ENST00000686238.1	22.5168	4.24912	6.81321	16.454	39.5416	32.6272	26.6123	6.50984	6.5912	9.68684	7.31437	0	3.3	9.59328	0	0	9.20049	10.1603	0	0	8.34774	13.9214	0	9.22744	5.04807	0	15.2002	7.95753	2.95737	3.14968	0	0	0	8.2482	4.17755	0	0	0	7.00389	8.21941	6.06429	0	4.03735	13.475	0	0	3.41994	3.29538	8.31516
ENST00000449005.6	18.1943	0	0	54.8901	7.14452	49.8475	8.37198	0	6.42234	13.7725	3.27673	29.3158	0	0	0	5.27852	0	11.583	3.5335	3.74573	4.01967	5.89582	141.827	19.7784	0	0	0	0	23.6986	0	0	12.2097	0	4.87669	0	0	10.0133	0	0	6.30267	15.0293	1.65222	0	23.816	0	13.6634	5.80933	0	14.3589
ENST00000441765.6	22.912	0	14.1617	3.36531	41.8844	34.6694	12.1237	4.89462	0	0	0	19.6295	7.54974	8.69102	4.0764	3.95288	0	0	7.80202	0	8.08757	17.3342	34.9181	9.58818	0	0	12.2094	41.9083	2.95898	4.67303	0	7.95977	0	0	0	2.41566	11.6375	22.8677	15.0139	19.0815	9.9853	0	8.20401	6.69585	0	14.6318	30.9242	8.42851	9.69107
ENST00000416570.6	78.868	24.3585	21.3454	68.9778	95.2375	139.925	55.7422	26.4218	16.1557	31.0081	21.2463	76.1866	25.8027	130.236	24.8541	113.267	15.6606	36.2979	20.7549	13.5161	102.592	131.807	157.066	63.4335	19.049	30.368	30.2994	182.483	84.5334	36.1534	11.4824	70.6293	21.472	56.8477	22.9065	34.9204	105.992	17.6995	91.0309	53.1769	106.904	42.3841	27.7619	59.7231	66.0299	28.4675	175.902	22.417	157.792
ENST00000609009.6	12.6491	0	0	0	0	7.58878	4.87814	0	13.8383	0	0	10.3618	1.57512	0	0	0.766689	0	5.81531	0	0	9.55763	0	0	0	0	0	0	10.6619	0	0	0	0	3.53032	0	0	0	0	0	4.90632	0	0	0	7.90957	5.22147	0	0	0	0	1.66669
ENST00000657837.1	0	2.18898	0	26.7096	35.0174	0	16.8423	0	17.5401	0	0	2.21062	12.4591	11.1469	0	6.58712	0	3.09965	0	0	10.7337	2.30215e-06	28.9401	17.5511	4.12875	0	0	22.4608	12.4037	21.2094	4.73299	0	0	35.7793	0	5.39253	0	2.8341	11.5109	1.33544	5.50236	0	5.52362e-06	17.8141	9.87107	0	4.61282	6.57148	4.36257
ENST00000691316.1	95.4311	37.1609	39.6429	36.1612	56.3543	170.045	145.633	28.5664	13.6759	41.6104	43.0639	89.695	5.29528	47.3325	29.5123	75.8668	17.3521	35.3212	19.6287	23.3834	24.5353	100.499	85.6102	20.7717	7.86316	12.6341	36.8531	102.733	64.9079	14.6175	13.7835	73.14	16.9993	21.9166	24.3235	34.9104	84.0367	0	64.3584	137.522	59.2737	54.4044	13.4527	27.6418	35.5791	28.7251	60.1013	17.6886	93.5731
ENST00000692194.1	0	0	0	0	0	0	0	0	0	0	0	0	0	0	0	0	0	0	0	0	0	0	0	0	0	0	0	0	0	0	0	0	0	0	0	0	0	0	0	0	0	0	0	0	0	0	2.71326	0	0
ENST00000668541.1	6.06015	0	0	0	0	0	9.26731	0	0	4.2343	4.61296	0	0	0	0	0	0	0	0	0	2.3713	0	0	0	0	0	0	0	0	0	0	0	0	0	0	0	0	0	0	0	0	0	0	0	0	0	0	0	0
ENST00000691234.1	7.39111e-07	5.49957	8.3142	13.0351	0	6.25848	106.843	0	0	0	0	0	0	0	0	0.0129421	14.8719	0	0	0	8.87703	6.75414	7.17017	0	38.3578	0	2.16837e-07	0	0.00221926	3.44826	32.2498	0	0	3.71043	0	1.05849e-08	0	0	9.44419	26.4216	17.6256	0	0	27.5041	0	0	4.52679	9.59867	0
ENST00000657175.1	0	0	0	0	0	0	0	0	0	0	0	0	0	0	0	0	2.30817e-07	0	0	0	0	0	0	0	0	0	4.21322	0	0	0	0	0	0	0	0	0	0	0	0	0	0	0	0	0	0	0	0	0	0
ENST00000660797.1	10.5379	0	4.99869	13.0409	15.551	3.45372	8.29496	1.81259	0	7.265	1.76465	4.14293	3.59083	9.83726	4.45239	16.6634	3.11755	3.76158	1.05622	2.11438	10.5726	42.5734	20.1524	10.9438	3.1548	0	1.62287	38.0595	9.97441	5.37091	3.64979	8.10442	4.27296	8.75969	7.73131	3.74782	11.0538	0	19.4423	3.73244	17.9444	5.56106	6.46607	7.06378	16.4388	3.36734	19.458	1.96429	7.73342
ENST00000622921.1	0	0	0	0	0	0	0	0	0	0	0	0	0	0	0	0	0	0	0	0	0	0	0	0	0	0	0	0	0	0	0	0	0	0	0	0	0	0	0	0	0	0.979336	0	0	0	0	0	0	0
ENST00000670824.1	14.9405	21.7629	0.358242	30.5183	34.4748	34.2528	20.7771	3.69903	13.0023	5.64619	10.057	8.47583	5.49399	32.5687	19.3834	5.11947	0	11.9224	1.4034	13.2466	14.0519	57.0809	10.8162	17.3226	0	0.00628392	10.1822	56.525	14.8043	6.09276	0	12.5527	5.06477	6.23249	2.74165	9.48345	9.65481	0	21.6269	16.6618	32.1907	3.55339	2.56533	8.96791	18.1089	3.84729	65.7004	5.85937	26.5394
ENST00000415295.1	18.3304	0.770241	19.8077	4.48625	10.0574	0	46.2451	15.039	7.30273	0	6.62166	6.71328	0.0799462	0	0	53.8975	5.0501	6.35069	0	2.36763	10.4376	24.6115	24.1895	7.38427	6.06768	5.12342	4.21763	8.80805	0	9.5763	0	0	9.08139	7.8429	28.5519	0	30.5697	0	17.4785	24.6939	17.6982	0.58628	6.44958	12.9139	0	7.89307	0	3.24672	12.1246
ENST00000688420.1	0	0	0	14.4578	55.8368	0	0	0	2.24556	25.7036	0	18.3265	0	0	0	0	0	0	0	12.0098	0.431061	0	80.3203	0	0	0	77.2463	0.168302	33.8048	0	0	0	0	20.975	0	0	21.1695	0	20.2793	2.69618	0	0	0	18.5588	0	0	0	0	0
ENST00000425657.1	66.1976	20.673	24.8568	57.6382	73.8653	82.3248	44.9601	40.4965	11.6934	20.4017	47.1295	33.2151	8.59015	97.569	45.9037	38.641	11.6132	42.5102	16.2656	10.4474	48.0381	61.3161	44.9124	47.4415	26.4491	8.07404	25.3345	119.882	60.2257	39.9324	47.5983	52.7916	12.2982	28.7494	3.97734	27.7351	68.8803	31.2956	53.3759	34.8256	61.2064	31.079	13.973	36.7327	70.9297	19.765	92.6503	9.86409	131.647
ENST00000473798.1	28.2218	3.74166	6.14071	20.5021	24.4252	47.0976	31.4209	1.80573	11.3433	9.51521	7.50072	29.8176	6.56263	38.3241	11.6185	28.5553	6.61245	4.04585	2.61394	11.674	49.3307	52.764	29.9844	25.7307	9.50154	0	6.78652	68.9794	37.9612	1.79609	5.86128	28.9255	2.01867	14.7318	8.57539	8.32476	33.5545	8.40747	16.441	30.8199	38.4038	11.0466	5.69255	19.3372	22.7033	8.75476	64.9959	1.87803	50.7891
ENST00000671208.1	0	0.480392	0	0	0	4.81863	0	0	0.569513	0.676731	0	0	0	1.69778	0.895373	0	0	0	0	0	0	0.479188	0	1.52439	0	0.463201	0	0.581148	0	0	0	0.740007	0	0.344832	0	0.546409	0	0	0	1.34148	0	0	0	0.511857	1.73755	0	1.90078	0	0
ENST00000661463.1	49.5631	9.25771	21.308	27.3696	44.6492	94.4361	40.6222	7.10161	22.6186	8.28823	22.3618	49.0083	16.9528	74.2798	28.5434	66.0937	5.72947	13.1563	18.2551	12.9778	69.5425	77.0973	56.1734	44.1777	11.7064	11.4625	8.47331	57.7235	77.1584	9.94675	23.498	27.6022	9.31794	36.6724	14.1953	11.6534	51.1552	13.1583	46.8331	43.3348	45.8625	40.3417	18.7589	28.0883	54.8165	13.6919	92.133	6.63273	51.425
ENST00000446136.1	7.46354	0.890076	2.00014	0	2.0831	9.69895	12.0578	0	1.15311	0.905132	0.976698	3.90856	2.47239	16.6697	8.59048	18.4768	0	0	1.16664	1.75852	8.44058	8.89814	20.7441	4.82843	0	1.5159	1.1626	4.63361	2.09465	0	3.02868	1.80925	0	1.53214	0	0	9.46785	0.764922	4.77627	7.00571	3.84379	1.22236	1.06229	3.48028	2.27145	0	7.54411	0	8.38078
ENST00000432963.1	7.01229	2.0053	4.08623	2.25284	9.12153	39.6145	29.2594	0	11.4049	2.0795	8.50363	11.5719	3.90396	0	12.1332	3.84477	2.4867	8.63323	8.15542	0	3.28107	13.9202	0	8.75474	5.59016	0	12.2405	0	11.9382	8.29548	23.7073	10.985	8.87803	15.8442	2.75157	2.66244	0	0	6.47662	4.45163	10.3311	3.69466	17.5204	4.05813	6.66641	3.21274	27.5046	2.04961	14.3837
ENST00000427857.1	58.0222	14.0102	13.3914	0	50.3781	109.169	32.0231	0	12.9602	0	13.2798	20.2657	0	92.8411	0	17.1097	0	5.90754	8.69562	0	9.52981	39.7406	31.5731	5.92341	20.6569	6.969	0	25.8438	10.9763	10.2247	0	0	6.68589	11.6492	19.0668	15.763	48.8128	0	16.2648	34.8167	10.155	13.0587	25.5142	4.28149	51.8496	6.62459	29.8526	10.5138	11.8999
ENST00000415481.1	0	0	0	0	0	0	0	0	1.20807	0	0	0	0.946752	0	0	0	0	3.96999	0	0	2.63186	0	0	0	0	0	0	0	1.12807	0	0	0	0	0	0	0	0	0	0.928081	0	0.988867	0	0	0	0	0.972193	0	0	0
ENST00000635557.1	0	0	0	0	0	0	0	0	0	0	0	0	0	0	0	0	0	0	0	0	0	0	0	0	0	0	0	0	1.5544	0	0	0	0	0	0	0	0	0	0	0	0	0	0	0	0	0	0	0	0
ENST00000607769.1	0	0	0	0	0	0	0	0	0	0	0	0	3.3487	0	0	11.8878	0	0	0	0	0	3.82265	4.05294	0	0	0	0	0	0	0	0	12.498	0	5.63982	0	0	0	0	0	0	4.22885	0	0	0	0	0	0	3.21323	0
ENST00000448179.1	1.16986	0.633411	0	1.43353	2.4925	2.41228	2.77485	1.04755	1.51607	1.08012	0.319097	2.04141	1.30219	3.03047	1.101	3.67885	0.344612	1.64948	0.345516	0.315073	5.38234	1.61652	4.01433	0.241876	0	1.05369	1.08511	5.84339	5.75551	0.378576	1.67292	14.9345	0.328038	0.880292	0	0.397208	1.01661	0	2.96354	2.93277	2.19891	1.55261	2.56428	1.79122	3.04271	0.585666	2.35997	0.586153	4.51575
ENST00000398216.2	41.4991	24.4205	20.478	53.7031	54.5769	103.376	13.6298	8.23288	14.047	13.3075	27.5202	54.9576	7.49849	109.355	10.8577	80.7224	14.5978	0	19.537	34.0193	129.203	82.2427	88.292	63.7252	10.6384	13.9388	32.6766	118.229	108.892	43.6361	25.292	61.1671	11.4189	61.8433	24.3139	3.19383	77.9195	6.65973	82.2777	104.245	96.5665	53.6528	32.79	33.5437	43.0138	15.072	52.7228	10.9899	73.3998
ENST00000609207.1	0	0	0.382749	0.775239	0.52293	0.750659	2.7173	0	0.671777	0.218558	0.791331	1.23957	1.90143	4.98493	8.18111	19.137	1.05877	0.788755	1.02729	2.46552	25.3981	8.73394	2.86746	2.77006	0.463476	0.218052	0	4.32051	5.59562	0.484157	0	18.8822	3.6975	3.51063	3.06844	0.326041	3.38323	0.594796	21.0233	1.4945	5.86566	4.60009	6.2282	1.85319	8.01559	3.5571	5.14343	0.497555	2.23808
ENST00000417705.1	0	0	0	2.53949	0	0.0560348	0	0	0.0372492	0	0	0	0	0	0	0	0	0	0	0.459904	0	0	0	0	0	0	0	0	0	0	0	0	0	0	0	0.353315	0	0.0247502	0	0.907067	0	0	0	0	0	0	0.679591	0.514675	0.473324
ENST00000432961.1	0	0	0	0	0	0	4.27972	0	0	0	0	0	0	0	4.01205	0	0	0	0	0	9.83562	0	0	0	1.43478	0	0	0	0	0	0	3.30227	0	3.38411	0	0	0	0	0	0	0	0	0	2.76227	0	0	5.62256	0	0
ENST00000616016.5	0.932701	0	0	0	0.431068	0	0	0	0	0	0.563969	1.44247	0	0	0	2.07092	1.06514	0	0	0.499908	0.869844	1.34899	2.92593	0.804094	0.790304	0	0	1.71664	2.08323	0.302624	0	0	0	3.16075	0	0	4.37894	1.01223	7.25471	1.42322	8.16738	1.41044	1.06844	0.367599	0.956924	3.46054	3.19538	0.428984	2.32724
ENST00000618323.5	0.128874	0	0	0	0.0612633	0	0	0	0	0	0.0369462	0.112616	0	4.69882	1.52218	13.5986	0.215734	0	0	0.0276425	6.12052	0.233047	0.276707	1.11272	0.0592219	0	0	0.299754	0.577567	0.105134	0	4.0566	3.3044	0.290552	1.20702	0	0.70426	0.0543602	1.47809e-08	0.270367	0	0	0.146065	0.0160555	0.0986529	0	0	0.050875	0.526687
ENST00000437963.5	0	3.32688	0	0	0	7.41679	0	0	0	0	0	1.08138	1.97001	12.7978	0	14.4644	21.5412	0	0	15.9116	10.9606	13.2322	20.0086	0	0	0	0	3.1984	0	0	0	11.5364	7.37989	6.28108	2.69185	7.22449	4.17434	0	25.4009	11.7915	13.6902	3.51217	0	9.57577	0	9.73497	8.36431	0	0
ENST00000342066.8	0	0	0	0	0	0	0	0	0	0	0	0	0	1.66154	0	0	0	0	0	0	5.43027	0	0	0.765044	0	0	0	0	0	0	0	0	0	0	0	0	1.59372	0	5.25569	0	2.05104	0	0	0	0	0	2.21513	0.443313	0
ENST00000616125.5	0	0	0	0	0.0690532	1.86784	0	0	0	0	0	0.070501	0	0	3.40321e-06	0	0	0	0	0	0	0	0	0	0	0	0	0	0	0	0	0.376421	0	0.683042	0	1.48151	0	0	0	0	0	0.000155547	0	0	0	6.24625	0	0.198032	0
ENST00000618779.5	0	0	0	0	0	0	0	0	0	0	0	0	0	0	0	0	1.99244	0	0	0	0	0	0	0	0	0	0	0.463708	0	0	0	0	0	0	0	0	0	0.203561	0	0	0	0	0	0	0	0	0	0	0
ENST00000622503.5	0	0	0	0	0	0	0	0	0	0	0	0	0	0	6.73782	0	0	0	0	0	0	0	0	0.733984	0	0	0	0.000108777	0	0	0	0	0.799563	0	0	0	0	0	0	0	0	5.04507	0	0	0	0.211534	0	0	0
ENST00000618181.5	0.670778	1.60604	0	0	0	0	0.649467	0	0	0	0	0	1.00895	0	0	0	0	0	0	0.000513995	0	0	0	0	0	0	0	0	5.31989	0	0	0	0	0	0	0	0	0	0	0	0	0.460965	0	0.0344675	0	0	0	0	0
ENST00000617307.5	0	0	0	0	0	0	0.140132	0	0	0	0	0	0	0	0	0	0	0	0	0	0	0	0	0	0	0	0	1.59916	0	0	0	0	0	1.05476	0	0	0	0	0	0	0	0	0	0	0	0	0	0	0
ENST00000341065.8	0.0169671	0	0.336142	2.33132	0	0	0	0	0	0	0	0	1.67778	0	0	12.3318	0	0	1.10384	1.60946	0	0.934757	2.18907	0.294787	0	0	0	0.000192115	3.51106	0	0	0.178398	1.42835	0	4.08564	0	0	4.09094	5.8527	0	0	0	0	0	2.78898	0	1.82302	0	0
ENST00000455979.1	0	0	0	0.469356	0	0	3.00343	0.877098	0.982177	0.436616	0.88759	1.7834	0	4.21251	0	0	0	1.06063	0	0	6.7307	1.92117	2.81983	0	2.49301	2.14261	0	2.13541	0	2.60865	0	6.62487	0	0	0	0.732935	1.92806	0	9.10963	0	3.35688	0	0.190064	0	1.18279	0.686159	1.42501	0	2.55778
ENST00000478729.1	0	0	0	0	0	0	0	0	0	0	0	0	1.95185	5.09035	0	8.17063	0	0	0	0	0	0	0	8.40096	0	0	0	0	0	0	0	0	0	0	0	0	0	0	0	0	0	5.83654	4.37663	0	0.613088	0	0	0	0
ENST00000474461.1	0	0	0	0	0	0	0	0	0	0	0	0	0	0	0	1.56927	1.93031	0	0	0	0	0	1.05706	0	0	0	0	0	0	0	0	0	0	2.14956	0	0	0	0	2.20653	0	1.27305	0	0	0	1.036	2.508	0	0	0
ENST00000466827.1	0	0	0	0	0	0	0	0	0	0	0	1.7256	0	0	0	0	0.359438	0	1.68403	0	0	0	0	0	0	0	0	0	0	0	0	0	0	0	0	0	0.103499	0	0	0	0	0	0	0	0	0	0	0	0
ENST00000464948.1	0	0	0	0	0	0	0	0	0	0	0	0	0	0	0	1.33793	0	0	0	0	1.5123	0	0	0	0	0	0	0	0	0	0	0	0	0	0	0	0	0	1.34275	0	0	0.897815	0	0	0	0	0	0	0
ENST00000327044.7	216.459	62.7149	61.4445	231.278	226.433	288.006	325.295	62.4919	73.3608	74.4571	75.5142	209.836	76.3468	238.499	115.678	255.434	70.1472	116.591	70.959	63.5185	224.706	312.895	418.619	193.351	87.9119	79.7804	113.947	370.091	408.823	111.431	66.6944	239.273	91.7368	192.903	112.604	102.188	188.521	82.0889	228.38	302.824	344.256	240.403	74.4196	205.717	267.212	77.6663	276.67	65.1622	236.636
ENST00000483767.5	35.9275	12.7971	17.9946	39.5193	55.5298	77.4992	78.2138	20.7249	16.3336	11.6553	8.50202	51.5291	25.8093	81.1629	47.4286	47.4689	22.6114	7.75373	19.2503	32.2012	83.8681	88.4189	70.8297	35.0298	17.5245	11.5014	11.28	95.2693	107.958	15.9714	22.9122	57.4273	12.4013	39.0134	19.6826	19.3263	78.8376	24.1681	60.2307	73.0793	39.1603	33.9707	18.5114	25.5278	54.2529	22.453	53.953	13.833	37.7257
ENST00000477976.5	20.2522	9.40507	6.16836	15.4244	17.0908	16.615	19.231	1.17009	5.63441	6.1578	14.3026	22.3867	8.91544	24.3488	14.8867	27.8167	8.0974	7.65141	20.6586	10.6666	59.2758	56.1944	50.8386	39.0755	7.73297	16.2951	10.9889	40.8943	38.4384	12.8784	6.63753	33.8972	12.4742	14.3531	11.846	3.68064	23.9409	9.84017	28.0699	29.2161	33.9925	15.0037	18.3122	20.4035	27.9038	5.08063	47.2426	4.38806	32.9357
ENST00000496938.1	0	107.704	71.8386	0	87.6658	64.2893	64.3867	0	51.9534	0	0	0	85.0868	114.441	0	87.7518	151.24	51.0154	66.873	0	127.443	73.0906	291.079	28.1195	0	0	0	0	438.24	130.287	0	0	99.0096	71.56	50.0884	0	0	0	82.3535	0	85.4591	0	98.4316	33.1092	79.4789	0	41.887	0	64.3751
ENST00000487214.1	31.702	1.30126	0	35.1823	119.774	43.6749	37.1261	23.7785	30.4573	1.36374	26.3761	72.1377	27.1026	73.1583	74.5664	56.8215	32.6584	19.8753	32.6911	49.7035	75.2226	64.0779	46.468	80.5656	34.0279	6.78564	76.2547	125.656	167.288	35.1031	50.2065	64.2009	45.0623	8.1541	0	11.3813	88.8766	11.085	105.932	87.8507	118.159	77.6242	32.9307	54.0962	105.474	13.4157	138.75	19.4491	59.2351
ENST00000469563.1	46.2036	10.9019	12.6137	37.9511	55.1775	99.1335	83.7541	15.4194	17.7776	2.6673	9.63154	40.2905	9.33712	30.9676	22.6156	81.9153	22.9986	10.2879	6.07931	18.8963	72.4877	89.1952	78.2887	50.8438	11.4282	15.0927	14.7642	69.2304	39.5122	5.90502	17.1586	50.5532	12.0132	35.4274	18.9833	9.76511	67.9884	4.16943	62.7	65.8539	66.8128	31.9527	19.4803	15.012	53.6097	9.36109	49.5795	9.8631	58.772
ENST00000338591.8	3.44767	1.18098	2.49978	4.5381	4.97771	4.07735	4.67699	0.989285	2.15322	0	1.71489	3.2212	2.21452	1.9452	4.84236	8.78457	2.3995	0.795542	1.85904	0.959048	6.28112	9.22327	9.84533	4.39357	3.57968	0.328874	1.27254	4.51806	10.6381	0	2.03256	4.88182	2.09819	3.43396	1.42293	0.90345	4.99566	1.92778	7.89947	8.89294	8.96407	3.08846	0.985083	5.17205	8.16754	0.796357	6.52927	1.69534	2.79293
ENST00000463212.1	8.92489	0	0.389581	5.26454	1.98276	5.04769	0	0	0	1.09998	0.222658	4.91123	0	4.85889	3.38017	4.19915	3.24755	0	1.87734	2.49974	8.51187	2.93945	3.52848	4.84744	2.12469	2.08321	1.75234	11.8497	1.83593	0	0.435325	5.85752	0	1.23638	7.84704	1.18463	2.73916	4.00444	5.2694	0	8.32066	6.16251	0	0.879996	12.2856	0.101782	6.495	1.03627	4.82394
ENST00000466300.1	0	0	0	4.21421	2.63264	0	2.13166	0.058196	0	0	0.259102	3.48558	2.8611	2.39493	0	0	0	0	0	0.881122	4.16413	4.58044	3.63647	10.6081	0	0	0	6.95258	1.97592	1.14844	0	0	0	2.70018	0	1.20303	0	0	3.13148	4.76881	4.30442	0	1.03964	0	4.94788	0.135562	0	2.38629	0.492456
ENST00000481067.1	5.42	0	3.57254	2.06429	2.91669	6.12371	3.091	0	2.68679	2.53205	4.66146	3.59961	4.35806	2.70225	3.9146	13.6819	0	6.17869	4.64917	0	10.7509	8.82202	0	1.72175	0	0	0	9.94007	2.59591	5.54047	6.34727	3.65139	2.03246	0	0	0	11.9393	0	5.81448	0	5.47121	0	0	0	3.58798	2.20751	9.77612	0	5.14075
ENST00000379410.8	9.03739	4.37603	3.71055	12.0017	9.93768	5.32709	17.2456	2.49493	3.75488	1.96574	2.65687	2.4487	4.83306	20.0679	0	3.77273	2.17112	2.31669	0.771953	0	4.2681	6.772	10.1553	7.8818	4.87129	3.72439	0	22.896	17.3239	2.69585	2.68966	7.48181	0	2.53439	3.28587	6.31985	2.18406	0	4.55024	13.5557	13.8312	1.44388	0	5.14499	1.23653	3.31263	7.34902	1.17247	6.85242
ENST00000379407.7	0	0	0	0	0	0	0	0	0	0	0	0	0	0	0	0	0	0	0	0	0	0	0	0	0	0	0	0	0	0	1.66319	0	0.833584	0	0	0	0	0	0	0	0	0	0	0	0	0	0	0	0
ENST00000379409.6	2.53894	5.33674	8.617	8.36405	0	11.7193	3.04467	1.84526	6.30717	2.48497	9.26676	2.52071	1.02906	11.6234	1.12049	3.17311	0.0568936	1.633	0	6.38239	7.07594	22.0849	5.46252	10.2983	0	0	0.944689	18.9362	9.98062	0	0.719936	8.64722	0	0	3.35343	6.46678	9.71534	6.76201	2.48995	15.9196	0	2.27619	0.442236	4.25628	19.7298	2.19384	2.39131	0	3.59523
ENST00000480267.1	3.21847	0	0	16.2962	2.93636	0	14.8496	0	0	0	6.76596	0	4.3161	13.1643	0	0	0	2.87894	0	0	0	7.71366	7.7857	4.6306	0	0	3.23886	8.19649	7.52841	0	0	5.7609	0	2.96144	0	2.41557	3.76828	4.67721	5.27502	0	2.34693	4.33962	0	6.15	5.27728	0	15.1836	1.86017	0
ENST00000491024.1	24.1688	2.56194	12.3804	40.3672	2.01235	27.202	16.996	0	4.5884	6.48486	0.579256	5.72037	0	50.625	0	22.623	0.732407	3.38544	4.97172	6.63613	0	23.2378	4.46783	3.05524	1.03623	0	0	36.0633	40.999	5.98629	0.184298	9.93069	5.26574	8.92427	14.5678	0	14.0988	0	20.3786	30.0203	0	9.83155	5.56678	0	4.73296	3.50563	0.000700052	0	20.1243
ENST00000341290.6	52.9713	25.8676	84.5081	148.207	60.2054	45.8423	37.3351	55.2978	76.4735	61.5797	55.2291	67.6852	15.7891	45.5027	33.5106	27.6717	28.1565	43.0269	20.9131	16.5478	38.7876	27.4312	83.1696	50.7645	18.5047	47.8543	54.2273	100.203	67.2037	18.5249	27.8821	93.7009	24.1262	17.8	22.2215	93.268	24.9325	34.9475	32.8783	77.3978	17.9709	14.1932	17.9132	56.0684	44.4626	23.6189	25.2007	9.11049	23.7198
ENST00000479361.1	5.80642	0	0	0	10.8247	119.477	0	0	0	0	0	3.46693	0	0	0	0	0	0	0	0	0	0	0	0	0	4.50923	0	0	0	0	0	0	0	0	0	0	7.09802	0	2.57274	15.6768	0	0	0	0	0	0	0	0	0
ENST00000433179.3	1680.58	262.599	219.414	1638.97	1289.18	2118.59	1575.54	262.344	475.026	266.701	255.121	833.199	98.1279	861.186	257.11	412.199	262.696	294.235	145.445	130.37	174.304	420.014	793.869	271.781	202.001	205.344	274.737	1092.14	527.744	204.643	156.021	726.049	123.593	195.657	176.553	393.554	619.659	212.737	281.338	1049.85	324.19	320.598	201.876	262.709	314.925	204.874	332.168	52.6857	458.776
ENST00000606034.1	22.9602	4.42798	5.36143	12.4115	8.90944	25.0885	8.22042	5.87246	7.83412	1.89405	4.86242	5.60677	0.722281	16.3759	2.64288	11.4732	1.97943	1.97398	2.69388	3.65543	10.7924	18.4702	21.3593	16.0315	3.27172	2.72271	6.45637	21.3549	6.78693	3.27943	1.20872	12.4381	1.97282	3.08623	1.34381	4.05424	8.31095	4.60938	5.42063	12.7394	5.94766	5.1099	1.51871	7.09176	6.25811	2.68611	5.05672	0.296572	10.9123
ENST00000428771.6	0	0	8.2897	7.69351	2.96465	21.9502	12.2924	0	0	2.80657	5.38867	3.66934	0	0	3.82348	6.83426	2.17646	0	1.94489	0	3.15112	0	11.1817	2.57046	0	0	3.84952	7.45267	0	0	0	10.7187	0	0.0022187	2.47438	1.59279	5.50093	0	3.86424	0	7.67568	6.27449	2.2681	6.09536	6.45981	1.20145	0	1.27856	8.19871
ENST00000304952.11	5.55446	3.16204	2.25323	25.5672	5.49683	9.1965	0	6.32334	6.56942	0	8.84012	3.91176	4.55787	9.65064	0	0	0	0	0	4.03516	17.4162	16.3804	13.8333	8.44028	0.189634	4.7264	0	0	11.1154	8.44062	0	10.1924	0	11.2539	0	0	2.92378	2.81176	0	13.0508	0	0	0	0	2.63852	0.364185	12.4791	4.81003	5.35039
ENST00000481869.1	9.9461	0.302484	0	12.8675	10.0913	0	5.32846	4.31229	12.68	2.85901	4.36441	5.0182	2.09575	15.1608	12.1349	13.0448	2.52269	0	8.62002	0	10.5261	17.4897	18.3709	10.7701	1.40818	2.16289	0	17.6829	16.7284	7.32414	0	8.72304	4.11338	4.72776	2.71668	5.03648	8.96757	0	10.5042	16.7504	8.16973	0	7.35376	1.21625	1.2156	1.21189	8.4671	1.12261	0
ENST00000484667.2	0.94904	0	0	0	0	0	0	0	0.904033	2.14714	0	1.62801	0	0	0	0	0	1.5456	0	0	0	0	0	0	0	0	0	0	5.70269	0	0	1.51742e-08	0	0	0.18762	0	0	0	0	0	0	0	0	2.8254	0	0	0	0	10.0605
ENST00000624697.4	10.9237	0.858491	0	20.4662	13.4122	8.81292	25.1815	0	3.97632	13.655	0	17.9195	2.90506	0	0	23.7365	3.40639	4.48581	1.45079	0	10.9404	12.2645	17.3574	25.5237	7.37108	3.33652	6.79323	24.2936	30.0583	0	0	2.38135	5.89624	0	0	25.134	44.8918	0	13.2033	13.0188	0	1.03542	14.5222	12.4028	0	5.64996	0	3.88825	15.3706
ENST00000624652.1	0	2.16536	10.9061	0	0	26.7756	0	0	0	0	5.1966	0	0	19.6812	0	0	0	0	1.26073	0	0	0	0	0	0	0	0	0	0	0	0	0	0	0	0	0	0	11.0276	3.73028	0	0	11.9361	0	0	0	0	33.922	0	0
ENST00000649529.1	106.761	23.1738	35.2498	59.3453	75.6454	76.1126	78.251	27.9641	22.4756	8.22799	24.088	60.8691	23.9821	84.6735	54.975	84.7154	20.516	28.7298	34.6179	19.1832	214.914	129.082	70.0716	48.829	18.4664	25.1695	23.744	72.1133	64.3427	42.7165	7.72282	60.466	20.7017	59.1225	13.0747	0	27.3473	20.588	64.3213	89.1599	98.1007	45.3629	30.9862	43.3902	100.881	30.6449	44.4409	7.07505	39.5537
ENST00000423619.2	0	0	0	0	0	0	69.2081	0	0	0	0	0	0	0	0	77.196	0	0	0	0	0	0	0	0	0	0	0	43.8999	0	0	0	0	0	0	0	0	0	0	45.1879	0	0	0	0	18.4274	0	41.7027	0	0	0
ENST00000458555.1	20.7823	12.3637	32.2791	63.733	21.9751	73.0446	54.8197	0	34.37	7.4264	17.2728	52.0066	46.7344	82.8969	26.0482	95.6384	26.0428	8.2191	9.24915	27.4124	140.971	113.938	27.083	104.425	18.8725	34.6491	4.28097	58.6951	64.5335	29.3567	17.2603	107.101	14.3469	25.8531	25.8324	30.8839	80.6044	14.8081	111.03	66.3041	111.746	20.7782	33.4273	90.1783	80.2682	29.0557	89.5884	9.97223	91.2106
ENST00000379370.7	19.9409	6.03644	4.82449	43.8171	18.4524	14.9813	16.0957	5.71695	4.66048	3.35574	6.55898	16.3456	4.9567	26.5276	15.4252	40.0021	6.59478	6.83015	9.01053	10.6618	63.9064	42.2245	40.8147	25.7117	5.06713	7.03673	8.72917	36.8429	19.4938	7.60368	4.49858	30.1141	8.32662	13.1604	0.00300724	7.75365	15.2446	6.53688	20.1483	23.2987	22.751	14.9603	13.9672	6.25174	24.2365	7.48487	16.6399	5.6143	18.3674
ENST00000620552.4	0	0	0	0	0	2.02296	0	0	0	0.963533	1.57601	2.44352	0	3.05526	0	2.9516	0.00667695	0	0	0	2.67859	2.62906	0	1.42239	0.32069	0	0	0	3.27441	1.32796	1.91087	0	5.58118e-09	1.98524	8.57849	0	0	1.75891	3.5621	0	0	0	0	1.65079	0	1.54836	5.70389	0	0
ENST00000651234.1	0	0	0	0	0	0	0	0	0	0	0	0	0	0.0177057	0	0	0	0	0	0	0.0186445	0	0	0	0	0	0	0	0.0604272	0	0	0	0.833062	0.00907535	0	0	0	0	0	0	0	0.369694	0	0	0	0	0	0	0
ENST00000652369.1	0	0	0	0	0	0	0	0	0	0	0	0	0	0.725329	0	0	0	0	0	0	1.83095	2.18212	1.52793	0	0	0	0	0.610458	0.566145	0	0	0	0.0846541	0.349981	0	0	0	0	0.87255	0	0.558249	0	0	0	0	0	1.83697	0.35349	0
ENST00000469403.1	0	0	0	0	0	0	0	0	0	0	0	0	0	0	0	3.70735	0	0	0	0	0	0	0	0	0	0	0	0	0	0	0	0	0	0	0	0	2.35264	0	0	0	0	0	0	0	0	0	0	0	0
ENST00000479707.1	21.9859	2.82788	11.877	20.1142	9.85982	14.808	8.43084	0.168432	6.15284	0	0	33.5178	8.52739	1.44262e-07	11.7408	48.4615	2.8057	0	17.0595	0	79.4909	16.3144	52.4207	28.1119	4.6302	1.07516	0	39.239	27.5691	5.46101	7.28753	63.7968	3.6196	25.1056	8.46028	0	6.06327	7.09773	50.4952	18.0403	23.5073	11.4027	7.56254	12.6144	11.3641	10.3894	17.7969	0.2729	26.9455
ENST00000466223.1	22.2994	0	0	47.1019	31.0613	0	6.06367	0	0	0	0	13.5582	4.61021	20.2749	0	0	8.93452	0	10.5018	3.52845	30.5197	23.8327	92.1875	11.2763	0	0	0	23.825	10.4157	0	2.29521	18.8494	4.44065	4.23814	0.126055	0.350557	0	16.1601	0	1.38006	0	14.0078	14.645	8.99561	0	0	35.3901	0	12.3114
ENST00000478677.1	0	0	0	0	0	0	0	0	0	0	0	0	0	0	0	0	9.40875	0	0	0	9.30528	9.71299	0	0	0	0	0	0	0	0	0	0	0	0	0	0	0	0	1.03033	16.9835	0	0	0	8.2909	0	0	0	0	0
ENST00000492947.1	19.7846	5.10104	12.7838	29.2032	22.3171	18.6608	20.6605	6.01154	4.40314	1.61701	2.00709	20.554	4.56774	20.3867	0	29.2141	10.2654	13.847	7.11274	5.06668	41.6671	24.9009	43.4014	19.6185	8.49602	9.44427	7.48479	41.1886	34.6304	4.81885	3.37808	30.8953	3.40471	16.6812	11.0442	2.68849	22.0663	7.29011	24.1165	31.1422	16.1864	8.75763	19.7086	12.8383	12.5555	5.7289	32.4168	0	23.841
ENST00000461111.1	1.49528	0.334709	0.345543	3.31331	1.73731	4.39121	3.56585	0	0	0.34979	0.640075	4.42029	1.75872	1.03677	1.4441	3.11588	0.487041	0.72101	3.12321	0.401276	6.21631	5.10327	5.3278	3.67438	1.5142	0.649175	0	5.40848	3.867	1.6773	0	1.23896	0	1.00396	0	0	1.3191	0	6.3064	1.6985	5.10476	2.69555	2.19276	1.83114	0.370452	1.06089	4.01177	0.289843	2.50058
ENST00000418300.1	0	0	0	0	0	0	0	0	3.06559	0	0	0	0	0	0	0	0	0	0	0	0	0	0	0	0	0	0	0	0	0	0	0	0	0	0	0	0	0	0	0	0	0	0	0	0	0	0	0	0
ENST00000688131.1	0	0	0	0	0	0	0	1.33508	0	0	0	0	0	0	0	0	0	0	0	0	0	0	0	0	0	0	0	0	0	0	0	0	0	0	0	0	0	0	0	0	0	0	0	0	0	0	0	0	0
ENST00000456409.6	0	0	0	0	0	0	0	0	0	0	0	0	0	0	0	0	0	0	0	0	0	0	0	0	0	0	0	0	0	0	0	0	0	0	0	0	0	0	0	0	0	0	0	0	0	1.60336	0	0	0
ENST00000692821.1	0	0	0	0	0	0	0	0	0	0	0	0	0	0	0	0	0	0	0	0	0	0	0	1.59703	0	0	0	0	0	0	0	0	0	0	0	1.80668	0	0	0	0	0	0	0	0	0	0	0	0	0
ENST00000394517.7	4.66346	0	0	5.09295	4.47337	11.3128	9.33465	0	0	0	0	4.45117	4.08971	11.6647	3.5349	9.99154	0	0	3.72922	10.0195	4.36681	1.48719	3.1795	5.16792	0	0	0	10.2253	10.8703	0	4.97603	6.43204	1.12231	2.13181	2.37204	0	10.0418	0	6.84212	8.23261	8.12099	9.25912	1.5356	3.48588	10.6132	0	8.05055	1.63088	9.2824
ENST00000685011.1	15.2925	2.84779	9.45879	20.3101	23.8831	16.0717	12.6732	5.68619	3.92571	5.04991	3.13151	19.2643	6.1738	13.7179	3.82337	18.696	7.62285	3.88977	7.88538	0	37.2527	35.4041	6.54702	12.0347	2.38215	4.54287	0	37.535	22.5499	10.1607	4.63509	13.158	3.21861	15.3678	3.56564	3.57662	20.3209	2.40104	19.1018	18.2861	40.5696	14.384	6.43112	12.3879	20.1504	2.80807	33.7939	1.79963	23.8431
ENST00000412397.2	0	0	0	0	0	0	0	0	0	0	0	0	0	0	0	0	0	0	0	0	1.2069	0	1.44958	0.499888	0	0	0	0	0	0	0	0	0	0	0	0	0	0	0	0	0	0	0	0	0	0.643711	0.71162	0	0
ENST00000433695.1	0	1.90012	0	0	0	0	0	0	0	0	0	0	0	0	0	0	0	0	0	0	0	0	0	0	0	0	0	0	0	0	0	0	0	0	0	0	0	0	0	0	0	0	0	0	0	0	0	0	0
ENST00000442292.2	0	0	0	0	0	0	0	0	0	0	0	0	0	0	0	0	0	0	0	0	3.69132	0	0	0	0	0	0	0	0	0	0	0	0	0	0	0	0	0	0	0	1.02891	0	0	0	0	0	0	0	0
ENST00000453464.3	8.68476	1.22288	1.30408	7.3795	11.9156	20.3225	12.6064	0.902015	0.583334	0	2.99168	6.24647	2.43877	13.4119	3.43474	14.3864	0	2.11878	3.17621	0.899404	17.5496	11.794	13.6943	8.11548	0	3.64434	1.22812	9.60393	8.98322	2.55617	3.48226	6.01551	3.4936	7.08947	1.90155	1.98657	8.81058	1.28332	14.485	12.3065	13.5482	5.06465	1.73336	6.08586	10.3366	2.66832	7.44716	0.368552	11.4473
ENST00000379339.5	0	1.30959	0	1.17256	0	0	0	0	0	0	0.805447	0	0.857261	0	0	0	0	0	0	0	0	0	0	0	0	0	0	0	0	0	0	0	0.258242	0	0	0	0	0	0	0	1.20767	0	0	0.702843	0	0	0	0	0
ENST00000465822.5	0	1.53799	0.839296	0	0	0	0	0	0.953109	1.19835	0	0	0	0	1.6947	0	0	0	0	0.153846	0	2.16513	0	0	0	0	0	0	1.10856	0	0.385472	0	0	0	1.85168	0	0	0.87155	0	0	0	0	0.165131	0.330957	0	0	0	0	0
ENST00000421241.7	0	0	0.00298687	1.27044e-05	0	0	3.75677	0	0.123497	0	0	1.36866	0	0	0	0	0	0	0	0	0	0	0	0	0	1.97778	0	0	0	0	0.83417	0	0	1.01658	0	0	0	0	0	0.551146	0	0	0	0	0	0	0	0	0
ENST00000379325.7	0	0	0	0	0	0	0	1.18514e-05	0	0	0	0	0	0	0	1.67886	0	0	0	0	0	0	0	0	0	0	0	0	0	0	0	0	0	0	0	0.00122504	0	0	0	0	0	4.03981	0	0	0.946824	0	0	0	0
ENST00000487177.5	3.47666	0.515676	0	2.96378	4.9438	1.94952	0.43589	0.404523	0	0.516268	0.613513	0.991428	1.12575	3.31031	0	1.58477	0	0	0.562726	4.01491	6.2279	5.41877	3.81002	2.87918	0.266627	0.410197	0.97771	5.16731	3.20865	0.995313	0	1.93916	0.740518	0.964567	0	0	1.09005	1.63936	1.93927	1.64749	2.56756	0.340245	0.728848	0.914883	0.303669	0.462647	2.71796	0.51059	2.73488
ENST00000467751.5	0	0	0	0	0	0	0	0	0	0	0	0	0	2.29593	0	0	0	0	0	0	0	0	1.20467	0	0	0	0	0	0	0	0	0	1.36134	0	0	0	0	0	0	0	0	0	0	0	0	0	0	0	1.0228
ENST00000477196.5	1.02948	0	0	2.11156	2.70942	1.26535	2.57133	0.839122	1.21324	0	0	0.77365	1.56863	1.63749	0.620338	2.4076	2.09087	0.670124	0	1.17949	4.47404	10.5832	3.2056	3.90179	0	0	1.5619	3.28192	8.89826	1.35933	1.17771	2.3957	0	2.48913	0.742076	1.16513	3.53625	0.480528	4.86806	1.95354	2.08232	1.3017	1.72831	0	7.23377	0	3.27395	1.19515	3.15071
ENST00000464905.1	0	0	0	0	0	0	0	0	0	0	0	0	0	0	0	7.17945	0	0	0.781154	0	0	0.354417	0	9.88446e-06	0	0	0	0	0	0	0	0	0	0	3.84595	0	0	0	0	0.219121	0	0	0	1.3772	0	0	0	0	0
ENST00000379320.5	0.657899	0	0	0	0	3.46583	0	0	0.503308	0.409679	0	0	0	0	0	0.74416	0	0	0	0	1.28948	0	3.39141	0	0	0	0	1.19442	0	0	0	3.02835	0	0	0	0	0	0	0.595366	0	0	0.781374	0	0	0	0	0	0	0
ENST00000379319.5	3.14965	0	0.784045	0	0	0	0	0	0	0	0	1.56406	0	4.12231	0	7.22002	0	0	0	0	3.4796	3.63812	0	3.21223	0	1.46859	1.72171	8.31367	7.21471	0	0	0	0.684098	1.10454	1.38325	2.37814	4.80614	0	0	3.56163	6.36807	0	0	1.27817	0	2.04076	0	0	1.65806
ENST00000434641.5	0	0	0	0	0	1.60169	0	0	0	0	3.92	0	0	0	0	0	0.0592624	2.48149	0.919359	0.205077	0	0	0	0	3.14749	0	0	0	0	7.10434	0	1.39383	0.92164	0	0	0	0	0	0.414612	0	0	2.1806	0	0	0	0	0	2.3328	3.34294
ENST00000482816.5	0	0	0	0	0	0	0	0	0	0	0	0	1.57538	4.91271	0	0	0	0	0	0	0	0	0	0	0	0	0	5.49657	2.60043	0	0	0	0	0	0	0	0	0	0	0	0	0	4.363	2.52123	0	0	1.45038	0	0
ENST00000462097.5	0	0	0	0	0	0	0	0	0	1.19634	0	0	0	0	0	0	0	0	0	0	0	0	0	0	0	0	5.29185	0	0	0	0	0	0	0	0	0	0	0	0	0	0	0	0	0	0	0	0	0	2.10819
ENST00000473600.1	5.41083	0	0	3.24055	0	0	4.52717	1.21957	0.156503	0	0	3.27959	0	1.59801	0	2.2378	0.217806	0	5.58125	2.09508	5.73789	11.4086	0	5.94324	0	0	0	0	0	0	0	7.91542	0	0	0	1.75938	0.0859214	1.88883	5.10754	0	4.02957	0	0	0	0	1.07266	4.3352	0	0
ENST00000475119.5	0	0	0	0	1.51646	0	0	0	0	0	0	0	0	0	0	0	0	0	0	0	0	0	1.57096	0	0	0	0	0	0	0	0	0	0	0	0	0	0	0	0	0	0	0	0	0	0	0	0	0	0
ENST00000442117.5	12.5488	1.25903	0	7.85051	0.00179321	3.77734	3.31506	0	0	0	0	3.06577	1.80836	4.59036	0	9.77167	0	2.63368	1.03587	1.56718	21.3651	0	0	7.65062	0	0	0	19.1771	7.52871	0	0	0	1.73153	0	0	0	4.52549	0	0	1.37167	6.8822	0	8.36485	0	0	0	0	3.9116	0
ENST00000427787.5	0	0	0	0	5.10631	0	0.000373883	0	0	0	0	0	0	0	0	0	0	0	0	0	0	7.97594	4.29259	0	0	0	11.6209	0	0	0	5.06954	0	0	5.10885	0	0	2.46151	0	0	0	0	0	0	0	18.0244	0	0	0	0
ENST00000472741.5	2.03235	1.84224	0	2.95675	6.16374	3.5556	0	0	5.14885	0	0	2.40205	1.2267	3.57772	5.11037	10.8069	0	6.00081	2.61685	0	9.60766	12.8625	7.94407	3.99617	0	1.66897	0	2.36698	0	0	0	0	0	0	3.54794	0	2.45158	0	3.43153	3.30643	3.99854	7.77865	0	1.37158	11.7391	0	7.1898	0	0
ENST00000480643.1	20.3865	13.2333	14.2056	14.2648	23.1039	40.1691	5.06542	7.45568	14.3031	7.70243	33.8594	40.1923	22.0914	46.3962	18.2218	59.4216	6.11536	12.5914	15.605	4.991	64.1405	85.2777	54.9892	63.879	7.44347	15.2924	5.24413	65.3867	82.108	29.0596	2.19307	55.1985	12.8263	19.3262	10.7235	16.9015	27.2704	11.7666	36.0716	47.7291	23.5592	33.34	20.5781	28.9671	57.6535	23.3152	69.0096	10.0275	20.0371
ENST00000648183.1	28.25	5.94992	13.5404	15.8492	13.8732	52.5909	22.0791	8.38789	14.758	8.59027	6.57543	36.9045	8.71921	49.9901	18.6719	45.7698	12.4462	5.79803	13.1076	31.6253	67.0549	60.535	64.2913	28.9889	6.44584	11.289	7.64636	36.9031	65.1302	17.4414	15.8292	25.7981	4.53794	26.0834	5.42128	1.86562	51.7149	6.60772	41.247	41.9625	44.7226	17.6168	18.4972	21.3262	38.6236	7.1646	55.2808	4.24332	56.7681
ENST00000416774.1	0.558333	0	0	0	0.627529	0	0	0	0	0	0	0	0	0	0	0	0	0	0.495968	0	0	0	0	0	0	0	0	0	0	0	0	0	0	0	0	0	0	0	0	0	0	0	0	0	0	0	0	0	0
ENST00000362106.1	0	0	0	0	0	0	0	0	0	0	0	0	0	0	0	28.9534	0	0	0	0	0	0	0	0	0	0	0	0	0	0	0	0	0	0	0	0	0	0	0	0	0	0	0	0	0	0	0	0	0
ENST00000606993.1	0	0	0	0	0	0	0	0	0	0	0	0.659665	0	0	0	0	0	0	0	0	0.775603	4.19711	0	0	0	0.959534	0	0	0	0	0	0	0	0	0	0	0	0	0	0	0.87066	0	0	0	0	0	0	0	0
ENST00000379317.1	0.935771	0.50088	0	3.24478	2.4109	2.75383	5.92106	0.537495	0.931829	0	0.527758	1.46106	0.982503	3.91526	0.894941	5.21765	0	0.342458	0.529548	2.20439	3.90478	2.24638	6.7618	0.568472	0	1.13527	0.763657	1.95754	2.72814	1.71679	0	3.06147	0.675737	0.706248	0	0.282648	3.29162	0.242231	2.43511	2.35762	2.32745	1.36637	1.12588	0.982048	1.37426	0	5.96412	0.216006	2.34672
ENST00000379290.6	0	0	0	0	0	8.61817e-07	0	0	0	0	0	0	0	4.33477e-06	0	0	0	0	0	0	3.36835e-09	0	0	0	0	0	0	5.67845e-07	8.65475e-08	0	0	0	0	0	0	1.42716e-08	0	0	0	0	0	0	0	0	0	0	0	0	6.67338e-07
ENST00000379289.6	1.65453	0	0	0.998868	0	0.559059	0	0	0	0	0	0	0	3.21663	0	0	0	1.32965	0	0.772504	0.414092	0	0	0.361262	0	0	0	1.48977	0.679621	0	0	0	0	0	0	0.377021	0	0	0	0	0	1.51469	0	0	0	0	0.858893	0	0.529062
ENST00000506177.1	40.0069	6.51637	22.6976	6.54198	17.749	52.1476	32.8236	0	7.33833	5.73711	5.32419	13.0875	15.2027	58.6411	29.1817	69.5315	10.4412	12.756	6.5926	14.4759	62.8339	34.6108	30.5062	30.1592	19.2336	4.54741	2.33109	55.9803	38.2504	0	17.5087	17.4605	1.37804	60.004	14.0647	9.36062	42.4522	0	47.0196	52.8305	37.2446	15.5005	8.18775	34.8348	26.8463	14.9036	55.1631	1.78903	77.1369
ENST00000673999.1	0.56967	0	0	0	0	1.92048	2.46801	0	0	0	0	0.0281263	0	0	0	3.32265	0	0	0	1.05116	0	0	0	1.08065	0	0	0	0	0	0	0	0	0	0	0	0	0	0	0	0	0	0	1.92967	0	0	0	0	0	0
ENST00000379288.3	1.22641	0	0	0	0.50781	0	1.53713	0	0	0	0	2.05947	0	0	0	0.785116	0	0	0.394672	0	1.86179	1.06621	0.415309	0.563056	0.395796	0.410511	0	0.830565	0.673615	0	0	0	0	0.254357	0	0	0.398579	0	0.69938	0.970846	0.37232	0	0	0	0.568474	0.357175	1.41546	0	0
ENST00000460998.1	0	0	1.27394	0	0	0	0	0	0	0	0	0	0	0	0	0	1.31584	0	0	0	0	0	0	0.941289	0	0	0	2.75347	0	0	0	0.965175	0	0.849108	0	0	0	0	0	1.6597	0	0	0	0	0	0	0	0	0.873998
ENST00000514695.1	0	0	0	0	0	0	0	0	0	0	0	0	0	0	0	20.158	0	0	0	0	0	0	0	0	0	0	0	0	0	0	0	0	0	0	0	0	0	0	0	0	0	0	0	0	0	0	0	0	0
ENST00000486379.1	0	0	14.4115	2.16544	0	4.5312	0	0	0	0	0	0	0	15.598	0	6.84932	0	0	0	0	9.31058	0	0	2.18327	0	0	0	0	3.08639	0	0	8.33915	0	0	0	0	0	0	0	0	0	0	0	0	0	0	0	8.66193	0
ENST00000328596.10	0	0	0	0	0	0	0	0	0	0	0	0	0	2.41407	0	0	0	0	2.0747	0	3.8358	0	4.64508	0	0	0	0	0	0	0	0	0	0	0.682882	0	2.18688	0	0	0.932871	0	0	1.10075	0	0	0	0	0	0	0
ENST00000379268.7	0	0	0	0	0	0	0	0	0	0.825254	0	0	0	0	0	2.16003	0	0	0	0	0	0	0	1.1196	0	0	0	2.02246	2.15675	0	0	5.35393	0	0	0	0	0	0	0	0	0	0.392961	0	1.43574	2.72763	0	0	0	0
ENST00000486728.5	0	0	0	0	0	0	8.58087	0	0	0	0	0	1.44662e-05	4.36309	2.27144	0	0	1.68549	0	0	10.266	2.43122	0	0	0	0	0	0.823578	0.0521882	0	0	0	0	0	0	0	2.74699	0	0	0	0	0	0	0	0	0	0	0	0
ENST00000379265.5	1.53038	0	0	2.39542	0	0	0	0	0	0	0	2.11013	1.25766	0	0	0	0	0	0	5.27532	0	1.2612	2.45812	0	1.45719	1.46378	0	0	0.834587	0	0	0	0	0	0	0	1.41592	0	0	0	1.36737	2.73765	0	0	2.33655	1.28644	1.40538	0	0
ENST00000497869.5	0	0	0.979614	0.99178	1.7518	5.24753	1.80299	0	0	0	0	3.43316	0	1.23935	2.88401	5.60239	0	1.818	0	0	5.58616	0	2.39046	2.48186	3.11097	0	0	3.6703	2.73998	0	0	3.61434	0	0.719185	0.547951	0	4.70965	0	1.28184	1.19414	1.09071	1.92501	1.1958	0	2.53536	0	0.882044	0	0
ENST00000379236.4	5.67589	0	2.02887	1.57156	6.35638	11.5777	2.24383	1.0966	0.874498	3.24772	0.761669	0	0.991355	2.23304	0	0	0	0	4.09912	0	1.98125e-06	5.7827	0	1.29554	0.179077	0	0	1.89452	3.35722	3.88811	0	3.90927	2.67383	3.43573	0	5.61783	3.65521	2.30763	0	3.06432	1.23601	0	3.14468	2.83536	2.25154	1.88415	3.69783	1.93062	3.47735
ENST00000453580.1	0	3.10276	0	18.1912	0	0	0	2.41026	0	0	0	0	2.12669	4.393	8.76943	0	3.59391	0	0	0	3.76655	0.606229	12.4334	8.30705	0.393504	0	0	1.65266	5.33191	0	0	0	0.311442	0	0	1.53635	0	0	0	0	0	2.98392	6.34647	0	0	1.27096	2.38242	0	0
ENST00000660930.1	0	0	2.11849	30.4451	23.3489	17.1974	0	0	0	1.98445	4.47831	17.1468	0	8.87973	0	9.63405	3.48392	0	4.20927	7.77521	11.8877	12.6782	7.13067	5.54687	3.96611	0	0	13.1774	0	12.7743	0	8.62791	0	0	0	0	0	0	10.174	22.6762	0	15.3747	9.97307	11.4711	19.8945	3.66672	21.8149	0	0
ENST00000360001.12	220.964	47.1805	56.155	171.523	215.142	296.744	251.356	62.5929	70.453	82.5301	63.3461	202.325	54.1829	233.524	79.8704	229.804	60.7066	73.0735	70.3205	68.4284	286.023	343.066	312.675	126.875	61.6322	56.2707	58.9065	307.185	222.354	57.7102	44.939	238.848	47.1397	127.377	74.932	74.8249	158.265	68.3009	170.985	199.59	243.976	113.077	54.47	127.55	199.958	58.2239	228.845	29.1892	180.468
ENST00000465727.5	0	0	0	0	0	0	0	2.85382	0	0	0	0	0	0	0	0	0	0	0	0	0	0	0	0	0	0	0	0	0	0	0	0	0	0	0	0	0	0	0	0	0	0	2.80246e-05	0	0	0	0	0	0
ENST00000263741.12	0	0	0	0.00060855	0	0	7.1229	0.00312846	4.98312	0	0	0	5.25478	0	4.03496	0	0	6.29593	0	2.27107	4.95263	3.31833	0	0	0	0	0	0.5891	9.0738	0.0321597	0	1.95183	4.13759	3.92557	2.53617	4.35723	2.78429	0	0	0	4.8157	0	1.37147e-08	0	0	0	0	6.61374	11.8985
ENST00000494748.1	11.3924	3.02665	3.86081	12.9602	3.69131	18.4245	6.9654	4.83964	1.48806	0.993444	3.29882	14.306	5.68852	11.6717	6.45789	19.7999	2.58119	0.905319	3.82203	2.45057	20.8831	24.347	17.2149	15.3767	4.87895	2.32012	1.31553	20.5802	11.3033	3.75576	3.65319	11.0158	3.66235	8.73511	2.71568	3.5679	11.6743	1.24178	15.7896	17.0186	15.7148	5.9139	2.50068	6.55294	13.0353	1.19873	11.6079	1.31829	9.26653
ENST00000478938.1	3.48125	0	1.1487	4.83904	2.73889	5.51211	1.52602	0	1.67063	0	1.18006	4.25471	1.25042	1.98055	0	3.04532	0.730778	1.29559	0	2.11691	5.57541	6.98449	11.6493	5.20581	2.25071	0	0	7.47048	2.93338	1.75861e-08	1.28843	6.45549	0.458289	1.23389	1.93636	0	0	1.46111	0	2.41472	2.92822	2.58351	3.39864	2.00288	1.53867	1.3595	4.4873	0.500637	6.06149
ENST00000403997.2	235.935	73.5125	101.97	220.517	225.956	268.804	254.173	96.8882	90.9402	141.665	75.355	247.113	99.2894	291.234	210.776	221.68	97.2949	127.716	69.523	97.7801	276.496	239.365	467.682	204.135	96.6899	87.7692	127.947	521.899	473.566	180.203	135.01	296.638	191.017	198.878	164.618	117.928	364.3	120.244	260.291	353.036	387.274	156.407	109.49	308.642	222.879	131.796	288.649	44.4879	350.275
ENST00000459994.2	0	0	0	101.194	43.9711	0	0	0	4.58585	10.7571	0	38.859	0	0	0	43.3918	8.82575	0	12.2856	0	66.8958	19.2596	54.0595	32.7867	0	0	0	91.0532	97.8026	8.04034	5.604	5.71839	34.3676	27.6622	12.338	0	12.4374	4.10817	46.4682	8.8467	0	37.3514	0	12.9563	11.3474	0	31.6724	3.7432	31.5541
ENST00000379198.5	32.9542	14.4372	14.0862	45.7742	36.2816	54.802	40.3924	13.1343	9.2716	15.1742	9.74654	34.3707	11.2552	50.4764	29.928	45.4578	10.7387	16.1837	15.8255	12.7394	76.9324	95.6084	60.8235	36.4285	15.7617	12.698	19.1544	89.8848	71.2921	22.6804	19.8843	63.7199	15.7318	30.972	11.7661	12.0088	40.9879	18.6722	39.2063	46.746	55.6459	35.9279	21.225	33.6478	71.7345	16.5818	65.5129	12.1474	53.0861
ENST00000462849.1	0	0	0	0	0	0	0	0	0	0	0	0	0	0	5.03442	2.69741	0	0	0	0	2.47403	0	0	0	0	0	0	0	0	0	0	1.06854	0	2.50997	0	0	3.96268	0	6.93962	0	1.66424	0.595152	0	0	7.24847	0	0	0	0
ENST00000478606.1	0	0	0	1.76722	0	0	0	0	2.24051	0	0	7.34463	0	4.69132	0	0	0	0	0	0	5.64198	0	0	4.11043	2.02634	0	0	5.80214	4.62284	4.89297	0	0	0	3.34374	0	2.15821	0	0	0	0	7.71729	0	2.08326	1.74974	4.76697	0	2.1412	0	2.25179
ENST00000330388.2	0.901928	0.723333	0.786182	0	0	3.14374	0	0	0	0	0	1.49215	0	0	0	0	0	0	0	0	2.47066	3.50454	1.2188	1.34473	0	0	0	1.10426	0	0	0	0	0	0	0	0	1.78654	0	2.69553	0	0	4.01257	0	0	5.92602	0	0	1.90822	0
ENST00000468365.1	0	0	0	0	4.96839	0	0	0	0	3.86405	0	1.41313	0	4.54904	0	0	0	0	0	0	1.62744	5.93933	0	0.99836	0	0	0	2.79783	5.17713	1.55493	0	3.85472	0	1.50456	0	0	0.198199	1.27229	0	0	0	0.747865	0	0	0.0477821	0	0	0	8.8244
ENST00000486627.1	0	0	1.39814	1.29336	0	0	0	0	4.57228	0	0	0	0	0	0	4.11913	0	0	0	0	0	2.08181	3.94925	1.12808	0	0	0	1.5578	7.63013	0	0	0	0	0	0	1.5007	1.47071	0	2.70274	0	7.1765	3.72227	0	1.29076	9.9776	0	1.52894	0	0
ENST00000565563.1	18.689	4.61374	6.68753	9.42096	23.9302	32.3308	25.7643	4.70521	7.54347	8.05488	3.44757	26.5237	8.27645	40.0942	17.9779	24.7713	7.58197	6.42384	11.8983	10.8153	45.1032	54.2246	22.8076	21.1216	9.78287	2.72177	3.33954	34.0212	42.6626	10.1614	0	28.275	4.93486	15.833	11.8835	0.699073	25.5438	2.74268	36.7787	27.0625	29.4971	11.4825	3.5978	9.01979	39.6426	7.40108	43.3977	3.18435	27.4523
ENST00000450390.6	0	0	0.728997	20.7104	0	0	0	0	0	0	3.19181	19.3314	15.4559	32.6717	6.32879	0.377052	6.19971	7.77459	0	12.1526	23.014	11.8825	0	0	0	0	0	0	0	1.74682	4.58728	16.272	2.35039	0	7.54022	3.96529	0	2.77601	9.25881	0	0	0	10.4434	0	9.41259	0	0	0.0497884	0
ENST00000349431.11	54.4762	6.5901	18.5572	35.2512	52.3826	56.6538	54.3934	10.8617	12.3371	11.6989	5.30113	3.63405	0	10.1244	10.1728	44.2638	3.73325	4.77947	19.5389	7.68249	40.5744	44.6484	55.819	39.3202	9.12996	20.0012	28.6252	68.6407	56.9674	16.0357	0	27.1075	14.6863	21.531	8.86932	18.246	36.443	23.6743	32.1166	45.1014	53.806	45.7413	0	30.8208	32.2636	17.2244	54.6946	10.0798	32.6151
ENST00000347370.6	0	0	0	0	0	0	0	0	0	0	0	15.6171	1.1167	4.93153e-09	0	0.0017121	0	0	0	0	0	0.0532628	0	0	0.155258	0	0	0	0	0	0	0	0	0	0.0124158	0	0	0	0	1.82707e-08	0	0	4.05424	0	0	0	0	0	0
ENST00000400929.6	30.4941	9.9501	0	24.7447	0	20.2042	32.1379	8.04644	21.0284	5.00915	6.94016	0	0	31.9853	35.6902	9.83461	12.477	10.9447	0	0	20.8648	21.4025	19.5613	14.4778	2.78646e-08	0	0	53.3785	30.3116	16.3318	28.103	29.6132	12.0821	5.14814	11.7626	1.99645	0	5.96222	17.3345	23.0702	27.9857	32.8769	10.8497	5.52965	50.46	0	28.2353	9.60352	25.4524
ENST00000464036.5	8.78567	0	8.4219	0	6.69966	31.8114	43.327	0	0	20.6163	0	33.7419	11.3373	0	6.48533	2.80324	0	8.05369	0	9.39707	8.81775	15.5224	0	0	20.3174	0	0	0	6.62657	0	3.55299	5.90115	6.37227	0	0	0	13.735	0	12.615	17.0776	0	10.5762	15.6634	6.46231	0	15.1484	1.73267e-08	10.2412	25.1774
ENST00000360466.6	0	0	0	0	1.20822	0	40.2635	0	1.01009	0	0	0	0	0	1.1384	0	0	0	0	9.39715	8.44207	0	0	3.15665	0	0	0	0	20.1148	4.4897	0	0	0	2.06141	0	0	1.61236e-08	6.39084	8.07406	7.11918	0.080964	2.21042	0	0	0	0	0	0.0738741	1.82099
ENST00000400930.8	49.5052	9.43365	0	31.3989	51.8829	9.65513	13.0965	10.6802	1.53906	9.4114	15.2222	20.4789	0	52.848	43.0975	30.3272	16.4068	0	0	0	5.31283	13.8043	60.0383	19.8078	0	23.185	26.4072	40.979	52.3389	0	26.0222	0	21.2811	14.6114	5.83004	20.6994	20.7729	13.2121	66.7112	0	11.5728	32.5594	3.95882	20.9475	70.5446	10.8297	20.9152	4.16347	0
ENST00000467339.1	19.739	14.3894	21.8358	45.0421	4.86171	67.9889	27.1209	2.48763	0	0.912254	12.9811	10.5206	0	71.8835	34.2917	18.3681	6.23377	0	7.96309	3.76261	39.33	64.5786	0	18.2132	3.77752	0	16.7189	29.8848	15.021	0	0	8.70458	17.797	11.2181	9.61153	4.24892	20.8732	0	14.924	24.5105	45.4146	8.99928	0	12.9671	45.9006	8.76661	20.3795	0	39.8026
ENST00000473215.5	5.64778	6.55015	0	34.5168	28.3274	1.08984	4.47474	0	5.70498	1.08865	0	0	6.84181	22.3449	0	6.73536	0	11.2723	20.7173	8.04509	46.5685	46.7412	88.1651	10.4298	7.08464	19.4912	17.7701	17.396	30.0222	7.80839	0	34.5336	0	19.5214	8.16026	5.31572	12.4455	0	6.09191	12.163	55.8263	19.8226	6.87199	3.87901	12.6082	10.6112	37.5962	0	28.1777
ENST00000435198.5	3.8318	0	2.28246	15.5124	7.70527	11.6741	9.40887	0	0	0	1.81774	4.15762	0	4.88944	6.49573	5.23108	0	2.32717	0	0	3.45607	6.6796	14.064	6.43964	0	0	0	0	18.3075	0	0	0.000671664	2.56833	0	3.37042	0	0	0	4.03672	6.57908	0	9.79216	0	0	0	2.2718	3.35904	3.3024	12.2092
ENST00000509720.5	0	5.86725	0	0	0	0	0	0	0	0	0	11.1169	0	5.00033	0	0	0	4.052	0	0	0	0	0	0	0	0	0	0	0	0	0	0	0	0	4.76026	4.90781	0	0	0	0	0	0	0	0	0	0	0	0	0
ENST00000491779.5	0	0	0	0	0	19.9577	0	0	0	0	0	7.29896	0	0	0	0	0	0	0	0	0	0	0	0	0	0	0	9.56983	0	0	0	2.33052	0	3.67944	0	0	0	0	0	0	0	0	0	0	10.8916	0	0	0	0
ENST00000466752.5	10.2202	5.84366	4.03168	1.10076e-06	8.36677	8.50025	21.8139	0	2.15274	2.714	5.08232	0	2.20791	0.316026	0	19.6768	0	0	9.70312	4.50499	26.1131	13.6082	9.75287	23.5399	8.47458	0	0	44.9085	20.8474	8.71095	8.47091e-06	0.454499	0	14.6405	0.651358	0	16.9622	7.91763	7.27232	44.6527	18.743	17.3378	0	16.9061	7.82496	3.59752	8.77186	1.66885	16.9235
ENST00000477894.5	12.7694	5.99786	0	18.7541	0	10.8878	42.922	0	6.72242	0	0	4.34324	7.45215	20.046	10.3928	14.5146	0	0	0	0	21.8842	17.0422	3.61012	11.3098	0	2.74957	0	5.92186	4.29314	5.24898	10.8763	9.29359	2.50819	0	2.84221	4.29088	8.37292	0	14.8817	3.76927	13.0834	3.79406	11.6534	4.53034	5.21924	0	32.341	3.91198	3.73188
ENST00000471154.1	0	0	6.50692	15.4168	55.3658	108.686	27.5175	0	0	9.91319	0	0	4.27183	32.9278	10.131	52.3382	0	0	0	0	30.682	53.2043	23.0305	21.2787	0	20.1679	0	26.7571	18.8731	6.66252	16.7841	11.6949	5.559	17.735	0	5.99099	0	25.2269	39.6676	8.3947	37.8569	26.6277	5.84511	15.1225	29.4491	6.15128	54.5742	0	52.0501
ENST00000422076.5	0	0	0	0	0	0	0	0	0	0	0	0	0	0	0	0	0	0	0	0	0	0	0	0.514446	0	0	0	0	0	0	0	0	0	0	0	0	0	0	0	0	0	0	0	0	0	0	0	0	0
ENST00000502382.1	4.03098	0	4.00221	19.0947	0	47.3812	0	7.73691	4.4964	2.3516	8.89764	11.5959	5.72836	32.1352	10.0365	14.9012	0	0	3.36257	4.08773	33.7824	14.6371	9.74183	25.9248	2.92617	0	0	44.151	64.8966	29.1349	0	17.1024	0	7.72384	4.86242	10.943	7.56055	27.8473	21.1302	13.8777	28.9371	0	0	6.55254	30.7498	14.2694	14.3973	7.64935	8.10628
ENST00000461142.3	25.8483	3.5731	7.29268	28.3867	17.1329	18.2382	0	3.38189	7.15239	2.03094	0	12.9685	4.74084	17.8343	16.9183	22.9615	6.41865	9.31075	3.30811	11.2257	38.1506	34.6525	40.6984	26.8364	0	1.88105	0	14.3144	19.8475	1.63509	0	20.3226	0	6.57607	6.64016	4.76505	25.5492	0	30.1468	9.78497	13.4734	21.5675	7.94372	15.9092	10.7713	4.76349	18.8051	1.51534	21.7993
ENST00000488418.2	16.6466	4.39811	3.71081	12.424	13.3605	13.7285	6.33143	6.73425	5.21417	3.69829	9.7732	23.8146	6.55198	21.8777	12.4642	26.093	13.8895	6.21666	2.32147	14.8346	30.9162	37.6801	39.0909	29.4601	4.89199	7.73652	11.8976	38.3717	22.1203	8.75512	4.13104	31.8755	3.21023	5.01084	1.37474	10.2332	15.8453	11.1027	15.8065	11.609	21.3489	10.8506	21.1483	13.3388	18.445	3.65417	35.0733	4.95777	14.3957
ENST00000434139.1	420.433	9.13845	47.3527	314.197	230.201	390.065	400.127	44.8014	0	61.8887	89.4394	287.321	60.8421	442.3	82.0942	513.971	70.8175	50.8458	137.452	62.9046	766.267	384.909	492.614	267.117	20.3384	76.1871	75.4093	480.282	387.202	47.0541	62.2566	411.886	90.9942	328.907	79.9706	112.439	576.489	11.0781	615.369	549.218	699.811	458.235	112.327	215.704	399.249	133.699	789.641	9.59986	525.216
ENST00000453732.1	22.2744	12.4928	0	2.96454	9.32666	42.3345	29.9845	13.3893	8.26131	8.0718	0	30.6542	11.9894	61.6878	34.836	57.4034	18.168	4.91851	30.5889	9.4592	67.3366	58.449	61.1529	70.3369	10.9133	7.73787	10.8861	69.7475	43.6703	9.52938	28.0918	23.1436	24.6085	53.3324	0	7.34	31.2354	22.6151	49.9557	75.9314	13.9795	16.4423	11.0485	21.523	42.523	3.32231	52.8785	22.262	69.0442
ENST00000379116.10	0	0	0	1.28157	0.555905	0	0	0	0	0	0.567705	2.08339	0	0	2.85167	3.75337	0.784441	1.21441	0	1.41638	4.62104	6.71522	5.57094	2.82576	0	0	0.961193	3.20211	4.37142	0	0	0	0	1.20882	0	0	1.07598	3.84245	0.92238	2.31081	1.11897	2.39171	2.87041	0	1.73992	0	4.49042	0	2.21299
ENST00000379101.8	0	0	0	4.03336	0	0.944003	0	0	0	0.388685	0	0	0	2.16873	1.3894	0	0	0.583331	1.06101	0	0	0	0	0	0.748981	0	0	0.114493	0	1.79791	0.24121	3.63181	0	2.30176	0	0	2.48362	0	2.10224	0	0	0	0.0997603	0	7.22605	0	4.87908	0	0
ENST00000338555.6	4.00138	0	1.74866	2.787	3.22622	6.517	5.06944	1.22038	2.52221	0.245135	0.988618	2.2409	1.34392	6.76773	4.176	2.94687	0.986449	0	1.46059	0	8.94675	7.64579	8.87795	7.51685	2.52507	1.44065	0.979069	8.7657	8.4048	1.79479	3.3582	4.65737	1.29879	2.25044	2.13587	1.96075	2.92638	0.470877	8.71562	5.28521	3.97321	1.8429	2.43012	3.62175	6.08738	0	5.65117	1.10073	2.49671
ENST00000400928.7	0	0	0	0	0	0	0	0	0	0	0	2.98948	0	1.6632	0	0	0	0	0	0	0	1.00297	0	0.90117	0	0	0	1.17007	0	0	0	1.29398	0	0	0	0	0	1.56171e-07	0	0.746042	0	0.502438	0	0	0	2.15319	0	0.617141	0.651626
ENST00000470022.1	10.8	1.49348	0	1.73378	10.5792	4.0409	5.65772	3.35822	8.23276	1.70434	0	8.69836	0	3.55737	0	8.89083	0	2.31896	0	0.0443166	1.61984	3.97508	13.1256	8.50336	0	0.273806	1.3821	4.07901	11.3918	0	0	3.2769	2.78061	4.00608	0	1.69015	13.0358	6.49455	1.58407	5.15961	0	4.17321	0.803872	0	0	0	5.40697	0.908828	1.38372
ENST00000325425.12	0.889898	2.85303	0	0	0	0	0	0	0	0.32289	0.124382	1.57987	1.72778	3.56464	0	0	0	0	0	0	3.34065	1.41469	2.71682	0	0	0	0	0	0	0.895608	0	0	0	0	1.39687	0.0420599	0	0	2.91482	0	2.05488	0	0	0.770434	0	0	0	0	0.831523
ENST00000467651.2	0	0	0	15.7719	16.469	0	27.7679	0	21.5627	0	0	0	14.8683	0	0	0	0	0	0	35.8403	0	61.9361	0	0	0	0	0	9.2818	25.197	0	0	0	24.2229	0	29.095	0	0	0	8.93553	25.2546	0	12.1686	0	37.0706	0	0	7.9225	0	0
ENST00000379099.3	0	1.83562	0	5.21433	0	0	0	0	0	0	0	0	0	0	0	1.17222	0	0	0	0	5.81328	13.8584	0	0	0	0	0	0	0	0	6.56213e-07	0.15216	0.479738	0	0	0	2.62848	0	7.61879	3.78254	0	0	0	0	0	0	4.54376	0	0
ENST00000492936.5	27.3842	4.5202	6.95597	25.9245	21.6023	28.7284	28.285	3.9629	3.79306	2.94556	9.31157	17.3304	7.50078	29.1388	17.2565	32.0322	7.69877	2.8429	7.24012	5.83065	60.5724	37.106	46.1401	35.7328	6.92589	9.40331	5.66423	34.5792	37.3576	9.26537	3.79577	27.1276	8.93276	17.7045	5.7563	8.9962	21.4153	8.86933	28.8018	27.1205	25.3122	16.8213	8.8671	12.3198	27.3668	8.72389	33.1	8.2681	21.9879
ENST00000354700.10	21.1149	3.84025	0	32.0189	20.1588	35.7943	30.2338	8.59575	5.64484	12.022	11.6265	7.3899	4.05838	20.9758	3.22827	28.7913	1.88266	5.04071	4.21757	2.0422	29.9416	34.1942	37.4881	20.2643	7.37139	6.3444	8.72641	42.5728	22.8796	3.32141	0.120029	34.9747	11.3148	12.8739	1.04338	7.50843	7.39859	0.831352	16.3609	13.1191	11.9273	14.4057	7.84431	7.94272	21.766	0	12.9091	0	17.0235
ENST00000467278.5	8.37447	5.07921	3.03998	8.6749	0.401832	0	3.02014	0	2.03664	0.888417	0.44535	8.98815	1.64355	7.30869	2.53089	10.9249	6.66593	3.98443	4.32126	0	22.5383	12.139	9.173	8.83202	1.21832	1.96461e-07	0	3.23144	17.5847	1.67079	2.35309	3.03462	4.67531	4.16351	3.58833	0.580002	14.5618	4.66496	6.01558	18.7442	11.9545	5.01314	1.91161	6.71249	4.00732	3.60611	15.0127	5.34492	5.96707
ENST00000353662.4	16.6041	9.26269	11.3358	8.51151	1.86721	30.5215	6.98747	14.4961	5.44642	7.97584	8.33781	38.5519	9.06232	20.6239	55.9825	12.1268	8.03025	18.5857	9.05971	7.20749	22.3446	34.0103	5.80764	6.66791	10.6844	10.4422	22.314	25.1143	13.7788	12.662	11.6846	18.9276	7.66056	9.82712	10.2961	0.0425319	5.02573	4.10706	29.0096	26.8756	43.6951	13.376	7.63095	18.4265	28.6189	17.6377	21.0276	8.34372	13.4039
ENST00000470659.1	12.3673	4.91775	4.16841	14.6765	11.0971	23.3083	0	0	6.16113	0	5.36614	13.4896	6.72717	4.43417	23.8185	10.1308	0	0	0	7.65265	34.9981	4.57457	27.2519	10.8391	0	4.05292	3.89405	30.4857	0	21.854	0	2.62814	3.77603	15.6931	0	9.03339	14.3678	12.106	23.6985	14.5818	6.36387	17.686	0	9.03367	5.04677	11.7499	16.546	13.0377	13.0782
ENST00000379037.6	0	2.93782	10.2242	0	25.4724	25.1001	0	0	11.6208	9.85589	7.3668	11.073	17.1125	11.3063	52.3112	30.5483	14.4378	0	11.515	12.9958	29.7814	22.497	57.2652	21.9122	15.1379	0	0	23.563	60.266	7.45531	6.85819	32.3028	18.5235	3.74578	18.8983	11.1233	10.2964	0.329118	27.4816	26.7636	0	9.2724	26.3464	3.00192	0	3.19793	8.96881	4.02833	0
ENST00000476572.1	9.45768	0	0	13.418	6.23257	6.67157	2.91781	3.18472	0	0	4.36717	14.7589	1.90024	4.00072	0	8.15283	0	0	6.03085	0	34.0241	16.4816	4.71533	1.28315	3.17127	0	0.00180026	13.4745	0	0	3.69616	4.71167	0	2.15547	0.189532	0	4.0571	10.9723	6.47009	11.178	0	10.3427	10.0795	5.19553	0	2.07035	8.85583	5.39445	0
ENST00000493992.1	46.684	13.592	0	25.3284	0	27.7222	52.9192	29.0397	24.7041	0	31.2325	26.9943	8.35765	46.3841	3.01705	60.3155	0	0	11.1372	0	94.9767	81.1632	48.0521	50.7205	11.9385	17.187	0	43.7898	33.8083	29.3653	23.752	41.0358	15.1518	35.0833	0	8.33756	84.0367	0	70.8889	42.997	50.751	13.7682	46.5537	33.9118	98.2541	7.06526	49.7565	33.4739	72.2568
ENST00000472541.5	19.5394	0.719187	3.69589	25.791	3.7052	15.061	14.1921	1.47673	9.19127	0	7.75953	15.3288	6.78243	15.1571	24.9213	28.4503	5.78791	0	5.36049	7.80274	44.5568	26.8755	24.8481	27.6609	2.61665	5.37638	3.63231	29.0533	26.0316	9.44487	4.22746	18.6703	5.56797	9.28888	7.69533	8.77401	15.1438	2.6318	21.6912	23.6419	12.9028	15.9168	11.8853	5.64143	23.5899	2.8864	29.5153	3.77083	18.6194
ENST00000354980.7	47.4802	11.5	25.0383	12.1314	49.853	55.5327	68.5633	8.95474	5.68426	0	4.84587	55.3612	16.0439	75.6471	14.2962	39.6652	13.2479	32.3801	16.282	9.97737	107.263	94.6885	13.2746	33.8245	0	0	36.1771	69.2476	70.1985	17.5233	7.89611	14.9239	21.393	41.7909	23.3268	24.627	45.0604	21.3545	35.1213	51.8169	18.222	32.0075	8.93488	25.1608	47.7444	6.45889	93.0004	10.508	17.2198
ENST00000478065.5	14.7595	3.38949	4.27502	19.0855	11.5725	23.4041	10.9486	3.09933	2.97094	1.78165	4.42862	15.7638	7.50883	20.0581	8.37694	26.9835	8.52419	5.17802	5.20136	1.84935	44.9739	28.2742	43.1036	24.635	5.77977	4.61056	10.4981	17.4264	24.9956	8.55003	4.32283	21.3673	5.54026	7.43015	6.3676	4.82629	15.0989	3.19014	25.201	18.4605	20.2393	13.638	11.0047	8.48782	17.3718	5.57228	26.9708	4.96764	16.8946
ENST00000479108.5	23.7571	6.26998	11.9	0	18.7059	3.8271	0	4.82821	0	0	0	9.13333	8.84074	23.6971	30.723	12.9794	1.47088	8.99266	0	11.2648	24.6435	19.9405	26.3484	19.3059	2.06055	10.2351	17.3704	12.6244	38.1879	23.406	2.66451	24.6714	4.40345	15.7709	1.6719	4.60352	7.47051	0	49.5285	55.4602	55.2276	18.8192	4.42009	26.0588	50.673	0	36.3364	18.789	5.94115
ENST00000438966.1	174.451	72.2823	44.3833	163.329	222.873	277.129	138.918	69.2247	88.5757	57.5559	115.441	88.1911	66.7825	105.929	247.488	208.682	83.4983	52.8973	9.09932	56.0983	405.492	197.436	340.078	391.045	0	22.6162	73.9656	234.046	254.521	112.675	0	212.101	10.9985	223.236	35.1077	21.0477	82.3988	11.0044	244.5	341.757	192.79	179.243	68.0923	36.3903	242.502	82.6031	217.816	24.4187	137.703
ENST00000613751.1	52.8309	0	0	0	0	0	0	0	0	58.1276	0	0	0	0	0	0	0	0	0	0	34.4878	0	0	52.484	0	0	0	0	0	0	0	0	0	0	0	0	0	0	0	0	0	0	0	0	0	0	0	0	0
ENST00000379031.10	21.8941	1.6143	7.52065	23.8528	18.3045	16.3647	25.9219	1.86084	0	8.74961	7.48771	16.0376	0	25.5236	13.9332	24.0712	10.6816	8.70417	4.96031	7.37195	41.0621	34.1822	36.7325	20.0272	0	6.68066	5.62026	48.3047	41.8111	11.7088	8.03074	32.0207	8.00862	16.4622	3.17272	7.43836	19.0779	12.0147	16.9027	14.5707	31.5763	15.0682	5.16035	15.1047	35.2969	0.478639	49.8552	7.73624	19.659
ENST00000470520.5	3.49963	0	0	7.85647	0	3.45214	0	0	0	0	0	3.41416	4.91707	0	0	0	0	0	2.09084	0	22.0012	0	9.19667	1.73743	5.99954	1.17159	0	9.99611	7.6569	0	0	0	0	1.60195	4.20006	0	5.37633	7.61844	5.80241	7.64086	2.72198	0	0	0	0	0	0	2.87888	0
ENST00000463758.1	2.49542	0	0	4.78282	4.2596	5.46099	0	0	1.2654	2.29635	2.34858	10.7377	0	9.51816	0	3.28628	1.20552	6.57925	2.6353	0.928916	15.7367	14.7616	5.44919	16.2707	2.79301	0	0	1.60058	9.41888	2.94471	4.02679	10.4609	1.3827	1.03322	0	0	12.454	1.2647	6.6069	3.30861	1.63367	4.71895	0	7.85635	13.8499	0	15.237	1.72454	1.7025
ENST00000467712.1	0	2.79107	0	0.302516	0	5.56217	0	0	0	0.187462	0	1.03958e-07	9.88078	1.71626	5.42578	2.57937	0	0	0	0	0	12.9036	0	0	0	0	2.03492	0	0.374557	0	0	0	0	0	0	0	0	0	1.20273	0	4.01444	0	6.18735	0	0	2.36058	1.02871e-07	0	5.47704
ENST00000493657.1	9.68469	5.75059	2.93991	5.28451	9.75204	12.9622	8.55176	1.68903	4.98358	0	4.21357	11.9642	6.14259	14.7398	9.22876	20.0182	5.25592	0	5.74164	2.61299	25.1689	30.2325	17.6991	13.204	1.4116	5.22495	4.92109	10.6525	12.1772	4.29618	4.68845	9.61091	4.08601	8.70653	5.72624	5.28428	10.9071	3.08765	23.2878	19.653	14.8138	14.4257	8.43826	4.19899	17.1708	7.55682	18.93	1.34895	12.1088
ENST00000470030.6	1.3604e-06	4.07619	15.0741	15.5023	2.11528	12.9541	0.206349	3.66099	4.02244	1.07487	0	1.91594	0	6.78825	4.89865	7.82246	9.89717	0	2.62585	6.72553	13.9961	20.5811	6.20128	17.1947	0	2.33234	5.47141	17.6649	9.95594	7.18906	7.07323	5.19525	0.220593	0	7.90988	7.42187	7.92675	10.2814	2.64956	4.14831	13.6295	0.656857	8.57216	2.46849	4.94271	3.40805	4.32469	0.105485	10.0115
ENST00000540437.5	0	0	0	0	0	0	0	0	0	0	3.21314	0	0	0	0	0	0	0	0	0	0	0	0	9.95859	0	0	0	0	0	0	0	0	0	0	0	0	0	0	0	0	0	0	0	0	0	0	0	0	9.12678e-08
ENST00000545578.5	0	0	3.50527	0	0	0	0	6.51253	0	0	0	0	0	0	0	0	0	0	0	0	0	0	0	0	1.83347e-08	0	0	0	0	0	0	0	0	0	0	0	0	0	0	0	0	0	0	0	0	0	0	0	0
ENST00000620829.4	0	0	0	0	0	0	0	0	0	0	0	0	0	0	0	0	0	0	0	1.85557	0	0	0	0	0	0	0	0	0	0	0	0	0	0	0	0	0	0	0	0	0	0	0	0	0	0	0	0	0
ENST00000497304.6	0	0	0.583687	0	0	0	7.04651	2.27998	0	0.0659093	0	4.8065	0.0039316	0	0	0	0	3.2619	0	9.64075e-07	9.45256	2.2864	0	6.52315	1.54967	0	0	12.5365	0	5.94068	1.89328	13.709	3.36046	0	0	13.6888	2.8656e-06	0	0.667122	0	3.05914	0.492416	0	0.876477	0	0	0	0	4.05507
ENST00000323275.10	0	0	0	0	0	0.00359268	0	0	0	0	0	0.321109	0	0	20.8293	0	0	0	0	0	0	0	0	0	0	0	0	0	18.234	0	0	0	0	0	0	0	0	0	5.07577	0	0.000176802	0	2.83311	0.000671502	0	0	0	0.5094	0
ENST00000435064.6	125.332	61.9174	38.8617	141.487	182.328	173.947	206.124	54.1566	80.6231	99.0118	20.8089	174.29	23.2384	128.893	28.4634	84.0716	45.0167	68.4374	31.6389	43.8635	87.9232	74.26	96.3276	44.926	35.1318	73.734	62.879	218.795	81.2815	53.4532	15.6125	77.6346	58.0985	79.6272	60.15	33.4437	74.8654	34.8909	81.9045	176.916	87.0005	106.321	19.7377	81.952	131.069	42.2755	92.2514	32.183	66.4557
ENST00000411962.5	0	0	2.70598	15.3521	0	0	0	0	4.96816	0	0	3.19078	0	0	0	0	0	0	0	0	0	0	0	0	0	0	0	0	0	0	7.12515	11.8628	0	0	0	0	0	0	0	0	0	0	0	0	14.0769	0	0	0	0
ENST00000462432.5	83.2109	15.6317	21.2192	87.8586	68.3884	151.028	90.3506	10.1563	25.1678	14.5724	36.2424	76.6451	22.128	100.42	77.487	129.023	25.6365	27.2983	20.2914	13.7108	165.425	145.5	113.078	78.0738	19.4262	16.4631	18.6961	137.195	124.364	29.0375	23.5646	97.948	13.3161	40.6223	30.0908	30.0583	91.2455	14.6163	69.0593	89.3293	103.645	51.7094	32.7152	49.4994	70.7439	24.2542	120.701	15.6218	107.201
ENST00000478641.5	18.36	0	0.00484642	8.79498	9.8376	11.6522	12.8236	0	0	3.25227	5.3689	19.9239	5.4235	12.4104	17.4255	22.1594	2.97377	5.16549	2.02361	1.75622	23.1928	24.3977	27.5844	17.2135	3.76082	0	1.21662	14.9494	12.4405	0	0	17.3772	7.54423	11.6629	0	0	14.9525	0	14.9591	11.3409	8.37125	15.3199	7.30503	8.00283	16.6231	3.31156	13.378	1.83955	16.5671
ENST00000421495.6	0	0	1.57148	5.03722	0.000114106	0	3.44951	8.37722	2.38194	0	4.29645	11.7411	1.40717	8.11846	17.1216	0	1.2121	5.41369	0	0	0	2.60281	0	10.5895	0	6.16845	8.8069	0	24.7768	8.39466	14.4641	4.76577e-05	5.97288	8.50216	2.0584	3.3394	0	7.95132	0	5.0108	2.61738	0.00683048	0	0	0	0	1.22058	8.90695	4.69485
ENST00000458452.7	0	0	0	4.72926	0	0	0	0	0	0	0	4.76247	0	6.00268	0	0	0	0	3.88603	0	0	0	0	0	0	0	0	0	0	0	0	0	0	0	0	0	0	0	2.15212	12.6225	0	0	0	0	2.6036	0	5.52486	0	5.56679
ENST00000419704.5	0	0	0	0	0	0	0	0	0	0	0	0	0	0	0	11.2189	0	0	0	0	0	0	0	0	0	0	0	0	0	6.42735	0	0	0	0	0	0	0	0	0	0	4.14633	0	0	3.88606	10.0643	0	3.74615	0	0
ENST00000532772.5	0	0	0	0	0	0	0	0	0	0	3.10291	0	0	0	0	0	0	0	0	0	0	0	0	0	0	0	0	0	0	0	0	0	0	0	0	0	0	0	0	0	0	0	0	0	0	0	0	0	0
ENST00000450926.6	6.51911	0	0	0	0	0	0	0	0	0	0	0	0	0	0	0	0	15.379	0	0	0	0	0	0	0	0	0	0	0	0	0	0.0233332	0	0	0	5.81544	0	0.000405407	0	0	0	0	5.75567	0	0	0	0	0	0
ENST00000527098.5	0	0	0	18.634	8.70679	0	8.74035	2.19315	0	0	14.8299	7.38556	3.22593	0	0.00174753	0	0	0	3.92575	0	9.27836	8.28626	32.4401	4.85655	9.97773	0	5.58517	11.1719	18.679	0	11.1432	23.7198	8.95742e-07	8.0521	7.91636	0	0	2.39602	8.25387	0	19.5394	0	25.8013	8.32936	0	0	0	0	15.9794
ENST00000485710.5	0	6.90744	0	0	0	0	0	7.17034	4.10547	0.872793	2.07248	0	0	17.0628	2.65599	4.90748	0	0	0	3.93827	0	19.2485	0	0	0	0	0	0	0	0	0	0	0	0	0	0	2.75226	4.42131	4.41707	0	0	0	0	3.22357	0	0	0	0	0
ENST00000461514.6	11.5743	0	1.76757	14.1099	4.46287	3.48479	6.4613	0	1.99509	0	4.68476	4.3241	5.42281	2.8733	0	6.8503	0	0	0	3.61144	4.65029	7.72702	7.46164	10.8752	4.62539	0.370433	0	0	9.25179	0	0	5.09897	0	0	0	0	7.59746	2.38552	15.055	20.4946	0	2.11498	2.06375	6.22198	4.78265	1.48409	6.55658	0	5.72163
ENST00000525164.5	6.28131	2.77096	3.17896	15.1014	0	5.16854	2.86646	2.94573	6.37936	0	6.50331	9.63792	1.14577	9.14932	7.67072	6.42848	7.72037	0	6.33492	1.91866	24.5238	24.8744	11.9682	16.0252	4.01949	4.9758	4.1343	21.5419	9.63001	0	6.15629	14.9909	5.47189	8.95807	0	4.09745	9.84014	0	7.75843	3.55741	16.1161	3.28578	10.5361	1.85519	4.85439	3.64579	7.19824	2.31724	9.45839
ENST00000528879.5	6.53256e-06	0	0	0	0	0	17.2579	0	0	0	0	0	0	8.29754	58.845	0	0	0	0	0	0	0	25.8785	0	3.41404	0	0	0	0	10.0218	1.85873	0	1.40949	0	0	0	11.8911	24.9833	6.29751	27.4313	0	4.3023	0	0	0.158091	0	20.5717	0	21.499
ENST00000525769.5	0	5.58229	0	0	3.19206	0	0	0	0	0	0	0	0	0	19.3427	0	0	0	0	0	0	0	0	0	0	0	0	0	0	0	0	0	0	0	12.1009	0	0	10.7291	0	0	0	0	0	0	0	0	0	0	0
ENST00000531377.5	7.99922	0	0	0	0	0	0	0	0	0	0	4.74344	0	0	0	0	0	0	0	0	0	0	0	0	0	0	0	0	0	0	0	0	0	0	0	0	0	0	0	0	0	0	0	0	10.7283	0	0	0	0
ENST00000527383.5	37.6488	0	0	0	6.89936	28.3561	3.75137e-07	0	0	15.9631	5.79285	0.630505	0	0	0	0	0	0	0	0	0	0	0	0	0	0	0	0	0	4.97509	0	0	12.4291	0	0	0	0	0	0	0	22.1732	3.5685	0	3.15411	0.0307381	11.8403	0	2.88206	0.554744
ENST00000531292.5	8.80594	0	6.82762	14.0462	19.3583	15.9356	25.1149	0	0	0	0	8.01078	6.68465	4.62255	8.70778	22.3913	1.94618	0	0	3.63742	41.1442	32.6933	18.0751	33.0645	5.36819	17.626	0	17.1792	16.8632	0	0	4.57277	0.738605	0	2.50213	17.0378	0	0	0	3.91242	21.5909	2.90671	17.3663	13.5519	4.83911e-06	0	28.1327	0	7.52905
ENST00000467408.6	0	0	0	0	0	25.2037	56.294	0	6.66422	0	0	0	0	0	0	0	0	0	0	0	0	0	0	0	0	7.71113	35.865	3.86842e-07	53.8344	0	0	0	0	7.54717	0	8.33006	16.2207	0	0.980967	12.5177	0	21.5565	6.01146	0	1.33116	0.0207033	5.99936	0	14.8985
ENST00000434694.6	0	0	0	0	5.09462	0	0	0	0.884107	0.23094	0	0	0	0	0	0	0	0	0	0	0	2.6308	0	0	0	0	0	0	22.2507	0	0	0	0	0	0	0	0	0	0	0	0	0	0	0	0	0	0	7.70102	0
ENST00000531020.1	6.11704	0	2.18769	0	5.54533	0.000452564	0	0.182491	0	0	0	0	0	0	0	0	0	0	0.829434	0	0	0	0	0	0	0	0	0	0	0	0	0	2.68822	0	0	0	0	0	0	0	0	0	0	0	0	0.190268	0	0	0
ENST00000533916.5	0	6.76833	0	19.202	0	10.3931	14.131	12.6566	0	0	0	0	0	0	0	11.1747	0	0	0	0	0	10.5138	0	7.52588	0	0	0	44.154	9.38425	0	0	8.38799	0	4.28444	0	0	7.42948	22.141	20.5768	0	0	0	0	0	0	0	15.7002	0	11.5156
ENST00000488042.6	6.26361	4.86717	11.7464	20.2931	5.57266	28.7654	24.069	5.54717	6.91834	11.241	7.77653	6.98373	6.25539	18.745	0.0317963	0	6.22634	15.1095	24.8356	4.26408	16.9702	25.3547	19.2066	9.07431	7.02169	4.57104	3.48874	51.1467	40.825	12.3655	0	6.42639	7.33013	2.22633	0	2.70449	25.7959	2.309	16.0241	6.71457	25.4269	16.5208	1.80965	2.41584	0.551827	11.6023	29.6967	8.26344	6.17324
ENST00000526797.5	60.3978	0	2.32907	52.6787	5.54962	0	0	0	7.84966	0	0	103.785	26.2476	0	3.10928	97.8515	38.4878	0	2.24713	0	62.8827	74.3719	31.0391	29.6186	9.72559	0	3.88065	0.00102723	0	0	7.04059	51.342	0	47.5336	0.701653	49.7852	59.9991	24.8225	25.8616	67.0086	26.6662	40.3008	6.27451	31.3541	26.339	1.39728	0	0	60.775
ENST00000526332.5	0	0	0	0	0	0	0	0	0	0	0	0	0	16.8843	0	0	0	0	0	9.97138	12.1657	0	0	0	0	0	0	0	0	0	0	0	0	0	0	0	0	3.73019	0	0	0	0	0	0	0	0	0	0	0
ENST00000430786.5	0	0	0	0	0	0	0	0	0	0	0	0	0	0	0	13.8062	10.2611	0	0	0	27.6099	0	0	0	0	0	0	0	0	6.92935	0	0	0	0	0	0	0	0	0	0	0	15.1323	0	0	0	0	0	0	0
ENST00000527719.5	0	0	0	0	0	0	12.8493	0	0	0	0	0	0	0	0	0	0	0	0	0	0	0	0	0.0603061	0	0	0	11.1433	0	0	16.1842	0	0	0	0	0	0	0	0	0	0	0	0	0	0	0	39.0914	0	3.94706
ENST00000530031.5	10.3224	28.3062	22.8714	20.1418	44.8347	64.4573	57.4595	6.24492	11.8313	29.521	6.50115	14.5459	4.34429	27.1498	4.14622	9.96518	0	4.66165	0	0	0	73.4814	14.2787	39.7361	0	12.8714	42.581	5.52543	9.5713	0	0	9.30432	7.93231	5.92684	0	0.624931	18.1031	11.5442	0	8.25418	0	9.47006e-05	0	0	42.6679	0	10.9775	8.87433	6.47385
ENST00000526113.1	12.8294	2.48194	0	0	0	0	11.7629	0	0	0	0	5.47929	0	0	10.4124	11.7703	3.97622	0	0.670573	9.14195	5.58485	0	0	0	0	0	4.96588	0	8.14513	0	0	4.91122	5.60157	8.57671	0	0	13.5225	0	7.24879	3.47611	0	2.70554	0	0	7.01328	0	4.08339	1.16927	9.55961
ENST00000526904.5	9.38867	0	0	0	1.26426	0	7.60217	1.97536	2.94919	3.85612	0	18.5346	0	17.5247	0	36.885	6.5475	5.1083	7.94062	0	15.4981	16.2925	10.4591	26.1768	2.06103	0	0	21.9997	0	0	0	4.86723	0	7.76128	20.2954	6.98423	0	4.06076	27.3154	11.3735	20.9754	13.2755	8.65797	4.69151	13.381	2.54392	18.4221	3.86605	3.24474
ENST00000525603.1	2.51174	3.24803	2.9836	0	23.3144	2.96503	2.32432	8.10615	0	0	12.8553	0	0.412556	0	0	18.2005	7.16805	13.8244	0	5.76391	42.4207	3.8423	10.4246	0	0	0	0	25.6069	0	4.37876	1.88824	17.571	0	5.50933	2.64624	1.88837	8.76248	2.43452	14.2238	16.3731	0	3.31894	6.75601	0	2.5827	0.460368	8.64411	0.983216	8.54469
ENST00000429572.5	56.9907	15.2618	15.7993	52.2585	32.8703	154.734	39.8961	9.13787	6.41279	0.639627	29.4934	45.0291	8.25558	64.3643	30.9018	63.4578	3.87039	12.2966	4.80909	16.9075	106.458	71.3289	69.5606	35.4531	10.1189	10.8827	20.3807	78.4888	72.5824	21.1941	16.0701	28.6712	4.1949	33.5768	7.14949	7.31335	15.3204	16.8373	49.6659	36.9304	31.1094	31.0124	30.8413	27.9319	64.1663	14.5139	60.9245	0	32.1136
ENST00000498173.2	9.82068	5.67949	6.70527	22.5261	0.373557	6.19616	3.60146	0	8.06041	2.81572	0	14.1836	1.8064	24.9251	3.59581e-05	5.13054	1.08761	0	9.07581	0	15.8803	23.9768	0	23.0796	0	2.57421	8.79638	3.52639	0.00520105	0	0	7.12546	3.2673	5.87367	0	0	14.1172	0	0	0	15.3821	12.7776	0	1.80815	0	0	10.6731	3.4688	5.1307
ENST00000496353.1	8.04541	2.05426	0	0.715126	6.28186	9.58988	0	1.31233	0	1.32988	0.583485	3.1248	2.3205	4.99	0	10.3836	1.5926	0	0	0	21.6932	13.1428	6.64455	9.77048	0.590172	0	0	17.6965	6.25777	1.17239	0.664262	9.81445	1.75595	6.23392	4.18946	0.792839	10.9857	1.92303	7.4749	11.5589	2.2068	5.1259	0	7.83695	9.79122	3.27447	13.0696	3.14066	10.8823
ENST00000493534.6	0.630231	0	0	17.7352	0	0	0	7.96276	0	0	0	0	0	0	0	0	0	0	0	0	0	0	0	0	0	0	0	0	11.4283	0	0	0	0	0	0	0	0	0	8.43494	0	0	0	17.7701	0	0	0	0	5.16351	0
ENST00000534345.5	152.439	0	0	95.6814	56.7792	0	182.874	0	40.5968	1.04386	0	87.8955	30.1175	70.2806	2.14441	125.431	27.2048	1.64047	0	0	28.0843	76.4782	105.325	21.3937	0	0.000186898	0	57.6628	0	24.3826	32.7564	166.031	48.918	45.6486	36.7783	11.9608	107.658	0	32.5911	40.2476	101.396	28.8593	0	22.6775	172.976	78.0197	0	4.87599e-05	97.158
ENST00000532952.5	0	0	0	0	0	0	0	0	0	0	0	3.84738	0	1.87537	0	0	0	0	0	0	0	0	0	0	1.8877	0	0	0	0	13.7968	0	0	0	0	0	0	5.99278	0	4.76247	0	0	0.729989	0	4.26388	0	0	0	0	0
ENST00000490853.5	0.284076	0	0	0	11.9901	4.73456	0	0	2.73624	0	0	0	8.17827	0	0	0	0	0	0	0	0	0	0	0	0	0	0	7.83576	0	0	0	0	0	1.29485	0	1.9559	0	0	0	0	11.6196	0	0	0	0	0	0	2.5649	0
ENST00000531019.5	2.81182	0	0	0	0	0	0	0	0	0	0	0	0	0	0	0	0	0	0	0	0	0	0	0	0	0	0	0	0	0	0	0	0	8.21916	0	0	0	0	0	0	0	0	0	0	0	0	0	0	0
ENST00000498476.6	7.1159	0	0	0.859826	8.73257	0	0	5.75363	0	0	2.97134	0	0	0	0	0	0	0	0	0	0	7.54704	0	4.96722	0	0	7.39603	0	0	0	0	28.5299	0	0	0	0	6.54108	0	0	0	0	0	0	0	0	0	0	0	0
ENST00000525285.1	23.5818	0	2.55122	10.6554	0	0	0	0	0	0	1.02351	8.10822	2.69049	6.43296	5.72465	0	0	0	0	16.3082	7.65782	0	5.68653	0	3.37866	0	0	7.57931	21.1629	12.1542	0	0	0	4.32449	10.9642	0	0	0	0	0	0	0	4.35523	2.58131	0	3.81658	0	0	7.59367
ENST00000530233.1	0	0	0	4.51375	2.81815	12.6631	0	2.86171	2.22212	4.49695	0	0	0	0	0	9.6923	9.48329	0	0.715915	0	40.7625	25.5775	0	0	2.62497	0	0	0	11.8648	0	0	11.1188	0	6.7388	0	5.51699	16.4961	4.23041	7.58558	7.69174	0	5.92314	0	0	0	1.67182	19.7471	0	0
ENST00000620702.1	0	0	0	0	0	0	0	0	0	0	0	0	0	0	0	0	0	0	0	0	0	0	0	0	0	0	0	0	0	0	0	0	0	0	0	0	0	0	0	0	0	21.6725	0	0	0	0	0	0	0
ENST00000444968.1	90.3281	22.7168	44.1465	57.4155	48.8402	235.806	52.4666	17.3758	27.0389	8.66427	52.8331	62.6271	13.5863	109.484	76.3859	105.116	17.766	18.8967	16.5387	29.6837	182.238	167.166	81.2917	69.1935	25.7432	11.8363	47.0465	85.4396	102.193	28.0556	57.8161	51.0421	2.9423	74.7949	59.7224	22.4588	45.9369	43.4254	55.0964	63.7191	95.4021	22.6711	11.4235	20.8334	55.5237	6.65872	137.351	13.1877	114.363
ENST00000464957.1	3.23142	0	2.31131	11.4041	2.56497	3.3443	4.01003	0	0	4.53718	2.97929	2.25659	4.09238	12.8323	0	5.03252	4.24706	13.5978	6.95283	4.5885	9.98752	17.3922	15.0753	6.88288	0	3.77362	0	8.8283	2.90208	0	0	7.89023	1.73063	0	0	2.76326	13.425	0	2.93936	0	2.1201	1.44971	0	0	0	0	3.37777	0	1.93414
ENST00000343938.9	294.605	56.3986	55.9122	246.228	245.205	310.607	236.768	49.9013	53.7954	59.3278	54.4858	166.705	35.2213	137.985	38.3781	105.63	35.9556	51.7539	40.9922	23.7726	115.489	177.882	167.718	98.2803	34.4889	28.1816	43.9614	264.119	143.993	41.1152	43.001	173.458	32.1646	66.4801	33.1676	69.1163	122.083	54.4821	107.439	198.206	90.4573	134.449	45.6667	100.567	169.115	41.3182	116.31	18.4125	124.148
ENST00000488011.1	57.8895	12.3661	9.43501	33.6428	33.7394	61.423	39.9799	12.3696	17.1867	2.91166	8.50327	23.4772	9.97017	43.3729	10.2433	23.4264	6.31598	23.8785	5.95358	2.05537	36.5915	43.8849	36.7105	29.7165	9.50413	0	27.3003	24.4702	28.6559	10.6683	0	26.9902	7.79971	21.5165	9.12514	6.3753	16.9788	5.63285	26.1402	20.0527	33.8276	30.1665	3.31538	19.5508	44.3227	8.16619	13.7653	7.39717	42.1472
ENST00000339381.6	46.6463	20.4923	14.4534	51.6785	31.8895	49.2337	33.7496	8.53637	19.9812	11.8784	18.8769	28.9619	12.713	50.8528	13.3114	37.0592	12.5177	13.0403	9.98377	14.1162	67.701	83.8248	58.6052	43.6933	11.2066	13.9945	12.1294	85.1661	54.0885	10.5107	12.5073	60.2575	9.09357	20.3725	18.1946	15.9884	35.3556	11.4736	42.4513	58.1141	44.4962	24.7823	12.6712	14.2533	51.9544	13.2562	36.663	6.53509	37.536
ENST00000378891.9	822.933	234.761	282.387	894.076	812.402	848.596	1089.31	276.553	224.992	261.365	272.661	621.54	107.359	614.548	258.429	373.598	154.361	273.543	97.8922	102.838	329.073	362.314	655.275	263.461	161.215	265.873	253.639	705.262	432.063	199.49	149.515	716.989	151.309	232.876	180.999	235.092	395.481	226.109	381.878	774.3	451.408	315.297	180.43	296.023	306.603	139.008	338.132	114.429	320.741
ENST00000378888.10	10.0993	28.1752	29.044	87.6382	38.5698	100.143	45.3658	27.6752	24.709	16.778	40.8839	53.2924	27.7358	90.2707	43.2503	31.1777	24.326	30.6963	18.5574	8.01793	22.9579	37.7353	117.82	29.2902	0	8.38289	21.6581	97.8756	120.069	13.0528	8.21911	33.9509	8.61145	12.4002	31.0873	11.205	18.7655	9.93334	6.92421	31.6184	93.1887	12.5005	3.86701	12.6204	50.4123	8.6625	34.2091	5.47855	39.1719
ENST00000632445.1	29.2876	4.40837	5.20851	25.2748	51.3173	26.0942	33.333	7.99319	8.29474	0	0	12.3504	9.07363	55.3468	5.25022	79.9484	8.12681	0	8.40206	8.93558	39.0625	61.1682	89.0921	44.953	28.853	0	0	135.636	101.478	5.31677	0	20.3929	0	25.9619	13.0921	0	42.3366	0	22.2335	91.0287	20.8096	60.6299	0	0	62.61	0	39.4306	12.6783	65.7173
ENST00000631679.1	162.452	91.5352	2.46155	153.93	273.313	239.556	341.982	81.8201	45.1057	79.6659	67.8361	180.042	12.4298	165.948	70.0259	161.884	22.9318	133.91	19.4214	29.4712	75.2994	100.757	48.6492	81.1655	49.4849	86.3442	74.0054	126.688	25.6572	42.8524	1.85896e-05	168.867	9.1775	43.724	57.3498	11.1482	76.4988	33.9114	101.413	77.22	132.006	25.4763	87.3072	121.745	142.323	43.6889	90.9027	24.4867	124.181
ENST00000634054.1	44.3685	11.3065	36.3154	37.9338	21.8182	40.8215	46.5473	0	3.43164	26.985	6.76329	40.812	16.8788	28.6115	23.9939	17.7137	10.3054	0	3.73098	0	38.3609	28.8105	13.6141	44.0249	7.56925	0	29.6746	39.9932	19.5242	23.6559	7.10266	68.6029	22.5981	36.1458	18.0038	22.6505	70.6766	4.13515	28.1466	47.8828	26.6386	11.2831	30.9763	49.2769	14.8146	16.0097	15.6653	3.32967	23.597
ENST00000633096.1	61.6748	26.7387	6.73279	80.3334	47.1636	28.3563	86.8604	14.3553	38.6715	37.9248	43.2466	60.0743	25.6373	42.7366	37.4159	78.3208	32.257	18.4692	14.7406	15.8654	65.3983	58.1052	63.227	83.9793	6.97516	36.0334	25.6222	132.635	39.9561	37.7908	5.98861	73.9748	12.9846	36.2809	17.0643	32.8664	35.9359	29.4725	68.9385	114.992	70.0072	45.6264	24.614	61.4154	67.0645	17.9312	16.7273	10.3309	112.433
ENST00000472445.1	53.9638	22.2894	10.4008	134.818	51.2078	64.7613	30.3696	9.93883	19.7052	18.2519	21.2977	64.1722	31.9944	80.2518	20.233	54.7065	25.8779	44.8428	13.3118	19.3081	75.0429	89.1633	191.555	88.9498	9.51643	5.59952	59.712	108.819	48.0376	29.743	10.004	94.6702	26.3673	49.4296	8.78073	27.8692	45.2238	22.8257	73.8941	127.353	64.8379	55.8497	36.3893	49.3107	29.4006	40.0442	81.6706	9.6301	48.7832
ENST00000474033.5	90.7704	19.6754	15.5151	26.2593	93.6763	116.188	127.858	20.8968	30.0528	1.15301	17.2647	73.5923	15.0767	133.345	33.9343	120.106	14.0033	11.4876	35.0816	7.66289	184.007	159.436	159.05	62.751	19.5789	20.357	32.9638	144.288	198.084	21.6006	16.621	90.3704	24.4373	44.9469	5.97491	0.921127	116.742	18.8063	150.759	91.4409	56.0008	114.911	20.4014	78.7547	114.485	15.6291	133.84	4.46835	70.275
ENST00000342753.8	11.4732	3.16578	4.60185	14.0445	0	2.23819	6.54266	3.23783	1.86711	0	3.41363	3.73478	7.12235	3.8005	0	8.77162	4.62023	0	0	0	29.0318	17.0859	8.3262	6.91519	0	0	4.13644	16.7114	9.03625	2.79053	0	18.7473	0	1.96165	3.1221	0	12.5071	1.64719	0	7.59933	11.1902	4.59672	0	4.6871	10.3026	2.05317	5.3945	2.46952	12.9119
ENST00000309212.11	0	0	13.8154	26.0226	8.98549	0	8.71243	18.8413	0	19.8281	22.4551	42.4422	19.0711	19.1418	27.4924	103.346	16.0184	9.69302	19.6042	42.3772	40.8435	18.7236	18.2376	64.0115	32.0131	8.79072	0	64.3328	17.5039	8.6216	0	2.27661e-08	26.5778	58.8336	32.2453	40.8924	0.83311	1.10931e-08	45.0341	35.3287	63.9418	37.7552	16.1913	5.41868	43.8893	21.2869	34.0116	33.1061	48.8541
ENST00000445648.5	50.9784	12.5787	7.7846	39.0634	27.6528	42.7216	43.5953	1.63981e-06	15.6823	6.63447	16.2658	45.8842	27.9321	86.7817	16.2569	41.7384	17.979	18.8724	16.9596	8.70026	90.4108	160.224	88.9543	45.4883	0	9.10786	27.4294	83.6155	94.3383	17.5969	12.0762	99.5724	10.0769	62.1832	13.3768	0	50.3954	21.9211	73.5641	53.4135	49.2005	34.9184	26.6375	53.0533	109.64	22.9209	74.9158	11.2406	12.1309
ENST00000477278.3	1.60728	0	0	0	1.7634	0	8.23402	0	1.32665	0	0	3.03321	3.45176	6.56935	0	7.49334	2.97936	1.63716	1.38143	3.67948	19.3442	13.7744	3.71911	3.7155	2.69736	3.552	1.48893	2.90532	1.75846	0	0	8.99772	3.24448	2.77144	0	0	5.77072	0	5.73247	3.84076	3.70508	10.8814	2.71696	3.83659	4.50061	0	7.38094	0	2.93751
ENST00000473097.5	39.8156	8.70171	0	29.8646	23.1795	44.3702	33.4146	8.10027	16.1538	9.93884	8.96713	20.2187	20.791	47.6274	26.9702	37.1122	18.9066	18.3907	15.7091	7.47877	84.1246	97.8424	66.4339	20.4877	11.9516	11.8629	0	60.829	61.1335	13.3523	15.6842	44.8358	16.6256	27.7071	2.34216	17.4306	34.2636	2.90858	94.2408	51.9006	35.7789	35.1408	5.89495	23.8003	69.8457	7.70847	62.8806	5.04984	20.8715
ENST00000478517.5	0	2.11145	6.24428	0	0	0	0	0	0	2.93854	0	0	0	0	0	0	0	0	0	2.20436	0	0	0	0	0	0	5.95461	0	0	0	0	0	0	0	0	0	0	0	0	0	0	0	6.1174	0	0	0	0	0	0
ENST00000476718.1	49.8508	15.8581	3.79438	35.3756	26.2473	21.2242	14.7704	5.71656	14.0256	0	3.16146	31.3666	19.362	59.1823	30.425	66.1979	5.02989	15.0283	13.1496	6.09319	92.4757	121.136	87.0925	59.8885	4.11152	0	4.26557	54.6322	87.089	0	6.59945	75.0941	17.8876	29.9017	7.79158	2.33128	50.2772	2.89932	70.7977	32.773	33.3321	20.9806	3.69119	27.6246	37.7005	29.3742	28.8379	18.4706	4.45292
ENST00000464351.1	0	0	0	7.80812	0	0	0	0	0	0	0	0	0	0	8.11769	0	0	0	0	0	16.0613	0	3.76132	3.94428	0	0	0	0	0	0	0	10.2478	0	0	0	0	0	0	0	0	0	0	9.30027	0	6.10531	0	4.54907	0	0
ENST00000460473.1	10.1852	0	0	0	0	15.0691	0	0	0	0	0	4.64097	0	13.9737	0	0	0	11.6351	0	0	6.82364	5.83178	11.5887	9.54149	0	0	0	8.02231	14.5806	0	0	4.6447	0	10.774	0	0	0	0	36.5279	0	7.05779	4.22989	0	5.98227	0	0	10.6477	3.92726	8.12451
ENST00000338370.7	36.978	17.1035	11.4241	81.1728	36.2698	44.5718	29.8252	0.0970044	24.7925	19.2947	3.90144	31.7245	6.88693	27.9835	21.58	30.9094	6.5091	28.4088	7.63635	13.9926	22.8477	23.5757	73.7343	25.1476	10.3565	18.7027	13.6266	31.8662	0	23.726	0	36.9173	5.46611	18.0289	9.65228	8.82633	23.0299	21.0503	20.8108	15.6046	17.5796	18.6634	6.97115	9.96852	33.2271	7.33049	22.4178	11.1059	16.6657
ENST00000321751.9	31.4805	9.41774	32.58	16.7049	14.9159	51.3816	0	20.2093	15.7684	0	5.79837	8.48582	6.99732	0.328371	0	0	19.682	18.3342	0	3.83592	0	0	0	8.96971	0	0	5.9782	0	23.6891	0	14.959	18.8473	15.6725	0	0	0	0	14.4311	10.8238	6.50097	0	7.53147	0	11.9754	21.208	1.17799	0	0	0
ENST00000338338.10	698.704	147.392	204.82	635.973	676.446	1215.15	1051.18	168.477	276.934	340.351	243.666	825.504	147.119	651.514	267.186	505.877	172.048	301.338	178.601	250.46	562.993	732.375	1021.91	407.92	139.211	203.422	279.033	1077.52	593.756	296.928	183.147	868.875	231.53	416.223	335.113	270.955	573.745	181.922	526.131	1045.08	572.059	425.041	227.03	526.291	495.417	192.138	544.531	161.607	549.792
ENST00000378853.3	244.363	82.019	83.9627	290.933	184.006	217.246	220.101	43.2072	76.951	77.7117	44.5674	149.655	55.0941	135.86	47.6269	75.5105	60.4458	96.3265	54.7827	27.4864	81.0203	117.846	142.301	58.6309	73.7486	108.659	72.6385	234.887	137.547	46.0557	29.1738	226.976	95.716	91.3061	35.935	71.2735	102.926	108.411	65.6302	175.213	68.4501	123.269	50.7884	53.7029	114.471	40.4618	127.849	70.8239	79.0763
ENST00000489799.1	18.7011	2.97613	6.2527	0	2.3669	13.2816	17.4269	0	5.40599	0	0	9.69704	2.77611	13.6096	5.90471	7.61864	1.47309	0	1.43535	2.58225	16.0121	18.1423	23.7805	17.9197	0	9.99317	6.42747	19.5813	23.7624	9.29555	0	4.61619	11.9429	8.026	1.78829	0	16.5397	3.25566	16.6413	24.7161	21.0443	8.40112	3.49347	3.89004	12.5755	3.84221	16.7581	5.23348	14.882
ENST00000496905.1	10.3862	0	0	18.3544	3.64831	0	6.50924	3.30404	2.91465	0	3.60176	2.29382	0	0	0	2.49388	0	0	4.76432	0	6.18698	3.20273	2.79857	0	0	0	0	1.76171	19.2777	0	0	0	0	0.000180967	0	0	6.26244	10.6498	0	0	0	2.56587	0.773289	3.92842	0	2.70275	15.5563	1.90062	6.0656
ENST00000435351.2	10.5008	12.0887	0	0	11.2071	0	0	0	0	0	0	0	0	14.6488	0	8.0652	0	0	0	0	22.9641	19.5326	0	0	0	0	0	37.3509	0	0	5.72009	6.53861	0	0	9.80775	13.7646	13.5645	0	3.9336	22.2937	21.9226	3.1842	0	0	0	0	17.3669	3.36531	0
ENST00000480479.5	0	2.74831	0	4.69465	2.41535	1.06912	0	0	0	0	0	12.3599	0	6.9338	0	0	0	0	0	0	7.27146	12.138	8.40779	0	0	0	0	0	0	0	0	1.25238	0	0	0	0	0	0.486835	0	0	2.28206	0	0	0	0	0	3.31237	0	0
ENST00000400809.8	9.8299	0	3.4306	7.54724	8.98569	22.0483	14.624	4.66505	2.18453	7.01946	7.09351	5.12523	6.41513	14.5095	16.3766	11.1194	7.36724	5.15554	3.6094	5.73417	20.0016	20.549	3.22111	14.711	4.90316	6.69674	3.13128	13.4547	21.6192	4.31208	5.3714	10.9168	6.0567	6.9594	4.57877	2.67957	7.66329	3.26249	18.1715	18.0719	15.7664	8.41787	10.7037	11.1073	8.6905	2.73372	10.4994	4.93234	16.6072
ENST00000482621.5	2.69038	1.33814	2.56183	2.71554	9.27671	2.88553	6.08689	0	0	0	0	8.8244	0	18.6816	0	6.47797	4.37972	1.70679	0	0	6.37656	11.6993	5.30594	6.18695	0	0	0	9.40436	6.11504	2.86739	0	4.01217	5.33995	4.04031	3.1005	2.72009	3.744	0	8.92884	4.38111	9.51056	1.53964	0	4.31819	11.3085	0	12.8999	0	11.2152
ENST00000463260.5	34.1464	5.64823	12.0509	20.9692	31.4464	31.1934	21.9374	7.21371	9.70521	2.02212	11.6754	26.6884	11.8436	23.6618	21.3903	39.7555	11.6664	15.8424	8.33076	7.00765	51.9283	46.1805	52.2649	25.5424	9.11618	10.265	13.1342	48.1133	49.6726	7.71414	5.04667	29.4078	10.6164	25.1109	11.407	3.8222	17.6823	7.11062	16.7553	30.3837	25.4515	29.5669	10.1853	20.6868	16.8818	9.07213	40.7126	6.12442	35.7919
ENST00000496007.5	32.6682	4.95576	11.9127	59.6959	26.2009	69.8109	16.1193	6.85503	11.7841	5.19466	12.3275	34.6073	0.870056	47.7212	46.034	59.205	8.22046	11.9599	6.74063	7.32602	77.4276	51.8702	35.7978	31.5706	13.0598	5.2378	5.17739	44.8415	72.2922	19.6729	3.44542	57.5972	11.858	20.4075	18.2537	6.21552	35.9955	0	38.2921	40.3075	82.2467	26.1546	12.6204	30.3502	38.8455	0	85.5984	2.64401	46.3067
ENST00000482365.5	0	0	0	0	0	0	0	0	0	0	0	1.52018	0	1.72958	0	0	0	0	0	0	0	10.0135	0	0	0	0	3.88363	0	0	0	0	1.92774	0	0	0	0	0	0	6.85607	0	1.86977	0.844398	0	0	0	0	2.30516	0	1.79247
ENST00000481223.6	0	0	0	0	0	0	0	0	0	0	0	0	0	0	0	0	0	0	0	0	4.31547	0	0	0	0	0	0	2.29135	12.8126	0	0	0	0	0	0	0	0	0	0	0	0	0.983065	2.30992	0	0	7.44904	3.45752	0	4.31433
ENST00000418865.6	96.0673	46.6702	53.0304	71.1301	100.57	191.669	135.831	25.0497	37.8106	33.9514	36.5851	107.569	59.5967	161.931	147.173	158.451	26.3351	30.8886	42.074	38.1972	217.596	185.308	125.787	96.3107	22.7086	44.8119	46.9263	141.446	166.142	61.6552	55.6594	87.2568	53.0849	106.377	30.6634	43.6996	103.106	46.2777	135.687	128.82	116.021	89.5445	100.243	65.2075	133.824	37.7263	119.008	47.3318	94.5296
ENST00000505849.5	0	0	0	7.00149e-05	0	10.3981	1.8743	0	0	3.03648	0	0	0	0	3.07525	0	0	0	0	0	0	0	0	1.53284	0	1.5264	0	0	5.41163	2.42072	0	0.767063	0	0	0	0	0	2.35568	1.66487	0	1.44769	0	0	3.5766	0	0	0	0	0
ENST00000488340.5	0	0	0	0	0	0	0	0	0	0	0	0	0	0	0	0	1.27969	0	0	0	0	0	0	0	0	0	0	0	0	0	0	0	0	0	0	0	0	0	0	0	0	0	0	0	3.52652	0.724299	0	0	0
ENST00000492998.5	15.9894	0	0	6.20452	0	0	0	0	0	4.38325	0	0	0	7.2653	6.93009	31.2301	0	22.3422	1.53584	3.68197	5.761	0	64.4967	11.1867	0	0	0	8.53746	29.9066	0	0	10.1065	3.97893	20.4969	13.191	0	0	0	20.2414	0	0	0	0	3.48114	0	2.85726	17.3495	0	9.21649
ENST00000469113.5	30.2067	0	0	0	0	36.7289	0	0	0	0	15.5374	26.6268	14.4034	10.6176	8.51213	5.98437	0	0	0	0	35.7406	32.2026	67.8981	9.90864	0	0	40.958	8.94319	17.9689	0	0	38.3681	0	8.94146	0	0	0	12.0678	23.7956	0	17.5348	0	0	4.65429	6.26827	19.2962	5.64698	6.1268	0
ENST00000480646.1	23.5292	10.0852	22.9873	46.7553	50.3324	75.9224	48.3903	12.4493	16.3764	24.631	0	92.7306	28.8098	118.745	20.1054	131.589	28.0679	0	35.011	11.8029	127.385	175.138	114.094	79.8356	24.0934	15.5592	16.267	76.7779	88.8159	4.16716	12.9372	60.4994	15.9301	13.7156	27.9453	5.99417	77.6616	30.6317	32.8995	102.294	72.975	8.28844	35.7865	48.7848	43.1115	16.886	138.002	19.7526	104.14
ENST00000471930.5	16.0899	6.11475	13.3281	84.5325	54.2042	37.7257	68.8613	3.03092	10.4778	13.6024	36.6799	73.9486	10.6877	101.605	74.9584	124.236	22.2167	31.02	30.9231	53.9065	128.467	116.859	97.2708	31.2018	23.7386	12.5395	27.6316	85.6704	87.2812	21.6514	0	35.5307	7.69949	58.7726	10.6824	20.2108	66.569	0	52.1174	48.4566	75.861	31.7214	0	55.7208	116.6	28.4838	91.1059	13.69	94.1914
ENST00000408918.8	304.642	73.5771	110.053	265.883	309.56	438.192	372.323	91.9877	98.1131	72.6342	75.9906	283.472	117.594	471.374	180.382	376.79	46.3898	76.6746	89.3043	70.4268	514.699	551.953	378.828	220.789	60.9132	99.6725	79.3131	398.537	414.512	84.7293	68.1101	266.71	121.595	239.615	87.0329	71.5681	253.951	105.958	342.352	379.502	345.298	263.969	130.253	228.519	349.091	84.2603	414.095	88.3657	358.996
ENST00000473872.5	183.979	45.3576	71.7307	96.4976	163.123	336.34	236.029	59.4776	62.5404	58.0882	61.2672	201.979	67.0552	253.054	85.4956	287.777	85.0967	70.9557	59.7944	78.892	381.73	346.374	217.207	156.638	46.0898	98.7775	107.16	262.789	196.228	105.411	22.2805	168.548	71.3664	98.5436	62.3653	83.2163	255.444	49.4728	224.266	297.065	286.528	138.547	48.8293	124.229	214.552	40.5083	302.848	35.8283	205.462
ENST00000425598.2	0	0	0	0	0	0	0	0	0	6.50146	0	0	0	6.87362	0	9.29255	0	0	0	0	20.2163	9.28518	5.8244	0	0	0	0	0	14.8182	0	0	0	0	0	0	5.4305	0	0	6.4084	0	10.929	8.02302	0	0	10.7053	0	21.0807	0	5.58088
ENST00000463895.1	137.993	38.733	73.7436	87.2269	170.853	243.383	158.578	14.1866	28.3536	17.8315	31.0992	200.37	53.6105	316.924	34.005	154.119	39.9752	16.6561	17.9088	9.48448	191.123	84.2668	228.081	115.462	77.4985	28.3097	6.19338	268.594	177.448	71.9286	47.9025	143.819	17.1907	57.1137	19.8239	23.6849	99.237	41.4778	165.757	139.783	184.317	146.539	35.3781	107.063	136.88	17.3692	205.764	34.3574	147.948
ENST00000497013.1	38.4524	19.4587	3.01941	35.3094	25.5458	28.8407	37.7368	3.40115	0	5.84157	3.15819	35.5858	3.08827	45.3481	4.65949	28.489	0	24.6067	4.50639	7.26686	21.7041	22.1106	54.7788	13.7832	0	0	20.9654	23.6214	35.1329	21.0536	5.55077	2.03233	3.12799	17.341	0	0	18.0297	0	20.3262	39.6492	8.80373	13.7192	0	7.92407	9.49409	4.98425	35.1378	4.59673	33.3494
ENST00000444362.3	11.5014	0	0	0	21.8956	40.54	0.0788081	0	0	0	0	8.94213	0	0	5.37103	33.5746	0	0	0	0	52.5731	50.8243	0	10.6446	14.297	0	9.05079e-06	30.4918	12.4203	0.263108	0	0	11.6191	10.7923	7.60259	0	7.62056	0	18.04	28.0238	6.99022	14.8742	14.1479	12.0397	0	0.0315702	50.5981	3.72681	0
ENST00000686668.1	0	0	0	0	0	0	0	0	0	0	0	0	0	0	0	6.39726e-06	0	0	0	2.73716	25.4622	0	0	20.9225	0	0	0	0	0	0	0	0	0	0	0	0	6.6177	0	0	0	0	13.5379	0	0	0	0	0	0	0
ENST00000659048.2	2.12137e-06	0	0	0	0	0	1.20477e-05	0	0	0	0	0	2.93865	0.0804423	0	0	0	0	0	0	3.46177	0	0	0	0	0	0	1.68376e-06	0	7.7947e-06	0	0.00072976	0	0	0	0	0	0	2.23933	1.07172e-08	14.5966	0	0	4.7884	5.63232	0	2.27175e-07	0	0
ENST00000448629.7	25.7823	0	6.3664	11.4052	0	0	14.2162	6.11649	16.9051	4.55749	0	18.4286	0	30.7345	0	9.77712	9.6514	8.76676	13.7146	0	0	28.6566	57.5021	15.2509	0	9.6199	7.5792	11.5234	31.4935	0	12.8933	6.82188	0	36.125	0	0	15.4814	0	0	9.5107	0	30.876	0	17.6815	0	2.63954	7.19454e-09	6.18459	12.1327
ENST00000685968.1	0	0	0	0	0	0	0	0	0	0	0	0	0.000909832	0.000110449	0	0	0	0	0	0	0	0	0	0	0	0	0	0	0	0	0	0	0	0	14.25	0	0	0	0	0	0	0	0	0	0	0	0	0	0
ENST00000418833.2	0.00837111	0	0	12.2141	0	0	17.0325	0	5.87601e-05	0	8.32247	10.1539	1.49737e-06	0	0	4.42567e-09	0	0	0	0	0	22.7853	0	0	0	6.54748	0	19.9478	0	8.98328	3.32227e-05	4.06866	0	3.38216	0	0	0	6.41789	4.88745	1.65487	0.829757	2.42361e-07	5.85179	7.64435	12.7764	2.09132	10.6725	7.64576	0
ENST00000686850.1	6.25612	0	0	5.89131	0	3.01916	2.84549e-08	0	0	0	0	0	4.0595e-08	9.64982	0	14.6152	1.11451e-07	0	1.05727	0	0	8.07156e-09	0	0	0	0	0	0	0.000734375	0	0	0	0	0.000934402	0	4.07226e-09	0	0	4.65168	9.57323e-07	2.07798e-05	0	0	0	4.61255e-07	0.00959254	0	0	8.90682e-07
ENST00000688441.1	6.25612	0	0	5.89131	0	3.01916	2.84549e-08	0	0	0	0	0	4.0595e-08	9.64982	0	14.6152	1.11451e-07	0	1.05727	0	0	8.07156e-09	0	0	0	0	0	0	0.000734375	0	0	0	0	0.000934402	0	4.07226e-09	0	0	4.65168	9.57323e-07	2.07798e-05	0	0	0	4.61255e-07	0.00959254	0	0	8.90682e-07
ENST00000690737.1	1.09072	0	0	1.31104	0	0.979566	1.95958e-08	0	0	0	0	0	1.27949e-08	2.3908	0	1.58012	2.017e-08	0	0.177712	0	0	0	0	0	0	0	0	0	0.000489873	0	0	0	0	0.000509481	0	0	0	0	1.44177	4.35923e-07	4.38754e-06	0	0	0	6.47937e-08	0.00188044	0	0	3.00637e-07
ENST00000690954.1	0	0	0	0	0	0	0	1.62606	0	0	0	0	0.000216169	3.80312	7.44836	0	2.78452	0	0	4.84735	0	0	0	0	0	0	0.0034718	0	7.16214	9.22213	0	17.2398	0	0	0	0	0	0	15.4717	0	0.434157	0	0	0	5.41733e-06	0	0	1.6422e-05	0
ENST00000692532.1	0	0	0	0	0.848989	0	0.00135727	0	0.376509	2.60457	0	2.92557	0.935444	0	0	0.000223862	0	1.24743	0	0	0	2.25577	0	0	0.347728	0	1.08126	0	0	3.03958e-06	0.000169792	0	1.15261	1.904	3.28044	0.406341	0	0	0	1.93348	7.14507e-09	0.00420545	0	0	0	0	0	0	2.21977
ENST00000576232.1	0	0	0	0	0	12.8206	0	5.04528	0	5.49606	0	0	0	0	0	0	0	0	0	0	0	17.0132	0	1.41013	0	0	0	0	25.0673	0	0	0	0	9.85882	0	0	0	0	0	0	3.34532	3.0216	15.7836	0	0	0	0	2.29315	0
ENST00000691378.1	0	0	0	0	31.6615	0	0.00208715	0	2.29503	6.67664	0	8.5635	1.90191	0	0	0.00833953	0	14.4815	0	0	0	12.4398	0	0	5.90457	0	2.11993	0	0	7.80454e-06	2.73656	0	7.88842	3.92326	0	5.28738	0	0	0	13.1529	1.20576e-07	0.0532526	0	0	0	0	0	0	13.3299
ENST00000689419.1	0	0	0	0	0	0	0	0	0	0	0	0	3.316	0	0	0	0	0	0	0	0	0	0	2.71889	0	0	8.52844	0	3.30101e-05	0	0	3.52843	0	0	0	0	0	0	0	0	0	0	0	0	34.2392	0	0	3.51805	0
ENST00000686254.1	0	0	0	0	0.0137293	0	0.000102815	0	0.00240121	0.000931865	0	0.0213552	0.00534152	1.90065	0	3.47741e-06	1.35347	0.00941343	0	0	0	0.0209769	13.9911	0	3.09047e-05	0	0.00403493	0	17.0699	1.55837e-07	3.5271e-06	4.77957	0.0035156	0.0498068	0	0.00445128	0	0	0	0.214645	7.62095	2.0206e-05	0	0	4.28358	0	0	0	0.182739
ENST00000689697.1	0	0	0	0	0.0137293	0	0.000102815	0	0.00240121	0.000931865	0	0.0213552	0.00534152	1.90065	0	3.47741e-06	1.35347	0.00941343	0	0	0	0.0209769	13.9911	0	3.09047e-05	0	0.00403493	0	17.0699	1.55837e-07	3.5271e-06	4.77957	0.0035156	0.0498068	0	0.00445128	0	0	0	0.214645	7.62095	2.0206e-05	0	0	4.28358	0	0	0	0.182739
ENST00000570344.1	0	0	13.8187	14.5247	0	0	0	0	0	4.59582	7.28628	0	0	0	0	0	1.31015	1.78794	0	1.94744	0	4.98655	0	6.32815	1.15548	0	0	1.607	0.00250189	0	0	0	0	0	0	0	0	13.337	0	0	0	0	0	0	0	0	0	0	0
ENST00000447725.2	0	0	0	0	0	0	8.50026	0	0	0	4.31136	8.22023	1.4249	0	8.8519	0	0	0.443127	0	0	0	0.0320352	0	0	0	0.203688	0	5.08515e-08	0	0	0	0	0	0	0.972935	0	0	10.9609	0	0	0	8.58564	0	1.02995	0	0	0	0	9.07624
ENST00000572242.1	1.33798	0	0	0	8.64098e-08	0	7.58721	0	0	0	0	3.33562e-09	0	2.08506	0	1.00275e-07	0	2.19436	0	0	14.9608	9.80507	0	0	0	0	0	7.10906	0	0	0	0	0	2.43677e-05	0	4.56262	0	0	0	0	0	4.77702	0	0	0	0	0	0	0
ENST00000687493.1	5.72358	12.5861	6.31539	0	0	14.4944	8.50961	3.50265	1.92822	9.60084e-09	0	0.793964	12.4145	22.3274	14.7875	5.30812	4.02727	0	9.89413	10.9438	16.3233	0	36.374	12.8697	0	0	2.30565	29.2489	0	8.37903	4.71202	31.7717	0	0	0	0	33.8124	0	28.1688	24.0412	30.1958	0	0	16.9587	11.0805	12.1811	51.7134	0.0142845	40.9207
ENST00000453521.1	0	9.96434e-07	1.40371e-06	0	0	0	0	6.33157	0.816959	0	0	0	0	0	0	0	0.8977	0	0	0	0	0	0	0	0	0	0	0.130576	0	0	0	0	0	0	0	0	0	0	0	0	0.39512	0	0	0	5.44916e-08	0	0	0	0
ENST00000344843.12	1518.27	356.892	463.004	1453.62	1344.01	2467.18	2688.02	375.365	469.103	444.753	452.307	1383.66	384.656	1793.43	649.215	1065.95	309.478	483.154	409.038	293.043	1268.92	1194.74	1888.02	712.642	424.343	489.331	484.416	1868.5	1995.38	725.725	422.972	1716.17	516.395	1181.41	469.73	426.945	1324.51	511.208	1146.01	1741.34	1382.7	1241.24	404.676	1145.92	1343.68	444.545	1596.87	346.018	1421.65
ENST00000493287.5	0	0	0	7.93185	54.129	66.2614	33.2238	25.0673	0	0	15.1033	0	0	39.5678	20.7891	0	0	6.61694	0	29.496	0	0	0	0	0	0	27.4578	10.5467	0	0	0	8.39743	0	6.69481	0	0	0	0	27.7304	0	13.2331	10.727	23.229	117.941	0	0	10.7667	0	0
ENST00000487659.1	29.0925	9.59794	11.2476	24.6339	38.3182	51.1255	29.3076	3.17833	4.41787	4.41088	5.18776	29.6691	12.8076	49.9434	13.5357	44.3049	9.98021	7.57169	5.79597	10.5528	60.7983	62.5185	52.0898	26.7619	8.74962	6.12295	8.48363	65.8007	56.5154	6.66673	6.99432	32.8187	4.76281	20.3388	6.8123	10.8731	31.7622	3.87165	31.2418	34.8895	41.8213	23.847	4.00702	28.1565	13.5212	4.54322	42.9182	6.89302	33.4831
ENST00000492508.1	44.8962	11.5839	14.5627	59.7111	45.9639	57.8758	44.882	8.8992	11.5604	8.78459	2.04552	42.3107	5.65955	78.8195	23.4171	63.3624	6.24481	16.0504	9.95571	3.87397	93.4973	90.4782	50.8794	66.271	4.24023	10.7377	17.1619	63.9575	59.4885	22.8864	33.9662	43.8136	10.8937	34.2005	15.8652	6.6209	64.8025	2.14675	38.6194	53.0543	79.0599	43.1421	8.33631	25.2654	27.846	6.10927	59.5935	3.35429	44.8128
ENST00000482352.1	97.4124	16.8534	20.209	93.121	99.8013	130.935	72.2022	15.4217	20.5989	17.7981	36.2433	92.645	19.33	144.162	34.7853	139.603	18.5388	31.7421	14.4893	40.8805	125.26	186.415	119.428	71.9401	7.05398	7.14109	19.9022	143.761	85.4122	12.6935	24.3411	85.5924	10.0061	52.5147	35.0813	24.0459	94.1949	5.96806	74.939	81.9416	130.653	55.2625	22.5222	46.381	85.3541	31.2043	128.818	6.25072	110.462
ENST00000477686.1	47.3928	8.47428	23.168	21.7255	0.0554253	16.1908	11.56	0	9.61144	3.501	0	10.5732	0	0	0	0	0	0	0	5.63541	52.4951	9.73055	0	0	14.1968	0	19.8854	1.19463e-05	53.5248	0	0	0	0	34.6748	4.9757	0	0	0	5.28203	75.3802	0	9.89276	14.4874	41.2761	0	0	23.6774	1.91121	48.39
ENST00000582431.2	49.0117	27.7828	6.05873	37.5873	317.018	301.407	271.156	40.5662	0	29.5485	13.4208	114.848	40.9905	325.634	1.93108	1466.99	24.8051	19.6994	50.9469	0	146.465	295.007	224.073	60.2343	79.0304	36.9049	0	139.752	320.696	13.7538	0	127.932	47.9751	249.329	10.5304	17.688	188.65	20.0194	512.512	187.417	150.494	420.484	51.4126	286.232	315.706	0	746.6	45.4403	543.435
ENST00000607307.1	61.5989	8.12377	9.42079	40.1904	52.0187	78.3856	68.1305	15.9638	17.8569	13.7168	12.8453	52.6244	18.2965	91.939	27.3069	60.3814	8.88181	22.9959	15.0548	22.3586	116.769	108.63	103.611	45.9124	9.05265	20.808	7.50783	63.644	52.2039	30.8332	16.244	67.277	9.7719	42.5093	10.9927	23.6026	68.1395	8.98391	67.2513	75.0859	96.352	58.4814	20.8476	45.5719	84.3383	18.4615	78.9056	14.177	96.2938
ENST00000537107.6	0	0	0	0	0	7.41992	4.08539	0.926212	0	2.2527	1.39681	1.19588	1.06986	6.33931	0	1.05943	1.88582	0	1.24577	1.45715	1.16668	5.79283	9.93541	4.34505	0	1.30498	0	4.89966	8.55341	0	0	2.86248	1.8651	4.52889	1.20433	0	0	0	8.38189	0	5.11038	1.5268	0	2.20069	5.09125	0.818259	0	0	0
ENST00000520296.5	4.93326	2.54349	0	9.55171	8.14933	16.6227	9.87489	2.43393	3.76021	5.21892	4.45593	15.0024	5.00353	18.6227	1.65042	12.7934	0	3.89422	5.4013	0	19.5918	15.0475	14.3036	14.5103	0	3.13103	3.59568	33.5604	23.6227	7.08622	0	16.1333	2.60456	21.7537	7.28968	3.79458	19.0716	5.79421	19.6009	21.4834	18.3102	14.8637	8.39764	11.2496	12.2562	2.03014	22.935	4.07175	11.8814
ENST00000427211.3	10.4466	0	6.08522	4.11435	5.84455	0	0	0	2.47104	0	0	4.45857	0	10.3877	3.86503	0	5.34407	0	0	2.72395	0	0	10.4803	0	3.83745	0	0.41864	4.95513	0	0	1.24451	5.62338	0	0	0	0	0	0	7.94834	0	0	0	0	0	3.49489	0	2.39713	0	3.5311
ENST00000454272.2	0	0	0	0	0	0	3.30703	0.599229	0	0	0	0	0	2.72748	2.51808	0	0	0	0	0.576733	0	0	0	0	0	0	0	0	0	0	0	0	0	0	0	0	0	0	0	0	0	0	0	0	0	0.337152	0	0	0
ENST00000442470.1	0	0	0	0	0	0	8.20035	0	0	0	0	2.81211	0	0	0	10.4795	2.77742	0	0	4.07638	15.4177	9.2709	0	1.22683	0	0	2.85093	7.65578	9.81272	0	0.0209582	5.4264	2.03546	3.20768	1.59601	0	0	0	4.21935	3.3966	7.24633	3.51396	4.44153	1.99032	4.03867	0	3.49476	0	4.59594
ENST00000428932.1	3.79478	2.84759	0	1.35927	2.11151	0	0	1.55376	0	0	0	3.44824	1.26213	0	0	0	0	3.99579	0	0	5.33525	4.33518	5.33067	3.35653	0	1.62365	0	3.26224	11.2766	0	0	16.0774	0	0	10.1443	0	3.17493	3.19799	1.89368	6.27564	1.94626	1.04247	0	2.86386	0	0	3.12753	0	0
ENST00000378821.4	14.9579	3.7675	7.2132	10.4558	14.3409	33.3127	13.4956	5.19968	2.1097	4.18702	7.23633	18.2034	5.46748	34.0949	10.7655	30.7535	5.12652	5.27226	5.6705	5.43087	36.5049	29.7474	25.7353	17.2533	7.21138	2.61208	5.4528	29.8732	27.2786	8.94188	7.02569	19.3301	4.69821	13.5928	6.94509	6.18911	17.0571	2.26725	21.675	25.2126	20.7705	15.1259	4.69873	10.8093	20.2719	4.99468	21.9738	3.58073	24.8357
ENST00000430109.1	3.53579	0	0	12.6117	0	0	0	0	0	0	0	0	0	0	3.64115	6.15367	0	0	0	0	9.92921	2.88429	15.7654	2.19202	0	0	0	5.99215	2.80673	0	0	0	0	1.35995	0	0	6.68222	0	0	9.9477	6.46114	0	2.11225	0	8.15994	0	0	0	0
ENST00000434150.1	5.7508	0	0	0	0	3.78969	0	0	0	0	0	5.91491	0	0	0	3.06342	0	0	2.60025	2.79616	14.1154	0	6.8434	0	0	3.11236	0	20.616	5.95118	0	0	14.4966	0	0	0	5.76265	0	0	13.4074	3.76013	0	4.39089	0	0	11.1631	0	0	0	0
ENST00000454562.1	0	0	2.68031	10.742	14.5857	0	11.9601	3.06869	0	3.13215	5.72419	2.18555	0	5.62711	0	16.2693	3.05775	3.78389	0	5.65232	0	9.76645	22.6504	2.84807	0	0	0	14.0427	9.30759	0	0	17.405	0	0	0	3.17461	0	0	0.80231	4.68283	0	0	0	2.60763	0	0	0	0	8.65828
ENST00000417917.1	0	0	0	0	4.61132	0	0	0	0	0	0	0	1.48702	2.29216	0	0	0	0	0	0	3.03144	0	0	4.77896	0	0	0	0	0	0	0	0	0	0	0	0	0	0	2.58094	4.42609	6.25624	0	1.63015	0	0	0	4.9488	0	7.44306
ENST00000495558.1	14.4826	11.2529	0.69876	28.1158	24.5716	7.00352	7.62214	5.81293	20.6571	5.27808	0	15.5015	9.72605	34.066	30.5392	24.662	9.68158	14.5474	6.69938	13.3169	40.2028	30.2713	27.5676	21.7336	12.6163	6.54552	12.271	62.2644	24.4219	9.46854	0	38.7058	11.9707	47.2213	1.67184	10.0635	21.0845	11.1111	33.5015	35.91	26.6846	15.941	6.18132	29.2811	29.4026	3.11423	21.3463	10.9531	17.9224
ENST00000338660.5	15.9305	2.44995	1.99885	12.3472	11.5539	10.4761	9.63544	3.48422	4.39263	5.13131	8.44835	10.2635	5.3386	26.2495	11.5306	13.5578	6.4018	6.0643	5.97435	8.89013	24.725	15.1554	14.5699	16.5744	5.84243	3.52699	10.1388	20.8539	31.4107	7.38885	0.426807	26.9286	9.92253	10.8712	4.5019	7.84232	9.57465	4.6949	10.4372	19.2685	10.9574	7.90574	4.9078	11.8722	12.517	8.18883	13.7482	3.73379	14.4433
ENST00000476993.2	7.11044	0.774692	1.73391	13.5567	7.62145	6.56367	12.1564	2.49407	2.47116	3.3592	3.87372	4.48054	2.79195	8.99085	3.71972	16.487	1.00494	1.03455	2.38464	0	9.76202	13.0969	9.2894	9.02323	0.899166	0.497761	0.70129	13.618	6.50567	2.07415	1.13646	3.44126	1.34272	5.92896	1.57972	1.00401	3.22654	0.446123	6.53382	8.95366	8.82946	6.31243	1.40983	4.18687	6.59369	2.72467	6.64392	1.68663	6.32418
ENST00000471398.1	6.21119	0	7.40568	22.4883	18.1268	11.2178	12.5632	0	5.50878	0	0	0	5.59375	8.20419	0	11.4216	0.165911	4.96509	0	0	2.99837	7.53169	39.1458	8.38433	5.24653	0	0	0	15.0608	1.27416	0	0	1.42543	0	9.95921	0	0	2.52467	14.943	22.2629	9.43995	5.76867	0	4.7038	7.25355	11.3445	6.87982	2.08513	24.1462
ENST00000378785.7	20.9571	2.24681	3.57683	23.2563	17.4469	40.5622	18.7158	3.9327	4.4274	5.02962	8.30458	17.1182	5.51576	27.1269	6.15739	30.1194	6.19684	4.79064	4.15551	4.33792	41.6231	33.7988	53.5375	17.1242	6.94012	2.92954	3.42952	36.1599	39.8735	6.20994	4.7082	19.527	5.79764	14.724	6.03091	8.05333	26.5541	3.33441	17.4534	31.6274	27.0696	10.8462	2.40643	13.9765	20.3774	6.90465	32.5534	4.69156	30.9626
ENST00000484537.2	0	0	0	2.10612	0	5.73358	0	0	2.53347	0	0	0	0	0	0	3.98966	0	9.00948	0	0	1.95004	2.15029	0	0	0	0	0	2.44566	0	0	0	3.1698	0	1.54288	0	0	0	0	2.20765	2.98285	2.13795	0	0	2.4324	0	0	0	0	0
ENST00000673477.1	3.19812	0	0	0	0	0	0	0	0	0	0	0	0	0	0	0	0	0	0	0	3.61983	0	0	0	0	0	1.37924	0	1.98244	0	0	0	0	0	0.680943	0	3.14356	0	0.798537	0	0	0.721265	0	0	0.584366	0	0	0	0
ENST00000308647.8	1.95812	0.585004	0	8.91367	2.33753	3.00536	1.24311	0	1.22861	1.23663	0.859988	3.18699	1.03903	2.17212	3.74521	0.865649	0.507081	0.701254	1.31243	0	4.49526	5.01265	3.00773	3.01709	0	0.513033	0	5.72899	0	1.5456	1.66988	2.63699	1.05677	1.81866	0	2.36549	0	0	1.47338	5.11489	1.37196	1.31203	3.03193	2.12737	1.55364	0.994545	2.9436	0.865984	3.9014
ENST00000472194.6	36.5742	6.42603	7.47605	31.8904	31.1329	44.8313	30.1024	7.23516	9.23663	8.38983	14.5779	27.4013	9.07382	46.8503	25.5035	49.2945	8.68055	7.80078	8.3606	6.46456	64.5221	75.4338	36.261	45.73	7.44185	8.75925	6.61706	56.3595	52.4348	15.0812	7.49095	24.2956	7.20719	26.7846	17.3342	9.96452	35.7566	9.29514	42.729	39.7842	37.9169	27.1212	14.0437	23.1617	30.7244	12.1214	47.4734	7.84455	37.8601
ENST00000378736.3	7.09563	12.9865	4.84445	7.63736	24.7931	8.60558	0	14.5119	5.22167	2.14705	5.35795	24.6484	15.3954	6.6689	0	31.322	9.37539	2.54752	0	6.525	11.0714	9.86738	77.522	28.0286	8.05163	0	4.08833	0	14.6545	0	18.3973	16.4056	8.39848	24.2422	0	8.56524	9.36786	12.1918	4.94884	9.36265	26.3979	0	21.0267	0	7.4	3.78856	12.0355	3.61533	23.3026
ENST00000485748.5	15.4059	3.84197	7.5397	15.5685	13.079	30.5788	17.7993	0.93389	5.46522	3.21726	6.92664	15.2966	9.07565	28.7348	18.7843	26.3214	7.44953	4.35048	6.45568	4.01766	43.3431	25.6979	22.6853	24.1021	4.33848	4.9031	5.80071	27.3892	29.0141	5.57135	5.88599	14.5326	5.36899	14.4898	8.4164	5.19392	17.2845	2.98175	25.2459	29.2774	24.9878	12.887	9.3159	12.5262	30.7856	5.41173	32.2547	4.45192	23.5931
ENST00000474481.1	3.78454	2.85112	1.84505	11.0733	5.16631	6.62751	5.09757	1.28452	2.58726	2.29484	2.37656	7.18196	2.1427	4.94189	2.22131	6.86256	3.02101	2.58237	2.98922	2.06753	16.1117	10.1305	11.5973	12.9479	1.50005	1.85852	0.893726	12.997	11.2924	1.44588	0.874448	9.37392	2.1529	6.04836	3.28219	1.23256	8.95062	2.71278	11.1257	8.40848	7.25161	3.57774	3.91983	1.75928	4.65523	2.43159	3.1806	1.61991	6.49969
ENST00000641974.1	6.15161	3.32158	3.26158	0	2.98736	5.53335	0	0	5.96076	2.53715	5.10909	0	1.61945	0	0	4.47299	2.8336	0	1.62916	0	1.70033	12.0025	0	4.25782	5.61758	0	12.3129	4.57767	2.08764	0	0	0	0	5.52769	0	0	0	0	2.89107	2.87246	3.70745	0	0	5.2372	0	0	0	0	2.05893
ENST00000641679.1	33.8106	0	0	0	32.9559	0	57.1536	0	0	0	53.3427	21.5432	0	65.7281	12.2154	0	3.23845	0	0	0	26.7782	9.72632	0	10.5911	37.4538	0	0	0	19.0003	0	0	28.4246	15.4555	0	16.3624	0	0	34.762	70.8743	44.8353	33.4571	18.1177	32.2746	21.7834	0	0	105.72	0	54.7021
ENST00000692936.1	19.8108	15.694	27.7565	34.5549	31.3469	21.319	79.4014	4.84468	0	16.4828	17.5268	50.2154	5.43152	46.9624	11.8843	10.1988	6.00573	12.3851	0	0	11.5588	0	35.8896	5.23738	0	10.0673	0	54.7715	0	5.58669	0	24.0727	0	0	6.1797	5.66585	15.5558	0	10.6359	35.0411	15.5847	8.07079	0	6.64374	8.03087	5.07184	21.7232	24.1711	0
ENST00000378756.8	67.4596	20.6359	22.8357	68.5252	66.4374	102.948	66.8346	33.5621	32.4977	21.473	7.86488	48.6116	6.82559	9.40345	29.9015	30.2565	17.6733	11.5755	1.87299	0	37.3667	39.0961	84.8912	21.4773	10.156	25.2435	22.5135	76.3019	34.816	34.2332	0	42.9436	22.6905	11.105	15.5363	20.8503	35.5149	3.05462	12.2063	54.1381	50.0298	4.54288	29.6711	25.5856	8.77531	14.0938	27.812	16.1131	35.2958
ENST00000672388.1	2.08601	0	5.1885	10.0177	2.89425	4.84271	1.3584	3.15192	2.47425	0.893347	2.89946	9.74516	3.29484	18.4863	8.4209	3.21259	0.940384	1.87328	1.14785	1.79523	9.07725	8.98989	12.8621	7.69761	1.41841	1.00721	3.02562	20.8198	10.4031	0	2.56374	1.023	0.718696	5.48023	0	5.4186	2.12842	1.1175	12.7494	13.8564	6.02539	3.75063	1.04106	4.90297	6.68024	4.04347	4.64581	1.94237	4.51178
ENST00000378755.9	0	0	0	0.0296071	0	0	0	0	0	0	0	0	0	6.09146	0.0008379	0	0	4.71368	0.907238	4.0427	0	0	0	1.15068e-05	0	0	0	0	0	0	8.73775	0	0	0	0	0	0	0	0	0	0	0	0	9.87225e-05	0	0	0	0	0
ENST00000339113.9	9.92031	4.38499	0.715798	5.08352	0	3.38259e-05	52.9794	0	5.80137e-05	11.6416	26.8557	13.5641	0	23.4438	8.71728	3.55279	0	22.865	21.6472	4.92153	15.3156	16.9057	2.33562	10.441	0	0	0	0	20.6551	0	0	4.97204	0	17.3821	1.6315	0	0.00179996	30.3534	0	17.8532	14.7841	12.5886	0	16.1653	37.4412	0	3.45587	4.59289	0
ENST00000536055.6	10.3091	4.3193	1.37264	8.84839	20.9417	0.0388807	0	9.29997e-08	0	16.1592	4.86652	0	14.6618	19.2354	0	12.7103	6.11601	0	0	0	11.8474	11.0845	5.82563	7.87438	3.99817	6.12346	3.06998	0	13.1585	9.23805	0.394762	21.8445	2.39197	7.12818	1.23039	0	14.0493	0	21.9258	7.81055	4.50415	19.913	2.02533	9.77908	12.1737	6.31963	15.2191	0	7.78918
ENST00000439513.1	0	0	4.26476	18.3779	0	25.7445	0	9.53578	9.41858	0	0	28.0891	4.18854	0	16.0535	9.93951	11.3128	0	0	0	33.1834	6.40759	39.3099	10.0395	0	0	0	47.7967	6.79052	7.35254	0	5.93585	10.7615	0	0	8.10296	13.5621	0	10.9433	0	14.6864	54.1395	17.8847	0	0	0	0	3.46834	9.5496
ENST00000429957.1	2.89974	5.11222	6.35031	71.6445	0	5.85321	0	0	5.0189	5.25404	0	29.9906	14.6067	0	11.2492	0	0	7.56754	0	0	38.1556	39.8847	25.9251	40.8657	0.188154	12.9802	10.7815	17.6726	37.3677	10.1813	3.14751	8.48491	0	0	1.13426	0	0	23.2849	21.4613	0	0	10.7501	0	14.9548	0	4.32923	0	17.3936	39.1462
ENST00000400830.4	0	10.5231	8.86698	0	25.5602	14.2988	10.6962	0	7.87473	13.5835	6.74771	0	0	0	0	11.2281	0	18.3432	0	5.68199	7.40533	20.8053	4.31458	24.0571	12.132	9.99629	0	16.4411	0	31.6775	15.0102	0	12.2802	0	0	0	13.5533	0	0	13.7011	3.79752	3.12805	0	0	10.4197	0	0	7.13604	8.1659
ENST00000378733.9	2.97638	0	0	0.455501	0	4.82394	0	0	2.01794	0.958815	0	1.33367	0	2.02893	0	0	0.519373	0	0	0	0	3.27692	0	0.725062	0.53393	0.537372	0.726142	3.17608	2.0022	0	0	0.670956	1.31787	1.76568	0	0.96099	0.900493	0	0.79546	2.28868	0.519219	0.695015	0	0	0	0.489854	2.73234	0	0
ENST00000425828.1	1.24513	0	5.11632	0	1.54247	5.33359	6.39436	2.74659	0.744405	0.350474	2.56033	2.50767	0	11.5562	2.179	4.78608	0	1.66561	1.26147	2.38865	5.67237	0.24662	3.88891	4.87273	0	0	0	0	0	0	0	6.9115	0	1.75071	0	0.379078	2.94258	0	10.6147	2.08874	0	0	1.30376	3.50232	2.14743	0	3.38252	1.04197	1.49206
ENST00000624426.1	1.19254	5.13785	5.23437	6.81656	2.69035	2.86233	1.3742	0	1.17972	0	1.06668	2.48849	1.02732	7.64888	0	3.88405	0	2.80779	0	0	6.71614	2.01157	8.13664	3.67077	0	6.64651	1.48837	7.54354	14.8486	0	1.21456	0.909864	0	0	2.41846	0	3.23895	0	1.16019	1.7651	3.19345	2.88386	3.30866	0	4.46786	0	2.55741	0	2.44642
ENST00000291386.4	583.575	214.09	185.555	530.737	635.607	906.887	726.064	213.919	232.733	278.093	195.868	403.207	101.596	691.779	362.542	346.593	128.06	239.491	158.539	115.548	371.116	460.955	925.072	219.879	152.919	121.009	230.468	753.038	641.951	186.492	180.413	586.072	129.435	244.577	213.514	184.27	384.073	146.475	404.252	687.138	567.384	295.845	113.992	345.803	240.259	139.338	435.638	114.561	392.514
ENST00000378726.1	22.8097	7.93894	9.62183	37.9989	20.5843	39.4363	34.0241	4.94298	15.9426	10.4309	13.425	10.8293	8.42442	32.0057	6.82872	31.7141	10.2028	13.8898	6.38347	6.85798	35.6918	33.6312	45.4352	21.5706	2.79601	8.32236	17.2474	46.7994	37.6666	10.3651	11.0104	39.7718	7.99351	11.4973	12.6091	7.00806	37.4648	13.2975	16.7134	116.711	47.5728	19.0706	8.52089	12.6062	24.4971	6.6665	39.6236	5.15136	50.4549
ENST00000378725.3	0	0	0	5.20267	0	0	0	7.64707	0	0	0	26.9334	2.92702	15.7919	0	10.0696	5.37762	13.3407	0	0	15.3038	21.1636	51.5904	12.7508	0	0	10.8271	0	13.3459	5.30482	0	12.4752	2.80534	0	0	0	27.663	5.55807	0	0	17.228	9.76039	4.48426	4.90584	13.4656	0	18.4588	0	15.0233
ENST00000359060.5	98.7891	30.9261	29.0571	101.596	83.7072	148.855	108.529	25.334	36.2509	36.3987	27.8556	102.493	36.8903	155.155	65.1563	134.121	29.1023	56.4362	49.7159	39.8334	204.163	190.631	181.846	100.731	37.4369	42.0738	30.0645	193.011	191.929	50.4985	35.3128	132.818	29.8055	85.6092	39.257	30.2923	121.462	36.2625	114.326	138.221	145.939	77.2627	43.1152	77.534	126.726	31.485	149.806	20.0188	144.387
ENST00000647566.1	4.85159	5.57146	16.9548	23.8077	16.5521	42.4967	11.8876	3.82709	3.86323	2.34485	0	38.858	3.04125	28.9987	13.6678	29.8995	0	8.88233	3.06401	0	33.8352	38.2908	0	14.784	2.49751	3.24544	0	38.7049	16.6036	10.5952	0	9.1908	3.18677	15.1064	0	16.9861	15.907	0	22.9181	13.2764	32.3728	7.95509	0	18.9574	27.9942	2.82483	17.4702	3.33231	41.0391
ENST00000366221.3	30.3913	9.25664	2.53227	24.7383	34.4925	49.9409	31.3537	5.31495	3.70988	6.82131	6.84091	31.1981	9.67227	43.1899	16.4063	44.0842	8.98911	8.09259	5.395	9.82313	56.4271	50.0546	44.1642	31.1264	3.54879	14.5785	8.62877	48.4415	57.2344	9.3676	8.64801	24.0071	11.8394	22.3367	16.4387	8.4061	34.883	10.3593	31.4893	37.838	34.0254	28.6813	10.4228	20.3367	27.0862	8.38968	42.3087	4.95492	37.9448
ENST00000621860.1	0	0	0	0	0	0	0	0	0	0	0	0	0	0	0	0	0	8.24018	0	0	0	0	0	0	0	0	0	0	0	0	0	0	0	0	0	0	0	0	0	0	0	0	0	0	0	0	0	0	0
ENST00000422725.4	1.21965	0.343863	0.728787	4.20769	0.453052	0.950389	0.9096	0.390893	0	0.38424	0.357631	0.55378	0.317801	1.21172	0.616192	2.51463	0	0	0.696578	0	0.610315	0.632326	3.55107	0	0.363813	0	0	3.39724	0	0	0	0.273953	0	0	0	0	0.712826	0	1.23854	4.52223	0.698311	2.1173	1.10786	0.341146	0	0	0.676464	0	0
ENST00000658591.1	0.536763	0	0	0.781177	0	0.595003	0	0	0.517682	0	0	1.74098	0.849221	0.513438	0	0.865445	0	0	0.457221	0.427441	2.41672	1.73355	0	0.671727	0	0	0	1.9591	1.56896	0	0	0.689835	0	0.303356	0	0	0	0	1.26264	0	1.35795	2.30984	0.482246	0.413799	1.37113	0	2.82697	0	0
ENST00000607222.1	79.457	45.2788	27.8737	112.862	98.947	111.275	142.03	23.987	36.4032	39.606	16.2328	102.948	28.1793	203.734	81.1143	94.0608	34.9298	70.1061	32.0459	36.8292	111.446	138.888	175.906	75.4251	42.9073	44.7746	44.0705	221.463	153.519	54.3729	63.624	160.6	30.8999	62.9836	64.2873	37.1246	111.894	35.4798	100.029	122.46	104.579	71.0036	41.5466	93.4586	97.0121	38.5436	129.813	17.4945	127.915
ENST00000479659.5	21.001	5.88433	4.75116	36.5834	12.6873	22.1011	12.5555	6.28908	7.08358	3.39849	6.81315	13.8043	4.51437	25.8002	19.501	32.7859	3.49753	14.5401	3.72668	3.07666	26.4128	35.4576	68.5445	30.0054	4.70972	7.64122	12.788	69.2714	27.0548	10.7265	5.67006	34.4844	8.50326	10.7936	4.67493	8.994	22.1984	10.2495	20.6468	31.9112	26.5308	13.4591	9.63568	14.4302	13.08	9.05106	31.5208	5.71854	19.1218
ENST00000489635.5	21.5522	6.13199	12.1062	38.2853	15.6194	0.00018055	75.7211	0	6.33858	5.61178	0	17.4803	0	20.8208	9.98566	15.6913	10.8986	14.9845	11.4804	3.63437	15.0074	40.1459	0	0	7.47171	11.9129	0.00140479	33.1393	39.145	24.8039	7.74396	21.0754	14.5653	0	26.2576	0	0	0	3.61801	27.7537	0	14.1269	4.28831	0	24.2327	13.3427	13.3459	6.5714	16.6036
ENST00000355826.10	49.3381	42.4286	15.8632	81.7981	64.3074	124.412	55.9777	48.4745	0	42.4458	32.8045	44.3676	5.57866	37.5287	0.000976527	1.65901e-08	12.6971	29.7352	0	4.83305	0	0	0	14.1424	26.169	33.0104	15.4714	14.615	0	16.5015	45.3069	74.8396	4.76058	13.0627	19.6165	30.5242	39.9938	28.3818	0	42.7039	9.3394	0	11.5839	26.4546	0	8.08272	23.977	0.148505	5.79145
ENST00000505820.7	0	0	0	3.50814e-05	0	0	0	0	0	0	4.77217	0	0	2.20825e-06	0	0	0	0.000132927	0	0	0	3.1689e-05	0	0	0	0.0327068	50.2397	0	0	1.47513e-08	0	9.87053e-09	0.00115164	0	0	0	0	0	0	1.52713e-06	0	0	0.00662429	0	0.0609938	0	2.89689e-06	0	0
ENST00000518681.6	0	0	0	0	0	0	0	0	0	5.00135	0	0	0	0	0	0	4.092e-06	7.2825	0	11.037	0	0	0	0	0	0	0	0	0	0	0	0	0	0	1.20705e-06	0	0	0	0	0	0	4.45871	0	0	0	0	0	0	0
ENST00000520777.6	5.51964	10.0042	2.65384	17.1474	12.8323	0	32.8534	10.6672	22.7269	12.4461	15.3428	8.64369	0	8.51717	20.6988	0	0	10.949	0	2.70382	20.3344	9.84927	12.8784	5.21217	15.9947	0.0641813	0	30.6491	11.8853	6.48431	7.74658	39.7486	7.9286	2.93713	0	4.95001	4.41568	11.0134	7.9883	7.2747	15.0798	4.80021	0	6.95968	4.63567	0	0	6.92279	0
ENST00000511502.5	11.2681	4.76012	0	6.29776	9.02312	9.99965	17.2777	0	5.8719	2.88942	0	17.795	8.34417	28.0102	15.8329	20.0974	9.87	4.15044	4.61293	0	21.2961	12.195	54.1211	10.1935	0	4.19418	0.552271	35.0337	0.0953472	14.4237	0	7.88956	5.23675	20.1023	11.9199	4.91313	17.4359	0	12.256	20.2192	14.4026	1.75443	12.9975	13.0778	17.6572	9.04421	14.687	0	10.0287
ENST00000477990.1	97.85	25.3518	29.4098	87.3245	64.8336	129.189	95.7881	15.6875	22.1981	19.7993	36.1005	75.9715	16.8116	122.623	45.6809	104.634	21.8871	24.0691	16.8161	12.9786	70.2482	103.47	185.433	78.0292	22.9142	34.4081	50.0199	169.996	83.1692	30.5877	15.3372	120.145	21.4583	59.0183	27.5643	26.272	97.0396	24.8887	82.2255	125.412	101.652	48.6095	30.8621	44.5694	42.6383	31.2676	79.3419	8.96935	97.6083
ENST00000514363.1	0	0	0	0	0	0	15.2784	0	2.89186	0	0	0	0	0	12.9051	4.34024	4.24886	0	0	0	0	0	26.9283	0	0	0	0	2.12825	0	0	0	0	0	0	0	0	0	0	12.2201	0	0	11.3427	15.429	0	22.5753	0	0	5.09047	0
ENST00000487053.5	77.5922	15.762	12.0227	118.531	62.9451	67.9265	45.8733	13.369	29.5985	33.4673	27.9735	46.06	2.65281	16.7026	31.7898	29.9365	12.3647	11.9174	16.9264	2.62124	21.5586	24.551	24.8738	38.6581	0.574395	9.56792	5.41777	44.7116	36.8482	17.4744	19.1345	79.6486	13.2342	20.2941	14.2606	33.8119	14.7327	22.6715	24.8038	24.8494	46.0008	17.3402	16.4219	16.6615	20.1484	21.1529	23.8639	14.8616	11.1304
ENST00000502470.5	7.4484e-06	2.58719	13.3088	73.9789	9.86116	0	11.6598	4.14835	8.97845	0	0	19.7942	0	29.6082	0	15.3868	0	11.8102	0	0	9.05786	14.7403	36.0772	10.5737	6.80539	6.95691	0	11.6311	24.1684	3.41802	0.241349	58.341	2.47951	4.05815	0	9.47014	11.5707	2.7725	0	15.7353	11.0238	8.75182	0	0	1.08743	13.4382	8.05085	6.5825	0
ENST00000378712.5	10.8903	8.00914	0	8.47206	12.4807	16.665	32.9348	6.11731	0	0	2.68134	5.20884	0	20.5114	18.2291	2.07372	1.59879	3.23977	2.7313	0	5.47712	9.26779	23.4777	14.0941	5.45381	13.207	7.60674	30.2445	18.1566	6.38932	3.13601	0	0	7.67616	12.5863	0	8.58586	6.71768	8.61363	5.50696	1.61701e-08	5.70359	7.76529	9.36388	5.31719	3.86051	3.49004	4.50946	17.1602
ENST00000507082.1	40.6121	7.69396	0.401487	23.6372	41.1849	14.1581	35.4618	14.7161	7.5864	2.42753	0	25.9321	5.13863	46.0624	6.36525	9.89232	6.83649	11.281	0	0	3.38736	18.5344	29.4792	11.0523	0	11.6587	0	37.3766	6.66929	1.22598	13.1152	3.89513	9.19858	0	0	13.8748	11.6645	0	8.40479	27.7655	1.97751	10.0488	0	19.9156	16.3231	6.80921	6.72399	3.50043	25.6015
ENST00000463492.1	0	0	0	0	2.02436	0	0	0	0	0	0	0	0	0	0	0	0	0	0	0	6.06609	0	0	0	0.295694	6.56626	0	5.68036	0	0.400059	0	0	0	0	0	0	0	0	5.28546	0	10.8552	0	0	0	4.07646	0	0	0	0
ENST00000510793.5	5.34573	8.84474	0	16.7657	0	3.21015	12.1454	0	0	0	2.27716	0	1.07493	0	5.79872	0	0	8.25735	0	0	0	6.19346	0	6.70717	2.98339	3.8769	0	17.5054	19.5426	0	0	16.8941	0	2.96531	0	4.05365	12.0045	0	3.22204	0	8.65095	2.89062	4.85844	0	13.6196	6.58278	5.55925	2.23708	0
ENST00000504599.6	13.4295	0.488907	51.6714	27.0248	0.414324	1.3122	28.1821	9.1851	15.8228	2.61518	0.203136	13.5534	0	0	2.07358	4.94215	3.0794	12.164	0	13.0486	8.35542	9.53723	31.0497	0.0555539	6.32181	14.5518	19.3156	8.21826e-05	2.30225	0	0	26.0763	1.39296e-07	0	0	0	0	0	0	10.6163	1.43865	0	0	0.000703061	8.42723	4.87725	3.30771	0	0
ENST00000507229.5	15.5382	11.2478	1.06032	4.67553	26.2456	9.51127	0	0	0	2.52443	3.82483	0	3.77229	30.9074	0	5.81272	0	0	0	2.04814	9.41639	15.1471	22.3803	9.77992	0	2.23655	0	23.9863	0	4.06897	4.0874	13.1985	4.72932	5.01257	3.29606	3.21901	8.65444	0	9.85317	14.0673	4.62409	9.54666	5.54681	6.98973	3.18316	3.92361	7.60701	0	25.1647
ENST00000503789.5	4.47181	0	14.2922	30.6061	0	5.45834	0	5.68584	0	0	0	0	0	0	0	0	0	0	0	0	0	0	0	0	0	0	0	0	0	0	0	0	0	0	0	0	0	0	0	0	0	0	0	0	0	0	0	0	0
ENST00000378708.5	0	0	0	0	0	0	0	0	3.12757	0.437361	0	4.87595e-08	0	0	0	0	0	0	0	0	0	0	0	0	0	0	0	0	0	0	0	0.420205	0	0	0	0	0	0	0	0	0	0	0	0	0	0	0	0	0
ENST00000506488.5	6.41249	0	0	4.38442	0	14.174	2.40619	0	0	0	2.84476	4.99237	0	1.83842	3.12228	3.97679	2.06777	0	3.05976	1.48146	1.9107	1.45434	8.77395	4.97964	9.0255	0	3.63272	20.6328	6.33193	1.55347	0	6.11428	3.17955	3.88729	1.88068	0	0	1.7564	4.37945	13.4258	3.02214	5.35144	5.17922	0	1.78005	4.94122	3.56298	0	4.2404
ENST00000512004.1	39.1759	9.61974	11.3057	40.1341	29.7928	47.9103	45.5748	20.0166	9.66645	7.21437	14.5949	35.9889	11.7939	66.8138	17.9199	45.7163	4.64474	14.8756	16.5876	3.69688	30.447	47.6621	185.431	29.7262	2.68668	14.461	38.0392	90.8629	28.2036	2.70696	17.7164	65.554	26.7624	20.1661	14.3276	4.33002	55.1014	2.04296	31.5335	51.3502	30.2674	11.9065	6.70497	21.6952	16.9272	16.2545	45.8057	1.668	26.619
ENST00000508455.1	33.7598	12.6924	9.43483	60.4853	28.0952	43.7905	70.4465	16.5864	13.7421	3.3284	24.6103	19.4314	4.23542	78.759	45.7886	34.2201	5.86953	32.0245	0	11.6817	44.4555	59.07	111.657	52.9106	10.3174	16.6841	17.4324	120.388	45.6571	13.4567	14.8889	83.1909	12.2239	18.302	17.6627	2.69816	48.6169	4.99256	38.9131	32.3843	44.011	31.2593	20.7388	27.3222	13.2866	28.0537	33.2362	5.90508	27.2626
ENST00000514234.5	0	0	0.513294	7.94568	39.8769	2.34857	59.3423	0	16.6322	8.44272	0	6.41384	0	0.000239727	0.461279	0	0	0	0	0	0	21.0579	0	0	0	0	7.78836e-07	0	0	0	0	0	0	0.0583348	0	1.07599	23.5662	0	0	2.41271e-05	0	0	0	15.9295	0	5.04418	0	0	0
ENST00000467597.1	25.8594	7.76495	10.1497	32.224	48.6286	35.4351	63.9909	0	20.0558	9.52815	0	30.2703	5.16838	51.4363	31.9266	30.4322	18.9203	15.594	0	12.3123	48.6147	43.7526	178.953	52.907	10.9036	10.1666	49.8636	95.0402	36.7392	14.1804	8.66025	49.1032	23.6008	26.3001	22.2583	0	40.035	17.7185	54.8009	33.6403	30.7054	27.3548	0	31.7838	65.3132	11.1916	33.2405	7.12373	31.6148
ENST00000508148.1	8.12107	0	2.99721	6.09628	0	14.4105	5.24862	0	0	3.58759	6.8478	2.35219	3.22639	3.65484	4.93583	6.54273	0	0	0	13.2046	26.116	23.6817	28.312	11.3156	0	2.593	0	46.8304	14.0144	3.00661	0	19.5679	0	2.01227	0	0	7.87473	0	9.26842	22.9085	26.7279	15.0337	15.6401	8.54787	2.61993	0	8.57266	0	6.6135
ENST00000486072.1	6.75175	0	0	0	0	0	5.0413	1.07885	0	0.327817	0.500905	3.75005	0	0	0	0	4.24965	0	1.37343	0	22.5237	1.5602	0.000157545	7.38516	0	0	33.7347	0	0	0	0	0.632103	3.37891	0	12.813	0	0	0	9.70963	0	0	0	11.132	9.36152	16.1144	0	0	0	0
ENST00000505370.1	16.2423	0	7.88733	51.175	14.7271	13.4846	8.91933	0	0	4.92285	5.10739	23.3341	3.36979	0	15.1601	32.3372	5.7308	17.4486	4.67108	13.9981	14.7573	34.5873	37.1907	33.8259	0	3.42033	0.04097	72.9507	13.7912	13.4906	0	39.3808	6.53421	8.54685	10.8898	0	17.1325	9.1082	31.3181	14.3376	30.8544	17.7353	6.44864	1.72195	11.0141	5.85657	0	4.40508	0
ENST00000473511.5	0	0	0	0	0	0	0	0	0	0	0	0	0	19.3311	0	3.47827e-08	0	2.01858e-08	0	0	0	0	0	0	0	0	3.44912	0	7.11881	0	0	0	0	0	0	0	0	0	0	0	0	5.87965	0	2.70992	0.185062	0	0	0	0
ENST00000464570.1	14.6848	6.65273	1.66599	0	0	0	6.09607	3.10142	0	0	0	10.0109	7.0081	20.929	16.0968	13.1172	0	0.921742	0	0	8.4273	0	0	0	0	15.3497	0	26.3507	3.56911e-08	2.45883e-05	0	0	0	11.1108	0	0	1.15906	0	7.4978	0	0	11.1681	0	2.27484	16.9584	1.29467	26.8381	0	17.8745
ENST00000483015.1	5.78776	0	0	3.58899	0	7.2124	2.18941	0	5.42947	0	0	7.00888	0	2.45526	2.13353	4.12306	0	0	0	1.26293	1.84535	3.75824	11.2779	3.94829	0	1.66154	8.78045	13.6351	3.12035	0	0	5.21841	3.30856	3.05886	0	1.60061	4.06535	0	4.0794	2.15636	4.26228	0	2.31828	1.45543	0	0	1.57921	1.16999	14.8838
ENST00000511910.1	0	0	0	0	0	0	0	0	0	0	4.32094	0	0	0	0	0	0	0	0	0	0	0.102696	0	0	0	0	1.81912	0	0	0	0	0	0	0	0	0	0	0	0	0	0	0	0	0	0	0	0	0	0
ENST00000470373.1	7.63656	0	7.96666	26.8899	5.7002	0	0	0	0	16.098	0	20.2503	9.14612	0	0	8.99626	0	0	8.80955	0	6.65763	11.9598	10.2537	20.0763	0	0	43.0295	52.6001	11.1758	14.5183	0	8.50721	0	0	0	5.29331	12.4827	0	6.79632	9.7652	5.88413	0	0	0	2.95323	2.31228	0	0	0
ENST00000472264.1	0	0	0	4.56188	0	0	0	0	0	0	0	2.98541	0	2.01428	0	0	0	0	0	0	0	0	1.11173	2.21517	0	0	0	0	3.33286	0	0	0	3.89054	4.28613	0	1.77718	0	0	0	0	0	2.83176	0	0	0	0	2.17803	0	5.91595
ENST00000356026.10	0	0	0	0	0	0	0	0	0	0	0	0	0	0	0	8.23591	0	0	0	0	0	0	0	0	0	0	0	0	0	0	0.710317	0	0	0	0	0	0	0	0	0	0	3.26283	0	0	0	0	0	0	0
ENST00000512731.5	0	0	0	0	0	0	1.92421	0	0	0.915469	0	1.28274	0	0	0	0	0	0	0	0	0	0.642917	7.88478	0	0	0.51906	0	2.72857	0	0	0	0	0	0	0	0	0	1.08746	0	0	0	2.78885	0	0	1.90325	0	0	0	0
ENST00000378675.7	0	0	0	0	0	1.22002	0.743489	0	0	0	1.85476	0	0	0	0	0	0	0	0	0.541076	0	0	0	0.827877	0	0	0	0	0	0	0	0	0	1.24426	0	0.627758	0	0	1.89498	0	0	0	0	0.549429	0	0	0	0	0.754785
ENST00000479814.5	0	0	0	0	0	0	0	0	0	0	0	0	0	0	0	0	0	0	0	0	0	3.11849	0	0	0	0	0	0	0	0	0	3.98669	2.25615	0	0	0	0	0	4.27038e-05	0	0	0	0	0	0	0	0	0	0
ENST00000435358.5	0	0	0	0	0	0	0	0	0	0	0	0	0	0	0	0	0	0	0	0	3.84958	0	0	0	0	0	0	0	0	0	0	0	0	0	0	0	0	0	0	3.1294	0	0	1.60099	0	0	0	0	0	0
ENST00000503792.1	0	0	0	0	0	0	0	0	0	0	0	0	0	0	0	2.73457	0	0	0	0	5.39895	0	0	2.03169	0	0	0	0	0	0	0	0	0	0	0	0	0	0	1.79006	0	0	0	0	0	0	0	4.46895	0	0
ENST00000489782.1	0	0	0	2.80265	0	0.943887	0	0	0	0	2.97129	0	1.4337	0	0	0	1.58805	2.02223	6.1729	0	0	2.47197e-07	0	0	0	0	0	0	0	0	0	0	4.80455e-05	0	1.77526	0	0	6.5008	0	0	0	0.477986	0	0	0	0	0	4.86683	0
ENST00000486400.1	0	0	0	0	0	0	2.96925	0	0	0	0	0	0	0	3.93569	7.16461	0	0	0	0	0	0	4.09894	0	0	0	0	2.41624	4.8006	2.7515	0	4.18442	0	0	0	0	0	0	4.895	0	0	0	2.83525	0	6.45893	0	0	0	2.55284
ENST00000490017.1	0	1.8996	0	0	0	0	0	0	4.67807	0	0	5.07341	1.73853	7.0919	0	3.03073	0	0	0	0	8.25505	4.78455	12.8213	1.40871	0	0	0	4.27896	0	0	0	0	0	3.66258	2.28655	0	0	0	5.04464	0	6.03621	8.37206	5.05863	0	15.4564	1.85582	4.90871	6.40804	6.44836
ENST00000341832.11	10.0883	13.5872	6.06917	9.63952	16.7678	51.5399	28.5243	7.82968	8.85633	0.854639	12.7197	15.1056	0	8.64375	12.7446	9.77197	0	19.4648	1.61636	1.72569	26.7921	24.7055	35.1665	4.59754	3.66772	4.61359	6.3032	28.7193	21.0342	10.5619	3.95414	14.3454	10.6493	4.34004	1.83648	5.35841	6.76952	6.3411	14.2056	13.1518	6.67838	6.66117	16.1596	0	12.3236	0	11.676	2.73213	13.49
ENST00000407249.7	13.1167	0.0628229	5.05819	26.4557	5.38674	0	27.951	0	3.37759	8.96136	15.9661	8.6096	2.70465	11.6858	0	3.23786	6.51126	0	1.92527	0	26.3965	36.2045	7.18845	12.1873	13.2748	0	1.09225e-07	25.4151	26.3727	13.9165	5.89301	10.041	0	2.47627	2.60093	0	4.31138	0	17.4965	19.9308	12.3706	6.06279	4.23681	7.24481	8.9498	4.9781	10.179	2.27656	9.01741
ENST00000340677.9	13.0831	6.835	3.0958	16.5474	5.80831	18.4556	9.03994	16.3511	8.42358	8.83322	6.49621	6.00102	7.19202	12.8558	53.2079	20.771	7.84377	19.1807	24.8421	24.3632	0	1.60937	10.644	14.1481	6.24886	21.9985	37.1041	33.7836	28.4945	7.35938	15.9383	37.623	8.07458	14.8819	19.5087	19.7054	12.2193	9.29765	14.5148	14.1801	18.8585	15.7064	0	21.8266	9.70533	16.1689	18.4449	10.8614	5.75611
ENST00000611150.3	5.77176	0.422391	2.13986	0	0	0	0	0	0	0	0	0	0	0	6.80522e-09	0	0	0	0	3.62711e-07	0	0	0	0	0	0	0	0	0	0	0	0	0	0	0	0	0	0	12.6298	0	4.65686	0	0	0	0	0	0	0	0
ENST00000615951.4	2.50185e-08	0.00350885	13.6085	0	0.00193151	11.8667	0	6.35363	4.84981	8.36144	0	6.18056	9.80943	7.63797	31.4014	9.03776	2.16719	0	0	0	13.4765	11.3852	25.9647	12.0913	0	9.12532	10.5977	6.35151	8.6359	13.7242	0	0	0	0	0	0	8.09428	12.1411	0	8.11032	13.1096	0	0	4.85634	0	1.41226	21.0617	2.61762	0
ENST00000626918.2	0	3.63161	2.35696	0	2.04623	3.25385	2.0327	0	2.87831	0	0	0	1.24181	0	5.1912	6.20746	0	2.49723	2.68799	1.58837	1.98771	8.90245	10.4347	12.108	0	0	0	4.80657	3.13274	0	0	10.3447	0	10.4591	3.89302	0	7.01636	0	0	8.46322	0	2.79699	1.34001	2.23133	2.20974	0	0	2.8656	13.1173
ENST00000629289.2	9.44704	3.26034	0	18.9314	2.66701	15.5745	22.7833	0	0	3.73922	0	18.6929	4.6748	26.2127	15.742	0	1.45828	4.48137	1.23076	1.39857	23.8115	13.633	20.5755	16.2454	2.78395	3.52471	0	21.3104	8.11529	0	7.08513	7.74195	3.90596	5.12947	0	3.22556	9.68465	0	8.41927	2.51657	13.6291	3.194	8.63608	5.01915	2.77254	0	18.6126	0	12.9549
ENST00000629312.2	13.9966	0	0	0	16.468	8.33689	0	0	0	0	2.26613	1.39681	0	12.7537	0.000167007	20.2001	2.86563	0	0	1.41768	2.7264	14.4552	11.4034	0	4.17566	0	4.71787	10.7166	13.2074	2.94566	1.45827	4.98197	1.93859	0	0	0.000112591	9.7533	2.50305	7.91325	4.83697	6.27566	4.94366	0	4.74555	12.203	4.84397	10.3107	0	16.3261
ENST00000341028.8	0.429565	0	0	6.44025	6.83208	11.6788	0	0	0	0	0	11.5214	0	35.0514	0	0	8.93268	0	1.89336	0	26.3036	10.1367	20.8945	6.79057	0	0	7.43209	0	9.8742	5.84889	0	6.8731	3.71611	7.49331	0	0	29.9489	4.75984	42.9674	0	15.0682	0	8.20762	0	0	4.86765	12.1566	0	42.3394
ENST00000607013.1	0	2.90522	0	0	0	0	0	0	9.11868	0.959816	28.1503	0	0.124207	0	1.94315e-05	22.6329	11.2273	0	0	23.8394	0	10.1403	0	0	0	0	18.5413	0	0	0	0	0	0	0	0	10.8795	0	0	0	0	0	0	0.348911	0	0	0	0	0	0
ENST00000614300.4	12.8925	6.07977	3.65092	11.6961	11.1319	23.6136	7.39412	0	3.01228	5.46373	5.48638	7.84536	3.07293	36.4703	5.58756	14.4358	3.76683	1.65221	4.09549	13.5155	32.8303	20.6316	10.4263	13.7552	5.89874	8.59387	2.60586	29.9933	28.6496	6.66566	7.49548	28.1357	4.75816	7.20197	0	2.13344	18.1452	4.48239	15.4393	22.5338	19.2845	17.4018	0	7.40597	14.3568	6.24629	32.9434	5.14796	13.3359
ENST00000617444.5	56.2667	29.1763	22.6599	86.0563	63.3273	101.865	43.5896	15.8856	33.169	0.629138	15.3759	47.0757	3.74923	88.916	39.1655	62.9636	17.2457	12.2985	6.93033	16.5307	110.382	54.7041	18.9852	44.764	10.1477	26.1914	20.6807	47.2395	67.0599	19.9361	0.355678	42.1747	18.7118	33.2392	19.6104	18.0345	33.5958	11.9826	24.3022	14.5972	25.1211	25.1395	43.0683	28.8889	45.203	11.8276	57.5584	9.58578	52.5793
ENST00000611123.1	62.5983	6.29643	13.7146	26.3729	42.7617	71.2157	76.9057	17.7104	5.0824	35.6717	26.9467	66.3241	20.4385	76.8375	51.1276	97.5387	17.2854	27.5478	26.4186	14.4125	113.222	148.887	119.58	58.4065	14.9961	15.1874	17.399	103.4	75.24	20.6263	32.373	68.7196	18.5065	41.8747	21.3103	17.8174	56.8356	29.2621	88.3132	82.0183	109.592	48.1869	2.71364	38.5781	60.9393	22.4599	114.702	17.8371	74.8602
ENST00000480991.1	15.1134	6.43968	6.4825	22.8356	10.582	29.2553	18.8556	5.33014	9.54739	10.8923	11.5638	15.0935	5.44485	29.4671	12.0528	19.1999	3.02814	2.58101	6.01264	1.41695	31.7859	22.8242	45.0183	26.6239	2.59944	3.92589	7.74373	26.217	23.6575	12.8286	1.96568	11.4985	5.77578	18.5336	4.38237	4.80002	16.9151	0	18.8224	33.3249	18.5748	16.2609	7.55483	15.4781	21.8811	6.47965	22.5427	1.40755	13.5472
ENST00000481276.1	25.4173	14.1049	12.0202	55.1223	43.9547	44.7395	35.6904	3.9789	5.05958	9.62192	19.7653	25.6702	9.3214	35.116	20.0863	55.2349	9.95141	11.7672	6.63878	3.86978	55.3824	42.2552	32.0913	39.2098	17.0779	9.79029	12.9969	41.3199	54.99	12.1508	9.07985	17.4362	7.01372	22.0301	14.5828	9.92744	28.8627	15.4293	23.8293	25.2847	29.2647	19.0962	8.19334	14.3797	36.7202	9.51191	42.6103	5.38063	24.1976
ENST00000596308.1	21.5437	8.63833	5.6895	24.4326	20.962	44.3197	23.6553	7.09371	10.6598	11.2505	7.55454	21.1651	11.0316	41.0616	15.6733	40.9584	4.96321	9.15439	4.35801	8.14799	71.2928	47.0415	44.1126	32.2319	18.6778	6.16152	12.4862	38.0192	56.469	5.64616	3.60835	27.1223	10.8516	16.1132	9.08836	3.12808	19.1146	8.86222	22.0287	34.4514	34.7599	21.5427	8.72138	14.0319	16.0566	8.38877	63.1982	8.11744	29.2625
ENST00000597891.1	56.3231	8.38697	10.9491	18.6825	18.8122	29.9667	15.4675	29.213	0	13.5248	8.97417	60.4928	9.63364	55.4176	16.2623	35.3009	24.2243	0	10.6315	0	56.7328	47.9838	44.4926	55.9539	0	0	7.8184	65.9957	68.8699	14.1651	7.98878	56.6241	7.97275	24.9768	8.80485	6.9665	29.9689	0	40.9902	20.4871	35.8704	22.1774	16.7418	42.6509	46.4037	10.6533	78.3036	14.6789	32.9367
ENST00000234610.5	0	0	0	0	0	0	0	0	0	0	0	1.35981	0	0	0	2.63404	0	0	0	0	1.77265	2.63878	0	0	1.34753	0	0	0	6.25251	0	0	0	1.74989	3.76945	0	0	0	0	7.24823	0	0	2.70867	2.60941	0.766962	0	0	6.29208	2.2083	0
ENST00000404249.8	6.59347	4.6294	5.13638	18.9186	0	11.7808	6.22531	5.54779	2.71342	4.66564	8.75941	12.9689	3.19136	13.748	12.624	11.8427	6.02889	0	3.38858	3.62007	12.0124	9.26555	5.72022	8.51506	1.11148	0.42255	5.37209	19.8946	17.0043	3.32711	5.19392	16.5761	3.046	8.17231	5.45391	4.86181	9.83451	0	12.1103	1.75854	17.3597	5.9359	0	8.14528	5.01846	6.9622	12.9588	4.00424	6.70882
ENST00000356200.7	0	0	0	0	0	0	0	0	0	0	0	0	0	0	0	0	0	0	0	0	0	0	0	0	0	0	0	0	0	1.91219	0	0	0	0	0	0	0	0	0	0	0	0	0	0	0	0	0	0	0
ENST00000463652.5	0	0	0	0	0	0	3.17791	1.27666	0	0	0	0	0	0	7.15345	1.18964	0	0	0	0	0	0	0	1.26243	0	0	3.54636	0	0	0	0	0	0	0	0	0	0	0	0	0	0	0	0	0	0	0	0	0	0
ENST00000356937.7	0	0	0.836051	0	0	0	0	0	0	0.881876	0	3.2911	0	3.84609	0	0	0	0	0	0	1.0911	4.10723	1.02248	1.98447	1.33944	0	5.20483	0	0	0	0.702031	2.14255	0	1.769	0	0	1.77432	0	0	2.23733	1.52527	0.400825	0	0	0.428401	0	1.41029	0	0
ENST00000378638.6	0	0	0	0	0	0	0	0	0	0	0	1.1343	0	0	0	1.20994	0	0	0	0	0	0	0	0	2.41608	0	0	0	0	0	0	0	0	0	0	0	0	0	0	0	0	0	0	0	0	0	0	0	0
ENST00000357760.6	0	0	0	0	2.69215	0	0	0	0	0	0	0	0	0	0	0.897338	0	0	0	0	0	0	0	0	0	4.31351	0	0	0	0	0	0	0	0	0.989224	0	0	0	1.72463	0	0	0	0	0	0	0	0	0	0
ENST00000378633.5	0	0	0	0	0	0	0	0	0	0	3.50618	0	0	0	0	0	0	0	0	0	0	2.51466	8.72993	0	0	0	0	0	0	0	0	0	0	0	0	0	0	7.4334	0	0	0	0.0186877	0	0	0	0	0	0	0
ENST00000460465.5	0	0	0	0	3.26104	0	0	0	0	0	0	0	0	0	0	0	0	2.82797	0	0	0	0	0	0	0	0	9.30774	0	0	0	0	0	0	0	0	0	0	0	0	0	0	0	9.85001	0	0	0	0	0	0
ENST00000478901.1	6.47549	4.87473	4.26986	17.8594	15.7071	7.04914	7.41476	0	7.28484	5.92186	15.4586	22.3533	6.08925	18.7934	10.646	11.5799	3.72535	5.41032	7.51507	7.16825	22.1099	36.1386	10.1508	12.9565	0	11.7105	0	18.3405	29.6029	2.47644	0	27.5939	1.91728	18.9231	7.50919	6.61719	10.1714	5.86234	22.0399	9.50072	21.6427	13.2611	7.28798	17.6301	12.2794	2.93413	17.8411	3.35719	16.6552
ENST00000468397.1	0	0	0	0	0	0	0	0	0	0	0	0	0	0	0	0	0	0	0	0	0	2.94541	0	0	0	0	0	0	0	0	0	0	0	0	0	0	0	0	0	0	0	0	0	0	0	0	0	0	0
ENST00000491311.1	2.29417	2.78837	0.289895	4.45885e-07	3.03796	0	2.08539	1.71893	0	0	6.86848	0	4.63143	2.4209	6.90371	4.24536	2.66346	0	4.36488	0	8.61857	11.2123	0	7.97476	0	0	0	7.69599	0	0	4.65271	6.63079	0	0	0	0	5.32848	0	4.36302	0	0	0	0	0	0	0	1.80916	1.70037	0
ENST00000468800.5	0	0	0	0	0	0	0	0	0	0	0	0	0.0137643	0	0	0	0	0	0	0	0	2.33324	0	0	0	0	0	0	0	0	0	0	1.46402	1.76704	0	0	0	0	0	0	5.87383	5.22379	0.828222	0	0.946288	0	0	0	0
ENST00000464748.1	0	0	0	13.0153	0	1.40013	0	0	0	0	0	0	0	0	0	0	0	0	0	0	0	16.4455	0	9.7678	0	0	0	0	4.2557	0	12.8885	0	0	0	0	0	0	0	0	0	1.07607	0	10.9609	0	0	0	0	0	5.97003
ENST00000489300.1	16.0989	0	0	0	0	3.76653	0	0	0.885759	0	0	13.4849	0	0	23.2851	0	0	0	0	0	0	0	0	5.40857	0	4.99524	6.7761	0	0	0	0	0	0	0	0	0	0	0	2.53558	0	0	0	0	0	0	0	3.77613	0	0
ENST00000492390.5	8.81637	0	3.16338	11.8229	4.90177	0	0	0	7.9081	0	3.23982	11.795	0	12.3761	0	3.02689	0	0	3.22247	2.32737	2.1424	8.35942	4.06266	0	0	0	0	0	14.0778	0	3.17548	0	0	9.37598	0	0	9.6573	1.11053	4.87058	0	15.6207	3.57473	8.93444	0	4.47024	0	2.81607	0	1.88757
ENST00000474916.1	0	10.2703	0	23.9436	6.07377	5.48751	10.9976	0	0	0	0	0	2.35175	15.0412	0	19.8018	12.0172	0	0	0	44.1139	26.7233	12.8556	13.0318	6.71447	1.39297	0	31.2504	12.125	10.9748	0.565392	6.95164	5.79322	0	8.8492	7.97895	7.60466	0	6.84544	16.3274	6.59439	10.0989	3.86424	9.89729	4.9159	9.71746	28.1799	4.31595	15.9045
ENST00000479362.1	48.8983	11.2404	23.8789	0	28.9586	48.4084	38.1656	0	9.17649	4.20997	2.1987	13.4844	3.17684	74.2065	65.8876	27.8928	8.83519	5.99285	3.99724	12.8798	22.9307	37.4078	10.2758	32.616	12.2113	11.5645	17.1754	14.6843	45.1809	5.73941	8.12406	9.83471	4.2165	14.0126	10.689	4.75413	22.8517	0	13.8167	13.4309	38.805	34.0205	13.9644	16.8331	11.7584	11.5321	51.4136	4.3835	44.9908
ENST00000498810.1	44.9103	12.3843	15.1866	33.9012	70.1544	88.7226	48.5004	12.9454	17.4548	14.3684	27.5012	38.2124	13.2019	105.656	34.4721	80.0362	9.30517	19.6594	9.30895	25.7188	47.6627	76.1769	128.109	48.003	11.8996	5.41858	13.6053	55.4121	55.0335	21.0744	15.1044	8.53379	16.6809	45.5129	17.5245	13.6542	62.0867	0	20.1922	15.964	88.1535	38.9521	5.68445	36.3466	50.5888	18.4066	78.1641	3.30892	85.0938
ENST00000487462.1	9.82761	0	10.1152	19.4261	9.26152	8.26767	6.92854	0	23.2914	0	5.64555	5.2796	0	28.1169	34.5016	53.0553	0	0	0	3.82714	20.8746	14.2314	22.9426	15.1754	5.34802	10.4364	23.7986	31.3483	12.2666	0	0	9.2285	6.92027	12.7761	0	6.21696	21.3132	26.8748	8.76191	0	44.6591	3.81792	5.04641	16.3204	0	0	0	3.41776	25.0855
ENST00000401096.2	6.1274	2.33053	2.57443	10.7676	19.1324	12.5177	15.7995	12.0024	0	2.61665	2.6196	22.575	3.57589	10.2583	8.93758	8.21266	10.3272	3.62784	9.87601	0	24.9944	49.2962	3.01434	35.2806	5.9012	2.6657	0	26.324	25.9575	0	5.91941	9.33001	4.61079	8.35363	13.2647	5.6942	6.38587	0	13.1983	7.08376	11.1421	7.98657	5.81597	2.7038	5.73857	2.58429	6.52182	2.20578	16.2966
ENST00000598846.1	63.591	14.7253	18.2173	39.9352	46.2752	75.53	57.3299	9.62411	16.7697	15.2023	19.4823	46.9661	10.7926	85.8953	38.385	74.6194	12.8374	10.7677	16.5178	12.0343	99.3659	95.9395	92.0373	47.3633	17.3122	13.5614	19.1548	88.7605	117.709	21.884	10.6648	43.9262	15.6194	41.4225	14.5787	12.4198	64.8064	13.5606	66.2338	37.8712	67.0375	46.2979	18.7864	33.9035	52.7766	13.5737	81.3797	9.73478	64.294
ENST00000577672.1	6.77134	8.33607	0	7.89108	13.0143	18.0156	7.4637	9.36291	4.0354	10.0819	0	25.6685	5.87339	4.02833	0	30.7631	3.36814	10.4836	10.9286	0	32.6435	36.6999	22.9603	12.7245	0	3.13698	4.88436	18.1716	10.4231	0	0	9.18978	0	4.31139	3.16636	0	19.1526	0	23.9947	11.1612	3.01243	5.17036	6.81014	0	8.81156	11.1157	36.3903	4.65126	19.6779
ENST00000417099.1	50.6829	17.323	27.37	90.8414	60.3663	101.408	55.5731	17.5852	16.6752	14.2207	32.2303	57.5424	14.7539	103.36	54.3571	116.539	25.4422	15.5777	13.5269	8.35077	106.025	96.9321	79.254	59.8072	11.3682	11.5614	17.0364	92.833	98.7921	24.5455	22.2398	66.665	17.1623	55.3272	23.4921	32.2123	71.6549	17.5293	73.0977	39.8292	91.8262	36.5136	21.6585	43.961	46.4881	19.0011	107.076	9.57387	65.771
ENST00000424604.1	15.7482	28.8699	14.4033	39.1393	16.8648	39.0513	12.7028	6.97754	12.0992	0	3.49461	16.8459	5.78258	46.8338	0	34.5876	3.35462	9.6935	3.12516	0	75.7535	23.7432	20.3496	33.9467	7.5628	7.10617	23.4927	40.6853	49.5689	7.4187	8.98364	30.4819	9.2605	4.42868	3.75303	7.17618	32.9442	10.8236	27.4412	20.1227	12.7114	40.5047	7.0378	6.56716	10.2381	6.31675	23.1111	0	24.3805
ENST00000418950.2	7.2393	9.78765	0	5.88979	28.8081	0	20.254	0	1.11181	0	0	0	2.40568	0	44.3148	14.9239	18.0651	3.32112	0	4.61847	35.1204	0	1.71302	9.27978	0	25.5929	13.6441	16.3808	85.1983	0	1.13732	0	0	15.3795	0	0	16.5654	31.0657	62.6114	7.72619	0	36.1793	14.3954	28.9711	0	5.57436	35.0379	0	0
ENST00000647043.1	44.991	11.4961	14.859	75.8858	44.4017	52.3284	41.2797	7.82454	24.9189	11.3879	10.8428	53.8306	7.83549	96.2995	31.5536	51.5664	16.9049	19.358	11.2264	0	90.6524	74.3174	86.7259	55.7508	13.6562	11.682	19.6666	52.7684	56.406	16.8392	17.7652	56.677	22.5096	30.0119	27.0975	14.0891	51.0968	15.1806	38.3178	31.2656	67.1455	37.4429	20.1171	35.9236	37.6328	20.736	60.6349	6.64294	41.472
ENST00000475229.2	66.5987	15.9958	12.0026	75.1292	66.0657	98.9361	57.4736	1.02339	24.4049	19.5187	18.1138	77.788	17.6679	100.354	54.8753	111.536	18.472	23.0857	13.5009	14.9734	108.023	91.213	77.1926	46.4685	7.27533	12.4725	17.6447	104.967	109.816	21.7842	23.6456	60.4785	22.9586	49.2084	32.5764	19.7896	60.5797	25.1734	74.1733	44.3409	71.7479	48.0921	6.40684	56.0092	57.8806	13.9318	93.0769	9.44957	84.7707
ENST00000246421.4	12.7317	0	0	3.932	3.54748	4.82373	0	0	0	0	0	2.48966	1.81668	36.5772	0	10.7908	0	0	0	1.8762	1.80717	16.7808	2.113	6.4628	7.91916	0	0	10.2342	3.6177	0	0	0	5.58361	0	0	0	2.58496	0	11.9507	0	12.6812	5.88007	6.49327	0	5.3058	3.10629	15.6121	1.54942	0
ENST00000643943.1	38.0016	13.1953	8.97838	31.3883	97.8451	138.178	99.5814	29.8642	45.6705	13.8412	45.699	137.44	25.0216	9.94831	57.0283	121.191	44.6816	23.0535	9.25624	0	144.661	98.0778	93.0167	56.7482	20.4466	35.7398	14.8814	158.675	151.965	48.6794	0.000922668	60.985	27.8666	66.1497	13.4338	4.06245	56.8165	24.7353	90.5853	67.7285	66.3841	47.1606	19.2896	29.9765	151.113	12.3615	119.995	22.9787	129.382
ENST00000341426.9	16.4496	10.5451	13.9697	37.0555	4.78365	11.4413	24.595	0	6.79693	18.456	13.6934	6.83814	2.7963e-08	15.9269	0	30.7387	10.15	12.1337	0	10.5708	27.0815	52.115	56.133	38.8799	0	11.0954	3.35677e-07	44.688	0	0	0	19.3512	7.64793	7.81342	0	4.03008	0	0.776243	1.82618	15.2449	31.7021	0	11.8646	17.2539	0	5.78461	40.049	7.79622	0
ENST00000341991.7	33.6523	0	4.73739	14.3538	53.8397	61.6378	76.9451	9.15376	18.6391	0.0150287	0	48.2717	4.23546	52.5444	38.8096	0.0165872	0	0	8.85764	3.26924	34.4806	15.8108	0.44707	0.0416327	15.5744	0	4.4418	2.06788e-05	37.168	18.9794	5.14216	13.2222	0	37.7836	8.25277	10.4123	40.0809	10.6324	52.64	28.1558	23.7952	47.1379	6.33244	10.8667	36.9588	4.09257	2.50815	0	37.2968
ENST00000378625.5	13.3389	1.05842	1.02435	10.1896	10.681	29.5806	11.0205	0	2.53824	1.08296	6.72943	27.6246	13.1517	11.2135	3.9231	26.1324	4.57245	1.33465	4.73964	0	30.1819	22.4861	12.2942	13.4483	5.35215	1.00272	3.51071	24.7885	22.2794	5.15888	1.94941	17.4525	0.8822	4.19546	4.95776	4.97113	13.3707	2.83463	17.1836	11.7942	14.7022	8.13335	7.56034	4.8611	16.9175	8.07532	13.614	7.56499	17.013
ENST00000342348.9	37.8543	5.38513	1.88021	15.0756	5.56678	35.8981	5.08956	9.87542	0	0.292319	5.30341	22.2748	6.38655	19.1548	4.44266	29.792	5.15253	10.6699	8.27653	2.36099	27.9996	27.5737	63.9347	17.8506	0	3.62027	12.394	37.491	44.3868	8.71847	3.82326	15.5144	6.32258	15.5888	8.81507	3.01408	3.39714	4.67884	23.8303	17.1813	14.0372	10.2415	5.02177	7.14157	24.7063	3.47173	28.2361	1.11319	13.4553
ENST00000498806.1	0	15.8256	0	0	0	32.7516	77.7354	6.84676	0	0	36.0925	0	0	0	0	0	0	0	0	0	0	22.1663	0	0	0	0	0	20.7326	3.45411	14.0898	0	51.2685	0	0	0	0	94.3153	0	11.012	14.951	0	0.802068	0	20.4622	41.3383	4.61433	0	0	0
ENST00000469045.5	0	0	0	0	0	0	0	0	0	2.51107	0	0	0	0	0	0	0	0.575928	0	0	0	0	0	0	0	0	3.59929	0	0	0	0	0	0	0	0	0	0	0	0	0	0	2.52538	0	0	0	0	0	0	0
ENST00000480499.5	0	0	0	20.5961	15.4174	0	0	0	0	0	0	0	0	0	0	0	0	0	0	0	0	0	0	0	0	0	0	0	10.9401	0	0	0	0	0	0	0	0	0	0	0	0	0	0	7.69363	0	0	12.4015	0	0
ENST00000497747.5	0	0	0	0	0	63.529	0	0	0	3.63873	0	0	28.2143	0	43.7883	0	0	0	0	0	0	0	0	0	12.0232	0	0	0	0	9.4713	11.6749	0	9.62793	0	0	0	0	32.2837	0	0	0	0	0	0	49.8035	0	0	0	0
ENST00000477235.5	7.76568	3.73126	9.92644	11.4762	5.33967	13.5237	22.0979	3.92042	7.66503	0	6.9397	17.3033	2.42786	22.5985	8.33578	21.4175	5.35133	15.0389	5.42908	9.2132	36.425	16.6342	29.2302	18.7243	4.31659	3.74853	5.95136	35.7974	14.4729	0	8.44926	5.81803	0	13.5105	0	10.5056	17.4307	1.90994	20.4053	5.15318	11.3244	9.67503	5.12087	12.9753	21.7386	5.42981	16.1167	1.91861	2.34638
ENST00000489538.1	0	0	0	7.05125	0	0	0	0	0	0	0	3.19492	0	6.74794	0	0	0	0	0	0	0	9.58446	0	7.44076	0	0	0	0	26.0955	0	0	0	0	0	0	0	0	0	0	0	0	0	0	0	0	0	0	0	0
ENST00000497615.1	39.9206	14.9111	9.39861	12.35	92.7263	0	12.9965	6.90997	19.2047	14.9109	19.3514	42.8304	0	65.8867	0	69.5018	16.1739	9.81291	16.8191	18.3557	107.676	71.9006	88.6134	61.146	0	21.1065	15.0617	127.318	89.3102	0	0	64.5702	17.1097	37.7909	17.5388	14.1279	33.6763	2.62885e-08	50.5676	57.4329	61.9025	51.7316	14.9012	45.9434	9.76694	16.5582	77.1625	10.6362	101.493
ENST00000497186.5	0	0	0	0	12.4182	0	0	0	0	0	0	0	0	3.57453	0	0	0	0	0	0	0	0	0	0	0	0	0	0	0	0	0	0	0	0	0	0	0	0	4.55941	0	0	0.00707846	0	0	0	0	0	0	0
ENST00000492845.6	32.1249	3.76964	0	0	22.5488	24.0657	6.25367	5.41239	14.959	0	13.9204	38.4246	5.62328	11.5671	10.3654	51.6362	0	4.65075	6.96165	8.08492	45.9542	15.9598	17.3829	28.2176	2.12354	7.74584	24.023	35.7297	36.374	9.16682	14.8949	25.7854	7.04748	12.9485	9.85655	7.82093	36.9765	17.4346	26.6715	19.5137	29.8923	15.8	4.2755	17.6125	9.28582	17.7909	54.0653	0	22.923
ENST00000492768.5	0	0	2.95321	1.85587	0	0	3.06575	0	0	0	7.66844	0	0	3.03455	0	0	5.59857	1.09977	0	0	5.62927	6.85011	0	3.36623	0	0	0	0	4.81791	0	0	0	0	0	0	1.65049	0	1.97594	0	0	0	0	0	4.2669	1.71228	0	0	4.17569	7.27736
ENST00000460602.5	9.12895	2.80145	0	11.1811	3.33866	2.54899	3.67527	4.93659	0	5.32632	0	2.42107	5.37623	0	10.8109	9.92042	0	0	0	0	16.3994	7.42633	0	7.59811	0	5.33212	6.28195	11.9486	5.087	0	0	11.1329	6.00597	3.47132	0	0	0	0	2.94614	7.19465	7.11938	0	19.7962	8.02028	11.8969	2.84171	4.81914	0.0899333	4.05656
ENST00000464373.1	45.0911	1.96752	2.12474	22.3919	20.5987	43.1159	28.0773	12.1443	6.72628	2.23267	15.5408	38.5164	8.57801	30.6941	22.6013	62.4611	10.4085	9.7884	13.003	18.9554	54.2463	55.504	70.6709	34.6875	10.2963	0	14.6585	51.6654	49.1361	0	20.6088	28.1864	20.7106	19.169	19.7406	6.56689	18.8386	10.3572	30.0185	55.4686	14.3035	20.7877	6.96527	6.34324	24.9249	3.84286	45.8371	8.36423	32.4729
ENST00000480542.1	0	0	0	43.7214	11.0151	0	0	0	0	0	0	13.9911	0	6.49576	0	13.3367	0	0	0.315107	5.4192	7.26235	6.53924	0	7.60851	0	0	20.9475	23.0397	11.0776	6.30394	0	0	4.8114	0	0	0	0	0	6.77671	0	0	0	33.6692	0	0	5.16272	0	1.20595	0
ENST00000610897.4	0	0	0	0	0	0	0	0	0	0	0	0	11.2955	13.1418	0	0	7.16965	0	0	0	9.25599	12.9762	0	17.7369	0	5.03456	0	1.1778e-06	0	0	20.073	23.6471	14.0603	10.9862	0	0	0	0	14.2735	11.472	7.77986	11.0957	0	8.09813	20.239	0	3.39739e-07	0	0
ENST00000615252.4	0	0	0	0	0	0	0	0	0	0	0	9.20731	0	0	0	0	0	0	0	0	0	0	0	0	0	0	0	5.65058	0	0	0	0	0	4.74514	0	0	0	0	0	0	0	0	0	0	0	0	7.43796	0	0
ENST00000378609.9	249.105	58.8943	70.6656	245.639	224.997	338.436	310.584	57.9996	59.8138	67.6138	59.4757	208.844	82.0442	360.534	208.135	317.66	46.5512	57.4927	80.1635	98.9107	437.87	376.238	273.358	294.251	66.1517	53.5097	53.4006	269.37	378.892	112.095	70.374	246.947	73.0287	161.816	67.065	61.5488	199.096	83.6812	260.323	220.377	250.011	196.221	123.758	135.655	278.625	73.1407	340.464	52.0988	258.075
ENST00000461893.5	19.9667	2.51767	7.22595	15.9554	20.4629	26.2969	20.0359	4.26551	6.40423	0.515926	7.36963	20.6615	8.46871	33.7958	22.3765	39.2379	8.39141	6.02466	2.03281	4.43855	58.5425	44.1204	44.7375	26.2263	3.84147	2.71736	6.06254	49.3945	45.0905	7.38746	5.04557	23.7906	3.20621	15.9749	9.53658	3.35336	23.3504	3.25341	25.4232	35.466	39.9873	11.7423	6.19449	13.8894	29.5439	7.06419	31.4372	4.38364	30.0396
ENST00000471354.1	20.7012	5.36282	5.58	21.9627	17.3444	50.5381	17.1977	8.49087	12.7789	5.37886	10.2193	31.4704	11.0866	35.0306	28.0949	45.3092	6.1033	3.58446	11.9116	10.9685	77.5954	55.4481	52.6108	46.9916	1.04506	3.92327	8.10544	52.7485	48.9803	8.12679	5.1275	20.7274	4.45168	32.3571	4.71726	1.8569	32.8131	4.73068	41.6822	30.4436	58.9439	20.228	10.2315	16.348	22.442	9.32727	29.9014	6.86162	45.2417
ENST00000439272.6	0	0	0	0	0	0	0	0	0	0	0	0	0	0	0	4.18089	0	0	0	0	0	0	0	0	0	0	0	0	0	0	0	0	5.06632	0	0	0	6.92003	0	3.96796	0	4.41263	0	0	0	15.3071	0	8.64546	0	0
ENST00000434686.6	25.1485	11.0545	19.6768	16.4509	6.88021	17.5784	16.4425	0	13.1258	0	12.7702	7.67765	3.87134	12.7664	21.3746	26.2174	0	0	7.36114	0	41.8649	4.05736	73.6543	65.5939	0	16.5454	15.0046	60.3122	16.0791	0	43.4905	7.40078	0	8.29308	8.96602	5.8335	11.4373	39.8578	7.36136	11.3424	51.3517	9.22327	3.0514	0	0	13.6149	21.8215	0	19.6009
ENST00000437146.1	0	0	10.9177	0	13.8827	0	0	20.6196	6.88425	26.0558	27.4767	0	0	17.0249	40.8921	0	0	16.8163	0	42.7386	59.5664	46.691	0	67.8855	24.7357	9.26014	43.9258	0	54.0675	0	68.6431	23.0486	0	8.73168	38.7227	10.3515	10.7467	0	29.7498	51.7487	0	5.60754	7.44748	16.1526	23.4667	43.0374	6.59866	4.96116	25.7757
ENST00000607589.1	49.237	3.51939	28.6109	46.2276	70.3707	109.65	45.4366	0	26.4292	4.04599	10.3182	103.87	10.5818	59.0168	23.8383	95.5339	15.1053	7.65904	0	45.8653	100.408	27.4038	57.5489	53.9213	13.5489	15.948	22.8718	70.5707	100.516	9.71404	14.943	48.5808	29.8673	59.3031	0	6.72354	89.7869	9.59377	57.0225	96.9649	48.4796	28.6849	16.927	38.6708	42.1867	11.4005	55.4614	3.55312	53.5154
ENST00000472614.2	0	11.96	0	0	0	0	0	0	0	0	3.1957	0	0	29.769	0	6.36723	0	0	15.7208	0	3.44343	14.5472	44.3463	0	0	0	0	0	0	0	9.58707	15.7807	0	0	0	0	0	5.14977	0	0	12.0189	3.40389	0	6.52006	0	0	0	3.94111	6.57215
ENST00000689170.1	12.5459	4.36326	7.59803	16.0981	20.6108	33.1116	28.3236	5.01781	4.63403	7.99685	3.64074	15.7096	0	22.9511	1.57069	38.5551	0	3.61351	4.82562	9.04883	34.8545	42.7339	43.077	29.311	1.8983	4.59822	10.6141	42.0431	23.1428	0	0	0	1.40999	3.89862	3.20911	6.02126	21.4205	8.31292	27.2424	23.9147	4.9712	23.9771	0	13.4909	17.4309	2.85142	26.8496	4.03776	16.4824
ENST00000686550.1	13.5088	0	0	0	0.497989	3.67888	0	0	0	0	0	8.67753	8.00593	0.123456	0	0	0	0	1.95926	3.64936	1.88706	14.1725	9.24383	4.32004	0	0	0	9.25933	10.6619	0	4.00999	22.5012	0	17.1963	0	0	3.29142	0	0	0	17.1452	0	0	0	7.02978	0	0	0.741944	0
ENST00000685593.1	0	0	0	0	0	0	0	0	0	0	0	0	0	0	0	0	9.02382	0	0	0	0	0	0	0	0	0.0187547	0	0	0	0	0	0	2.371	2.75521	0	0	0	0	0	0	0	0	0	0	0	0	0	0	0
ENST00000412228.1	2.76644	0	1.38778	4.76062	2.16483	1.96124	3.06991	0	1.70246	0	1.95201	10.6527	1.57355	1.71891	0	4.598	1.04241	0	4.28671	0	3.89022	15.5919	3.43087	2.68902	0	2.50765	0	4.56216	3.52271	7.27464	0	2.26399	1.74987	0	0	0	7.92544	0.981591	0	4.05838	1.92991	5.17276	2.10958	0	2.06296	1.62603	5.83541	0	0
ENST00000378604.3	13.8775	17.3995	7.73544	161.667	16.2422	39.766	0	12.2225	0	9.69572	0	121.849	84.5317	221.411	92.4558	22.1968	19.4348	119.369	25.9642	36.0036	699.25	290.187	149.864	481.266	0	29.8719	0	735.902	297.216	209.159	17.9813	181.653	94.3452	327.782	104.026	41.9248	73.7627	11.4089	71.0372	129.874	330.872	25.5582	46.8835	109.051	458.537	85.569	421.978	13.5165	162.463
ENST00000307786.8	81.4491	11.8457	37.1879	525.986	52.78	238.501	49.7138	45.1507	65.4656	7.30047	13.2711	291.512	324.301	437.292	235.717	109.197	117.706	30.1798	142.341	91.9375	1936.67	617.451	182.019	1225.88	18.6934	58.5095	57.016	1818.81	1085.9	443.17	24.2168	302.266	257.018	997.546	187.141	34.5106	344.337	127.125	128.645	216.632	896.435	91.7844	63.1541	153.213	739.291	231.884	880.492	23.7545	492.357
ENST00000482402.1	2.39576	1.1076	0.983827	70.0722	6.82846	7.30129	6.45272	1.0583	5.61614	0	0.472621	37.1075	38.1039	60.2718	52.4462	42.1188	18.6128	12.3662	17.7798	20.3844	271.881	145.832	46.8554	204.145	2.91067	9.19919	1.87066	252.539	134.881	46.873	5.64326	45.6107	30.8785	117.083	26.6943	9.30548	53.9346	4.18353	41.8061	24.8425	89.8894	20.0281	14.6924	24.1108	118.647	38.5966	113.09	2.0028	50.5709
ENST00000462293.1	0	8.15384	0	125.437	0.182488	7.27193	6.01702	0	0	0	0	37.1099	23.5839	35.0729	15.5655	42.0752	31.687	0	25.9414	13.3854	146.613	165.736	34.4715	63.8701	0	4.65928	3.32373	350.449	253.8	33.8102	7.88419	59.8462	5.51751	154.873	27.5713	6.05858	93.6976	27.5991	10.0675	39.2616	84.3995	21.7492	17.8603	8.30771	198.825	33.0127	118.746	20.2297	73.0567
ENST00000378602.3	104.17	56.6165	33.8701	122.062	97.5291	269.849	204.373	13.9221	57.8819	47.9734	21.7919	207.527	42.2856	227.644	179.307	127.607	25.0058	82.328	57.9669	46.4077	370.114	205.314	217.608	128.76	46.6055	75.8253	76.3463	426.301	325.833	31.5482	5.1666	201.223	49.8397	125.229	93.5787	93.4145	253.866	74.6666	216.055	315.914	176.774	105.725	37.0826	93.4338	255.184	60.7704	293.269	15.0119	232.35
ENST00000310991.8	493.612	207.996	170.231	1094.72	418.451	807.425	639.77	153.773	240.524	165.821	100.412	640.222	175.565	1100.05	242.707	494.381	201.728	394.487	126.316	119.47	867.92	734.179	708.568	466.866	98.2224	83.0343	126.284	1312.72	789.129	241.682	208.742	897.832	202.042	778.445	349.198	181.711	614.607	121.412	459.367	800.999	497.556	255.239	150.032	576.434	1032.35	196.953	657.84	71.2837	594.846
ENST00000378598.4	0	0	0	0	0	0	0	0	0	0	0	0	0	0	0	0	0	0	0	0	0	0	0	0	0	0	0	0	0	0	0	0	0	0	0	0	9.22428	0	0	0	0	0	0	0	8.24727	0	0	0	0
ENST00000470931.2	42.8979	36.9901	53.1787	416.612	93.8918	191.013	59.3011	64.492	87.3909	29.2541	36.5152	199.497	76.2829	349.445	103.959	71.219	19.7206	67.8009	19.0345	61.9651	254.452	102.646	150.288	144.657	4.45478	54.1932	12.9494	437.066	226.867	23.3201	20.6853	314.423	58.6824	177.792	39.1505	68.9579	79.9363	7.52374	82.9223	213.657	163.234	21.8157	46.7117	130.228	260.622	66.1412	151.707	7.36153	96.6769
ENST00000602604.1	26.8145	26.3385	29.3755	220.03	38.6543	51.8213	57.5869	16.2908	21.2291	7.09255	10.3202	45.4069	18.661	77.1497	30.7941	77.3354	9.30324	44.8697	7.06337	19.9364	83.9487	132.02	182.559	68.8187	7.02656	3.40065	12.9191	126.733	102.374	32.3377	24.1676	121.26	31.2891	62.9085	40.9056	22.2746	81.9309	24.1367	54.177	110.37	84.3182	17.7753	9.95719	45.8103	93.3504	23.8082	80.1764	12.2366	36.1363
ENST00000416272.1	58.6412	4.93474	14.2269	181.793	20.4287	37.1354	60.4281	10.9906	0	0	15.5231	63.6242	0	113.109	41.3716	46.5626	15.1608	6.73803	19.5014	11.1791	163.038	156.34	88.9393	65.0504	24.1296	5.5068	0	177.307	88.394	12.72	13.2358	96.03	15.6904	76.2478	12.0715	21.5571	50.6712	0	44.2778	46.9502	75.7698	25.2972	23.6083	44.3086	132.96	20.9918	60.7534	16.1947	72.597
ENST00000493964.5	0.28565	0	0	0.968591	0	0	0	0.174087	0	0	0.504411	0	0	0	0	0	0	0	0	0	1.91118	0	0	0	0.162996	0.342548	0	0.253272	1.50001	0	0	0	0	0	0.255961	0	0	0	0	0	0.639843	0	0	0	0	0.173742	6.26672e-05	0	0
ENST00000464311.5	0	0.594635	0	0	0	0.799711	0	0.333005	0	0	0	1.57176	1.02063	1.74026	0	0.97794	0.655566	1.22094	0	0	6.9069	4.8781	3.05176	4.95111	0	0.669644	0	7.52178	2.87912	0.374655	0	0	0.27106	1.18639	0.931096	0	1.09384	1.56093	3.89555	0	0	0	0	0.924089	2.8339	0.811175	5.18236	0	3.35894
ENST00000682832.2	0	0	0	0	0	0	0	0	0	0	0	0	0.47314	0	0	0	0	0	0	0	0	0.445015	0	0.562624	0	0	0	0	0	0	0	0	0	0.172931	0	0	0.741946	0	0.773734	0	0	0.177509	0	0	0.540548	0	0.285664	0	0
ENST00000412120.2	0.241747	0	0	1.92206	2.32643	0	0.595143	0	0.512949	0	0.372255	1.46923	0.0942812	0	0	2.70399	0	0	0.892031	1.64251	4.86197	9.41555	0	4.08613	0	0	0	0	7.07787	0	0	5.31808	0	1.88212	0	0.969808	4.24227	0	0	2.26735	2.08735	1.77038	0	0.678947	0	0	2.20989	0	4.3469
ENST00000493316.5	0	1.95343	0	0	0	0	0	0	0	0	0	0	0	0	0	0	0	0	0	0	2.82645	0	0	0	0	0	0	0	0	0	0	0	0	0	0	0	0	0	0	0	0	0	0	0	0	0	0	0	0
ENST00000270720.11	7.16632	2.05441	4.22839	5.3138	7.69944	17.4594	16.029	1.84875	2.53531	1.328	3.38518	8.64571	2.01393	13.7405	4.62497	14.9018	1.82884	7.19199	1.74094	5.04239	19.9326	15.6576	9.28622	10.2216	1.85291	2.13973	3.02399	19.3251	15.0784	2.69485	2.58961	8.61718	2.42112	8.01734	3.77064	2.53379	9.55626	4.03586	10.4646	11.6021	13.2839	6.88499	6.13904	5.3325	8.4525	2.64128	9.9688	0.633878	12.8589
ENST00000461752.3	0	0	0	6.05076	0	0	0	0	0	0	0	0	0	0	0	0	0	0	0.546158	0	0	0	0	0	0	0	0	0	0	0	0	0	0	0	0	0	0	0	0	0	2.10421	0	0	0	0	0	0	0	0
ENST00000378592.1	33.6354	6.64828	10.3872	16.4267	21.8629	39.689	41.4352	1.91581	10.6353	6.62945	2.98956	25.1493	7.45076	32.2313	17.0468	40.8028	3.63943	10.9176	12.2731	5.41105	59.0261	65.0256	48.0007	30.2297	7.27786	5.49326	7.06662	48.0446	43.2441	10.2497	3.9415	18.7116	7.2772	24.3196	10.7966	5.11999	33.6864	4.78379	31.8761	31.494	41.5022	17.0744	12.4422	12.3598	29.1273	11.2761	40.4056	2.73152	46.6454
ENST00000378590.4	79.212	0	39.2951	16.3888	68.3328	130.9	63.8019	19.5316	21.0208	11.7806	36.6093	29.3191	34.3357	57.0295	39.0214	81.5874	55.3671	19.3198	36.1179	13.2031	114.744	149.829	43.751	99.1915	22.2457	29.4889	5.04484	100.322	66.8962	29.6241	4.2843	96.8239	29.45	45.081	22.5439	39.1215	59.7448	47.408	82.7928	54.4842	107.918	68.231	33.3057	56.6332	107.772	10.467	97.9936	17.1037	142.413
ENST00000443930.1	12.3483	1.17507	1.22576	16.0896	15.422	19.8397	12.8566	3.72891	7.10347	5.53426	3.58476	11.7633	3.19236	23.375	1.88952	17.7457	3.61944	7.38938	5.412	2.13095	31.283	18.6423	11.4386	10.7345	1.696	1.17475	0.74739	14.0251	14.1595	5.24026	4.16562	14.2609	2.8965	9.995	4.44426	2.90003	13.4375	4.52243	17.2657	18.2195	24.7503	10.5939	5.70946	14.4239	15.7793	4.81664	14.895	4.709	27.418
ENST00000659674.1	0	0	0	0	0	0	0	0	0	0	0	0	0	0	0	0	0	0	0	0	0.948291	0	0	0	0	0	0	0	0	0	0	0	0	0	0	0	0	0	0	0	0	0	0	0	0	0	0	0	0
ENST00000638411.1	0	0	0	0	0	0	0	0	0	0	0	0	0	0	0	0	0	0	0	0	0	0.852315	0	0	0.706057	0	0	0	0	0	0	0	0	0	0	0	0	0	0	0	0	0	0	0	0	0	0	0	0
ENST00000378585.7	0	0	0	0	0	0	0	0	0	0	0	0.440873	0	2.45316	0	0	0	0	0	0	0	0	0	0	0	0	1.21831	0	0	0	0	0	0	0	0	0	0.438917	0	0	0	0	0.615476	0	0	0	0	0	0	0
ENST00000639045.1	0	0	0	0	0	0	0	0	0	0	0	0	0	0	0	0	0	0	0	0	1.23881	0	0	0	0	0	0	0	0	0	0	0	0	0	0	0	0	0	0	0	0	0	0	0	0	0	0	0	0
ENST00000638771.1	0	0	0	0	0	0	0	0	0	0	0	0	0	0	0	0	0	0	0	0	0.425875	1.70551	0	0	0	0	0	0.662242	0	0	0	0	0	0	0	0	0	0	0	0	0	0	0	0	1.08297	0	0	0	0
ENST00000639935.1	0	1.6489	0	7.67006	2.24679	0	2.24925	0	0	0	0	2.10903	0	0	0	0	0	0	0	0	0	0	1.83633	0.606108	0	0	0	0	0	0	0	0	0	2.22926	0	0	0	0	0	0	2.45739	0	0	0	0.124705	0	2.9932	0	0
ENST00000640949.1	0	0	0	0	0	0	0	0	0	0	0	0	0	0	0	0	0	0	0	0	0.886808	0	0	0	0	0	0	0	0	0	0	0	0	0	0	0	0	0	0	0	0	0	0	0	0	0	0	0	0
ENST00000640030.1	0	0	0	0	0	0	0	0	0	0	0	0	0	0	0	0	0	0	0	0	0	0	0	0	0	0	0	0	0	0	0	0	0	1.06319	0	0	0	0	0	0	0.770953	0	0	0	0	0	0	0	0
ENST00000639625.1	1.85939	0	1.50265	0	2.03059	0	0	1.66323	0	0	0	3.44537	2.98275	8.90183	0	3.06514	0	2.05257	3.16999	0	7.0823	4.6883	0	3.47453	0	1.7007	0	3.42516	7.6136	0	0	0	0	4.09653	1.87775	1.695	8.52696	0	1.51092	2.05853	1.59593	2.33827	0	0	8.56506	0	1.7004	1.28961	0
ENST00000639777.1	0.403516	0	0	0	0	0	0	0	0	0	0	0	0	0	0	0	0	0	0	0	0.30301	0	0	1.90473	0	0	0	0	0	0	0	0	0	0	0	0	0	0	0	0	0	0.505114	0	0	0	0.314541	0.457034	0	0
ENST00000640981.1	0	0	0	0	0	0	0	0	0	0	0	0	0	0	0	0	0	0	0	0	0	0	0	0	0	0	0	0	1.09963	0	0	0	0	0	0	0	0	0	0	0	0	0	0	0	0	0	0	0	0
ENST00000638763.1	0	0	0	8.61285	0	0	0	0	0	0	0	0	2.0638	0	0	0	0	0	0	2.2575	0	0	0	0	0	0	0	1.78884	0	0	7.36745	5.5517	0	0	0	0	0	0	2.23352	0	0	0	0	0	0	0	0	0	10.7638
ENST00000639070.1	45.196	9.58799	8.64156	31.9987	44.6714	53.4131	39.8301	11.8628	8.72312	5.02138	23.2358	41.4335	15.7665	52.9513	24.4157	48.6616	13.403	13.6188	25.0926	12.7531	53.2688	61.516	61.3853	41.2906	13.7463	9.48548	11.6221	51.9338	66.187	20.4912	3.27203	42.3862	12.3965	21.6486	12.3254	17.6564	56.5737	10.3647	37.3258	43.0525	45.767	26.2381	19.8136	22.647	57.1915	10.0696	50.7487	7.94119	53.7302
ENST00000640892.1	0	0	0.659659	0	0	0	0	0	0	0	0	0	0	0	0	0	0	0	0	0	0	0	0	0	0	0	0	1.69276	0	0	0	0	0	0	0	0	0	0	0	0	0	0	0	0	0.519203	0	0	0	0
ENST00000640688.1	0	0	0	0	0	0	0	0	0	0	0	0	0	0	0	0.630234	0	0	0	0	0	0	0	0	0	0	0	0	0	0	0	0	0	0	0	0	0	0	0	0	0	0	0	0	0	0	0	0	0
ENST00000445600.1	0	0	0	0	0	0	0	0	0	0	0	0	0	0	0	0	0	0	0	0	0	0	0	4.21965	0	0	0	0	0	0	0	0	0	0	0	0	0	0	0	0	0	0	0	0	0	0	0	0	0
ENST00000449154.1	0	0	0	0	0	0	0	0	0	0	0	6.33196	0	0	0	0	0	0	0	0	0	0	0	0	0	0	0	0	0	0	0	0	2.50464	0	0	0	0	0	0	0	0	0	0	0	0	0	0	0	0
ENST00000378567.8	0	0	0	1.1181	0	0	0	0	0	0	0	7.60964	0.845524	0	3.45395	4.05478	0	0	4.30531	0	20.7421	6.62515	0	27.8371	0	0	0	17.9129	9.97434	0	0	0	1.28318	6.12838	0	0	3.76512	0.516208	0	0	6.45626	3.3606	0	0	12.1588	2.76495	11.1289	0	0
ENST00000468310.5	0	0	0	0	0	0	0	0	0	0	0	0	0	0	0	0	0	0	0	0	0	0	0	0	0	0	0	0	0	0	0	0	0	0	0	0	0	0	1.37963	0	0	0	2.5506	0	0	1.96585	0	0	0
ENST00000484419.1	0	0	0	2.93989	0	0	0	0	0	0	0	0	0	0	4.82882e-05	0	0	0	0	0	6.66381	4.40362	0	3.79508	0	0	0	3.3686	0	0	0	0	0	0	0	0	0	0	0	0	0	0	0	0	0	0.0182335	0	0	4.43631
ENST00000503297.1	0	0	0	0	0	0	0	0	0	0	0	0	0	2.84422	0	0	7.0965	0	7.35162	0	23.8554	0	0	0	0	0	0	0	19.5349	1.05189	0	0	0	4.27122	0	0	0	0	0	0	3.64295	0	0	2.38226	2.4554	4.95976	5.51819	0	0
ENST00000479566.5	0	0	0	0	0	0	0	0	0	2.57889	0	8.23004	2.10457	0	0	0	0	0	0	0	19.8356	27.1477	0	11.0862	0	0	0	0	0	1.69041	0	8.67964	1.99317	10.7819	5.27807	0	4.23598	0	10.6356	0	0	7.04939	0	0	0	0	17.2767	0	10.5649
ENST00000466651.5	0	0	0	0	0	0	0	0	0	0	0	0	0	0	1.58309	0	0	0	0	0	5.36386	11.4526	0	0	0	0	0	2.29942	0	0	0	0	0	6.16311	0	6.53121	6.61632	0	0	0	0	3.70556	6.34817	0	0	0.349183	0	0	0
ENST00000400921.6	0	0	0	0	0	0	0	0	0	0	0	0	0	0	0	0	0	0	0	0	9.12863	4.51102	0	3.13772	0	0	0	7.62957	0	3.0814	0	0	0	0	0	0	0	0	0	0	2.37962	0	0	0	0	1.83292	1.56443	0	3.09879
ENST00000495347.5	0	0	0	0	0	0	0	0	0	0	0	0	0	0	2.61297	0	0	0	0	0	11.0886	0	0	3.30798	0	0	0	6.49561	0	0	0	0	0	0	0	0	0	0	0	0	2.28195	0	0	0	0	0	0	0	0
ENST00000461106.6	0	0	0	0	0	0	0	0	0	0	0	0	1.35049	0	0	0	0	0	0	0	7.17148	0	0	3.38516	0	0	2.18416	3.37671	0	0	0	6.9348	0	0	3.06757	0	4.2775	0	3.09853	0	0	0	0	0	0	3.03125	0	0	0
ENST00000461465.5	0	0	0	0	0	0	0	0	0	0	0	7.05673	0	0	0	0	0	0	0	0	0	10.0203	12.8291	9.16531	2.78594	2.56624	1.50356	22.5388	0	0	0	0	5.13608	0	0	0	0	10.5267	0	3.23184	0	0	0	4.79176	0	0	0	0	0
ENST00000470596.5	0	0	0	3.26074	0	0	0	0	0	0	0	0	0	0	0	0	0	0	0	0	6.03042	1.90719	0	1.60489	0	0	0	0	3.03674	0	0	0	0	0	0	0	0	0	1.67443	0	0	0	0	0	0	0	10.6625	0	0
ENST00000496325.5	0	0	0	0	0	0	0	0	0	0	0	0	0	0	0	0	0	0	0	0	19.1219	0	0	0	0	0	0	0	11.8939	0	0	0	0	0	0	0	0	0	0	0	0	0	0	0	0	1.91047	11.7268	0	9.86098
ENST00000481140.5	0	0	0	0	0	0	0	0	0	0	0	3.07687	0	0	0	2.10411	0	0	0	0	6.01226	2.70303	0	9.176	0	0	0	0	0	0	0	0	0	0	0	0	5.61343	0	0	0	10.9115	0	0	0	0	0	3.12276	2.59077	0
ENST00000482686.5	0	0	0	0	0	0	0	0	0	0	0	0	0	0	0	0	0	0	0	0	8.39718	0	0	0	0	0	0	0	6.51088	0	0	0	0	14.1123	0	0	0	0	0	0	0	0	0	0	6.02463	0	1.57673	0	3.6274
ENST00000486681.5	0	0	0	0	0	0	0	0	0	0	0	0	0	0	0	3.85609	0	0	0	0	0	0	0	0	0	0	0	0	0	0	0	0	0	0	0	0	0	0	0	0	0	0	0	0	0	0	2.54816	0	0
ENST00000470986.5	0	0	0	0	0	0	0	0	0	0	0	0	2.55517	0	0	0	0	0	4.493	0	3.48075	0	0	9.78871	0	0	0	5.20969	0	0	0	0	0	0	0	0	0	0	2.89649	0	3.78591	0	0	0	14.4883	0	5.60468	0	0
ENST00000470511.5	0	0	0	0	0	0	0	0	0	0	0	0	2.76373	0	20.3532	0	0	0	0	0	0	0	0	0	0	0	0	0	0	0	0	0	0	0	0	0	0	0	2.91904	0	0	0	0	0	2.11898	0	0	0	0
ENST00000471018.6	0	0	0	0	0	0	0	0	0	0	0	0	0	0	0	0	0	0	2.611	0	0	0	0	4.03473	0	0	0	0	0	0	0	0	0	0	0	0	0	0	0	0	0	0.933534	0	0	0	0	0	0	0
ENST00000466352.5	0	0	0	0	0	0	0	0	0	0	0	0	0	0	0	0	0	0	0	0	2.49443	2.65285	0	0	0	0	0	0	0	0	0	0	0	0	0	0	2.33092	0	3.06195	0	0	0	0	0	0	0	0	2.29387	0
ENST00000497183.5	0	0	0	0	0	0	0	0	0	0	0	0	0	0	0	0	0	0	0	0	1.94477	0	0	0	0	0	0	0	0	0	0	0	0	0	0	0	0	0	3.60568	0	2.09209	0	0	0	0	0	0	0	0
ENST00000419838.6	0	0	0	0	0	0	0	0	4.40882	0	0	0	0	0	0	0	0	0	0	0	0	0	0	0	0	0	0	0	0	0	0	0	0	0	0	0	0	0	6.29543	0	0	0	0	0	0	0	0	0	0
ENST00000479263.5	0	0	0.64774	1.3415	0	0.712301	6.45319	0	0	0	0	3.2338	2.88864	1.43741	0	0	0	0	3.60727	3.56519	3.08921	2.47396	0.654963	5.0648e-09	1.34559	0	0	0	15.1375	12.6476	1.7711	0	5.87826	0	0	0	0.543086	0	2.23378	1.61519	8.12334	6.54226	2.7083	0	1.09256	0	0	2.18679	0
ENST00000503672.1	0	0	0	0	2.22271	0	0	0	0	0	0	0	0	0	4.33351	1.97781	0	0	1.32581	0	1.36932	0	0	3.7428	0	3.88325	0	0	0	0	0	0	0	0.692362	0	0	1.02179	0	3.48654	0	0	0	4.75825	0	0	0	0	0	0
ENST00000478770.6	0	0	0	0	0	0	0	0	0	0	0	0	0	0	1.6214	0	1.93236	0	0	0	0	16.3083	0	0	0	0	0	0	0	1.51031	0	0	0	4.93144	0	0.643525	0	3.5118	0	0	0	0	0	0	0	0	9.9502	0	0
ENST00000505322.5	0	0	0	0	0	0	0	0	0	0	0	0.797917	0	0	1.04102	4.92385	0	0	0	0	2.3801	1.77861	0	0.691365	0	0	0	0	0	0.999341	0	0	0	1.56153	0	0	0	0	1.43258	0	0	0	0	0.591479	0.871874	0	0	0	0
ENST00000472017.1	7.82499	1.92973	3.90483	10.8976	13.7007	28.402	16.577	7.86427	5.23258	6.19096	9.64885	9.9152	5.9881	23.7662	22.7058	26.9978	6.00055	4.41838	12.6658	9.19853	48.6308	39.4239	17.8325	15.4942	9.10256	0	2.38513	33.3808	30.3027	0	2.0001	9.96047	1.66496	11.1749	3.73967	6.47106	22.6331	5.4308	30.2282	18.9895	21.8447	19.1551	7.72904	9.03326	10.7561	6.08749	17.2563	1.90032	22.346
ENST00000606533.1	25.565	3.07794	2.66905	28.9821	29.2527	46.1551	22.6498	1.62808	8.5034	2.40263	7.80775	21.2685	4.84517	35.0743	14.1787	44.6044	4.7482	5.67581	7.637	6.79013	50.6493	48.0736	36.877	27.9905	5.62317	6.72277	6.54629	37.7509	52.4799	8.53303	3.92726	19.015	4.78657	24.4858	7.08088	5.52369	42.5889	8.30224	31.2163	37.3932	42.3413	20.4225	6.84801	16.8214	27.1209	5.25485	44.0816	2.49973	46.7091
ENST00000333854.2	0	0	0.744064	1.27422	0	0	0.978459	0	0	0.798762	2.18673	2.20017	0	2.4845	2.50167	2.72774	3.72462	0	1.39933	0	8.70008	12.1205	8.56829	7.90366	0.787002	0	0	0	5.56204	1.71881	1.79263	1.63238	0.629323	2.36395	2.53198	2.32844	0.762285	0	3.31381	0.936639	3.6028	3.62045	1.52443	1.29364	4.26954	2.73377	5.48491	0	0.799941
ENST00000444529.1	0	0	0	0	2.20645	0	2.32101	0	0	0	1.64578	1.21573	0	0	2.88752	7.77058	0	0	1.58416	4.65481	14.6497	15.8535	3.48464	8.32516	5.34661	0	0	0	3.52884	0	0	3.63408	2.81763	1.00868	1.91593	0	3.58169	0	1.51093	4.42367	0	1.18951	0	3.00418	4.90471	1.52919	8.63871	1.26182	1.81734
ENST00000400919.7	0	0.148601	0	0	4.57524	12.7916	0	0	0	0	2.04068	0	0	0	0.124221	0	0	1.34965	0	0	0	1.7181	0	1.24408	1.9781	0	0	3.77795	2.56588	3.51618	0	2.28947	1.20076	0	0	0	0	0.127213	10.7734	0	0	4.02916	0	0	10.9602	0	2.8835	0	2.57283e-07
ENST00000469733.5	5.6517	0.957749	0.652348	3.93147	2.67836	3.29866	0	0	0	0	0	3.43354	2.18166	13.8951	1.86204	8.58522	0.757114	0.669823	0	0.922812	12.4347	16.5266	12.1556	7.56764	0	0.800686	2.44481	2.52477	13.4381	2.61931	0	7.04325	4.12538	4.21513	0.57799	1.97779	1.92336	0	1.81427	6.90158	2.26047	5.12245	2.29162	1.8997	3.75864	0.598469	9.56664	1.26848	4.99409
ENST00000428120.5	0	1.10588	2.15244	0	0	3.69165	5.39078	2.69679	2.6477	0	0.744852	0	2.03086	4.31647	0	0	0	0	0	0	3.53281	2.16862	5.65602	0	3.16266	0	0	10.2545	7.41703	0	1.0939	0	0	6.14925e-05	0.0200825	0.574262	4.62007	0	7.34778	10.738	4.34571	2.88596	0	3.0078	0	0	0	0	3.58749
ENST00000414253.5	2.14127	0	0	3.20464	0	0	1.08404e-08	0	0.100919	3.47933	0	3.95036	0	0	1.11673	6.70146	3.76305	0.812925	0.755013	0	10.305	6.73196	0	7.66202	0	0	0	0	0	0	0	1.98415	3.22378	6.31207	1.76995	0	0	1.08998	0	0	1.68564	0	3.85991	0	2.71301	1.59219	4.49747	0.857513	3.92536
ENST00000400918.7	0	2.18411	0	0	0	0	14.2967	0	0	5.3723	0	4.05995	0	0	0	0	0	2.24785	3.74963	0	0	0	0	0	0	0	0	0	0	0	0	0	0	1.35869	0	0	3.75544	7.4877	0	0	0	0	0	0	0	0.257239	0	0.929546	0
ENST00000497675.2	38.0666	7.11951	11.2417	21.5461	23.9384	31.009	38.3471	5.2137	7.90497	12.5235	9.43006	20.542	9.95558	30.0183	11.9968	32.4713	8.59854	7.15905	11.7323	13.3397	59.1116	68.3674	52.9553	31.6754	7.09657	10.1755	6.25178	43.3085	40.9849	10.6476	3.43382	27.2284	10.1706	22.0173	9.92425	6.7233	29.9312	3.18494	30.6845	23.5564	25.9338	28.5388	11.7636	20.999	33.7499	6.4333	44.069	5.48913	34.8052
ENST00000378543.2	0	0	0	0	0	0	0	0	0	0	0	0	0	0	0	0	0	0	0	0	0	0	0	0	1.06405	0	0	0	0	0	0	0	0	0	0	0	0	0	0	0	0	0	0	0	0	0	0	0	0
ENST00000378546.9	2.56185	0	0	13.4661	0	0	0	0	0	0	0	0.566758	0	0	0	0	0	0	0.648927	2.01899	0	0	0	0	0	0	0	0	0	0	0	0	0.768466	0	0	0	0	0	0	0	0	0	0	0	1.45428	0	0	0	0
ENST00000401813.7	1.98668	0	0.55659	0.551702	0.940726	2.64172	0.654321	0.933361	0.553966	0	0.518577	1.84107	0.553201	3.94842	0	1.16303	0.858259	0	0	0	4.23339	2.05183	0	3.58603	0	0	0.555229	2.4643	6.85332	2.20617	0.645494	1.57508	1.34273	0.323768	0.541113	0.470938	0	0	1.7763	1.70425	2.53069	1.32055	1.37276	0.509206	2.75126	0	4.96623	0.712482	1.87506
ENST00000487186.5	16.7777	4.2298	4.3866	14.3274	12.9783	14.9341	11.1751	1.45317	2.52516	1.90714	3.85499	10.744	4.86672	17.3088	4.82392	23.5354	3.44208	3.62148	3.25833	1.84885	29.9435	22.8467	32.3722	9.29344	5.54046	1.44315	4.7731	22.1127	12.2542	3.79698	2.98416	8.49272	2.8615	11.2494	3.28967	2.70673	14.318	2.49098	13.3603	15.6852	13.1977	10.6051	7.49581	8.3809	22.1922	3.58958	18.5735	1.46827	19.5229
ENST00000476803.1	5.371	0	0	0	8.32687	5.3908	3.99907	1.77064	0	0	0	0	1.4058	2.24016	0	2.16681	0	0	0	0	0	4.00741	2.06052	0	0	2.99906	0	13.9349	3.10167	0	0	5.63318	0	1.37164	6.38707	0	3.93389	0	4.13675	13.4855	2.23594	10.2708	0	0	0	0	9.06845	1.48736	0
ENST00000440825.6	12.5461	0	0	11.0723	16.1856	35.8591	3.86854	0.73606	0	2.22467	0	0	0	11.0685	0	12.2098	0	0	0	0	9.55658	0	8.60401	5.59343	3.25872	11.375	1.26981	2.40674	11.1004	2.19129	0	0	3.03512	17.2538	5.56667	12.8835	8.3722	11.5117	0	34.6082	20.1143	0	0	1.92244	0	0	0	0	8.93113
ENST00000420515.1	14.1379	3.60065	3.67222	3.4485e-06	6.08034	9.91296	23.6784	5.76708	7.51404	7.838	0	28.4242	5.545	18.423	20.1454	15.6171	0	0	8.69231	0	24.0013	30.1973	0	9.70021	1.98752	0.48473	5.6841	14.2029	32.5751	5.17232	6.54843	12.646	5.80356	2.69276	0	0	12.1633	4.79783	13.0802	0.994802	13.5205	18.8849	0	1.97756	19.684	7.55665	14.1091	9.00086	21.3398
ENST00000514625.1	1.76691	0	0	14.0737	0	9.61723	2.01357	0	0	0	0	0	0.284743	4.08475	0	6.82782	3.85162	0	2.75957	2.67675	16.4273	5.97155	14.0711	8.52356	0	0	0	4.64367	5.39305	0	5.58714	2.37523	0	2.93498	0	3.03731	0	0	1.32155	5.46127	0	8.92736	0.762654	1.2917	1.15541	1.34771	11.6268	0	2.04341
ENST00000420964.1	39.518	0	9.59869	43.4344	0	6.45179	0	4.5359	0	5.01855	0	9.92276	3.8794	39.926	0	33.2099	0	0	4.29673	0	84.965	42.9468	106.891	27.2172	0	0	6.55522	38.2143	48.8231	0	6.12388	23.914	0	19.9784	10.2613	4.74372	49.3892	0	8.31123	12.8807	51.4806	9.78038	10.7943	4.02985	17.7239	0	14.2383	7.02463	20.6024
ENST00000442483.2	0	0	0	0	0	0	0	0	0	0	9.51243	0	0	0	0	0	0	0	0	0	6.36948	5.78225	0	0	0	0	0	10.4854	0	0	0	0	0	4.13616	0	5.24864	0	0	0	17.2798	5.24873	0	0	0	0	0	11.053	0	0
ENST00000378536.5	53.3099	14.7633	19.0653	64.9418	41.9132	67.3602	47.6556	17.8121	15.7226	13.0622	29.1935	66.0072	24.9672	81.0725	60.2019	104.284	18.8968	16.629	17.6794	22.186	134.438	117.585	88.9358	77.8154	19.2713	13.9632	12.6923	92.6603	116.243	18.0528	15.5801	60.0297	20.3511	39.4762	19.0657	18.6755	46.7912	17.4881	74.6849	63.0249	66.9427	40.1308	27.3283	38.9153	64.7533	18.9418	76.6527	12.8798	53.4715
ENST00000508416.1	62.7872	21.2394	0	13.602	28.8789	152.914	106.187	0	14.5463	48.9385	83.9021	54.7695	9.42101	115.767	35.2552	241.898	47.9432	15.2437	10.302	39.4372	195.39	208.703	160.378	268.506	0	39.0719	0	191.235	219.859	12.9384	49.3947	87.2432	0	57.2477	94.3052	31.4617	149.042	0	76.6828	233.726	139.83	69.6295	47.2794	24.6858	308.203	35.8065	93.7606	0	159.118
ENST00000478223.2	122.628	11.2057	0	28.4706	7.33257	25.9271	201.424	0	19.6144	0.388655	72.741	21.2629	11.3234	82.525	0	36.7067	18.62	3.7863	0	0	78.7445	39.5197	26.095	65.5357	0	12.2574	32.5988	0	23.5446	12.2916	0	20.6537	0	8.09132	8.08752	0	55.9237	0	14.5428	78.1705	40.8687	24.9782	0	0	89.5963	20.233	59.2858	0	65.2907
ENST00000507179.1	3.70604	2.98318	4.34747	12.6695	10.7969	19.1158	8.7597	5.44523	0	0.198732	2.78369	14.0395	0	11.8313	3.65823	15.2831	5.14215	0	12.5346	4.07146	22.3265	14.2796	41.6956	20.2024	0	2.30289	0	17.1524	7.17879	0	0	12.5269	0	6.71652	0	0	15.3216	5.9135	7.9049	4.94902	15.8891	9.06705	0	10.8382	11.5489	2.5908	14.861	6.59453	9.14815
ENST00000659232.1	0	0.00564642	0	0	0.129494	0	0.455834	0	0	0	0	0	0	0	0	1.56748	0	0	0	0.167788	1.01279	1.87057	1.68471	0.573446	0	0	0	0	1.61707	0	0	0.619469	0.0903525	0.319748	0	0	0	0	1.16272	0.549368	0	2.02066e-06	0	0.822624	0	0	0.759787	0.454758	0
ENST00000661319.1	1.37346	0.517119	0.381473	2.19613	0.582398	0.172528	1.23156	0	0.440632	0.140442	0.519653	1.39432	1.00471	2.69124	1.14542	0.725937	0.678842	0.55733	0.27057	0	3.29919	2.64557	0.839406	0.662093	0	0.69919	0	1.99403	3.18181	0.317932	0	1.14625	0.387921	1.8839	0.303688	0.570042	0.940267	0.660298	2.89407	1.46965	1.43444	1.69323	0.428909	0	3.09566	0.642187	2.2984	0	1.44135
ENST00000378531.8	22.9139	2.79002	0	15.4236	6.69403	17.1366	12.4993	0	3.72077	3.70353	0	5.16404	3.35602	6.63385	4.13661	14.281	4.29347	6.19414	0	4.85747	16.2184	18.3293	9.40058	4.70664	8.77028	3.56102	0	0	5.61782	0	0	16.882	4.4402	14.8311	4.82256	0	1.68182	1.57671	11.0259	10.2248	3.4683	5.71235	8.27649	2.89508	0	1.70818	13.9579	0.829333	3.28413
ENST00000606372.5	0	0	0	4.51993	0	1.59906	0	0	0	0	3.73881	0	0	4.05821	0	7.95409	0	1.06605	0.9291	0	3.59052	4.21185	0	4.12622	0	1.59556	0	2.07952	0	0	1.39894	0	0	0	0	4.08593	0	0	0	0	3.05025	1.47467	0	0	6.44227	0	0	0	2.76164
ENST00000378529.7	3.10362e-07	0	3.12823	0	8.50234	0	6.6805	1.59688	0	0.81291	2.69525	10.1698	3.12389	7.50385	8.84204	9.84446	1.86823	0	4.32659	4.11619	4.79109	29.0974	11.5203	5.09187	0	0	6.87005	16.5114	24.3808	3.7005	0	3.55128	2.59319	0.81031	1.94151	0	7.92125	3.05659	9.46563	13.7155	9.09533	4.99924	3.32357	5.17281	14.9534	2.76394	2.33439e-06	4.42584	9.01033
ENST00000607342.5	0	0	0	0	0	0	0	0	0	0	0	0	0	0.819694	0	0	0	0	0	1.59028	0	0	0	0	0	0	0	0	0	0	0	0	0	3.21382	0	0	0	0	0	0	0	0	0	0	0	0	1.48464	0	5.10939
ENST00000469374.5	35.1327	2.37132	10.2652	40.0609	24.5094	52.9934	26.2917	8.52249	11.5292	7.70531	11.4563	18.8118	9.94612	41.1837	23.6356	39.3222	5.91302	4.48585	6.28914	5.15481	44.6471	41.4351	53.1946	26.4969	2.83663	4.08449	3.53292	48.4151	32.9852	8.78376	3.01591	28.9022	7.99875	18.1579	11.8975	5.40154	27.9608	2.60447	36.9145	39.3529	29.2377	19.4872	12.8487	12.7636	25.9596	8.60456	41.2359	10.0776	34.5188
ENST00000419785.1	0	0	0	0	5.26078	0	13.3173	0	0	0	3.12104	0	0	0	0	11.1857	0	7.48547	0	0	10.5823	3.95164	0	0	0	8.52776	4.36959	0	0	0	0	6.05911	0	3.69824	15.2789	0	0	0	0	0	8.04467	11.5191	2.72187	13.0614	0	0	0	0	21.3032
ENST00000449373.2	3.24986	0.498162	1.7062	2.34986	3.70961	2.57244	3.78548	0.96442	1.82663	0.857711	1.72104	1.62628	1.69404	4.35794	1.69216	4.20937	0.274987	0.346213	0.692818	0.371085	6.29842	6.23792	7.10952	5.39362	2.41107	0.598177	0.363506	4.16135	3.12612	0.443153	0.925668	2.79075	0.22962	1.72531	1.41018	1.26241	1.26358	1.62157	2.84828	6.16059	3.0708	1.77423	1.21796	2.54305	2.66061	0.332596	8.62296	0	3.51214
ENST00000378525.2	0	1.16701	0	0	0	6.50044	0	0	0	0.237415	1.0706	3.09739	0	1.57671	1.43879	0	1.30422	1.02614	1.17883	0	0	2.00433	0	0	0	0	4.28018	2.42502	0	0	0	0.925079	0.349657	2.23292	0	0	3.54886	0	0.657487	1.43292	0.777608	0	0	0.330185	0	0	0	0.619558	0
ENST00000607031.1	9.42314	3.05931	1.88778	5.2236	6.06806	11.3455	9.14342	1.61063	3.30409	3.65079	4.11963	11.0732	2.07103	11.0653	4.35414	11.2057	1.51282	0.807428	1.87937	0.615434	12.6389	19.3818	13.4413	7.89796	3.95246	1.95231	1.79979	11.3866	28.4814	3.74979	1.49442	7.69588	4.71981	9.51821	2.00349	3.55654	11.8589	2.43434	9.15363	8.63728	11.4183	8.09735	1.84322	6.00675	11.5696	2.17795	17.2733	1.91726	13.0997
ENST00000475812.1	0	0	0	0	0	0	0	7.24227	0	0	0	0	0	6.12795	0	5.70968	2.52752	0	0	1.88743	0	0	0	0	0	0	0	3.34208	2.45678	0	0	0	0	0.744753	0	0	0	0	0	0	0	0	0	0	0	0	4.41204	0	0
ENST00000494279.2	0	0	0.352471	16.7271	0	0	3.00357	1.92173	0.22338	14.1559	0	0	0	0	4.1703	0	0	0	0	0	0	17.326	25.7834	0	0	0	0	0	0	0	0	18.1775	0	0.545333	0	0.146692	1.26298	0	0	0	7.18697	2.91887	0	1.89725	0	3.68278	7.47847	0	0
ENST00000607720.1	0	0	0	0	0	0	0	0	0	0	0	0	0	0	3.80705	0	0	0	0	0	2.0143	2.19812	0	3.27564	0	0	0	0	0	0	0	8.64918	0	0	0	0	4.89379	0	0	0	0	0	0	0	0	0	7.19314	0	2.45169
ENST00000602865.1	1.69478	0.69116	2.9268	1.26038	1.38189	5.48423	3.31266	0	0	0.404161	2.52731	1.92711	2.65597	0.405115	2.48167	6.48042	0.750709	1.89028	0.723951	0	11.2636	6.38182	5.88092	4.20209	0.750301	0.776481	0.526696	5.75811	3.27375	2.12781	1.29579	4.61251	0.627628	0.950999	0.430386	1.57948	4.94035	0.367131	4.32439	4.53523	3.47035	3.10989	0.775435	0	5.24404	1.68079	6.22354	0.582026	4.2722
ENST00000417061.2	26.1704	0	18.6942	0	0	0	0	0	0	0	0	0	0	0	0	40.511	0	0	0	26.3853	32.2316	0	0	11.0556	0	0	0	0	0	0	0	0	0	12.6816	23.7135	0	18.9921	0	35.3798	0	0	0	39.0681	0	0	0	0	0	0
ENST00000607858.1	47.2359	17.1838	17.5508	47.4246	38.2768	74.5093	40.7451	18.8726	28.7889	22.6402	26.0891	64.6411	14.2439	167.215	60.1462	143.771	19.3315	18.5954	6.50412	40.6577	146.817	133.191	64.2489	62.7635	16.9401	33.8344	4.25048	125.747	98.9259	22.7291	27.8013	131.092	10.8578	39.3684	31.2524	14.1503	96.8819	30.849	96.7023	94.4411	95.7099	53.6119	26.4743	48.7489	55.4793	11.3194	80.0174	9.2295	114.912
ENST00000378513.7	34.5478	9.43698	4.64024	48.4977	8.17872	37.1214	8.8088	13.0712	14.7087	7.36234	8.94173	8.26954	0	12.5572	0	4.89975	11.7059	0	6.52804	0	15.6786	36.181	98.9364	18.7648	0	0	0	47.3678	20.6397	5.13007	0	37.1614	6.72761	12.6452	13.5737	7.45957	22.3246	4.15708	15.4028	24.7513	21.7233	14.5956	0	12.9171	38.6549	11.2954	14.4753	10.9963	23.6525
ENST00000378518.5	0	6.83825	0	28.7015	14.4507	0	0	16.1191	0	9.0036	17.9744	0	14.3296	0	36.4499	10.8167	0.775183	9.88572	0	0	26.2065	4.88404	3.32549	0	0	11.3955	7.81323	21.9798	6.34655	29.3818	0	0	5.26671	0.0220336	20.5528	0	23.1518	0	0	5.3282	0	0	8.17338	0	0	0	13.5082	0	0
ENST00000605895.6	117.823	21.7334	21.3294	72.5366	104.04	172.6	202.353	29.7692	22.8786	32.9052	24.327	115.374	36.9586	114.332	68.9496	107.161	16.571	55.6706	25.992	33.4853	113.954	113.887	22.8773	74.012	62.4046	26.3564	42.7629	112.421	105.719	30.8407	49.9036	99.1554	26.8296	85.8295	42.3557	32.7282	83.2953	61.4147	115.07	81.2358	88.9388	101.41	49.2364	60.4066	104.013	22.9379	99.4458	11.0809	83.9322
ENST00000306256.13	37.9197	24.9385	24.8383	179.683	63.2678	219.295	116.158	9.16747	61.8892	9.19071	4.85977	90.6557	0	263.941	21.3529	85.5849	21.4608	44.4128	26.4792	0	53.9863	95.476	349.282	45.6016	23.1727	40.2392	16.0665	211.644	140.457	33.642	0	127.026	36.0371	38.916	24.0738	21.1856	47.5988	14.7944	98.1301	98.0461	106.73	54.4225	23.325	66.0154	65.908	31.1944	146.815	27.5346	82.3981
ENST00000493207.1	34.1873	6.05555	6.63936	10.9913	34.4851	40.9066	14.6336	0	6.99323	12.7752	8.66998	28.7709	0	70.037	9.63195	23.8753	2.24561	12.3176	9.78902	6.8915	50.3116	85.2155	45.0891	44.6957	7.86316	4.97721	5.58988	20.4978	32.0068	9.13701	2.31393	24.0566	18.4791	23.243	2.26903	19.7605	18.0555	3.80332	25.9072	35.2423	38.7122	11.0527	6.36065	13.8637	32.2964	3.73427	40.3698	10.6601	22.3952
ENST00000378512.5	213.967	57.4047	59.3872	184.414	315.102	342.114	317.702	49.7549	73.6107	54.0469	83.9473	249.373	46.9781	230.547	72.0839	172.378	44.2657	45.9652	34.3389	68.4729	189.522	241.062	242.227	105.529	62.1837	47.4324	38.6043	251.525	211.765	80.5057	47.3932	173.214	70.7654	126.701	12.075	53.0038	122.142	21.9788	146.342	217.301	231.672	149.498	65.9619	145.695	36.915	58.2118	246.738	39.7378	206.878
ENST00000443438.5	242.098	39.6276	103.991	106.747	256.382	277.206	229.866	100.078	8.60305	163.633	56.9324	146.575	54.7708	160.075	127.585	236.529	73.8031	82.0577	44.2581	39.5901	290.821	299.238	191.899	95.7469	0	0	115.055	193.998	488.662	99.2376	51.4972	177.519	79.5092	161.281	110.724	21.9305	249.504	73.98	332.303	277.204	307.086	305.86	74.4101	150.634	262.838	0	87.4689	27.8495	316.789
ENST00000488353.2	35.7691	14.7568	19.8055	30.3939	35.6315	47.3437	35.3989	13.4172	11.6694	11.0129	11.217	41.9689	22.2368	56.5795	44.7383	69.0883	11.3744	7.24814	7.69259	23.4044	105.381	87.9107	50.5034	47.5153	9.63943	14.5859	18.6068	44.3104	68.2834	19.7319	3.77303	33.1875	14.6935	19.6015	13.4584	15.2493	41.7493	9.74736	65.1146	49.0939	36.16	28.4377	14.3851	31.0364	40.6896	10.8118	70.946	10.7688	37.2911
ENST00000462129.1	0	39.1484	24.2885	0	21.5896	0	0	60.664	45.7526	63.1325	17.6255	63.4513	29.9786	30.2107	0	0	17.2998	33.5805	64.4001	13.0744	52.1321	51.6506	53.864	37.2349	26.0053	0	0	54.6212	7.61861	98.6456	0	64.9034	10.2233	46.7808	68.554	0	81.3603	62.3578	80.5276	30.8865	0	0	26.4798	32.3592	32.6938	0	20.8135	0.733047	71.1519
ENST00000288774.8	10.4969	0	23.9241	18.416	5.70827	9.84638	35.2917	0	0	0	0	6.6635	5.76974	17.2689	0	20.3166	0	0	0	2.93647	4.96799	29.8023	34.998	8.97583	0	4.08074	0	27.1688	0	12.1941	0	7.2038	0	0	0	7.63628	17.2854	0	5.81629	14.9197	8.00241	17.1087	9.30012	0	21.6947	0	19.7096	2.23506	5.70624
ENST00000447513.7	72.0382	11.7012	11.3276	64.643	69.2821	33.0037	38.6072	23.2567	19.1237	39.3725	22.5946	55.5735	7.95108	66.6471	43.3936	82.5364	20.9801	27.777	26.5494	4.21784	109.447	114.619	112.005	47.1574	5.99672	31.6293	4.95254	137.214	147.082	31.835	22.274	67.2588	26.5873	21.6656	39.2362	10.9764	42.3842	9.37112	48.1289	102.576	71.3011	58.7978	13.107	57.2449	47.1728	26.8756	81.8737	10.942	86.695
ENST00000650293.1	0	0	1.54382e-05	0	3.57992	25.2439	15.1317	6.71465	8.6008	0.0066249	0	27.7489	10.3658	0	6.84807	0	0	0	0	0.243227	0	1.64174e-05	0	0	0.725385	8.95966	19.3475	0	0	5.91698	0	0	2.76917	0	0	2.68651e-06	1.53203	16.3602	24.1696	0	0	18.0556	4.65159e-08	4.26521	0	1.59539	1.04702	0	8.18999e-09
ENST00000507596.5	23.1081	13.0578	0	33.0422	19.3112	21.2021	88.4567	0	0	2.72787	3.51094	2.39259e-08	4.13814	61.5095	27.2425	0.0213562	14.0375	5.45014	7.88447	23.7372	30.2485	42.9156	0	32.83	23.3473	0	17.8172	0.695243	19.3694	0.0509417	0	48.2841	21.6064	40.2283	0	25.7471	22.9876	0	46.3307	8.28541	20.229	13.0657	11.0999	9.95217	46.2962	10.2718	31.8423	19.171	33.3673
ENST00000510434.1	0	7.69786e-06	4.02872	40.8919	0	0	6.18421	0	14.2929	0	0	25.0219	4.09151	0	0	0	0	0	0	0	0	0	1.61938	20.5734	7.61704	0	0	0	0	1.83534	3.11086	0	0	8.73601	8.58768	0	0	0	0	0	0	0	0	30.5753	28.5475	2.01672	0	0	0
ENST00000508384.5	8.39945	0	0	0	0	9.52005	12.9274	0	0	0	0	4.60354	0	0	0	11.0108	0	0	4.16307	0	9.6005	5.94981	10.674	5.01684	0	0	0	14.538	0	0	0	3.74425	0	24.9136	0	0	0	2.64732	6.44984	3.52817	3.50205	6.23484	4.7592	5.64781	30.7963	7.96402	5.43081	0	7.91721
ENST00000515760.1	14.5229	0	0	5.16716	12.2822	15.2062	14.746	0	2.39535	4.60091	2.42746	6.57772	5.78514	2.32633	11.5888	8.64983	0	0	1.72192	3.2488	15.9393	10.5295	4.48919	15.7154	0	2.58475	0	25.6754	14.7666	5.01257	0	1.58205	3.65893	9.80935	5.71571	2.84807	4.98833	6.50969	11.1608	18.3934	12.1364	0	0	2.48736	6.47122	5.46327	17.0893	0	18.2831
ENST00000502666.1	7.3874	0	0	28.5518	0	8.49209	0	0	7.70539	2.09125	0	5.71741	0	38.403	0	13.0105	3.66542	2.86747	0	0	5.88106	18.0023	14.8314	11.601	0	0	12.9954	0	16.1892	4.47721	9.59707	0	0	16.3491	0	0	0	0	2.85297	0	13.5282	10.8496	0	8.64288	0	0	6.46189	0	0
ENST00000514502.1	14.9436	7.28086	4.17818	4.06664	8.20549	4.98438	12.1279	6.73608	2.74215	0	0	0	2.36312	16.9852	45.8457	25.476	0	0	2.48516	0	35.7776	41.3577	10.816	11.5444	2.63491	0	0	23.9413	56.0866	0	4.16863	13.8487	20.3964	0	5.05148	0	14.75	3.0086	13.4873	3.65045	4.64359	0	2.82847	8.5154	34.0292	2.8123	23.4815	4.52149	18.4792
ENST00000609981.5	0.126679	0	0	2.38674	2.36181	4.83395	0	0	0	0	0	0	0	0	0	1.71025	0	0	0	0	3.29716	0	0	0	0	0	0	0	0	0	0	1.38601	0	0	0	0	0	0	6.76653	0	1.85774	0	1.9426	0	0	0	0	0	0
ENST00000449969.5	2.05624	0	0	1.60265	0	0	0	0	0	0	0.678205	0	0	0	0	0	0	0	0	0	1.38973	2.11035	3.53384	0.454472	0	0	0	0	1.12455	0	0.128687	0	0	0	0	0	0	0.122214	0	1.37549	0.224909	0	0	0	0	0	0	0	0
ENST00000378486.8	0	0	0	0.843381	0	0.984871	0	0	0	0	0	0	0	0	0	3.33589	0	0	0	0	4.05801	2.73507e-09	0	0.68514	0	0	0	0	0	4.93155e-06	0	0.415107	0	0	0	0	0	0	0	0	1.72933	0	0	0.718631	0	0	0.716482	0.368423	0
ENST00000419816.6	0	0	0	0	0	0	0	0	0	0.130854	0.0252253	0	0	0	0	0	0	0	1.17701	0	0	0.802384	0	0	0	0	0.458491	0	0	0.524701	0	0	0.541311	0	0	0	0	0.137388	0	0	0	0	0	0	1.52319	0.41331	0	0	0
ENST00000343889.8	0	0.515886	0	0	1.43285	0.794382	3.55392e-07	0	0	0	0	0	0.32641	1.00286	0.316154	0	0.283763	0	0.367648	0.736756	0	0	0	0.289574	0	0	0	0	0	1.57174	0	0.565808	0	1.00039	1.47594	0.355683	3.19793	0	2.25121	0	0.607212	0	0.550081	0.766243	0.836248	0.0270006	0	0	1.25584
ENST00000278878.6	1.23961	0.445438	0	0.228389	0	0	0.744777	0	0	0.273353	0	2.18598	0.872437	0	0	0	0.270829	1.1397	0.122683	0.287506	1.24919	0	0	0	0	0	0	2.47693	1.15463	0	0	0.573996	0	2.63338e-05	0	0	0	0	0	0	0	0	1.5664	0	0	0.449303	0.547306	0	0.336405
ENST00000473964.5	0	0	0	0.777043	0	0	1.4756	0.515876	0.583943	0	0	1.08102	1.2803	2.18204	0	3.51255	0	0.780082	0.530906	0	4.91775	6.91944	3.16116	2.45776	0.529913	0.169216	0.230882	2.97147	4.54744	0	1.17953	3.29474	0.138581	0.580938	0	1.42366	1.01021	1.20282	3.1575	0.934533	3.41289	1.25564	0.595729	0	2.55674	1.15226	4.12643	0.512145	1.92961
ENST00000462379.1	0.849895	0	2.14743	1.52997	2.38494	0	2.07887	0.861697	0	1.03716	0	0.0476065	0	3.69986	0.255818	3.41698e-05	2.12003	0	0.142367	0.412928	0	2.67853	7.48806	2.67068	0	1.20193	0.262116	2.69347	2.28628	0	0.525439	0	0.41524	4.08621	0	0.305309	2.19621	0	0	3.06458	5.63475e-06	1.93712	0	0.232518	5.81123	0.480576	0	1.12972	1.79948
ENST00000424657.1	0	0	0	0	0	0	0	0	0	0	0	5.40146	0	0	0	0	0	0	0	0	6.89156	7.44614	0	1.86886	0	0	0	0	0	0	0	11.2406	0	0	0	0	0	0	0	0	0	1.78036	0	2.09866	3.87089	0	5.52562	0	0
ENST00000442305.1	0	0	0	0	0	0	0	0	0	0	0	6.30459	0	0	0	0	0	2.7766	0	0	7.39751	0	0	0	0	0	0	2.21325	0	0	0	0	0	0	0	0	0	0	3.81728	2.80995	0	1.54256	0	3.84429	1.58822	0	0	0	2.29447
ENST00000378466.9	220.913	71.9547	73.9544	222.459	215.705	262.116	213.221	68.1937	80.2739	73.0135	81.3588	243.851	66.0953	273.397	121.547	196.614	73.909	93.8201	72.079	59.6006	170.846	235.191	328.843	188.986	67.2844	74.0887	91.2163	338.422	255.609	93.9393	82.5766	238.358	84.6844	131.6	72.1024	106.716	211.396	58.2079	180.091	243.727	201.046	135.181	60.6909	157.2	146.234	82.5989	192.478	47.4922	187.979
ENST00000505228.5	0	0	0	0	0	0	0	0	0	0	0	0	0	0	2.79601e-05	0	0	0	0	0	0	6.87631	0	0	6.51865e-09	0	0	0	0	0	0	0	0	0	0	7.66324e-09	0	0	0	0	0	0	0	0	0	0	0	0	0
ENST00000502512.1	49.1903	0	0	7.68382	0	50.3534	18.8692	3.21719	0	3.83396	6.28594	12.2	2.80321	37.2646	7.83724	60.6403	12.0912	9.56413	0	7.94034	26.5312	49.6298	58.6739	20.2628	11.5657	0	23.9509	27.7768	45.4856	4.31106	13.8171	47.5096	10.2417	12.7327	0	0	26.2026	16.5444	11.2081	47.1898	56.966	25.2457	8.53801	7.91128	25.2036	8.77382	78.2323	7.39154	22.0445
ENST00000471361.1	15.3426	1.56977	0	12.0697	20.8515	7.64177	2.5393	5.841	11.5771	3.30614	10.8974	25.0299	3.79073	26.4565	17.4642	19.262	11.3436	2.60014	10.1165	1.64473	15.075	9.46438	30.3293	11.1718	1.57883	0	6.37492	13.4594	18.7805	2.04007	6.46771	20.8452	13.7035	16.0048	4.03483	0	18.0341	14.3865	37.5781	8.67566	9.69335	9.05603	9.67574	7.10696	17.3417	0	16.0701	5.07381	33.4088
ENST00000487804.1	14.7349	5.64949	0	28.6379	17.9368	36.1351	20.9758	1.77074	1.67128	3.46853	0	13.6442	4.06487	25.3274	2.38105	32.5894	5.8001	5.6333	3.41642	8.4009	21.7146	29.4086	25.4648	20.108	1.48691	1.52938	7.8045	11.829	19.4049	1.6634	6.9026	10.2398	1.22492	12.2062	4.71609	3.04328	3.40146	6.73981	20.1754	12.1597	17.82	13.3122	4.36044	11.706	15.3783	8.2519	19.1322	1.15581	14.7135
ENST00000515423.1	32.4852	4.23301	7.52739	19.6299	21.3934	18.4552	32.4332	11.0712	5.37686	7.78654	3.09035	24.5898	16.1417	33.9562	6.42897	27.4343	3.52425	19.9439	6.98796	9.37242	10.8132	29.0882	36.1181	36.9233	8.77449	13.1134	13.7766	29.8501	33.2305	10.9447	13.5525	22.2513	3.92614	4.74497	5.06886	3.94086	8.97051	11.1957	31.3248	23.0902	19.15	6.10273	15.4316	15.4107	4.95951	10.7164	30.443	2.87411	27.7716
ENST00000468002.2	33.9712	21.3147	7.20692	36.9591	19.549	21.8124	15.5976	0	0	4.59843	4.37944	2.50732	5.39732	42.5494	13.426	24.3958	7.91148	0	6.46796	0	16.458	14.6507	18.7393	24.7135	0	6.81686	9.42903	30.3084	26.1814	13.2637	23.6819	26.9366	2.77088	13.9914	0	11.4345	32.203	17.8696	20.4972	23.1661	49.8437	20.9025	0	8.6225	21.0501	10.1434	25.1707	4.4142	16.463
ENST00000486396.1	0	2.22975	0	0	31.5918	20.3225	89.0622	0	27.4293	0	0	0	10.0631	0	8.05096	0	18.2323	15.0102	1.72112	6.36671	15.3426	25.2565	25.8516	10.4172	2.02862	0	1.59847e-07	0	0	20.6811	0	0	0	11.1239	0	0	0.421458	27.5519	32.1593	58.2826	18.3201	1.37085	7.61146	17.7235	31.3016	0	67.4641	0	0
ENST00000502770.2	15.6158	0	0	6.65463	2.5621	9.27209	5.26714	5.55028	8.56389	0	0	16.4058	0	5.34932	0	11.5879	8.33575	5.02935	9.07896	3.73143	23.9818	16.7419	16.662	13.3401	4.89365	0	3.10889	21.7335	17.964	12.1699	4.3288	8.28236	0	11.363	7.00483	0	6.17328	0	8.89703	17.7282	14.1406	10.7095	2.24676	7.95234	10.0016	0	22.31	2.12713	22.3596
ENST00000491212.1	15.9197	2.66212	13.1338	22.9072	5.59232	17.7269	16.4045	2.94641	8.04877	1.52014	4.50187	14.6167	4.09358	13.8041	2.29825	13.0372	1.54194	3.84001	0	1.58883	14.2886	33.4762	10.5507	15.1743	1.47005	9.5775	5.97534	14.0228	16.0303	3.50887	8.82381	8.7621	2.48533	4.14382	7.01076	3.02378	10.9365	4.30127	13.0703	22.0928	5.04865	24.2152	1.43166	2.69874	14.2079	2.88399	14.3654	2.69948	22.3031
ENST00000514922.1	0	10.657	5.31915	6.89606	16.4811	8.47353	0	0.110148	3.79326	11.8996	2.19428	0	1.97141	9.64743	7.78312	0	0	0	0	0.313432	3.27512	10.4392	2.11812	3.03892	0	4.35453	0	7.83262	8.03721	0	0	0	5.37951	6.144	0	8.91417	26.1142	4.38673	14.7878	4.60008	0.566136	4.33496	2.80574e-05	0	0	10.1004	0	0.000135209	0
ENST00000378453.4	2.59779	0.569517	2.53704	0	1.47517	0	0	0.652606	0	1.28704	1.20458	3.64127	0.5127	4.71884	0	0.502199	1.09045	1.48383	0.561015	0	1.48329	1.00508	3.42401	3.56753	0.603544	0	0	1.85462	1.93105	0.649559	0	1.3458	0.456494	1.56573	1.79693	1.21165	1.71201	0.622962	3.4589	2.21516	2.83917	0.738219	0.606082	2.26756	4.25875	0.541404	2.14208	0.459162	3.99535
ENST00000644246.1	8.07361	2.32342	0.478731	12.0969	8.13855	0	0	1.69201	1.56783	0	0	0	0	1.54647	3.46973	6.33955	0	1.87956	0	1.46951	7.70324	6.70664	6.01518	2.14547	0	1.63528	1.35433	0	3.46356	1.73178	0	2.13911	0.41074	3.81964	1.08892	0.822436	1.48014	0	0	3.61018	5.81969	0	3.21855	1.25842	2.05597	2.51352	3.51295	0	1.5438
ENST00000606645.2	2.862	0	0	0	0	2.01782	3.87525	0	1.79779	1.5919	2.98303	2.87009	0.695514	7.06402	0	0	0	0	0.740905	0	0	0	9.7095	4.42292	0	0	0	17.9262	3.35864	0.956249	1.73446	4.17007	0	0.226554	0	0	1.59113	2.30699	2.73514	1.20828	0	2.05246	0	0.796696	1.2263	0.955572	0	0	5.19562
ENST00000449660.5	10.9839	7.8665	0.961166	12.8743	4.17557	4.96396	16.5957	2.66738	0.579129	6.86165	0	20.0591	3.87781	13.5781	7.87034	11.767	0.689034	0.952775	2.00677	1.13835	13.5395	8.71926	36.8239	9.66807	0	4.76906	12.6242	8.8298	16.09	8.10302	7.28983	9.2553	4.36713	5.43789	1.15389	3.9834	10.9266	2.39546	5.83475	12.1671	4.08896	2.56844	0	2.13583	6.56196	3.16912	7.35963	0	8.43846
ENST00000443892.2	49.36	3.9568	4.64242	0	78.9807	40.4613	8.64901	0	2.47427	0	12.7803	0.000435213	0	28.8078	12.9287	18.962	0.226539	10.223	5.56719	0	17.527	32.1256	34.2045	0	5.96649	2.04377	0	28.5172	3.40041	1.19786	5.94386	31.6394	0	11.9629	0	0	0	22.4846	0	4.6393	12.0416	2.89248	0	3.94734	20.322	10.7401	24.1298	1.71064	0
ENST00000416860.2	3.75552	1.64253	1.08955	6.08548	4.07405	1.23842	3.98106	0.475657	2.16955	0.854653	0.53926	3.23638	0.970785	4.7929	0.936347	7.06308	2.25052	2.50929	1.66337	0.479659	11.0413	6.61367	3.19918	4.76744	0.371377	1.58788	1.18528	3.93622	5.54669	1.2491	3.1846	3.55857	0.478645	2.14033	0.380215	0.609362	2.97213	0	7.04893	2.88098	3.09848	2.89944	0.38203	1.36384	5.87081	2.323	4.98551	0.33753	6.37214
ENST00000448624.2	59.8171	8.5198	10.1779	44.856	77.7777	16.1078	45.6246	5.9516	15.2757	9.72957	6.26319	9.57007	11.8302	21.9615	12.5002	33.8764	31.9516	20.3221	6.61707	3.601	35.1436	24.9232	31.6578	16.3111	5.69875	1.63322	0.99634	26.6654	14.2899	0	1.32519	30.3043	2.02954	0	13.0902	5.57858	20.0448	8.35464	4.81577	13.6462	38.6092	10.0398	14.7144	1.61182	44.8921	9.96699	21.8968	6.50266	35.9256
ENST00000432521.2	10.2295	0.436387	2.63197	6.24631	5.93146	3.70675	5.0721	0.932592	0.932441	1.04776	3.07945	4.77978	1.10909	3.24535	2.66477	4.21958	0.670283	0.952669	0.336209	0.665668	8.05192	10.405	5.61763	2.78422	1.82422	1.043	0.47148	5.23434	2.08514	2.21051	0.518324	4.34117	0.90099	0.374005	0	0.73725	3.72099	0.961371	1.04274	4.99597	1.87684	2.02093	1.81282	2.59212	3.56404	0.889008	4.79991	0.571301	3.66285
ENST00000452793.1	0	0	0	0	0	0	0	0	0	0	0	0	0	7.46623	0	5.0164	0	0	0	0	2.85492	0	6.6622	0	0	0	0	0	0	0	0	0	0	0	0	0	0	0	1.37835	0	0	0	0	0	0	0	0	0	0
ENST00000426449.5	12.5409	0	0	0	9.65282	0	22.0136	2.07364	0	9.76079	13.8789	20.2868	3.90827	31.0767	0	22.1845	0	0	15.0608	4.38306	44.5283	4.73492	43.826	0	0	1.91026	1.31761	47.0558	37.6196	0	0	0	4.50794	19.1789	4.44581	0	13.6068	1.74138	14.0979	0	0	0	0	23.9237	0	0	0	0	16.84
ENST00000434817.5	0	0	0	0	0	0	1.3619e-06	0	0	0	0	0	0	0	0	0	0	0	0	0	5.30745	0	0	10.7749	0	0	0	0	0	0	0	0	0	0	0	0	0	0	0	0	9.03611	0	0	0	0	0	0	0	0
ENST00000435221.6	19.978	0.223587	0.704418	0	4.13641	11.9058	1.17554	0	0	0.943457	0	0	0	6.45121	0	5.71602	2.5465	4.3125	3.72005	6.78181	0	14.5519	0	1.95819	0	0	2.57661	0	9.49711	3.06754	0	0	1.77568	2.56526	1.15116	1.47461	0.320792	0	6.42251	4.34368	0	2.9079	1.18931	4.27908	3.6108	0	10.4383	0	0
ENST00000451778.5	0	0.545887	5.51964	15.8219	0	0	14.7961	0	0	0	4.19266	3.47053	1.639	0	3.41793	8.72102	0	0	0	0	0	9.09146e-05	6.1624	4.30607	0	7.52957e-06	0	0	0	0	0.349511	0	0	0	0	9.51842	0	0	0	8.03175e-06	0	0	0	0	0	0	0	0	0
ENST00000409119.5	0	0	0	0	0	0	0	2.72461	0	0	0	0	0	1.93942	10.6274	0	0	0	0	0	0	0	0	0	0	0	0	0	0	0	0	0	3.75892	0	2.82363	0	0	0	0	4.1553	0	0	0	0	0	1.36491	0	0	0
ENST00000355716.5	20.5024	4.69138	0	26.0483	3.19279	29.8283	13.8143	4.1413	2.56854	3.74149	0	16.7543	0.557236	2.27237	0.198265	15.9869	3.15905	0.664188	0	0	7.49892	30.9296	0	13.2629	3.17045	4.30051	0	8.23726	20.9714	0	0	13.0286	10.2758	10.2805	5.18146	2.03361	10.5514	8.06457	0.209696	0	5.33942	18.0321	3.38572	0	23.0455	5.37693	19.625	4.18101	10.419
ENST00000475523.5	0	0	2.56505	0	1.92889	0	0	0	4.90282	0.000693004	0	0.378225	0.329329	0	1.93897	0	0	0	0	0	0	0	0	0	0	0	5.60316	0	0	0	0	0	1.22512	0	0	0	0	0	0	0	0	0	0	0	13.13	0	9.56604e-05	0	0
ENST00000442392.6	0	1.23562	0	1.22715	0	0	0	0	0	0	4.00455	4.73376	0.384381	0.348314	3.09965	28.1915	0	2.26433	0	0	38.1946	34.1409	25.1557	11.2621	0.370861	6.7953	0	0	13.504	4.90732	0.721717	11.7924	0	7.55933	0	0	5.88472	0	0.0207602	0	9.16759	0	16.3658	5.10868	26.0211	4.50376	28.9109	0	4.09043
ENST00000482074.6	0	0	0	0	0	0	4.79746	0	0	0	3.00933	0	0	0	0	0	6.29035	0	0	0	0	0	6.29086	0	0	0	1.26953	5.4707	0	2.83235	0	0	0	0	8.09406	0	0	0.0475664	0	0	12.6795	0.29995	0	0	0	3.13081	0	6.20004	0
ENST00000496064.5	9.10936	0	0.787939	2.35797	0	6.10408	3.77813	2.01987	7.12573	0.954933	8.39442	4.94782	2.73376	6.03637	4.65479	10.6961	0.964283	0	0.968172	3.36222	26.7339	19.8162	12.6803	7.40744	1.63922	0	0	4.16211	5.99859	3.47006	0.973265	9.73983	2.67469	10.2234	2.21633	3.54272	6.99535	0	7.62039	6.39454	7.76162	10.1581	3.69944	1.64763	6.78147	0.840078	5.31248	0	12.0668
ENST00000463471.6	3.67765	0.758959	2.02746	8.19322	3.87056	9.10546	1.93876	0.674128	0.913566	0.937223	2.44931	7.73095	0.951544	9.94084	3.81821	12.2517	0.947278	0	0.988035	3.03156	14.8215	12.0921	3.3974	5.8873	0.462586	1.37025	0.523205	4.87146	12.4143	2.96244	0	3.01528	0.449126	4.79916	0.606922	0.924888	4.89018	1.34328	4.02591	3.53418	5.80389	2.52651	0.590841	2.15135	6.16092	1.40044	6.48125	1.69104	4.60864
ENST00000466750.5	11.2006	0	0	3.87223	9.91619	3.33667	10.0075	1.27767	0	2.75124	0	14.4702	4.39827	16.197	1.53601	21.915	1.27839	3.41407	5.92057	3.55798	44.3878	28.8985	12.6556	11.768	4.13506	4.81206	0	16.4715	17.0298	4.28709	1.27188	12.8623	0.808148	8.3542	2.54315	1.96218	7.24363	0.969935	16.8744	12.2618	9.57206	4.01982	10.2675	10.0572	14.9297	0	8.63384	0.388224	12.3483
ENST00000471768.1	0	3.79178	0	0	0	0	0	0	2.61086	6.58746	0	0.931203	0	0	0	10.4895	0	5.59649	0	0	3.67208	47.6	1.88008	0	0	0	0	0	6.98781	0	0	0.000325303	2.55725	3.24633	0	0	0	2.21432	0	0	0	0.939821	0.654366	0	0	1.73013	0	0.518883	0
ENST00000463835.5	0	1.61094	0	0	4.85701	2.6289	0	0	0	0	1.45302	0	1.92779	5.93669	0	0	0	0	0	3.21066	17.9539	5.19186	11.31	2.35859	0	0	0	0	10.5958	0.417697	0	14.3978	0	0	0	3.00722	0	4.56982	23.8346	5.37325	0	0	11.5899	4.74048	11.4815	0	0	0	0
ENST00000482602.5	3.20598	4.66113	0	13.4776	3.61595	14.8219	0	0	0	0	0	0	4.10185	3.01479	0	14.5615	0	0	0	2.38572	9.50744	26.9633	5.55765	5.69733	2.58011	0	0	13.7224	0	3.07682	0	0	0	0	0	2.68225	6.89372	0	4.68623	7.70288	0	0	0	0	10.1636	0	0	0	0
ENST00000480305.1	0	0	0	0	0.546359	0	0	0	0	2.78113	0	0	0	0	0	0	0	2.98599	0	0	0	0	0	0	0	0	0	0	0	0	7.02812	0	0	10.5079	0.285829	1.92676	0	0	0	0.0810736	0	0.234518	0	0	0.703196	0	0	0	0
ENST00000424215.1	21.9421	8.04561	2.22553	9.24143	28.9622	18.3946	24.5563	2.25337	2.4558	2.37623	0	13.4715	1.91161	18.7216	10.1076	12.0099	2.18229	5.33631	0	4.09509	14.7168	27.3702	15.5991	1.49277	0	0	5.85454	15.5329	9.17446	0	0	14.9148	5.53023	2.92046	9.5724	0	6.63975	4.55109	17.5066	7.85035	6.24056	20.8146	6.71012	7.77286	14.137	4.01876	6.35597	7.04354	15.8429
ENST00000686752.1	6.08608	0	0	9.45275	13.4266	10.4522	10.4434	0	2.88814	8.26162	0	8.0873	0	3.06626	4.66459	2.60184	8.64226	3.53417	0	0	9.84285	7.80302	14.7509	4.13857	0	0	0	8.79024	3.16356	0	0	4.1226	0	0	3.2178	8.67851	2.87432	0	9.99484	3.4849	2.7227	5.6636	2.79429	2.42122	0	0	5.64324	4.38033	14.7529
ENST00000493183.5	0	5.31994	0	0	0	0	0	0	0	0	2.54797	5.69103	0	0	0.680397	1.98715	0	0	0	0	12.9493	5.50396	0	0	0	0	1.62504	0	0	0	0	4.00523	0	11.6519	0	0	0	0	0	2.87684	2.19449	0	0	0	1.32017	0	0	0	0
ENST00000474659.5	0	0	0	0	0	0	0	0	0	0	0	0	0	2.04309	0	0.0614194	0	0	0	0	3.38023	9.10064	0	0	0.382165	0	0	0	0	0	0.717815	0	0	0	0	0	0	0	0	0	0	0	0	0	0.824094	0.909796	0	0	0
ENST00000444521.6	0	0	0	0	0	0	0	0	0.348321	0	1.3e-06	0	0	0	0	0	0	0	0	0	0	0	0	0	0	0	0	0	0	0	0	0	0	2.35364	0	0	4.56645	0	0	0	0	0	0	0	0	0	0	0	0
ENST00000378425.9	0	0	3.35075	0	0	0	0	0	0	0	0	0	0	0	0	0	0	0	0	0	0	0	0	0	0	0	2.17833	0	14.5625	3.35207	0	0	0	0	0	0	0	0	3.63546	0	0	0	0	0	0	0	0	0	0
ENST00000419916.8	10.3863	2.05282	0	2.42895	5.62957	8.05568	5.60002	0	1.89666	0	1.83573	0.710193	0	0.854711	5.64587	3.78378	1.5733	0	0	0	0	6.04639	5.54818	5.75028	0	0	0	2.82871	0	0	0	0	0	0	0	0	5.93027	0	0	2.8163	0	2.59497e-09	0	0	0	0	0	0	5.72869
ENST00000378424.9	0	0	0	0	0	0	0	0	0	0	0	0	0	0	0	0	0	0	0	0	0	0	0	0	0	0	0	0	0	0	1.07862	0	0	0	0	0	0	0	0	0	0	0	0	0	0	0	0	0	4.76772
ENST00000537325.6	0	0	0	0	0	0	0	0.70026	0	0	0	0	0	0.215799	0	0	0	0	0	0	0	0	0	0	1.44275	2.67325	0	0	0	0.449104	0	0	0	0	0	0	0	0	2.31888	0	0	0.146327	0	0	0	0	2.4421	0	0
ENST00000378427.6	0	0	0	0	0	0	2.58249	0	0	3.55372e-07	0	0	3.29976	4.21985	0	4.41136	0	0	0	0	0	0	5.71123	0.0124279	2.64041	3.41657	0	0	0.0799211	0.04332	0	0	0	0	0	0	0	0	0.0254904	0	6.35836	4.21266	0	0	0	0	5.19207e-09	0	0
ENST00000464043.5	0	0	0	0	0	0	0	0	0	0	0	0	0	0	0	0	0	0	0	0	0	0	4.50171	4.69473	0	0	0	0	0	0	0	0	0	0	0	0	0	2.35952	0	0	0	3.33707	0	0	0	0	0	0	0
ENST00000465233.6	0	0	0.212281	0	0	0	13.7337	0	0	0	0	0	0	2.17727	0.562842	0	0	0	9.5152	0	0	0	7.07914	0	0	0	0	0	0	0	0	0	3.31211	0	0.0109882	0	0	0	0	0	0	1.83884e-05	0	0	0	0	0	0	0
ENST00000498083.2	0	0	0.263966	5.14284	0	0	0	0	0.0110182	0	0	13.3057	0	0	0	4.37283	0	0	4.99801	0.557615	0	0	7.15839	4.7513	0	0	0	0	0	0	0	0	0	4.27417	0	0	0	0	0	0	0	0	0	0	0	0	6.0869	0	0
ENST00000481683.5	0	0	0	4.45207	0	0	0	2.0722	1.13832	0	0	0	0	0	0	0	1.30848	0	0	0	0	0	0	0	0	0	0	3.17177	0	0	0	0.132602	0	0	0	0	0	0	0	0	0	0	0	0	0	0	0	0	0
ENST00000484099.5	0	0	0	5.81164	0	0	1.24591	0	0	5.11643	0.318848	0	0	4.89926	0	0	0	0	4.94038	4.64991	18.8993	4.49017	0	0	0	0	0	0	4.72573	0	2.24647	0	0	0	3.39325	0	0	0	8.90357	7.35558	6.15621	0.0147741	0	0	11.2585	3.83745	9.96055	0	0
ENST00000477045.1	0	2.03572	0	4.301	0	0	0	0	0	0	0	0	1.68259	2.75946	0	0	1.88244	0	0	0	0	0	0	0	0	0	0	4.71535	0	2.1529	0	0	0	0	0.913771	0	2.99409	0	0	0	0	0	0	0	0	0	0	0	0
ENST00000476686.1	0	0	0	0	3.5958	7.47218	0	3.31535	0	0	0	3.94733	0.399007	0	3.27052	9.99093	0.485008	1.37254	0	0	0	5.96542	0	0	0	0	0	9.07668	0.000116013	0	0	6.22725	2.96332	3.44168	0	2.30516	0	0.551215	0	0.730059	0	3.84076	6.28982	7.59224	1.07897	0	3.06061	3.81398	0
ENST00000471840.5	3.87546	0	0	0	0	0	0	0	0	0	6.03201	0	0	0	5.4713	2.76438	6.60534	0	0	0	0	0	0	7.25496	0	0	0.956913	0	0	1.65741	0	0	2.51244	0	0	0	0	0	0	8.16203	0	0	4.69532	0	0	0.129424	0	0	0
ENST00000378412.8	0	0	0	0	0	0	0	0	0	0	0	0	0	0	0	0	0	0	0	0	0	0	0	0.850176	0	0	0	0	0	0	0	0	0	0	0	0	0	0	1.72592	0	0	0	0	0	0	0	0	0	0
ENST00000502556.5	0	0	0	0	0	0	0	0	0	0	0	0.374538	0	0	0	0.988808	0.474094	0	0.469442	0	0	0.435756	0	0	0	0	0	0	0	0	0	0	0	0	0	0	0	0	0	0	0.476199	0	0	0.442248	0	0	0	0	3.10561
ENST00000504800.5	0	0	0	0	0	0	0	0	0	0	0	0	0	0	0	0	0	0	0	0	0	0	0	0	0	0	0	0	0	0	0	0	0	0	0	0	0	0	0	0	0	0	0	0	0	0	0.726647	0	0
ENST00000491941.5	2.91408	0	0	0	0	0	0	2.58921	0	0	0	0	2.4677	0	0	0	0	0	0	0	0	0	0	0	0	0	0	0	0	0	0	0	0	0	0	0	0	0	2.40372	0	0	0	0	0	0	0	0	6.36717	0
ENST00000464195.1	0	0	0	0	0	0	0	0	0	0	0	0	0	0	0	0	0	0	0	0	0	0	0	0	1.94691	0	0	0	0	0	0	0	0	1.29682	0	0	0	0	0	0	0	0	0	4.9287	0	0	0	0	0
ENST00000469962.1	0	5.81923	0	0	0	0	0	0	0	0	0	2.38184	0	3.24637	0	0	0	7.62393	0	0	5.01251	7.88279	0	3.31913	0	0	0	0	0	0	0	0	0	0	0	0	0	0	0	0	0	0	0	0	0	0	0	0	0
ENST00000509374.1	0	0	0	0	0	0	0	0	0	0	0	1.60633	0	0	0	0	0	0	0	0	3.51494	3.71414	0	0	0	0	0	0	0	0	0	0	0	0	0	0	0	0	0.0765359	0	0	0	0	0	0	0	0	1.59699	0
ENST00000427302.1	0	0	0	0	0	0	0	0	0	0	0	0	0	0	0.944709	0	0	0	0	0	0	0	0	0	0	0	0	0	0	0	0	0	0	0	0	0	0	0	0	0	0	0	0	0	0	0	0	0	0
ENST00000401095.8	9.43533	2.18539	2.26764	7.50485	9.34908	13.893	11.6148	1.51368	3.78758	2.39369	3.54297	8.98739	4.4385	17.7567	6.72132	12.6794	2.62395	3.25705	4.3519	3.3025	20.6956	21.1823	11.3174	7.64112	2.497	2.09868	2.1421	13.7179	13.4295	4.14035	1.27338	8.98436	2.10962	7.45428	3.68679	3.02528	9.66037	2.11017	12.8939	11.5093	9.32379	7.7951	5.25806	5.78046	7.42589	2.61811	14.3024	3.36551	13.9931
ENST00000648684.1	44.4712	11.1429	1.96606	7.5212	13.4843	31.8637	11.2889	2.28814	7.0357	4.63516	7.7911	4.59272	7.33016	43.9532	13.5657	62.9628	6.4345	0	4.00196	7.63697	41.5654	31.0171	60.4545	15.8092	6.17148	0	9.02123	30.0465	37.705	0	9.83331	12.3348	0	15.9811	4.72556	21.983	19.6787	0	13.2264	45.2646	45.8357	18.5808	11.7547	23.0352	51.3865	11.28	44.0283	8.47295	13.1322
ENST00000638002.1	0.723882	0	0	3.20698	0	0	0	0	0	0	0	1.41891	0	1.34133	2.18873	0	0	4.12599	0	0	3.70741	4.12998	0	0	0	0	0	0.661729	0	0	0	2.38793	0	0.82291	0	0	0.667031	0	2.87995	0.782787	0	0.455085	2.07279	0	1.81995	1.7738	0	0	0
ENST00000664694.1	8.14524	1.56346	0	11.8409	17.825	26.8079	6.98901	1.72564	0	0	0	16.6009	0	11.4991	2.81689	14.1479	0	2.10323	4.93882	1.54235	18.6486	7.87281	15.6029	16.6851	0	3.64099	2.42609	10.3417	20.8758	1.8626	2.18254	3.7932	5.64283	14.9009	7.60181	3.5653	12.5923	5.3696	20.0114	17.5067	16.461	6.26317	0	4.6062	2.39349	1.58843	13.8076	1.36134	20.672
ENST00000429389.1	0	0	0	0	0	0	0	0	0	0	0	0	0	0	0	0	0	3.67207	0	0	0	0	0	0	0	0	0	0	0	0	0	2.20085	0	0	0	0	0	0	0	3.67912	0	0	0	0	4.25313	0	0	0	0
ENST00000641229.1	0	0	0	0	0	0	0	0	0	0	0	0.48694	0	0	0	0	0	0	0	0	0	0	0	0	0	0	0	0	0	0	0	1.43962	0	0	0	0	0	0	2.34749	0	0	0	0	0	0	0	0	0	0
ENST00000642073.1	0	0	0	0	0	0	0	0	0	0	0	0	0	0	0	0	0	0	0	0	0.73447	0	0	0	0	0	0	0	0	0	0	0	0	0	0	0	0	0	0	0	0	0	0	0	0	0	0	0	0
ENST00000378404.4	0	0	0	0	0.784432	0	0	0	0	0	0	0	0	0	0	0	0	0	0	0	0	0	0	0	0	0	0	0	0	0	0	0	0	0	0	0	0	0	0	0	0	0	0	0	0	0	0.616009	0	0
ENST00000687743.1	1.69968	1.43078	0	0	0	0	0	0	0	0	0	1.14931	0	0	0	6.37051	0	0	1.40721	0	0	1.30534	0	0	0	1.57685	0	3.16742	1.62858	0	0	0	0	0	0	0	0	0	0	0	0	0	0	0	0	0	0	0	0
ENST00000606861.1	0	0	0	0	1.32939e-05	0	0	0	1.67288	0	0	0.852328	1.00341	0	1.61257	0.558886	0	0	0	0	2.75508	4.50162	2.77185	1.75334	0	0	0	0	0	0	0	0	0.700336	2.81081	0	0.558695	2.68917	0	0	1.63992	1.54402	0	1.74793	0	0.962193	0	3.48209	0	0.750139
ENST00000321399.7	0	0	0	0	0	0.86525	0	0	0.372929	0.358331	0.797023	0.437208	0	0	0	0	0	0	0	0	0.702439	1.1505	4.75277e-05	0	0	0	0	0	0	0	0	3.27181	0.450369	0	0.373928	0	0.361101	0.407457	0	0.476326	0	0.409071	0.320526	0.391094	0.485665	0	1.17666	0.247222	0
ENST00000413472.5	0	0	0	0	0	0	0	0	0	0	0.618671	0	0	0	0	0	0	0	0	7.58343	0	0	0	0	0	0	0	0	0	0	0	0	0	0	0	0	0	0.433623	0	0	0	0	0	1.39164	0	0	0	0	0
ENST00000453118.5	0	0	0	0	0	0.44953	0	0	0	0	0	0	0.0519671	0	0	2.58565	0	0	0	0	0	0	3.61909	1.3443	0	0	0	0	2.08119	0	0	0	0	0	0	0	0	1.50246	0.368705	0.705053	0	0.12939	0	0	0	0	0	0	1.07229
ENST00000445317.1	1.33391	0	0	1.65385	0.651745	0.468692	0	0	0	0	0	0.746649	0.62367	1.60433	2.6542	2.47592	0	0	0.387949	0.195784	0	1.93841	3.38077	1.42363	0.787665	0	0	2.30526	2.69088	0	0	0.627256	0.403245	0.67621	0	0.24951	0	0	1.74573	1.2032	0.490862	0	0.489948	0.327991	1.3074	0	0	0.574267	0.876064
ENST00000667159.1	0.908896	0	0	2.63497	0.981376	3.53946	2.05744	0	0	1.69441	0	3.20092	0	0	0	0	0	0	1.55401	1.06005	2.7191	0.368005	3.91983	2.09981	0	0	0	2.92492	0	0	0	4.29656	0	0	0.902693	0	0	0	0	0	0	0	0	0	0	1.42495	0.26452	0	0
ENST00000670730.1	0.0312411	0	1.50645	0	0	0.370366	0	0.841937	0	0	0.937009	0.75822	0	0.737869	0	0	0.83526	0	0.825564	0	0	0	0	0.542065	0.0101453	0	0.560699	0	0.546976	0	0	0.701896	0	0	0	0	0.617272	0	0.771283	0	1.59472	0.552746	0	0	3.3357	0.375619	0	0	0
ENST00000415573.1	0	0	0	0	0	0	0	0	0	0	0	0	0	0	0	2.14882	0	0	0	0	0	0	0	0	0	0	0	0	0	0	0	0	0	0	0	4.76372	4.9103	0	0	0	4.87833	0	0	0	15.9694	0	0	0	0
ENST00000321336.1	0	0	0	0	0	0	0	0	3.26864	0	2.79853	6.25765	0.601593	5.11786	0	0	0	0	0.951261	1.10757	0	4.60629	14.7434	6.17157	3.63367	0	1.97111	3.17773	0.364622	1.59971	0	2.7718	0	3.97755	0	0	4.12983	0	0	3.49237	2.4391	0	8.47015	0	8.69025	0	1.31629	0	0.643888
ENST00000511072.5	0	0.207943	0	0	0	0	0	0	0	0	0	0	0	0	0	1.28027	5.9782e-06	0	0	0	2.91528	3.71197	0	5.52267	0	0	0	0.761392	2.9229	0	0	1.57555	7.57455e-07	0	0	0	0	0	1.33483e-08	0	0	0	0	0	2.47461	0	0	0	2.4281
ENST00000607632.1	5.15385	1.43824	0.740081	0	0	0.420161	6.57175	1.84092	1.22094	0	3.43794	10.3173	6.52673	0	8.84327	5.30894	2.72813	1.93049	3.71338	0	2.82642	18.2231	1.84053	3.15218	2.75212	5.43484	2.27541	14.4423	4.37468	1.99572	0	9.87606	7.85284	0	0	0.818209	0.770236	1.30849	0	7.52057	2.85656	2.02043	6.20808	0.742532	20.6649	3.77424	8.36109	0	7.71806
ENST00000378391.6	0.1457	0	0.349773	3.38671	0.561047	0	0	0.527125	0.159716	0.104715	1.20432	0.777047	0.906752	0.061812	1.65481	1.19755	0.636608	0	0.403994	0.412213	0.708433	0	0	0.477764	0	0	0	0	0.312134	0	0.683551	1.01448	5.4397e-06	2.04418	0	0	1.9221	0	0.516295	0.492876	0.987385	0	1.08489	0	0.943422	0.521557	0	0.295424	1.55638
ENST00000270722.10	0.582976	0	0	0.45895	0.323794	1.86531	0.23805	0	0.595409	0.29102	0.558073	0.406161	0.245648	4.09601	1.33349	0.532246	0	0.244562	0.938727	0.242862	2.16931	4.87431	4.64757	1.86694	0	0	0.138309	3.71479	2.18496	0	0	0.801683	0.64014	0.591649	0	0.991974	0.79151	0.383315	1.40069	2.09023	2.71997	1.08828	0.319389	0.823154	1.65621	0.501564	1.62793	0	0.847957
ENST00000514189.5	0	0	0.650595	0	1.00075	0	0	0	0	0	0	0.628559	0	0	0	0	0	0	0	2.5348	0	0	2.37709	0	0.837865	0	0	0	0	0	0	0	0	0	0	0	0	0.0659318	1.75373	0	0	0.383539	0	0	0	0	0	0	0
ENST00000512462.5	1.44796	2.15498e-06	0	2.37422	1.02067	0	2.23269	0	0	0	0	1.10251	0.868173	0.176451	0	0.270453	0.873184	0	0.294585	0	1.55962	0	0	0	0	1.18792	0	0	3.68665	0	0	0	0.0893002	0	0.331736	0	0	0	0	0.297891	0	0.910667	3.84466	0	0	0.81481	0.637158	0	0
ENST00000463591.1	0	0	4.1722	0	1.81524	0	0	0	0	0	0	0	0	0	0	3.46766	0	0	0	0	0	8.39748	0	5.01384	0	2.89263	0	0	0	0	0	2.69754	0	0	0	0	1.11051	0	0	1.85859	0	0	0	0	0	0	0	0	0
ENST00000509860.1	0	0	0	1.12893	0	0	0	0.417416	2.87879	0	0	0	0	0	0	0	0	1.36277	0.484755	0	7.52882e-07	3.40197	0	0	0	0	0	2.5653	0	0	0	2.67667	0	0.942023	0	0	0	0	0	1.4132	0	0.500003	0	0	0	0	0.717249	0	0
ENST00000378389.5	0	0	2.23623	0	0	0.166923	0	0	0	1.34684	0	2.29805	0	0	0	0	0	0	1.08729	0	1.26947	0	0	0	0	0	0	1.74772	0	0	0	0	0	0	0.550676	0.680579	0	0	0	0	0	3.26965	0	0	2.767	0	1.76341	0.326343	0
ENST00000606170.1	66.9541	12.3532	17.6212	52.79	28.801	155.468	50.756	17.3785	33.4828	8.94198	22.4354	44.6516	22.9478	77.6037	28.7836	101.537	22.4612	27.8434	17.4776	23.7817	131.403	189.46	152.774	74.7652	19.21	6.52592	56.4035	125.501	82.1289	16.39	22.8065	78.0623	12.1762	44.015	18.6929	14.9132	85.3285	2.08575	109.57	58.3869	97.8727	49.0683	27.7547	51.9702	75.8601	26.407	114.425	6.40056	141.104
ENST00000635819.1	0	0	0	0	0	0	0	0	0	0	0	0	0	0	0	122.743	0	0	0	0	34.4878	0	0	0	0	0	0	277.849	0	0	0	0	0	0	0	0	0	0	0	0	0	0	0	0	39.8918	0	0	0	0
ENST00000440516.1	0	0	0	2.31327	3.40019	3.47063	0	2.70618	0	0	5.11601	1.954	0	0	0	2.48799	0	0	0	10.1488	4.60666	24.7526	5.49757	7.36574	2.83248	0	0	8.13029	2.87524	0	0	1.93375	4.46867	0	0	0	5.60075	0	4.78389	6.89598	0	0	2.77795	2.32891	0	5.03445	0	0	2.91478
ENST00000607061.1	1.51582	0	0.519072	0.678982	0.67018	1.6334	1.03272	0.284938	0	0.583923	1.84566	2.01223	0.718793	1.15772	0	3.8532	2.14487	0.335625	1.55726	1.20979	2.21264	3.36772	0.837562	2.2076	0.27194	1.11838	0	2.2102	3.25945	0.901786	0	2.74869	0.225547	0.860715	0	0.283231	2.41383	0	3.07542	1.94292	1.74773	0.767571	3.32149	0.474331	3.22429	0.489087	4.18638	0.214313	1.66914
ENST00000669140.1	8.13481	0	2.80428	0	7.18884	5.38115	1.84454	0	0	0	0	5.3663	1.25437	1.56723	2.30337	4.01048	0	5.22873	0	0	8.5012	7.93152	11.9122	1.97399	1.43022	0	0	5.83866	6.28266	0	0	2.13947	0	10.3624	0	1.47735	0	0	6.63606	1.76702	5.45187	4.20152	2.96062	5.03575	0	1.27821	8.74944	0	3.03352
ENST00000665088.1	0.351451	0.300623	0.636981	0	0	0	0	0	0	0	0	0	0.595269	0.352383	2.14454	1.44541	0	1.23683	0.318753	1.16865	0.537045	1.16141	0	1.36639	0.648192	0.669002	0	1.01967	0.733772	1.47425	0	0	0	0	0	0.345707	0	0.324881	0.568953	0	0.302864	0.224287	2.97961	0	2.27667	0	1.2689	0.778784	0.340051
ENST00000378378.9	4.5899	0.975602	0	4.42554	6.77269	0	6.29932	0.72425	2.05295	12.0155	0	2.28792	0.33593	6.24691	1.9121	0.50166	0	2.58339	0	0.449056	1.55644	1.45452	6.5966	2.26157	0	3.31805	2.17551	11.1744	1.26876	1.74069	3.28151	3.42689	0.464016	0.706624	1.21206	2.7034	1.06366	0	0.956442	6.69673	2.63658	0.197872	0	0	3.84571	1.02064	1.58568	0	1.31658
ENST00000378373.5	0	0	0.752571	0	0	1.71531	0	0	0	0	0.946409	0	0	0	0.0183664	0	1.541	0	0.379094	0	0	0	0	0	2.82488	0.784566	0.852661	0	1.54395	0	0	0	0	0.823858	1.80201	0	0.961097	0	0.0470959	0	0	0	0	2.09574	0	0	0	0	0
ENST00000378371.6	0	0	0	0	3.07154	3.33326	0	0	1.52121	0	0	0	0	2.16568	0.000185791	0	6.23679e-05	0	4.47692e-05	0	0	0	0.585665	0	0	0	0	0	0.0237653	0	0	0	1.92832	3.83444e-09	6.03787e-05	0	0	0	3.48515e-07	0	0	0	0	0	0	1.03579	1.8655	0	0
ENST00000445297.5	0	0	0	0	0	0	0	0	0	0	0	0	0.800574	0	0	0	0	0	0	0	5.46592	5.69094	0	0	0	2.25701	0	0	8.27414	1.12573	0	1.40521	0	0	0	0	0	0	1.20118	0	0	0	1.24546	0	0	0	0	0	0
ENST00000464620.1	0.83631	0	0	0	0	0	0	0	0	0	0	0	0	2.55173	0	0.943259	0	0	0	1.35608	2.6326	0.749832	2.4981	0	0	0.760668	0	0	0.8174	0	0	0	0.630309	0	0	0	0.744957	0	0	0	0	0	0	0	2.1345	0	0	0	0
ENST00000418137.1	0	0	0	0	2.88037	0	0	1.30578	0	0	0.91037	0	0	3.54413	0	0	0	0	0	0	0	0	0	0	0	0	0	0	0	0	0.0518672	0	0	2.32245	0	0	0	0	0	2.78703	0	0	3.32548	0	0	0	1.92119	0	4.35253
ENST00000485984.1	0.760701	0.759276	0	0.720432	0	3.47275	1.80862	0	0	0.624815	0	0.868383	0	0	0	0.849941	0	0.749935	0	0.699181	1.53465	3.60723	0	1.42379	0.607512	0	0	1.26693	3.15617	1.60585	0	0.546984	0	0	0	0	1.3986	1.04596	0	0	0.434558	0	0.459444	0	0	0	0.557551	0	0.615908
ENST00000606489.1	37.7744	10.0574	5.4291	9.48293	19.6506	79.9742	21.2483	16.4963	6.34831	18.9852	11.0989	82.877	31.685	18.0535	16.8766	152.774	38.7247	0	24.3373	16.3345	200.496	209.332	33.4892	112.347	55.5338	17.2785	15.2619	105.015	198.222	35.0422	14.4273	79.7569	19.43	110.904	36.3824	5.74639	40.1657	0	78.3118	20.2806	74.5898	49.2953	28.0101	104.051	137.553	20.9199	97.0684	17.5812	40.3335
ENST00000356575.9	7.16443	2.95277	2.69844	14.092	10.907	9.35909	8.21602	2.55024	3.64136	1.88208	3.14117	7.60275	4.78484	17.835	13.0173	21.7771	6.21137	3.68	3.29501	4.73921	42.0763	21.4189	15.5081	14.9268	4.1864	4.81251	4.22399	20.2751	23.3032	5.79184	3.49748	9.29836	2.23999	7.06318	2.94366	4.13386	15.1339	2.65766	9.07991	10.7106	17.9191	6.48418	5.41396	3.19571	9.45255	3.42912	15.2759	4.96364	14.2051
ENST00000294599.8	11.3536	2.98879	1.06172	15.7724	7.30265	5.11113	10.4377	2.94797	3.78119	4.12901	6.07149	13.1127	5.39722	12.6653	8.39482	16.5941	3.43723	1.24979	5.66976	3.47704	39.1772	26.5575	23.4713	21.3428	3.05096	6.17177	2.55582	28.0181	16.2178	10.7394	2.03302	12.7212	8.09809	6.75465	4.69917	3.00733	9.71776	3.69318	9.16713	10.5472	16.1094	6.98411	14.6474	2.4434	21.1939	8.06843	17.2692	0.84305	9.18482
ENST00000494257.1	3.0846	3.97452	2.12184	1.72437	2.6048	0	7.1099	1.84629	0	2.54376	3.25956	9.84559	0.920418	11.8321	2.69249	15.0345	1.84784	1.01868	2.03083	1.04747	27.1007	19.8179	9.53491	9.52355	2.42109	2.47676	2.30839	12.2218	12.7435	7.279	4.06107	9.61789	9.12803	3.03478	1.45515	1.41639	6.71867	6.55282	2.55239	5.93529	15.3812	4.43073	7.22484	7.35674	7.37392	2.10582	7.72682	2.80824	1.93732
ENST00000485002.6	3.86753	0.791936	0	17.1718	0	2.22472	2.03131	1.89745	0	0.162483	0	5.60024	0	4.12567	0	7.11216	0.853492	1.59494	0.445397	0	19.9366	25.4444	5.19205	13.1062	6.70272e-05	0	0	10.6538	7.18057	3.41412	4.84901	7.06062	2.35763	7.17663	3.51355	0	0	0.368103	2.77304	3.31308	9.24982	3.06943	3.65894	4.50715	8.67737	3.41165	7.82586	0	1.88975
ENST00000491842.1	0	0	0.455807	0	0.00259414	0	0	0	0	0	3.21511	0	0	0	0	1.5283	0	0	0	0	0	1.98088	0	0	2.96431	0	0	2.06945	0	0	0	1.53303	0	0	0	0	0	0	0	0	0	0	0	0	0	0	0	0	0
ENST00000475790.5	2.07597	0	1.05726	0	0	0	0	0	0	2.3643	0.27987	5.76318	4.31508	5.95077	0	0	6.98707	1.7887	0	3.50773	6.24075	1.53247	4.87319	6.30023	0	0	0	0	1.93176	6.92168	0	0	0	4.32046	0	1.20933	0	0	1.34008	0	0	0	0	0	7.25141	0	1.77346	0	2.71877
ENST00000461795.1	9.21842	4.18895	0	16.4932	14.4079	0.249942	0	0	8.78081	16.3081	0	11.3229	13.6417	28.4307	0	20.4189	0	0	0	0	19.4355	13.419	14.627	12.5037	0	20.2934	14.4623	48.6376	24.1575	8.77699	0	21.9342	10.0621	4.15188	4.18617	6.80892	6.16328	0	9.16866	10.3611	7.47594	6.90932	0	4.21824	16.1434	5.73829	31.8255	4.83199	3.38897
ENST00000385042.1	0	0	0	0	0	0	0	0	0	0	0	0	0	0	0	0	0	0	0	0	0	0	0	0	0	0	0	0	0	0	0	0	0	71.6925	0	0	0	0	0	0	0	0	0	0	0	0	0	0	0
ENST00000685493.1	0	0	0	0	0	4.27222e-08	0	0	0	0	0	4.74652e-09	0	0	0	0	0	0	0	0	0	8.03924e-05	9.42134e-08	7.21219e-07	0	8.45812e-08	0	0	0	0	0	0	0	0	0	0	0	0	0.000786905	0	0	8.08098e-07	0	0	0	1.41346e-06	5.8372e-05	8.10981e-08	0
ENST00000688510.1	0	0	0	0	0	0	0	0	0	0	0	0	0	0	0	0	0.66221	0	0	0	0	0	0	0	0	0	0	0	0	0	0	0	0	0	0	0	0	0	0	0	0	0	0	0	0	0	0	0	0
ENST00000692374.1	0	0	0	0	0.568835	0.584273	0	0	1.0168	0	0	0.703357	0	0	0	0	0	0	0	0	7.58206	5.96643	4.3374	0.57398	0	0.475155	0	0	0	0	0	1.72932	0	0	0	0	0.466956	2.37094	1.6558	0	4.48993	0.981276	0	0	1.35088	0.419535	3.67566	1.47214	0
ENST00000687651.1	0.906472	0	0	0	0	0	0	0	0	0	0	0	0	0	0	2.50059	0	0	0	0	0	0	0	0	0	0	0	5.84802	1.77394	0	0	0	0	0	0	0	0	0	0	0	0	0	0.803776	0	0	0	0	0	0
ENST00000685303.1	0	0	0	0	0	1.48117e-07	0	0	0	0	0	1.95544e-08	0	0	0	0	0	0	0	0	0	0.000330806	0	1.66345e-05	0	2.14817e-05	0	0	0	0	0	0	0	0	0	0	0	0	0.00268329	0	0	7.49729e-05	0	0	0	6.08764e-06	0.00011991	2.54718e-07	0
ENST00000687047.1	0	0	0	0	0	1.48117e-07	0	0	0	0	0	1.95544e-08	0	0	0	0	0	0	0	0	0	0.000330806	0	1.66345e-05	0	2.14817e-05	0	0	0	0	0	0	0	0	0	0	0	0	0.00268329	0	0	7.49729e-05	0	0	0	6.08764e-06	0.00011991	2.54718e-07	0
ENST00000691868.1	0	0	0	0	0	0	0	0	0	1.14939	0	0	0	2.40558	0	0	0	0	1.05295	0	0	3.72074	0	0.230561	0	0	0	0	0	0	0	0	0	0	2.37974	0	0	2.06677	0	0	0	0	0	0	0	0	0	0	0
ENST00000435049.1	0	0	0	0	0	0	0	0	0	0	0	0	1.65388	0	0	2.67417	0	0	0	0	0	0	0	0	0	0	0	0	0	2.11361	0	0	0	2.48986	0	0	0	0	0	2.35069	0	0	0	0	0	0	0	1.50045	1.98358
ENST00000378344.7	163.174	49.8268	30.6222	170.899	181.825	277.143	250.748	48.7336	69.5561	77.7921	56.4603	93.4184	33.7426	249.843	143.59	166.342	22.9113	73.1571	37.2453	40.2127	235.133	211.406	150.688	156.396	29.6333	44.3231	83.7222	233.851	178.964	55.8587	72.6991	125.318	61.0531	108.096	41.407	60.943	114.929	72.5311	185.059	183.413	156.55	79.8136	56.1988	99.2176	159.544	80.2007	219.034	31.1608	156.031
ENST00000344579.5	25.4307	0	37.4382	0	6.76205	0	0	1.53304	1.15837e-05	0	0	41.0474	11.5185	0	112.619	7.79398	26.2822	0	19.1166	17.6987	0.331725	6.783	0	7.11911	20.9795	4.97367	0	0	10.9351	22.4577	0	19.8423	1.79591e-05	0	24.7303	0	27.1595	0	3.24797	0	20.6235	49.1496	21.0137	0	0	0	0.127645	8.28753e-05	0
ENST00000378322.7	6.93702	2.59338	1.68663	3.40196	5.14342	7.08252	4.0564	0	1.99965	2.02771	0	2.783	1.98456	8.59326	21.4948	4.75041	0	1.41039	0	6.20917	22.0654	17.2003	26.8204	5.94912	0	2.00639	2.74107	4.21254	15.4453	10.1637	0	13.5739	2.67042	4.74661	0	2.08511	10.0003	0	9.64503	6.79211	8.56779	14.2979	1.94934	8.36333	3.29786	1.74704	16.4466	2.50847	8.62389
ENST00000270708.12	27.1859	10.2117	9.62089	26.0126	32.4961	29.2877	26.7024	11.5523	11.5501	6.75413	8.98253	27.9633	7.70944	36.5091	6.17757	24.5823	18.5421	24.6381	6.15069	11.4769	41.6536	33.5788	13.4229	39.605	4.57928	10.6258	14.3166	40.0022	27.1397	8.54723	8.09425	21.6015	14.7623	13.3297	9.98999	12.6583	20.9395	14.8677	32.8158	42.8251	41.9885	15.3318	5.48793	24.1719	23.2042	10.8321	28.7214	2.74848	20.3185
ENST00000471223.1	11.7626	3.41821	1.7208	7.94006	8.61608	14.1668	7.11145	2.21202	2.31966	1.29803	2.95959	10.2884	6.11347	13.5775	9.44167	13.5107	3.66613	2.55241	2.65001	2.99599	23.7159	22.2208	15.2428	12.7222	2.98924	3.56225	1.87784	16.6194	20.2387	3.29401	1.41182	9.2981	2.14844	6.79228	4.07344	2.02175	11.2399	8.40579	9.23104	14.6759	15.6967	9.54439	5.24914	6.14637	10.9583	1.94541	16.4763	2.00708	14.5176
ENST00000424367.5	0	6.75166	5.07098	24.5284	0	0	5.3322	0	0	0	1.50149	0	8.94918	0	11.1417	4.95708	2.13523	0	7.73714	0	0	0	17.1905	5.1725	0	0	0.359593	0	0	0	5.85358	0	0	0	0	2.01637	0	0	7.9954	0	8.14835	0.957284	4.80744	1.6303	0	0	6.14739	0	11.4782
ENST00000497940.5	0.997289	0	0	0	8.93127	0	0	0	0	0.397044	0	0	3.95266	0	0	0	0	0	0	0	2.17902	0	0	0	0	0	0	0	0	0	0.568443	0	0.428235	0	0	0	0	0	7.69508e-05	0	0	0	0	0	0	0	0	0	10.024
ENST00000469643.1	0	0	0	0	0	2.17949	0	0	4.98102	5.37795	0	0	0	9.6581	9.7108	0	1.04952	0	0	0	0	21.4624	0	0	14.6338	1.46938	0	0	0	13.5878	3.99071	0	0	0	3.01367	0	0	24.8235	0	0	0	7.46695	10.9749	1.3007	0	0	0	0	3.14428e-05
ENST00000494884.1	0	0	0	14.6018	0	0	8.69652	0	0	1.37595	0	0	0	0	0	21.1483	0	0	0	0	0	0	0	0	0	2.60773	0	7.81463	0	0	0	5.03895	0	0	0	7.07414	0	0	0	0	0	0	0	0	0	0	3.31577	0	1.72281
ENST00000465916.5	12.2377	3.78999	0	0	0	0	0	0	1.49065	3.84653	0.575954	17.3478	0	0	3.41004	14.4504	0	0	11.4449	0	0	0	6.09969	0	6.39567	0	19.7139	8.70614	0	0	9.96818	0	0.775231	9.4504	5.86507	0	15.3117	13.4389	8.31471	0	2.35716e-08	20.1272	0	8.97523	20.5225	8.8523	0	24.762	19.2758
ENST00000419924.2	22.7909	0	9.17734	7.72593	23.1321	0.985407	20.4182	6.90654	1.03362	0.72737	0	12.7672	0	12.3648	0	16.5891	0.256211	14.3108	0	14.7494	23.6554	18.0166	0	22.855	0	6.43806	0	21.8729	26.8385	5.68734	0	34.2705	8.85086	0	0	0	0	0	0	37.155	0	16.0671	0	7.72409	5.87511	0	39.6539	0	19.1494
ENST00000479331.1	6.7155	0	0	0	0	16.4229	32.7887	4.24059	0	0	0	0	0	32.6863	0	0	0	8.43947	8.20532	4.28035	36.1666	15.104	15.5	0	13.2929	13.8006	0	14.9169	0	6.15702	0	10.5027	2.96154	0	0	0	9.50901	0	14.4027	10.0639	19.0415	5.27505	0	12.4281	7.35329	9.27104	13.8941	4.52966	0
ENST00000378295.9	0	0	0	0	0	0	0	0	0	0	0	3.15267	0	0	0	0	0	0	0	0	7.22138	5.00868	0	5.17214	0	0	0	0	0	1.81129	0	0	0	0	0	0	1.79989	0	0	0	0	1.48188e-09	0	0	0	0	7.03389	0	0
ENST00000604074.5	2.47387	0	1.68808	3.48491	3.49153	5.04007	0.99759	2.40483	2.13827	1.82031	0	2.79797	0	0	0	0	3.66662	0	0	0	0	0	1.01633	0	0.943506	0.567597	2.8921	0	0	0	0.0792423	0	0	0	1.73649	0	0	0	0	0	0.217057	0	0.788829	1.95318	0	0	1.49378	0.74239	0
ENST00000357733.7	0	2.16298	0	0	0	0	0	0	0	0	0	1.66778	0	0	0	2.19315	0	1.89913	3.00065	0.675903	11.3756	5.06843	5.25462	3.08336	0	0	0	11.4428	0	0	0	3.25216	1.80426	7.10246	0	1.3985	4.83574	0	5.58242	4.62086	0	0	0	0	0.271495	0	0	0	0
ENST00000346387.8	0.00906048	0	0	0.0330246	0.00242742	0.00123241	0.101884	3.91103e-06	0	1.67097e-06	0	1.96237e-06	0	3.47166	5.69585	0	0.0653377	0	0	0	0	0	0.00630451	0	3.94307e-07	0.000377307	0.0108495	0	9.56629	0	1.09664	0	0	0	0.458833	0	0	0	0	0	0.00174235	2.69806	8.80909e-05	6.66314e-09	0	2.29983	2.81518	0.000619827	7.34684
ENST00000603362.5	0	0	0	0	0	0	0	0	0	0	0	0	0	0	0	0	0	0	0	1.71534	0	0	0	0	0	0	0	0	0	0	0	0	0	0	0	0	0	0	0	0	0	0	0	0	0	0	0	0	0
ENST00000604479.5	0	0	0	0	0	0	0	0	0	0	0	0	0	0	0	0	0	0	0	0	0	0	0	0	0	0	0	0	0	0	0	0	0	0	0	0	0	0	0	0	0	0	0	0	0	7.22747e-05	0	0	0
ENST00000378285.5	0	0	0	0	0	0	0	0	0	0	0	0	0	0	0	0	0	0	0	0.638226	0	0.390933	0	0	0	0	0	0	0	0	0	0	0	0	0	0.512685	0	0	0	0	0	0	0	0	0.25493	0	0	0	0
ENST00000378280.5	0	0	0	0	0	0	0	0	0	0	0	5.78721e-08	0	0	0	0	0	0	0	0	0	0	0	0	0	0	0	0	0	0	0	0	0	0	0	0	0	0	0	0	0	0	0	0	0	0	0	0	0
ENST00000378288.8	0	0	0	0	0	0	2.72953	0	0	0	2.01838	0	3.76789	0	0	5.09386	0	0	0	0	14.5491	19.8185	3.2242	5.8038	0	0	0	1.72868	0.000228701	0	0	0	0	0	0	0.706109	0.266919	0.976003	4.13376	6.05373	4.61724	4.06951	0	1.61095	3.96474	0	0	0	0
ENST00000603364.5	0	1.25691	0	0	0	0	0.72978	0	0	0	0	0.563485	0	0	1.32274	2.38317	0	0	0.655336	0.584443	8.2974	3.68526	0	0	0	0	0	0.61588	1.33156	0	0	0.832936	0.590926	0.484486	0	0	0.626806	0	1.49519	0.763668	0.779796	0	1.17085	0	1.63378	1.41859	0	0	0
ENST00000604194.1	0	0	0	0	0	0	0	0	0	0	0	0.711173	0	0	0	0.835664	0	0	0	0	10.9976	3.30771	0	1.298	0	0	0	0	0.940631	0	0	0	0	1.58049	0.939561	0	1.69316	0	0	0	0	1.77423	0	0	0	0	0	0	0
ENST00000378290.4	0	0	0	0	0	0	0	0	0	0	0	0	0	0	0	0	0	0	0	0	0	0	0	0	0	0	0	0	0	0	0	0	0	0	0	0	0	1.77952	0	0	0	0	0	0	0.0964059	0	0	0	0
ENST00000604566.1	0	0	0	0	0	0	0	0	0	0	0	0	0	0	0	1.25059	0	0	1.15992	0	1.26836	4.52738	0	0	0	0	0	0	2.95288	0	0	0	0	0	0.666317	0	0	0	0	0	1.3193	0	0	0.964009	4.82845	0.676203	0	0	0
ENST00000443034.1	1.67931	0	4.62047	3.64569	1.8449	3.72209	0	0	0	1.62175	0	3.20301	2.52189	1.58705	7.46008	1.31757	2.94519	0	0	1.34654	31.8589	7.87923	0	2.05043	0	1.5343	0	8.83658	1.61627	3.2502	0	1.04772	1.20859	8.01072	0	0	5.9232	3.00982	3.79471	3.65716	1.39681	13.0463	0	1.28589	2.04675	0	1.41555	2.30582	4.66041
ENST00000416554.1	0	0	0	0	0	0	0	0	9.49701	0	0	0	0	0	6.83056	0	12.6781	0	0	0	15.4562	12.4898	0	3.12531	0	0	0	0	0	0	0	0	0	5.71966	4.64066	0	0	0	4.04023	5.64087	8.75734	13.1495	0	3.72721	0	0	0	0	4.81796
ENST00000648526.1	0	0.824588	0	0	0	0	0	0	0	0	0	0	0	0	0	3.60973	0	0	0	0	0	4.2009	0	0	0	0	7.50966	4.33552	0	0	0	0	0	0	0	0	0	0	2.7932	0	0	0	0	0	0	0	11.3698	2.17456	0
ENST00000624167.1	6.41411	0	0	0	0	8.65996e-05	9.1543	0	0	1.19099	0	0	0.4671	2.32908	0.157811	9.20742	5.63836	0	0	0	13.6592	3.62744	3.03584	2.85896	3.57475	0	0	0	0	2.21818	0.199762	12.9036	1.91832	13.6551	2.75189	3.00751	0	0	0.20962	1.85673	3.87289	0	2.96193	5.60491	0	1.90924	2.48612	4.76452	7.06803
ENST00000648479.1	0	0	0	0	0	2.25441	5.56456	0	0	0	0	0	0	10.4116	5.83422	4.93375	2.8564	4.57373	0	0	2.96658	8.54389e-08	0	1.6276	0.729462	0	0	0	0	0	0	0	0	0	0	0	0.994104	0	0	2.79671	1.0852	10.543	0	4.26152e-05	8.44185	0	0	3.21598e-09	1.26168
ENST00000452079.5	6.39883	0	7.00684	8.42511	4.44159	27.7816	1.78288	4.06913	3.54102	6.78143	5.42846	23.8906	10.1085	6.76513	5.08779	22.9348	0	0	6.36826	7.97691	31.4988	38.5663	18.3459	11.2863	8.02214	2.7057	2.9334	32.2655	21.8212	10.8616	0	21.837	4.04128	8.70494	2.31761	4.89614	18.5088	4.08839	23.7685	11.6398	27.5359	3.91941	9.49582	11.0921	1.85647	1.84103	34.107	2.2944	19.4958
ENST00000650545.1	0	0	0	0	0	0	0	0	0	0	0	0	0	0	4.72255	0	0	0	0	0	0	0	0	0	0	0	0	0	0	0	0	0	0	0	0	0	0	0	0	3.87628	0	0	0	0	0	1.58362	0	0	0
ENST00000419973.1	0	5.65006	0	0	0	0	0	0	0	0	0	0	0	0	0	0	0	0	0	7.77945	2.81686	0	0	0	0	0	0	0	13.2173	0	0	0	0	0	0	4.61235	4.93552	4.11248	2.7762	0	0	0	0	0	0	0.735662	0	0	0
ENST00000647831.1	0	0	0	4.57222	1.1476e-07	0	0.00667215	0	0	0	1.80498	0	0	0	0	0	0	0	0	0	0	0	0	0	0	0	0	0	8.7946	6.41201e-08	0	0	0	0	0	0	0	0	0	0	0	0	0	3.10872	3.15602	0	0	1.33688	0
ENST00000648717.1	6.19315	0	6.84071	0	4.9281	11.9913	7.52371	0	2.484	1.06936	0	8.43636	0	0	0	0	0	0	6.93644	0	0	0	0	0	0	7.43299	0.0910971	0	0	0	0	0	0	0	1.56043	0.66061	0	0	0	0	0	0	5.66004	0	0	0.596863	0	0	1.8267
ENST00000648600.1	24.7169	0	0	0	19.0524	0	19.8893	0	0	3.69094	5.55645	1.96452e-07	12.9607	27.5656	2.24357	6.10694	0	11.5918	0	2.63811	0.873252	0.599274	8.09544	0	25.1246	8.03304	0	0	0	3.97712	10.7794	24.7331	12.335	11.6571	0	4.14375	8.2885	0	15.2894	7.85775	0	15.7241	0	16.3059	17.7192	0	30.6513	3.97778	17.4314
ENST00000423764.6	15.8414	3.65432	5.27278	34.0083	9.29794	14.3297	28.9548	6.94562	9.53486	5.25227	8.13917	14.5664	6.96531	36.7165	2.66577	19.8572	8.45967	3.63344	3.1048	5.98028	25.2334	40.8735	27.2035	25.921	0	13.0102	3.51837	27.3822	34.6268	3.06043	6.52016	22.203	2.48254	6.67679	11.7272	5.17267	13.196	2.29677	10.4537	15.5936	16.8899	15.4519	4.76859	11.8821	35.3492	9.44248	5.97077	3.23394	14.9693
ENST00000647817.1	9.95115	4.80873	0.0952951	8.8552	9.83739	23.2593	9.17837	0	0	0	1.7778e-06	0	4.8305	33.428	1.32632	0.000729005	0	0.24213	0	0	16.5259	16.9266	17.9574	9.05566	0	0	7.54231	0	38.2319	0	0	3.76554	6.94137	6.27445	0	3.50622	14.0589	1.97973	18.0907	13.0478	3.18451	10.0631	4.1488	6.6157	8.05536	7.76215	22.5292	4.75479	24.388
ENST00000649123.1	12.3526	10.1966	10.5693	9.16156	5.48382	8.30061	6.24977	7.57846	16.7717	3.5515	2.3908	1.92587	0	2.00782	43.0061	23.3296	4.25165	5.76897	21.6543	5.48956	24.9255	24.758	0	9.39317	0	0	0	25.522	25.9975	12.1776	10.8551	0	2.0592e-08	0	9.28645	2.70797	0	0	2.06919e-06	14.993	3.92057	0	0	0	20.9008	1.45222	21.3874	3.39011	0.339644
ENST00000648270.1	1.25941e-08	4.70826	0	8.56169	0	23.4055	0	0	0	0	0	8.39427	8.44565	0	17.3877	8.65422e-07	0	0	0	0	0	0	12.8603	0	0	4.94729	3.45651	0	17.9448	0	2.16218	0	0	5.89633	0	0	15.7731	1.70095	0	0	11.5763	5.41535	0	0	1.67898	0	16.6959	0	0
ENST00000650037.1	0	0	0	0	0	0	0	2.95546	0	1.25085	0	0	0	0	0	20.3854	5.5016	0	0.153085	4.42983	0	0	0	0	0	0	9.6541	0	0	4.29808	0	0	0	0.000828671	1.18488	0	0	0	0	0	0	0	6.85059	0	0	0	5.22636	0	6.20391
ENST00000650039.1	8.87366	0	7.79903	24.5896	15.2937	2.81748	24.1158	0	0	10.7579	4.3663	36.9818	0	0	0.000133637	18.3668	1.50452	10.4799	8.28168	0	27.4867	86.9875	28.8721	10.5149	1.17465	0	0	29.5272	0.000125816	9.57248	0	17.3599	3.73687	23.09	14.4994	7.47941	34.2589	5.99738	28.6973	23.7809	28.2141	11.4956	0	9.46177	43.9157	0.241119	2.4788	0	42.3183
ENST00000649468.1	0	0	0	1.0598	0	0	5.35086e-07	0	0	0	0	0	0	0.000147324	0	11.0454	9.4158e-09	0	0	0	5.67895	0	0	0	0	0	0	0	0	6.69795	0	3.09322	0	0	4.21732	3.34304	0	2.95115	3.9109	0	0	6.13153	0	1.80116	0	3.49409	21.6384	0	0
ENST00000648553.1	0	2.95415	0	0.674334	7.45462	0	0	0	0	1.00889	0.323209	0	3.34522	1.10066	0	2.42903	1.49699	4.59915e-08	0	0	1.89414	0	10.0779	0	0	0.586504	0	0	0.000403388	0	0	0	0	3.31793	0	0	0	0	0	0	0.0357806	0	0	0	2.37887	0	0	2.86665	0
ENST00000649348.1	3.22584	0	0	4.4032	3.67456	4.7504	10.0136	2.38968	2.00425e-07	0	0	8.34305	0	11.2468	0	4.01629e-05	6.69139	0	0	2.22655	5.19234	0	4.24371	13.0111	0	5.71117	0	7.72552e-06	0	0	0	5.75237	1.50271	6.82902	0	2.735	7.64392	3.80639	9.90768	15.8981	11.2706	11.7808	8.53589	8.5697	0	0	0	0	0
ENST00000636630.1	0	0	0	0	6.22523	0	7.45639e-06	0	0	1.44452	2.65915	1.89952	4.05743	1.37884	7.69111	2.10244e-07	0	0	4.81513	0	32.3602	27.3905	0	9.17042	0	0	0	42.447	0	6.76487	0	0	0	12.6349	1.97932	0	0	0	9.07719	4.16688	7.45192	2.74157	7.45456	6.76748	0.377385	3.48002	2.40833	0	1.36483
ENST00000587071.5	0	3.82523	0	0	0	0	0	0	5.6378	0	0	0	0	0	17.6225	0	0	0	0	0	0	0	0	0	2.13583	0.290681	0	0	0	0	0	0	0	0	0	0	0	6.95143	0	0	0	0	0	0	0	0	0	0	0
ENST00000637775.1	0	0	3.59151	0	0	0	0	1.41319	0	0	0	0	0	0	0	1.98798	0	1.72809	0	0	0	0	5.36988	1.69009	0	0	4.98616	0	0	0	0	0	4.35113	1.4869	0	0	0	0	1.50259	0	2.02342	0	0	0	0	0.97985	0	0	1.22669
ENST00000608600.1	0	3.72476	0	0	5.23969	6.86227	0	0	0	0	0	0	0	0	19.3486	1.55696	0	5.37269	0	0	0	0	0	13.3819	0	0.430827	0	16.8649	16.5255	0	0	0	0	0	0	0	5.94912	0	41.49	0	0	0	0	8.03698	9.60805	0	21.6165	4.31074e-06	13.5455
ENST00000649290.1	0	2.89419	3.13758	6.76361	4.55374	0	0	1.76337	0	8.03613	5.4226	0	0	0	0	6.44236	2.98472	4.82249	2.844	0	0.932586	4.12962	3.31196	13.2502	0	5.05537	2.29464	0	20.2959	2.41888	0	0	3.61748	5.40439	0	0.288095	9.45365	6.0883	4.31952	0	14.5355	9.10049	0	0	0	0	8.14359	0	0
ENST00000647686.1	5.54923	2.45948	0	5.54011	0	0	1.88427	0	4.1493	0	3.69679	0	3.28698	7.31202	1.83318	14.8032	3.25505	4.92981	10.9328	2.09094	20.1345	16.2237	16.0202	8.19401	4.37249	0	3.24961	12.4199	11.9255	6.16318	2.97912	19.0905	2.22338	10.1667	9.63422	2.89881	2.82498	0	13.1178	24.4408	14.039	5.50507	0	16.7379	12.4763	4.93547	18.271	3.91493	7.44027
ENST00000648935.1	20.9777	6.08682	4.93336	10.7074	15.2172	15.882	13.5397	0.811615	5.38154	6.54299	5.40531	13.4024	10.7452	33.0061	12.9795	22.8381	4.75271	7.81784	5.26032	8.03531	34.7178	28.8555	35.7055	17.0054	4.79789	6.3269	2.82215	33.5356	29.6607	9.65864	3.78029	10.6909	8.34564	10.1235	8.65337	5.2014	21.5321	5.95047	16.2674	20.1749	22.8408	7.45332	8.08197	10.3081	18.4887	5.01671	23.3565	2.26453	23.3137
ENST00000649413.1	0	0.0828104	0	0	0	0	2.46828	4.22646	0	0	0	13.8799	0	0	0	0	0	0	0	0	0	1.91293e-07	0	9.31886	0	0	4.26518	0	0	0	0	26.6113	1.92425	0	0	0	0	0	0	0	1.33455	0	0	0	0	0	0	0	0
ENST00000624948.1	2.44015	2.51739	0	0	2.32776	0	0	0	4.52417	0	0	2.52802	0	0	0	0	2.32829	0	3.89665	0	4.34279	16.7117	20.324	2.49264	6.65161	0	0	3.23647	6.18565	6.33518	0	0	2.01071	0	0	0	6.12123	0	2.08081	0	2.14296	0	0	0	0	0	6.66298	0	12.6676
ENST00000611447.1	0	0	0	0	0	0	0	0	0	0	0	0	0	0	98.7757	0	0	0	0	0	28.9444	0	0	0	0	0	0	0	0	0	0	0	0	65.4908	0	0	0	0	0	0	10.9798	0	0	14.6797	21.1242	0	6.77498	0	115.793
ENST00000636250.1	10.0113	2.46232	1.20744	11.6819	17.6879	26.9606	13.7239	1.23601	2.24861	0.906894	1.91813	9.62424	4.40428	11.872	7.78019	21.4418	5.5012	4.25816	3.09044	2.31547	20.9741	20.7902	11.4676	12.1957	3.375	3.80767	3.1116	17.9045	18.2159	1.59732	2.4256	15.089	2.05527	10.2131	4.93528	2.64092	24.5234	2.29211	20.5096	13.2779	25.7023	12.3115	1.32277	9.5589	17.0574	4.48243	15.4264	1.70259	22.8354
ENST00000462521.2	0	0	0	0	0	0	0	0	0	0	0	0.764945	0	0	0	0	0	0	0	0	0	0	0	0	0	0	0	5.12089	0	0	0	0	0	0	0	0	0	0	0	0	0	0	0	0	0	0	0	0	0.426359
ENST00000294600.7	0	0	0	0	0	0	0	1.13653	0	0	0	0.833458	0	0.941368	0	0.396927	0.434007	0	0.477543	0	3.06918	1.18762	0	2.43024	0	0.907278	0	2.39915	2.43119	0	1.52204	1.76021	0	0.285788	0.966188	0	0.453283	0	1.54651	0	0.421125	0	0	0	1.03678	0	0.87316	0	0
ENST00000642557.4	2.72163	5.88648	8.11628	13.4037	4.37848	0	6.09314	0	2.43779	0	0	17.8027	2.0191	17.771	0	4.12228	0	0	0	0	0	0	0	0	0	2.37165	0	0	12.5022	0	0	0	0	0	0	0	7.07793	0	6.16465	0	0	4.89	4.55493	0	15.3539	2.5804	0	0	4.82496
ENST00000561886.2	0	0	0	1.95304	4.60844	9.00378	0	0	0	0	8.33546	10.6778	2.02838	12.8287	3.81971	4.56791	0	0	2.20697	0	12.0369	13.9627	0	0	0	0	0	10.8827	0	0	0	7.62738	1.9255	3.43874	0	0	4.85251	2.11338	3.27246	3.85471	4.53945	0	0	0	16.0537	0	7.9192	0	0
ENST00000444870.7	0	0	0	0	0	0	0	0	0	6.29106	0	0	0	0	0	0	0	0	0	3.82281	7.7145	8.01339	0	0	0	0	0	9.24797	0	0	0	0	0	16.6764	4.61122	0	0	0	0	9.83616	12.0719	0	0	0	0	0	0	0	0
ENST00000452264.1	3.06402	0	0	12.4485	0	6.80406	3.46213	0	0	0	0	4.13265	0	0	0	2.44169	0	0	0	2.3824	9.14936	25.3598	15.9899	7.80292	7.84505	0	0	10.6948	2.71287	0	0	4.1878	0	0	5.7913	2.60047	2.73148	0	8.03292	6.79983	5.21564	1.75911	0	2.11757	6.22053	6.30096	4.64874	0	0
ENST00000378251.3	352.376	126.361	124.573	379.498	379.806	563.761	434.136	120.807	140.923	132.018	139.594	365.743	121.214	446.059	225.608	344.6	134.117	177.134	136.281	104.81	364.43	525.111	649.38	300.577	117.372	146.862	210.451	611.111	491.764	204.666	94.2849	458.945	128.077	251.035	165.871	144.552	360.492	118	314.157	426.131	442.572	265.991	133.944	256.394	298.628	118.62	436.102	95.3575	398.883
ENST00000462356.5	460.139	135.216	109.678	69.8374	818.621	1032.36	816.388	155.318	125.353	155.657	219.747	610.605	180.907	740.383	367.631	379.545	200.531	268.005	256.637	151.038	393.72	414.103	588.01	207.93	142.872	225.712	332.046	657.879	781.194	256.584	217.48	389.087	216.012	367.504	207.566	265.862	482.311	190.872	464.811	606.865	665.473	458.761	189.846	377.095	324.403	138.174	509.354	122.451	687.521
ENST00000479239.1	57.2854	17.9368	20.4062	6.79181	54.5138	164.079	31.4372	7.51658	0	22.1138	22.2284	14.1162	7.49803	144.607	0	31.5524	11.7886	9.13512	0	9.93142	170.932	60.4209	144.483	29.3976	23.7377	7.73023	0	51.7142	92.2711	0	8.56619	116.235	10.1163	15.333	0	9.19632	9.22402	15.0925	56.4432	40.0893	92.7127	22.1313	8.48252	10.4726	31.2371	6.44603	51.2794	0	145.874
ENST00000581512.2	56.7038	28.9126	8.89341	0	0	60.8268	20.7839	0	0	0	16.07	12.6534	13.6159	27.3381	35.6527	30.9376	0	9.97224	0	0	35.5254	52.1799	58.4305	56.2742	9.25318	0	0	40.4436	31.7975	25.6506	22.2761	24.3722	21.0649	37.3803	9.3002	0	24.903	0	7.156	40.1072	56.6517	31.8779	15.9551	21.0748	97.0203	31.003	86.3676	18.8293	17.2393
ENST00000607459.1	47.0186	12.758	12.2927	22.665	49.6146	96.4876	31.1379	16.0316	11.2382	2.69882	11.9573	42.216	11.4819	91.6328	7.71172	80.1718	13.8308	21.1537	15.6539	4.37757	97.2421	74.1954	73.7208	44.5564	15.1804	7.5873	7.02488	78.4745	88.2699	5.18822	0	40.2954	8.06521	14.3197	13.5551	17.2054	58.0967	7.18257	72.1398	76.9412	50.2322	39.2926	9.91955	34.8242	23.6716	4.41922	53.1379	18.8952	41.1062
ENST00000675966.1	46.4699	6.49725	16.5101	26.8751	44.8513	75.7355	50.3508	13.9368	12.5347	12.2341	13.6517	39.1722	12.8391	45.2607	29.3809	59.3679	11.9193	22.9356	9.87981	12.9495	75.5559	51.2628	61.4589	41.4065	11.851	16.5383	11.2163	60.4505	71.0332	15.8531	15.9765	42.188	9.382	19.9515	14.9224	8.42217	48.218	10.3606	41.206	52.5109	58.3553	32.3103	8.45904	25.3981	36.0889	4.57581	56.497	6.03576	45.5927
ENST00000676052.1	0	0	0	0	0	2.89918	0	0	0	0	0	0	0	0	0	2.60274	2.31543	0	0.854359	0	1.32114	0	0	0	0	0	0	0	0	0	0	0	0	0	0	0	0	0	0	0	0	0	0	0	0	0	0	0	0
ENST00000378230.8	0	0	0	0	0	0	0	0	0	0	6.94393e-09	0	0	0	0	0	0	0	0	0	0	0	0	0	0	0	4.78298e-07	0	0	0	0	0	6.97783e-05	0	0	0	0	0	0	0	0	0	0	0	0	0	0	0	0
ENST00000674623.1	6.89629	3.37027	0	4.54543	0	0	0	0	0	0	0	3.00044	0	0	0	1.31542	0	0	0	0	0	0	8.39179	0	0	0	0	2.12136	0	0	0	0	0	0	0	0	1.52552	0	0	0	0	0	0	0	0	1.32719	1.54658	0	0
ENST00000675200.1	0	0	0	0	0	0	0	0	0	0	0	5.32344	0	0	5.02242	2.2264	0	0	0	0.979545	6.64442	0	0.244322	0	0	0	0	0	5.67978	0	0	3.2288	0	1.49218	0	0	0	0	9.66682	3.42363e-05	0	0	0	6.22675	2.77006	0	0	0	4.08895e-07
ENST00000674985.1	0	0	0	12.8994	0	11.3807	0	0	0	1.49182	0	0	0	0	0	0	0	0	0	0	0	0	0	0.943493	0	0	0	0	0	0	0	0	0	0	0	0	0	0	0	0	0	0	0	0	0	0	0	0	0
ENST00000674879.1	16.4856	3.96146	3.37531	11.5393	13.5648	23.0323	16.7259	3.95075	5.28052	5.57114	6.97601	16.6617	3.20212	20.6705	9.53049	13.6393	7.40105	1.50649	3.37532	3.92482	11.8783	10.523	7.01969	7.20441	3.35995	1.15872	9.51902	18.7285	9.83777	3.76805	2.17149	16.018	1.2534	7.05618	2.34139	2.91425	11.6814	0	4.82583	9.74594	7.63306	6.12587	5.93771	2.8823	6.73705	2.84203	9.99376	2.69429	9.4882
ENST00000675677.1	3.63793	0	0	0	0	0	1.69988	0	0	0	0	0	0	0	0	1.94848	0	0	0	0	0	1.13607	6.48998	0.90635	0	0	0	0	0	0	0	0	0	0	0	2.08161	2.10663	0	2.9116	0	0	0	1.60506	0	0	0	0.796178	0	0
ENST00000675750.1	7.00421	3.07808	2.21165	4.41175	2.93655	12.7795	8.06279	4.39528	0.452869	1.17658	4.25264	2.97694	2.07241	14.585	2.66967	3.44013	4.52655	4.26219	1.62262	1.48801	6.02469	15.0311	0	3.91962	0	1.58072	0	7.41835	4.07182	5.85357	0	4.97978	0	0.655226	1.43338	1.22228	2.01067	10.2598	0	3.29344	11.8729	2.95595	3.51607	5.63216	5.09552e-09	2.37169	2.04823	0.756733	8.43382
ENST00000676009.1	0	0	0	0	0	4.44186	1.67232	0	2.87579	0	0	0	0	0	0	0.972002	0	4.31891	0	0	1.0756	0	0	0	0	0	0	0	0	0	0	0	0	0	0	0	0	1.39039	1.36484	6.00761	0	0	0	0	0	0	0.748869	0	1.20791
ENST00000675108.1	15.5375	0.965429	10.9597	7.06746	15.6993	9.56619	14.6152	3.21624	4.69717	1.87674	7.38337	14.9873	1.31401	17.911	3.89299	9.32405	4.35769	0	0	0.836903	14.7159	13.3976	3.76709	3.59617	5.56429	0.786591	6.23766	19.0361	9.72783	3.02507	3.14645	8.46295	2.44634	7.2361	5.49621	4.82223	6.53453	0.940179	11.4635	9.05032	14.5115	11.8612	3.07131	5.6389	18.6742	6.198	7.30824	2.02186	15.5193
ENST00000675666.1	0	0	0	0	0	0	0	0	0	0	0	0	0	0	0	0	0	0	0	0	0	0	0	0	0	0	0	0	0	0	0	0	0	0	0	0	0	0	0	0	0	0	0	0	0	0	0	0	0
ENST00000674558.1	6.3589	0.545092	0	10.3914	0	5.11106	0	0	0	2.83916	0.0101634	7.07715	0	7.99897	0	4.88137	0	0	0	0	4.2011	7.96313	0.33916	3.40897	0.338621	3.17534	0.894764	4.14494	0	2.06433	0	4.60901	5.92459	7.68049	0	2.09715	6.00057	7.62059	5.90524	15.6156	15.8765	0	3.55434	2.94359	0	2.49207	0	0	8.4256
ENST00000675334.1	19.3347	5.83779	1.68817	0	4.66807	18.1837	16.2073	0	6.86747	0	0	14.1352	2.19948	17.0151	17.8176	23.4771	1.72842	3.90707	3.57053	8.11882	7.78787	23.5376	25.5386	1.38088	5.16777	10.8679	12.7491	20.5443	11.7789	2.34723	4.37344	16.3956	0.0209628	5.47833	0	12.5459	11.4733	0	24.3961	25.5541	0.467251	0	11.7803	2.69839	12.7181	5.98297	21.603	4.40881	30.707
ENST00000674544.1	0	0	0	0	0	0	0	0	0	0	0	0	0	0	0	0	0	0	0	0	0	0	0	0	0	0	0	0	0	0	0	0	0	0	0	0	0	3.809	0	0	0	0	0	0	0	2.88349	2.12932	0	0
ENST00000675375.1	0	1.94986	0	0	23.1859	0	0	0	4.00675	0	0	0	0	0	0	0	0.00130942	0	0.0535984	0	0	0	7.28829	0	5.25867	0	0	8.98487	0	0	4.94147	0	0	0	0	0	3.67157	0	0	3.60788	6.78816e-07	0	0	0	0.00695922	0	8.69111	0	0
ENST00000484420.1	6.00193	0	0	0	0	0	0	3.89427	0	0	14.1196	0	5.21223	0	5.45038	0	0	5.23971	0	0	12.5051	0	19.6396	0	0	0	0	12.3953	4.92469	4.40725	0	12.8493	0	14.2383	14.7816	0	3.50152	0	0	6.40688	0	0	0	0	0	3.0994	3.96505	5.03087	3.85956
ENST00000428079.6	14.5616	0	0	0	10.6074	10.9154	9.69982	0	0	5.81815	1.52933	0	0	0	7.69458	0	0	8.45851	6.66436	0	0	14.5705	18.5708	5.21846	1.74595	1.86561e-07	4.27368	6.69316	0	4.6347	4.53187	16.1269	0	0	20.2301	5.35692e-09	0.000153566	0	14.5802	5.20143	17.5482	0	0	2.79506	0.752151	10.39	2.24805	6.67308	0
ENST00000438539.6	0.595456	0	13.5019	0	0	0	0	0	3.55643	0	0	0	0	11.0858	6.09375	0	0	0	6.71733	0	0	0	0	0	18.8808	0	0	0	0	14.8345	0	6.20008	0	0	0	0	0	6.14203	0	0	0	0	0	0	12.2933	0	0	0	0
ENST00000461667.2	3.99377	0	4.62556	3.41129	3.0526	17.7464	17.3192	5.55762	0	7.49825	17.8782	8.57576	3.2747	13.5338	5.72938	21.0182	0	0	0	0	15.696	4.86106	3.91378	7.60209	0	10.3301	4.34783	25.8952	41.0994	0	3.3548	2.11611	8.52454	3.23182	0	0	14.8126	7.40033	3.73512	2.45238	9.85596	1.65483	18.8655	2.92363	0	3.02054	23.713	0	1.7688
ENST00000495701.1	53.0042	5.99547	15.6441	90.2133	35.5903	16.1093	37.7252	9.25089	8.97617	0	0	45.0183	13.5498	30.9482	16.2733	51.7482	21.5476	5.51169	6.27419	0	54.9504	5.62188	49.1257	25.6871	19.0144	9.40201	16.984	45.432	83.8737	9.37201	6.38804	22.8793	4.19085	16.3612	0	6.16892	5.89014	0	24.8299	45.781	16.1473	32.2857	12.8196	11.7664	0	0	23.3649	10.4608	38.068
ENST00000460038.5	0	3.80823	0	0	0	0	0	0	1.32214	0	5.42987	31.5895	0	37.9119	0	0	0	0	0	0	0	4.57181	29.853	3.88612	8.66556	2.08506	0	3.87155	0	0	0	0	0	0	0	0.949138	7.3412	0	10.648	0	15.8373	0	0	14.3529	22.4862	0	13.7869	0	26.678
ENST00000494653.5	0	7.09268	0	0	16.1797	34.2104	13.8703	16.4847	14.1448	6.4531	0	16.0323	4.06135	17.0871	2.95298	15.1048	4.96981	16.8742	0	7.69036e-09	33.7426	4.43895	45.355	17.7202	4.52007e-07	10.2177	18.1071	31.6905	38.7116	6.23957	21.0489	29.0793	9.99129	0	0	6.115	33.6812	0	16.0505	34.6376	13.5971	9.92785	0	15.1008	13.2426	3.1022	18.5941	0	25.9753
ENST00000675520.1	24.0167	3.35183	4.16767	10.8686	15.4549	9.36802	0	0	0	0	0	12.3086	9.09985	47.3961	12.539	35.6559	0	0	8.03367	14.4834	0	43.9302	3.89762	1.98485	3.44754	6.60628	0	2.80663	36.4212	6.6342	1.48901	10.5416	0	22.3884	3.8494	5.91673	16.793	12.9338	3.86162	0	10.2993	8.32746	9.17653	9.51439	0	5.94729	21.0838	7.7921	36.322
ENST00000378223.3	4.21571	0	3.76526	9.29863	0	2.68854	0	2.81195	0	1.82957	0	9.4316	7.58764	0	8.60435	11.0459	0	0	6.56731	0	27.4226	7.75357	31.3586	14.1348	0	13.2621	0	11.6401	9.34543	10.4607	0	15.249	0	14.5592	0	8.47863	2.78793	4.75885	5.062	14.4942	14.5585	11.7107	0	16.3092	19.0239	0	12.5756	2.52633	0
ENST00000676046.1	17.2933	3.83269	9.50931	14.3161	17.5806	29.1003	14.0585	3.17323	11.7015	5.71805	3.56795	23.7825	4.12279	38.0733	17.1174	18.161	2.11189	8.64685	6.93053	10.929	19.3626	30.3686	19.8237	8.82228	4.30837	0	7.77436	24.8724	20.6038	2.37998	1.90788	30.4647	11.1416	10.8628	0	2.48871	17.6296	3.55589	19.2553	29.9633	19.7669	9.04592	1.60563	13.8696	26.237	2.03733	27.1518	2.92271	26.3122
ENST00000625756.2	0.959044	0	2.43337	0	0	9.14275	15.8973	4.66918	0	0	0	0	0	3.30522	0	2.77787	0	0	0	0	12.682	0	3.64589	11.0429	0	4.64775	6.4241	0	3.96406	0	0	2.45371	1.79975	5.14525	0	5.66363	0	2.93161	0	1.90624	14.52	0	1.24594	1.12199	1.05738	0	0	3.85444	0
ENST00000338895.7	0	0	0	0	0	1.55963	0	0	0	0	0	0	2.3755	0	0	0	0	0	0	0	1.26925	2.12164	0	3.89702	6.24289	0	0	3.45909	2.54093	1.07531	0	0	0	6.89045	0	4.86576	1.30584	0	0	1.6217	0	0	0	0	0	0	0	0	1.10169
ENST00000491998.5	3.22788	5.54485	10.0693	7.05082	6.04946	13.2247	8.00241	2.75276	6.22791	1.18631	4.45922	10.4991	0	11.0985	7.25862	9.95428	6.51429	10.6223	0	5.52163	18.6071	16.6861	10.7201	5.60473	0	5.99324	0	9.83205	2.73542	6.33708	1.31625	12.3469	0	1.55879	5.16178	3.06926	7.11177	7.56027	2.4193	6.64902	5.90038	5.6545	3.61353	7.52044	2.72014	1.86707	15.317	2.7824	4.55886
ENST00000468793.5	47.061	7.58301	9.13786	34.0998	40.2513	65.6732	45.1962	5.58116	9.08727	0	10.3372	36.9043	12.9268	44.6178	21.1782	58.4192	3.17455	7.49988	12.8588	0	51.8722	64.3147	39.7372	35.9184	0	9.39766	13.6261	54.8751	83.0787	11.5787	4.34198	38.6787	12.7836	42.503	13.1701	3.23962	60.7782	5.40476	62.2464	57.4917	70.6064	31.9928	6.35553	25.0804	40.4125	16.0486	65.2223	9.47167	63.0893
ENST00000339350.7	4.28888	0	0	2.15832	1.58419	7.2902	0	0	0	0	0	8.63068	0	20.3309	4.57002	8.12147	0	0	0	5.03985	4.78109	6.54439	12.729	4.37516	0	0	0	4.30205	4.14681	0	0	0	2.03683	1.11037	3.26135	2.2443	2.31533	0	2.95816	3.22871	0.829336	2.38057	2.76928	0	0	0	0	0	2.55617
ENST00000477548.5	0	0	3.01326	0	0	0.32483	0	0	0	2.09843	0	1.65858	0	7.81041	0	4.86546	0	0	0	3.74325	6.96749	4.74797	0	0	0	4.60929	0	11.1569	7.68734	0	6.1286	1.15958	0	7.54736	0	0	0	0.26368	7.22018	11.9932	0	1.34234	3.49946	4.87207	0	0	4.27496	0	6.00873
ENST00000378209.8	0	0	0	0	0	0	0	0	0	0	0	0	0	0	0	0	0	0	0	0	0	0	0	0	0.559559	0	0	0	0	0	0	0	0	0	0	0	0	0	0	0	0	0	0	0	0	0	0	0	0
ENST00000378206.5	0	0	0	0	0	0	0	0	0	5.27045	0	0	0	0	0	0	0	0	0	0	0	0	0	0	0	0	0	0	0	0	0	0	0	0	0	0	0	0	0	0	0	0	0	0	0	0	0	0	0
ENST00000475969.5	0	4.80445	0	0	0	0	0	0	0	0	0	0	0	0	0	0	5.2102	0	0	1.24054	0	0	0	0	9.37049	0	0	0	0	0	0	0	0	0	0	0	0	0	0	0	0	0	0	0	0	2.54877	0	0	0
ENST00000481945.1	9.17048	6.04377	9.05025	0	23.9187	31.6677	52.4925	14.5604	13.4406	1.8596	5.67155	41.9893	19.2966	21.5251	25.435	37.2708	4.40095	6.70404	10.3257	8.28682	32.8774	34.5637	30.6985	14.4127	0	5.95228	6.66037	26.6071	25.3601	5.4125	5.5346	11.8251	3.07895	11.9682	19.0095	11.951	16.2193	14.0762	23.4096	19.7054	27.4658	29.7538	11.7178	13.2506	30.7854	11.9641	33.369	7.66865	19.3319
ENST00000461150.1	0	0	0	0	0	0	0	0	0	0	0	0	0	0	0	0	0	0	0	0	0	0	0	0	0	0	0	0	0	0	0	0	0	0	0	0.911863	0	0	0	0	0	0	0	0	0	0	0	0	0
ENST00000486765.5	6.04741	7.27794	2.05219	10.0137	14.7763	28.2249	8.53321	3.90613	7.0803	3.24366	4.8013	16.5009	3.8685	29.6378	15.8756	33.762	5.23111	7.28102	5.58521	9.74047	21.4728	29.365	10.0739	10.4847	5.06229	10.4323	3.4852	20.8223	19.4799	5.283	0	20.387	3.39812	10.6789	5.34058	2.06698	15.1099	4.56008	22.6498	17.7333	14.968	7.92936	6.12782	9.45895	7.56464	8.92708	16.9659	0.803392	30.7639
ENST00000474140.1	10.0354	1.72546	5.30193	11.7441	8.19043	14.0649	7.84409	2.97016	5.96642	0	2.08346	10.0016	4.38307	20.5069	6.23189	19.0223	3.64872	1.34566	3.4662	5.08172	23.4406	30.7008	31.4373	8.37987	6.09169	1.02712	1.77449	16.5105	9.34438	3.9964	0	6.83166	1.23607	8.63446	4.71785	3.41143	10.7522	4.88945	10.4719	19.8698	12.9258	6.52293	2.72345	6.18386	12.1184	2.8357	18.4668	0.573868	15.3129
ENST00000361605.4	176.142	36.8428	23.7708	144.547	163.456	68.7606	153.041	38.2378	48.1613	55.8868	59.6426	121.585	17.2657	127.415	59.6576	140.179	29.9312	0	13.811	14.9081	85.9076	61.9605	121.041	79.5225	0	36.6732	0	147.254	63.5512	9.41324	39.611	118.284	33.9219	72.897	37.4238	69.5434	64.9831	25.7801	62.7907	152.293	145.936	75.0215	32.5165	114.807	80.3061	34.2109	80.3233	37.6528	48.0755
ENST00000680169.1	17.3086	0	0	0	0	39.9963	0	0	0.0102178	0	0	0	10.0333	0	10.8292	0	0	39.2244	0	3.35229	0	0	1.4446e-08	0	16.1925	0	44.0977	42.0598	71.5555	41.2525	0	0	14.2025	20.103	6.4724	2.15795	0	0	6.42365	0	0	0	25.0929	0	0	0	0	7.08675	77.3643
ENST00000679946.1	0	0.304442	2.9007	0	8.90127	34.1556	15.4456	2.3348	0.301433	3.06258	0.360901	0	3.29282	12.2968	10.0258	0.754289	0	3.9116	0	0	9.21938	0	0	0	0.190382	2.06306	8.36845	5.55835	14.8659	5.03604	3.99469	0	3.56033	0	0	0	12.2801	0	0	4.38051	2.21364	0.970393	0	0	27.8828	0.60171	5.29595	0.327483	0.19137
ENST00000681823.1	9.54425	0	6.66616	0	0.0202752	34.7784	3.7592	0.0248169	2.15648	0	0	0	0	0	8.26785	6.32893	0	9.13312	13.6236	0.242857	19.9927	40.5448	52.8139	1.10295	0	8.15073	2.23696	0	2.40303	0	0	0	0	0	0	0	21.7513	0	41.2737	5.94673	6.17513	12.1438	4.42853	8.90187	15.4977	0	28.3774	0	0
ENST00000680279.1	0	1.43095	8.64269	0	0	0	0	0	0	0	0	0	0	0	0	0	0	0	0.929244	0	5.09308	0	0	0	0	0.980072	0	0	0	4.61974	0	0	0	0	0	0	0	0	0	0	0	2.82237	0	0	0	0	0	0	0
ENST00000680054.1	0	0	0	0	0	0	0	0	0	0	0	0	0	2.52131	0	0	0	0	0	0	0	0	0	0	5.24378	0	0	0	0	0	13.6099	0	0	0	0	0	0	0	0	0	3.04195	0	0	0	0	0	4.04087	0	0
ENST00000679703.1	0	0	0	18.9772	0	0	3.8006	0	0	0	0	0	0	0	0	0	0	0	2.17269	0	0	0	0	0	0	0	0	0	0	0	0	10.9047	0	0	8.42812	0	0	0	0	0	0	0	0	0	0	0.585044	0	0	0
ENST00000680535.1	4.31045	1.56301	3.32323	1.20097	3.81139	71.3041	17.0493	0	3.74654	8.03566	0	1.24036	4.30158	2.01071	12.1871	14.9562	0	0	8.51806	3.11955	27.9628	19.423	14.8838	16.9222	0	7.62581	2.21139	4.80325	6.96976	3.64081	0	11.1615	1.44385	2.60267	0	4.57909	10.7252	0	13.6676	16.5847	17.0365	2.34527	4.25254	5.53395	0	1.73657	13.0059	1.64934	6.14529
ENST00000679929.1	0	2.09645	0	0	0	0	0	0.555729	0	0	0	0	0	0	0	0	7.07256	0	0	0	0	0	0	3.0757	0	0	0	0	0	0	0	0	0	2.669	1.75656	0	8.36232	0	0	0	0	0	5.57275	0	0	0	0	0	0
ENST00000667408.1	0	0	0	0	0	0	4.32317	0	0	0	0	0	0	0	0	0	0	0	0	0	0	0	0	0	0	0	0	0	0	0	0	0	0	0	0	0	0	0	0	0	0	0	0	0	0	0	0	0	0
ENST00000413332.6	0	0.892526	2.50335	1.23165e-06	4.39259	0.0506162	5.33898	0	0	1.91359	0.816402	1.5644	0	0	0	0.827492	0	0	0	0	2.26959	0	0	0	1.79322	0	0	0	0	0	0	0.659812	0	9.73162e-07	0	0	0	0	0	0	0.837417	1.30855	0	0.774695	0	0	0	0	0.00286178
ENST00000442673.2	8.15379	2.24795	5.56337	7.8896	8.50026	15.3744	10.5767	2.16442	2.40352	1.62377	3.21424	9.8052	2.13538	10.3628	4.66511	10.0645	1.84264	1.67531	2.96503	2.48928	17.0863	17.2848	8.43214	6.27124	1.88814	2.66811	1.5681	10.2182	18.3503	1.52495	1.22788	7.47867	1.03646	5.1135	2.69531	2.50765	8.86286	4.31218	14.1442	7.21462	9.43766	4.4565	0.974182	5.52886	7.63521	4.71985	11.6762	0.510393	12.9925
ENST00000439488.1	27.2593	6.08424	8.61766	16.3008	22.7924	25.7694	32.6411	3.24161	6.53453	1.09798	6.8185	31.8611	13.2849	35.7884	16.6652	34.1926	3.64088	10.2527	5.88252	1.46588	26.2394	38.9032	30.7483	19.4256	8.08827	13.6083	2.36668	34.8271	52.3019	5.65437	3.48412	27.2084	9.14336	18.3179	10.3904	6.8858	19.8632	9.651	31.9042	28.1063	35.1958	24.7506	12.5947	20.6021	22.3075	6.80062	38.5231	7.58495	48.9665
ENST00000686089.1	0	0	0	0	0	0	0	0	0	0	0	0	0	0	5.0307	0	0	0	0	0	0	0	0	0	0	0	0	0	0	0	0	0	0	0	0	0	0	0	0	0	0	0	0	0	0	0	0	0	0
ENST00000693306.1	10.4606	6.8338e-06	0	0.775604	4.53166	5.39357	0	0	0	3.64483e-08	0.0366538	1.80106	0	0	4.29144	4.17637e-07	2.6818	0	0	0	0.00187078	1.61441	1.87195	2.4946	0	0	0	0	0	0	0	2.58387	0	0.565066	4.96968	0	0.894957	0	0.787253	0	0.000103566	0	0	0.00209519	0	0	0	0	1.8897
ENST00000456897.6	0	0	0	0	0	0	0	0	0	0	0	0	0	0	0	0	0	0	0	0	0	0	0	2.01807	0	0	0	0	0	0	0	3.72342	0	0	0	0	0	0	0.868979	0	0	0	0	0	0	0	0	0	0
ENST00000412674.1	0	0	0	0	0.371524	1.09624	1.14234	0	0.339265	0	0.296173	0.456402	0.263848	1.94465	0	0.539548	0.297383	0.743918	0	0.274391	1.23655	2.67229	2.46175	1.22826	0.91837	0.313751	1.61675	0.921642	1.94898	0	0	0.886617	0.249922	1.1693	1.97503	0	0.301618	0.302771	1.05028	0	1.12777	0.214915	0.307877	0	1.05831	0.273907	0.290003	0	1.55802
ENST00000425194.2	1.24091	0	0	0	0	0	0	0	0	1.17276	1.06359	0	0	0	0	1.99887	0	0	0	0	0	0	3.31352	0.766131	0	0	0	1.09	1.16863	0	0	1.52035	0	1.32966	0	0	1.08368	0	0	0	2.06779	0	0	0	0	0	0	0	1.14174
ENST00000642026.2	82.8924	11.1008	11.5549	101.699	70.3057	180.496	73.7658	5.79229	12.9938	5.6257	12.2018	89.7412	21.9212	120.037	48.8038	83.7505	19.8992	23.4301	6.03802	22.7004	122.623	121.034	140.101	41.5753	9.54161	27.3222	44.6504	105.183	114.423	9.93964	37.1977	84.4951	32.6078	73.7298	18.1731	8.19915	150.057	16.8572	66.9211	65.5029	97.0083	58.4828	27.3619	43.0827	68.8286	30.9884	130.157	22.087	144.737
ENST00000642139.1	25.3502	6.57842	6.48614	23.523	22.4846	27.7423	24.4213	3.12523	8.37042	4.92603	5.40449	20.626	8.57365	33.1944	24.1339	38.0827	7.64324	10.5888	8.10507	5.71394	49.251	38.8486	39.17	21.7288	8.80791	9.67644	6.57085	44.4197	35.2514	10.042	8.51066	23.0644	4.94738	19.2089	12.5066	9.76349	29.4314	10.0591	26.6581	40.1646	36.2888	20.3405	9.93804	21.9537	29.2265	9.10362	44.4133	6.71719	47.3506
ENST00000449232.1	0	0	0	0	0	0	0	0	0	0	0	3.4034	0	0	0	0	0	0	0	0	0	0	0	0	0	0	0	0	0	0	0	0	0	0	0	0	0	0	0	0	0	0	0	3.93018	0	0	0	0	0
ENST00000635002.1	0	0.473321	0	0.193569	3.0929	0	0	0	0	0	2.675	0.816038	0	3.66621	1.38881	2.14589	0	0	1.41894	0	2.73487	0.802624	1.23562	2.93575	0	0	0	2.81925	4.38079	0	0	2.53883	2.08718	0	0.818171	0	0	0.756627	3.59834	1.473	0	0	0	0	3.26574	0	3.28065	0	2.66228
ENST00000669931.1	0	0	0	0	0	0	0	0	0	0	0	0	0	0	0	0	0	0	0	0	0.515801	0	0	0	0	0	0	0	0	0	0	0	0	0	0	0	0	0	0	0	0	0	0	0	0	0	0	0	0
ENST00000633821.2	0	1.31782	2.11138	7.93733	1.31865	0	0	0	0	0	0	0.660471	0	0	0	0	0	0	0	0	0	0	0.627656	0	0	0	0	0	0	0	0	0	0	0	0	0	0	0	0	0	1.82656	0	0	0	0	0	0.352486	0	0
ENST00000641472.1	3.44405	0	0.621896	2.34814	3.73975	0.368799	4.65681	0.666086	0.701779	0	0.613705	6.17866	1.61895	4.67021	2.00025	5.56246	0.922375	0.392449	1.21346	1.6781	5.63001	4.13871	3.5227	1.72547	0	0.637822	0.408409	4.73333	4.63162	0.673297	0.761148	2.75455	1.31404	1.65758	0	0.639635	4.06097	0	5.66402	1.48072	3.7267	0.223321	1.55933	0.561821	5.79611	1.71917	4.68047	0.488664	2.57284
ENST00000661628.1	0	0	0	0	0	0	0	0	0	0	0	0.567608	0	0	0	0	0	0	0	0	0	0	0	0	0	0	0	0	0	0	0.91715	0	0	0	0	0.780662	0	0	0	0	0	0	0	0	0	0	0	0	0
ENST00000378191.5	3.26049	2.35689	1.48739	8.50196	3.49225	3.94469	5.06996	0.57672	2.16643	0.849185	2.28498	5.86936	1.81347	7.48974	2.77488	3.10638	1.91382	3.61379	2.24413	0.428983	4.35205	10.6599	5.40895	3.95089	1.80713	1.31754	1.77484	12.4642	10.9678	2.49108	2.46926	11.3625	0.490245	1.58735	0.42749	0.909385	9.02581	3.51722	3.31846	8.2585	10.4992	0.976725	2.66312	4.20559	6.23511	1.92072	6.39262	0.30593	14.1195
ENST00000378190.7	0	0	0	6.70985	0	0.498499	0	0.0950586	0	0.448549	0	0	0	1.76787	0	0	0	0	0	0	0.657652	4.9698	2.56249	0.72944	0	0	0	6.94512	3.68085	0	0.478378	3.49079	0.353017	0.394997	0	1.25718	2.03251	0	0	2.67707	4.85027	0	0	0	2.3631	0.515793	1.30575	0	0
ENST00000466761.1	6.11546	0	0	0	0	0	5.24082	0	4.63476	0	0	0	0	0	0	0	0	0	0	0	0	0	0	0	0	0	0	0	0	0	0	0	0	0	0	0	0	13.5543	0	0	0.526677	0	3.18621	0	0	0	0	0	0
ENST00000658045.1	0	0	0	0	0	21.1023	4.55005e-06	0	0	6.94783e-09	0	0	2.4274	0	0	16.0703	0	0	0	0	11.1606	21.6928	20.0178	3.0941	0	0	0	10.6914	0	3.83685	0	14.5768	0	0	0	0	12.4376	0	11.0507	15.4682	17.21	6.67003	0	0	13.616	0	0	0	9.46725
ENST00000661891.1	6.65645	2.29018	5.86476	11.3629	10.7299	1.09537	15.6564	1.50778	4.09005	1.82518	1.47188	9.52381	0	21.0393	6.34635	0.294194	3.12487	4.01837	4.06856	2.03094	10.1681	0	0	5.15804	2.46498	1.56443	3.5794	7.87822	11.8299	0	3.7088	0	1.69527	6.40092	2.25087	0.397798	0	2.23213	1.43553e-08	0	0	0	2.39977	8.26367	0.13425	4.35733	15.8556	0.253398	7.05683
ENST00000443270.1	45.3106	0.323295	0	4.74552	18.8049	17.8153	0	0	5.07029	0	0	25.5652	0	39.0128	7.02975	22.2662	9.65588	5.06739	5.07946	0	40.0276	30.7573	26.3628	12.8638	0	17.0093	5.02286	20.7894	30.0918	3.52538	9.00244	5.99937	0	13.0093	14.1346	5.2448	33.6714	4.58601	7.88875	52.4981	29.6055	32.7702	5.38438	26.9185	3.2682	0	54.9783	3.40981	21.9039
ENST00000641871.1	4.28153	1.75649	6.22348	3.99022	6.86394	16.1693	10.8585	2.08004	2.16306	0	0.982989	4.49059	2.51703	4.1927	0	7.08625	0	0	1.80909	3.58895	2.43116	6.9103	12.652	1.965	6.1487	0.989672	5.08803	13.6559	4.0884	3.07066	0	0.724119	1.64468	1.9438	0	3.0187	1.9386	0	0.850921	4.59782	5.48679	0	1.9688	4.33935	1.36749	3.53055	4.60744	0	3.02473
ENST00000641860.1	44.8723	6.6249	16.608	46.88	74.5355	78.7694	56.4085	9.87135	12.7911	10.7726	11.2312	44.3777	17.0589	70.7736	14.7628	75.72	14.258	15.1818	18.4487	16.6479	75.9981	83.2097	62.0263	25.9781	15.5396	8.36069	18.1335	52.7956	77.2287	10.8589	15.3369	58.8073	9.3913	28.9331	11.9195	15.7696	59.4831	20.1286	34.402	72.6491	51.5907	21.8789	22.3035	41.6958	57.1299	16.5588	89.0786	11.6445	76.069
ENST00000649109.1	0	0	0	0	0	0	0	0	0	0	0	0	0	0	0	0	0	0	0	0	0	0	0	0	0	0	0	0	0	0	0	0	0	0	0	0	0	0	0	0	0	0	0	0	0	0	0	0	1.71148
ENST00000564261.1	0	0.540109	0	0	0	0	0	0	0	0	0	0	0	0	0	0	0	0.746159	0	0	0	0	2.45565	0.407696	0	0	0	0	2.54967	1.30897	0	0	0	0	0	0	0	0	0	0.705053	0	0	0	0	0	0	1.71233	0.461489	0.616317
ENST00000637697.1	71.0142	0	0	0	0	0	0	0	0	0	0	0	0	0	0	0	0	0	0	0	0	0	0	0	0	0	0	0	0	0	0	0	0	0	0	0	0	0	0	0	0	0	0	0	0	0	0	0	0
ENST00000637702.1	155.859	48.6145	27.6137	142.019	133.235	224.814	199.663	50.2087	34.4205	34.8648	49.3516	207.711	76.6779	278.294	106.966	255.297	64.478	72.8204	52.5886	48.9966	333.462	216.711	335.121	134.268	68.3665	30.8571	106.638	227.737	305.523	65.4936	57.2996	121.932	73.15	197.593	87.33	66.0699	243.022	76.2559	201.872	176.807	234.821	107.166	57.4677	157.069	261.232	79.3541	250.024	53.3469	256.226
ENST00000413887.1	74.2093	4.35381	0	27.034	11.5988	72.9066	31.5928	0	5.28721	10.0856	9.70625	25.5707	4.25556	28.8598	7.7704	44.6207	20.4968	12.8946	4.69031	14.6851	45.3188	107.588	92.8913	6.92939	10.6702	10.4279	0	41.5054	27.2395	11.4538	17.4899	29.333	27.0325	20.5497	11.2993	10.1878	56.7844	0	0	42.7104	25.0106	18.8548	14.9807	29.0087	39.5482	4.711	35.8757	4.00508	37.9223
ENST00000582517.1	0	0	0	0	0	0	0	0	62.2814	0	0	0	0	0	0	0	43.697	0	0	0	0	78.4789	0	0	98.8042	0	0	0	0	0	0	0	0	0	0	0	0	0	0	0	0	0	0	0	0	41.0373	38.3242	0	0
ENST00000460696.1	0.240237	1.01032	1.24075	2.12135	0.332674	1.38651	1.69305	0.248368	1.91303	0.315192	2.46087	1.74799	0.742269	1.78496	0	0	1.72535	0	0.734925	0.96195	1.86738	5.69772	0	1.12738	0	0.681048	0	0.436248	1.48453	0.410457	1.26113	4.44432	0.341748	0	0.243557	0	0.726725	0.253196	1.45653	0	2.39915	1.66183	2.4799	0	2.36857	0	2.38979	0.700612	2.50132
ENST00000378161.5	2.18438	0	1.51088	0	0	2.63033	0	0	0	0.827738	0	0.792185	0	0.98926	1.8779	6.54413	0.916756	0.986063	0.620902	0	4.42363	1.02202	3.94782	1.66072	0	0	0.273065	4.0206	5.01486	0.863207	0	0	0.84973	0.532138	0	0	3.02482	0	1.95989	2.44033	0.898659	0	0	1.44047	0	0.26496	1.24026	0	2.35309
ENST00000478423.6	0	0	0	0	0.187962	2.39306	0	0.798626	0	0	1.28207	0	0	0	0	0	0	0	1.59278e-06	0	1.60193	0	1.89715e-05	0	1.01179	0	0	0	1.97601	0	0	0	0	1.28974	0	0	0	0	0	0	2.68999	1.32376	0	0	4.92161	0	0	0	0
ENST00000378156.9	1.9478	1.94509	3.0712e-07	0	0.154992	0	1.51735	0.16983	1.30215	0	0	0	0	0	0	5.36947	0	0	2.34759	1.15033	0.880776	5.44554	0	3.08639	0.754553	0	0	1.08602	2.62612	0	0	6.2392	0	0	0	0	4.33461	0.0865677	4.77165	0	0.0610382	0	0	0	0	1.32052	6.25078	2.09811	6.84182
ENST00000489180.6	2.19114	0	0	5.01348	0.808445	0	0	0	0	0.607623	0	2.89614	3.17361	1.85399	2.34815	5.50598	0	0	2.61509	0	9.8527	2.2538	1.67537	1.74687	0.335071	0	0	3.18284	0	0	0	6.08988	1.16689	0.508483	1.01871	1.38086	0	0	2.4083	1.16438	1.13439	0	0	1.46958	0	0	1.74734	0	0
ENST00000378169.7	0	0	0.627447	3.21935	2.59384	6.91845	0	1.79022	0.836099	2.15103	0	0	0.0868618	2.17437	0	1.38649	2.44187	1.58751	0	0	0.00167868	3.21963	9.79649	0	0	0	0	0	0	0.927071	0	0	0	0	2.91356	0.469675	0	2.5358	0	0.664077	1.44572	1.5717	1.19106	1.3302	1.01261	0	0	0	0
ENST00000468253.1	7.58392	0	0	0	0	0	0	0	2.40848	0	3.76491	0	0.329363	1.9181	2.42366	6.57494	0	1.7	2.12707	0	1.39844	0	0	3.68769	0	0	2.00824	10.127	4.51573	0	0	0	0	0.00870042	0	0	3.30395	3.83892	2.77899	0	0	1.78877	1.42268	1.25948	2.09575	0	5.17409	2.85883	1.78548
ENST00000506941.1	0	3.71056	3.89229	0	0	0	4.68451	1.51241	0	1.83505	7.16933	5.66308	0	6.57616	8.41851	0	0	12.3526	0	0	2.96598	0	0	0	0	2.02905	2.73043	2.89463	0	0	0	3.73046	2.81976	0	2.10519	2.20747	0	5.41412	2.71348	8.85546	0	5.07367	0	7.14197	0	0	3.65326	0	8.16161
ENST00000470763.1	0.361139	0	0.578347	0.477076	3.0331	3.90491	4.54735	0	0	0.304664	1.11405	1.6109	0.518	0.306718	3.25989	0.815071	0	0.349747	0	0.760434	4.10014	3.51394	1.40328	1.62263	0.52142	0.57429	0	1.52292	2.64936	0.603336	0	0.459867	0.225323	0	1.7529	0	0.273445	0.329827	1.46878	1.81973	1.69721	1.45814	0	0.766018	1.20219	0.256166	3.81523	0.472085	1.03314
ENST00000622020.4	10.3113	0.981824	3.73317	2.27465	4.75365	3.55186	9.85201	1.4321	0	0.361408	3.40756	3.02812	0.986762	10.5239	9.64075	6.18796	2.8384	3.02707	0.767733	3.0686	14.5618	7.04576	8.22883	9.12183	0.579088	2.96563	1.96809	15.2847	21.0678	3.28413	4.17195	5.43048	2.83619	5.90665	3.87455	0	7.40402	2.24926	12.8479	10.5045	11.3343	9.3158	5.03532	5.45528	6.29862	5.23546	10.5063	2.44403	8.99732
ENST00000466897.1	0	0	0	0	2.45969	1.23883	0	0	0	0	0	3.01027	0	1.85889	5.77078	2.50948	3.11582	0	0	1.34245	11.0162	0	0	1.34493	0	0	0	1.8685	6.77246	0	1.97892	1.50522	0	0.840564	0	0	2.76049	2.82035	4.353	0	4.42641	0	0.98005	0	0	0	0	0	2.7474
ENST00000655548.1	10.7286	2.80773	0	5.03494	16.0967	11.4959	4.84428	4.72784	0	7.73554e-06	2.64871	0	0	15.8485	0	13.2424	0	13.6222	0	0	12.022	14.7545	0	2.78024	0	0	0	2.23296	0	0	0	0	8.99675	2.39465	0	1.853	9.42041	0	2.78857	0	8.01459	0	0	0	0	0	5.2667	6.45434	6.02396
ENST00000378111.6	0	0	0	0	0	0	0	2.36724	5.55381	0.265783	0	3.00985	0	3.08974	0	2.7357	0	0	4.92956	0	6.60238	10.0321	3.83515	4.43433	0	0	0	7.35306	19.9921	0	0	0	0	4.8204	1.43852	1.84503	1.90246	4.45378	5.09873	10.5479	4.38501	4.81031	0	2.92811	4.95523	0	1.70694	0	12.9864
ENST00000378097.6	0	0	0	0.511471	0	0	0	0	0	0	0.871503	0.897706	0	0	0	0.410379	0	0	0	0	0	0	0	0	1.38806	0	0	0	0.784971	0	0.570376	0.554402	0	0	0	0	0	0	0	0	0	0	0	0	0	0	0	0	0
ENST00000666163.1	0	0	0	0	0	0	0	0	0	0	0	0	0	0	0	0	0	0	0	0	0	1.01324e-08	0.589736	0	0	0	0	0	0	0	0	0	0	0	0	0	0	0.265991	0	0	0	0	0	0.389053	0	0	0	0	0
ENST00000671676.1	0	0	0.289654	0	0	0	0	0	0	0	0	0	0	0	0	0	0	0	0	0	0	0	0	0	0	0	0	0.341141	0	0	0	0	0	0	0	0	0	0	0	0	0	0	0	0	0	0	0	0	0
ENST00000658691.1	0	0	0	0	1.33751	0	5.1303	0	3.22546	0	0	0	0	0	0	0.502116	0	0	0	0	4.90689	4.98405	0	0	0	0	0	0	0	0	0	2.40363	0	0	0	0	0	0	1.51896	0	0	0	0	0	0	0	0	0	0
ENST00000658883.1	4.59499	0	0	0	0	0	0	0	0	4.2329	1.28053	0	0	0	0	0	0	0	0	0	0	0	0	2.6585	0	0	0	0	0	0	0	0	1.27106	0	0	0	0	0	0	0	2.7598	0	0	0	1.58566	0	0	0	1.89287
ENST00000655748.1	0	0	3.03624	0	0	0	0	0	3.64292	0	0	0	2.75475	10.8808	0	4.05544	0	0	5.97959	0	0	3.02248	0	0	3.33023	0	0	0	0	0	0	0	0	0	0	3.31537	0	0	12.1339	0	3.19384	0	0	0	2.43864	0	0	0	10.2199
ENST00000435937.6	6.53721	3.5093	2.23928	7.2592	2.8999	5.44266	13.2418	3.22064	2.45267	2.6152	3.04141	11.1174	1.87724	9.91888	3.76357	8.15147	0	3.58162	3.6242	1.29383	13.3663	15.5118	10.3537	9.78491	0	0.740821	3.92941	6.83395	6.24557	4.23218	0	4.15405	5.58193	5.61151	2.34741	2.99078	7.36188	8.76668	14.5107	7.47111	5.47648	8.84004	8.2537	5.61697	5.30804	5.22005	7.30622	0	9.74725
ENST00000493807.2	0	0	0	0	0	2.66369	0	0	0	0	0	0	0	0	0	0	0	0	0	0	5.54475	1.98759	0	0	0	0	2.87409	0	2.86636	0	0	1.53453	0	0	0	0	0	0	0	2.63561	0	0	0	0	0	1.85423	0	0	2.19881
ENST00000445501.6	0	0	0	0	0	0	0	0	4.15436	0	0	0	0	0	0	0	0	0	0	0	0	0	0	0	0	0	0	0	0	0	0	1.20543	0	0	0	0	0	0	0	0	0	0	0	0	0	0	0	0	0
ENST00000478098.5	0	0	0	0	0	0	0	0	0	0	0	0	0	0	0	0	2.66901	0	0	0	2.39067	0	0	0	0	0	0	0	0	0	0	0	0	0	0	0	0	0	0	0	0	0	0	0	5.64789	0	0	0	0
ENST00000668706.1	0	0	0	0	0	0	0	0	0	0	0	1.99747	0	0	0	0	0	0.536908	0	0	0	0	0	0	0	0	0	0	0	0	9.09681	0	0	2.53112	0	0	2.96403	0	0	0	0	0	2.73668	0	0	0	0	0	0
ENST00000389632.9	12.0974	0.316391	10.1342	0	0	0	0	1.40778	8.90601	0.60991	8.49208	2.96708	17.6855	0	0	0	0	8.10824	0	4.71271	0	0	0	0	1.49215	5.21778	6.93107	0	0	2.76392	0	0	0.909771	0	0	1.99911	4.12783	0	14.5587	41.0722	0	6.64452	4.76453	0	0	0	2.9444	0	0
ENST00000657222.1	0	0	0	0	0	0	0	0	0	0	0	0	0	0	0	0	0	0	0	0	0	0	0	0	0	0	0	0	0	0	0	0	0	0	0	0	0	0	3.18218	0	0	0	0	0	0	0	0	0	0
ENST00000654144.1	2.20654	0	0	1.74749	1.75532	2.08017	1.74508	0.851034	0	0	0	5.19313	0.321143	5.75517	2.22603	5.00698	1.13379e-07	2.17235	0	3.64915	5.78925	7.06482	4.43083	2.46096	1.76092	0.880153	0.493185	2.63319	1.26317	1.60128	0	4.36101	0	0.131753	0	0.323572	4.58409	0.311787	6.80826	3.26734	4.32505	0.877016	1.54429	0.848684	4.61564	0	3.80546	0.498425	0.529734
ENST00000341524.6	0	0.583428	0	0	0	0	0	0	0	0	0	0	0	0	0	0	0	0	0	0	0	0	0	0	0	0	0	0	0	0	0	0	0	0	0	0	0	0	0	0	0	0	0	0	0	0	0	0	0
ENST00000462676.3	0	0	0	0	0	0	0	0	0	0	0	0.713889	0	0	3.76762	2.08969	0	0	0	0	0	0	0	0	0	0	0	0	0	1.21065	0	0	0	0	1.18113	0	0	0	0	0	0	0	1.19082	0	0	0	0	0	0
ENST00000428161.6	0	0	0	0	3.50783	0	0	1.29832	0	4.43855	0	0	0	0	0	2.25646	0	0	0	0	0	1.19226	0.883291	0	0	0	0	0	0	0	0	0	0	0	0	0	0	0.53085	0	0	0	0	0	0	0	0	0.705213	0.754132	0
ENST00000663169.1	0	0	0	0	0	0	0	0	0	0	0	0	0	0	0	0	0	0	0	0	0	0	0	0	0	0	0	0	0	0	0	0	0	0	0	0	0	0	3.47823	0	0	3.64235	0	0	0	0	0	0	0
ENST00000653635.1	0	0	0	0	0	0	0	0	0	0	0	0	0	0.534814	0	0	0	0	0	0	0	1.01462	0	0	0	0	0	0	0.733105	0	0	0	0	0	0	0	0	0	0	0	0	0.66524	0	0	0	0	0	0	0
ENST00000661248.1	0	0	0	0	0	4.42297	0	0	0	0	0	6.26432	0	3.47883	0	0	0	0	4.81139	0	1.72641	4.89515	0	1.66655	0	0	0	1.19912	0	0	0	0	0	0	0	0	0	0	0	0	1.35655	0	0	0	0	0	1.10356	0	0
ENST00000656198.1	0	2.10444	0	0	0	0	8.21738	0	0	0	4.57268	0	0	0	0	0	0	0	0	0	0	0	3.06294	0	0	0	0	0	0	0	0	3.50165	0	0	0	0	0	0	0	12.6201	0	0	0	0	0	0.365927	0	0	0
ENST00000602612.5	0	0	0.497508	0	4.28102	0	2.57418	0	0	0	0.619115	3.97802	0	3.20065	0	3.09837	0	0.837421	0.641415	0	2.38698	3.90369	2.53514	2.71	0	0.988743	0	3.09146	0	1.11196	0	0.391288	0.540466	0	0	0.941802	2.73757	0	2.32888	0	4.30798	0.000131736	0	0.453389	0	2.34756	0.943769	0	0
ENST00000481789.2	0	0	0	0	0	0	0	0	0.963138	0.917418	0	0	0	0	0	0	0	0	0	0	0	0	0	0	0	0	0	0	0	0	0	0	0.364151	0	0	0	0	0	0	0	0	0	0	0	0	0	0	0	0
ENST00000656746.1	0	0	0	6.80704	0	0	0	0	0	0	0	0	0	0	0	0	0	0	0	0	0	0	0	0	6.24164	0	0	0	0	0	0	0	0	0	0	0	0	0	0	0	0	0	0	0	0	0	0	0	0
ENST00000666299.1	0	0	0	0	0.893923	0	0.850961	0	0.73708	0	0	1.12516	1.07376	2.88671	0	0	0	0	0	0	0.526929	0.610493	0	1.41199	0	0	0	0.674397	0.723866	0	0	2.34072	0	0	0	0	0	0	1.77745	0.933837	0.654879	0	0	0.587742	0	0	1.20808	0	0
ENST00000665338.1	16.1593	3.91577	4.62078	14.7358	17.9517	21.8225	12.9067	2.46224	6.56533	2.72991	4.97159	15.8033	3.57932	17.7315	5.89783	18.6425	3.65312	9.7881	5.69742	5.21482	27.2091	17.614	19.2641	10.056	2.66995	5.91757	2.74488	13.3532	19.2099	3.89439	1.69612	9.68511	2.21748	8.05631	4.33711	3.3797	13.788	2.70593	15.2997	14.2007	14.7397	8.43636	7.45616	8.1249	12.9168	4.22261	25.648	3.04447	14.2872
ENST00000652845.1	0	1.77375	0	0	3.47556	0	1.41669	0	0	0	3.43664	0.999607	0	0	0	1.13004	0	0	0	0	3.70201	3.2605	0	0.743631	0	0	0	8.34416	1.35553	0	0	0	0	0	0	0	1.23355	0	3.17443	0	2.39401	0	0	3.26733	2.18328	0	0	0	0
ENST00000655703.1	0	0	0	0	12.8871	0	0	0	0	3.56011	4.7953	2.9668	0	0	0	0	0	0	0	0	2.84772	0	22.6479	0	0	0	0	0	0	0	0	0	0	0	0	0	0	0	0	0	0	0	0	0	0	2.71892	0	0	0
ENST00000669250.1	0	0	0	0	0	0	0	0	1.58017	0	0	0	0	0	0	0	0	0	0	0	0	0	0	0	0	0	0	0	0.471965	0	0	0	0.620782	0	0	0	0	0	0	0	0	0	0	0	0	0	0	0	1.85011
ENST00000164247.5	0	0	0	0	0	0	0	0	0	0	3.04321	1.42771	0	0	0	0.909987	0	0	0	0	0.705151	0.410583	0	0	0	0	0	0	0	0	0	0	0	0	0	0	0	0	0	0	0.333793	0	0	0	0	0	0	0	0.645181
ENST00000668559.1	5.48515	0	0	0	0	0	0	0	0	0	0	0	0	0	1.55176	0	0	0	0	0.881618	3.16639	0	0	0	1.96007	0	1.67945	0	1.61357	0	0.704489	0	0	0	2.12293	0	0	0	0	2.40578	0	3.54848	2.29246	0	4.23062	0	0	0	0
ENST00000378092.6	0	0	0	1.36375	0	0	0	0	0	0.0268283	0	0	0	0	0	0	0	0	0	0	0.777452	0	0	0	0	0	10.4288	0	0	0	0	0	0	0	0	0	0	0	0	0	1.15088	0	0	0	0	0	0	0	0
ENST00000459822.1	2.6725	3.29137	1.12304	1.93889	0	4.36467	4.63377	0	3.79099	0	1.10583	2.53054	0	1.25376	0	1.05458	1.11566	2.95925	0	0	4.77637	2.11088	6.13894	3.87389	0	2.36163	0	2.30415	2.56395	1.27206	1.332	0	0	0	0	0	0	0	5.07317	5.5828	7.45441	1.70387	0	1.00817	0	1.03144	2.275	0	1.2345
ENST00000378083.8	1.55782	0	0	0	1.14185	0	0	0	1.23552	0.747397	0	0.829344	0	0.645708	0	1.24282	0	0	0	0.870772	1.30614	1.45416	1.32132	0.308469	0	0	0	0.650251	1.20121	0	0	0	0	2.03972	0	0	1.22537	0	0	0	2.69838	0	0.410767	1.69157	0	0	1.27443	0.297527	0
ENST00000662147.1	7.98051	0	4.70235	24.9297	0	0	0	0	0	0	2.88974	10.647	2.33195	3.30037	0	3.42573	0	0	6.39079	0	9.55032	3.05379	0	0	0	0	0	0	0	0	0	2.94672	0	4.83553	0	0	6.66318	0	0	0	0	0	3.13809	10.2292	2.06543	3.36219	5.22	0	3.30341
ENST00000458166.6	0	0.134999	0	0	0	0	0	0	0	0.307808	0	0	0	0	0	0	0	0	0	0	0	0	0	0	0	0	0.31107	0	0	0	0	0	0	0	0	0	0	0	0	0	0	0	0	0	0	0	0	0	0
ENST00000662363.1	0.821263	0	0	0	1.73508	0	0	0	1.20533	0	0	0	0	0.5809	0	0.450346	0.974591	0	0	0	3.68394	1.22185	1.66876	0.505327	0	0	0	1.18604	1.68191	0.57498	0	0	0	0.841672	0	0	0	0	3.73458	0	0.436893	1.85461	0.543817	0.34748	3.66379	0	0	0.31668	0.430335
ENST00000663671.1	0	0	0	0	0	0	0	0	0	0	0	0	0	0	0	2.94157	0	0	0	0	0	4.76258	0	0	0	0	0	0	5.82609	0	0	0	0	0	0	0	0	0	2.67644	0	0	4.09622	0	0	0	0	0	0	0
ENST00000656607.1	0	0	0	0	3.2687	0	0	0	2.86644	2.80612	0	11.7447	0	0	0	0	0	0	0	0	0	0	0	3.6859	0	0	3.68179	0	0	0	0	3.76839	4.41269	0	0	0	0	0	0	0	2.96295	1.97326	0	0	7.61959	0	0	0	0
ENST00000663419.1	0	0	0	0	0	0	0	0	5.33732	0.156418	0	0	0	0	0	0	0	3.95464	0	0	3.79328	4.00515	0	2.44114	0	0	0	0	0	0	0	0	0	0	0	0	0	0	2.35301	0	0	0	0	0	0	0	0	0	0
ENST00000652911.1	0	0	0.350623	0	0	1.97087	0	0	0	0	0	0	0	0	0	0	0.881408	0	0	0	1.76923	0	0	0	0	0	0	0	0	0	0	0	0	1.02904	0	0	0	0	0.526724	0	0.546873	1.04782	0	0	0	0	0	0	0
ENST00000662815.1	1.11885	0	0	0.358018	0	0	0	0	0	0	0	0.332116	0	0.514118	0	0	0	0	0	0	2.73373	0	0	0	0	0	0	0	0	0	1.02167	0	3.80252e-06	0	0	0	0	0	0	0	0	0	0	0	0	0	0	0	0
ENST00000671076.1	0	0.381619	0	0	0	0	0	0	0	0	0.342521	0	0	0	0	0	0	0	0.459439	0	0	0.586206	0	0	0	0	0	0	0	0	0	0	0	0.405042	0	0	0	0	0	0	0	0	0	0	0	0	0	0	1.66789
ENST00000262450.8	0	0	0	0.142448	0	0	0	0	0	0	0	0	0	0.111054	0	0.0825629	0	0.182438	0.285175	0	0.702361	0.625653	0.0977274	0.364801	0	0.258396	0	0	0	0	0	0	0	0.146019	0	0	0.174622	0	0.154217	0.472893	0	0	0.66198	0	0.316885	0	0.514246	0	0
ENST00000475121.1	0	0	0	0	0	0	0	0	0	0	0	0	0	0	0	2.37348	1.67724	0	0	0	0	0	0	0	0	0	0	0	0	0	0	0	0	0	0	0	0	0	0	0	0	0	1.68913	0	0	0	0	0	0
ENST00000462991.5	2.16785	0.737997	0.397259	2.05062	3.05122	2.73458	0.772159	0.838789	0	0.871084	0.384154	3.74214	1.27574	2.58983	0.346195	2.91064	0.209784	0.0603549	0.287409	0.218828	4.33504	3.15699	2.15799	1.74346	1.39056	0	0	3.46051	4.6704	0.4458	0	0.608214	0.342372	1.38446	0.541421	0.574315	2.06324	1.03548	1.85868	1.73292	2.54138	1.10649	0.586519	0.906937	4.77174	0.206378	3.63384	0	5.58902
ENST00000377999.5	0	0	0	0	0	0	0	0	0.309245	0	0	0	0	0	0	0	0	0	0	0	0	0	0	0	0	0	0	0	0	0	0	0	0	0	0	0	0	0	0	0	0	0	0.729296	0	0	0	0	0	0
ENST00000496404.1	0.229294	0	0	0	0	0	0.217796	0	0	0	0.338611	0.792281	0	0	0.28135	0	0	0	0	0.57111	0	0	0	0.18075	0	0	0	0	0.933391	0.194455	0.585008	0.154099	0.579578	0	0.464456	0.440446	0.108457	0	1.27718	0	0	0.476812	0.357176	0	0.511047	0	0	0	0
ENST00000491020.1	0	0	0	0	0	0	0	0	0	0	0	0	0	0	0	0	0	0	0	0	0	0	0	0	0	0	0	0	0	0	0	0	0	0	0	0	0	0	0	0	0.577284	3.62401	0	0	0	2.71655	0	0	0
ENST00000484532.6	0	0	12.2055	0	4.33703	18.5836	0	0	0	0	0	0	0	0	5.00653	2.99995	0	3.90376	3.2487	0	14.9088	13.26	0	4.57035	0	0	0	6.03404	3.38162	9.45997	0	0	0	0	0	0	6.76153	0	6.18048	0	5.59986	0	3.28721	0	0	0	0	0	0
ENST00000234875.9	1356.76	356.977	443.073	1111.37	1363.27	2455.02	1892.32	359.953	465.824	407.457	450.367	1749.47	595.993	2316.72	900.412	1530.84	391.533	502.579	471.03	469.975	2238.82	2245.79	1972.41	1007.06	422.92	566.111	452.058	2447.43	2542.02	797.768	422.929	1601.54	608.104	1631.19	505.123	522.519	1628.35	591.324	1414.87	1506.99	2087.19	1134.42	669.193	1262.2	1552.04	448.395	2556.26	341.768	2061.36
ENST00000480661.1	38.9961	9.5949	14.0978	11.3855	32.2915	66.7721	46.5894	7.31413	11.1706	12.6385	10.1946	35.9924	14.5046	71.9745	14.4287	45.0164	8.55886	11.3338	15.279	19.3376	62.7801	49.937	54.5438	44.386	13.8847	16.2205	8.63355	59.7196	55.4138	15.6852	7.63862	26.9706	6.2465	48.2495	17.1303	16.5955	38.1655	18.6757	37.3926	39.7763	63.1466	23.3578	16.6384	33.032	29.1736	5.74838	69.4276	14.0363	58.2252
ENST00000497965.5	86.7506	30.833	0	11.5352	0	48.4738	86.8404	0	25.209	0	9.21184	20.1497	72.7908	52.2161	105.135	24.0796	32.7566	0	66.5636	10.9398	65.1714	49.5406	61.2926	38.8928	83.9948	0	43.2086	56.7891	30.2086	48.7627	0	49.9189	9.65948	36.0076	48.7478	7.5769	8.59816	132.922	63.9749	0	32.6834	185.723	0	56.191	15.477	14.4758	57.9088	0	35.329
ENST00000471204.5	1411.76	0	0	477.163	1146.21	1542.99	3133.2	247.042	394.093	509.963	292.187	810.678	477.407	1596.21	1048.55	1528.92	620.503	683.765	640.361	484.887	1893.14	3171.95	2360.28	1050.61	360.825	302.27	628.492	1281.19	2671.3	375.31	525.435	772.448	468.187	763.184	777.293	611.061	1504.88	509.644	1267.89	1589.86	1770.46	1339.39	428.398	231.858	2103.7	347.967	3183.45	293.452	681.357
ENST00000465387.5	6.44918	85.1921	217.248	200.243	20.7228	0	0	0	81.9476	0	25.386	101.483	0	0	0	83.3869	0	0	0	17.1273	0	46.6431	0	31.3317	0	18.7538	58.3501	218.743	182.529	2.14542e-06	0	375.148	28.1073	6.37839	0	0	0	0	10.1004	1.21252	23.752	0	0	672.919	0	0	0	0	347.932
ENST00000462296.5	0	0	0	0	0	8.32819	0	0	6.18114	0	0	0	6.0621	0	0	0	0	11.9572	0	11.4165	15.3649	0	0	0	0	0	0	7.28217	0	0	0	0	0	0	0	0	10.3952	0	0	5.61473	11.5592	0	0	10.565	0	0	9.18233	3.99951	0
ENST00000465335.1	0	0	6.07534	0	2.61007	0	2.59522	2.31802	0	0	4.25586	0	2.05201	9.82441	0	0	2.47284	5.13093	0	0	7.56983	5.84694	4.14072	6.0653	0	0	5.67831	9.73645	2.61586	0	2.38353	3.1659	0	3.25205	0	7.98279	2.0454	2.30163	2.05703	2.39198	0	3.03332	0	4.26532	3.73565	0	2.26209	0	2.55265
ENST00000455744.1	27.0507	0	0	0	5.66264	5.81464	12.0385	4.4006	4.80716	0	8.35273	24.0367	0	25.3877	0	26.6307	25.3751	5.24086	0	4.2318	40.6309	118.686	27.7427	18.8416	9.32371	0	6.13506	87.067	23.1591	4.76905	11.0661	27.2178	3.67743	47.4645	9.4992	4.43236	18.8677	0	52.9433	28.4003	40.3272	79.0091	0	24.2656	41.6886	8.0568	94.239	10.4591	23.5954
ENST00000466994.5	60.6346	7.5388	8.79842	30.6284	34.6959	24.8257	15.2297	7.12523	9.18612	5.77684	8.82828	26.0233	12.5187	38.6971	17.854	41.0353	10.9153	6.58321	9.67226	9.7589	64.5204	64.554	49.9169	40.6945	2.12404	6.91764	6.76556	70.1205	54.4504	8.11927	6.25948	30.3994	10.9969	34.7968	15.5826	13.4859	36.9628	9.00021	49.6232	44.0098	29.7026	65.87	7.72537	24.9383	50.4594	8.41482	46.6935	4.6449	40.7452
ENST00000377939.5	39.6756	11.391	5.79482	29.5216	38.0753	33.0455	17.7325	4.80845	13.5034	8.49527	10.9677	30.5375	10.7674	30.3161	34.6628	49.7614	12.7388	7.62122	17.7768	12.0638	44.2359	62.394	17.5466	35.8732	10.8398	10.8324	3.04703	48.9026	38.8133	10.2877	8.97703	35.5201	6.36445	25.2743	9.04032	13.2553	28.4846	15.0919	44.6714	46.3822	16.4652	32.9538	7.02675	32.0428	28.7406	7.92742	42.1036	6.20576	25.7441
ENST00000484435.1	0	0	2.47316	0	0	0	0	0	0	0	0	0	0	0	0	0	0	4.30114	5.9054	0	0	0	11.8826	0	0	0	21.7639	0	0	0	0	0	0	0	0	0	0	0	0	0	0	0	0	0	0	4.85965	0	0	0
ENST00000485539.5	24.4271	0.779715	4.1911	7.99088	10.5999	10.7155	6.16281	4.65004	4.85221	0.859509	1.66533	6.37614	3.88363	22.2962	2.39122	23.8679	5.54404	4.28308	5.97049	6.06181	29.1837	36.5478	12.2048	20.5374	1.1439	2.95717	1.88439	35.9583	17.8461	1.74661	0.842308	21.7078	2.89447	9.94401	4.20647	3.58891	26.9502	3.6225	19.9188	17.2816	12.0926	22.2911	2.45401	16.4506	23.7551	4.55809	17.5869	3.19715	10.7775
ENST00000496676.5	37.6279	0	6.25404	13.8127	12.6474	19.9118	11.1349	8.09688	7.62013	2.38384	3.95785	17.5863	7.61362	35.8801	23.9622	25.9286	6.06223	7.66615	7.17515	4.47141	43.0302	35.9572	15.9784	15.9939	2.89754	6.39851	3.83694	28.3669	25.5711	8.59007	13.4276	19.3746	5.34317	21.329	7.33242	6.22442	19.979	7.68123	29.1887	14.7611	27.0067	33.5492	6.12053	16.4747	38.3782	5.61668	40.5855	1.724	29.6267
ENST00000463453.1	7.78332	0	0	0	0	17.3575	0	0	8.83526	0	5.8648	0	0	0	0	10.6437	0	0	0	0	0	0	0	3.68373	0	13.0197	46.7651	0	0	14.5924	0	6.90198	14.9985	0	0	0	0	0	0	0	0	0	0	0	20.1572	0	0	0	7.95381
ENST00000496329.1	90.7583	36.5121	0	0	24.1637	0	36.1492	0	0	0	0	53.5975	0	53.9869	0	52.8992	0	0	18.4471	36.3793	82.8592	138.293	0	12.8869	0	45.8521	34.3911	102.93	33.2128	0	0	26.2287	0	0	25.7154	0	60.6591	16.3816	116.077	0	46.9064	62.4168	0	56.6989	34.9073	15.9563	91.7101	23.7826	1.72326
ENST00000492476.1	35.7542	5.37887	17.0272	0.00677545	10.2693	7.51533	0	0	7.62615	0	0	2.31982	1.39308	28.0142	2.61213	36.3744	0.0392366	7.90678	8.96042	0	22.2532	32.9114	0	36.2118	0	0	4.90439	21.2415	24.6667	0	16.0519	0	1.07065	0	23.3578	3.19642	9.96571	0	30.4772	0	0	19.9863	7.07645	18.0111	0	5.85899	26.6599	0	0
ENST00000483336.1	8.20496	19.9482	0	21.1127	0	0	28.1301	0	0	0	0	0	4.35612	4.62934	0	9.4878	4.71995	0	0	0	22.2918	20.4577	27.7907	11.3326	0	0	0	0	0	0	0	0.982526	0	8.93853	0	0	23.5118	0	2.23114	6.32377	6.88012	20.9065	0	17.3197	14.8215	0	14.3075	3.51785	7.87117
ENST00000343813.10	1000.93	220.152	476.234	493.45	1419.71	1419.36	1221.49	486.339	220.155	375.558	319.914	669.232	324.24	687.84	371.385	832.627	193.804	320.771	406.339	228.236	795.386	913.534	1193.18	381.291	265.267	364.233	223.482	886.795	1378.96	526.159	198.196	1102.79	336.241	578.536	375.346	266.958	758.647	240.642	923.835	1088.29	868.451	1103.69	280.616	825.935	916.212	210.308	1250.41	297.557	991.338
ENST00000495791.1	17.7489	0	0	0	0	18.0332	20.8002	0	0	0	0	10.3385	2.38458	0	0	0	0	15.4585	0	17.0526	38.3645	0	19.1356	0	0	0	0	0	0	0	0	0	0	23.4588	0	0	12.1354	33.0576	16.0128	16.8182	61.6834	20.7063	0	14.4795	21.4557	0	26.3784	0	0
ENST00000489498.5	721.297	170.477	262.289	224.928	969.881	541.399	717.882	392.729	203.478	268.826	210.315	374.084	191.967	502.392	204.793	400.63	27.6314	146.88	265.005	109.412	527.266	694.747	568.224	198.66	119.013	193.086	117.371	420.579	951.565	299.899	194.089	611.213	179.802	434.82	141.27	196.399	429.133	153.14	739.011	682.598	504.42	690.472	129.377	717.151	834.366	102.257	804.808	178.79	771.848
ENST00000474756.1	6.04922	6.1119	4.37476	0	13.5759	23.4093	39.3383	21.834	0	21.399	18.7718	16.4796	19	21.9712	0	17.19	0	13.9292	15.465	0	49.1966	93.4311	17.3124	27.0498	0	9.59668	0	34.8439	32.2565	11.9416	0	18.3123	3.88487	5.12963	0	0	4.46433	4.28989	46.5424	48.011	9.25139	23.1077	0	20.2457	29.0108	22.6203	20.4554	15.7133	11.0822
ENST00000650463.1	39.0819	10.9136	9.51145	31.3394	53.6903	63.6508	52.8852	15.0997	11.9668	11.8479	10.2059	32.1058	14.3218	62.3986	34.0156	68.4102	10.8339	8.93158	7.62957	8.86397	71.5535	72.16	56.5226	36.215	4.43303	11.9339	16.6082	55.8589	60.1133	16.2684	6.10985	44.9234	7.66892	32.4952	15.958	10.5793	43.9306	6.23372	55.4005	42.7264	60.7019	57.8907	12.8917	23.8177	58.5867	10.8384	73.8409	11.0986	54.6847
ENST00000441724.1	0	0	0	0	0	11.1644	10.1779	0	0	5.16219	1.5394	8.28819	2.00523	6.36456	0	7.55028	1.56533	0	5.70618	0	18.7856	14.0719	6.22346	2.21614	3.47578	2.66975	0	25.4992	5.1896	1.66061	2.13739	7.35992	0	1.57812	0	6.91294	7.70943	7.25385	6.13005	1.9845	7.20871	0	0	3.86846	4.74132	0	6.31536	0	4.29678
ENST00000429480.2	0	0	0	0	0	0	0	0	0	1.09953	0	0	0	0	0	1.54238	0	0	0	0	0	0	0	0	0	0	0	0	4.06569	0	0	0	2.45854	0	0	0	0	0	1.33088	0	0	0.970726	0	0	1.51879	0	0	0	0
ENST00000377898.4	0	0	0	0	0	0	0	0	0	0	0	0	0	0	0	0	0	0	0	0	0	0	0	0	0	0	0	0	0	0	0	0	0	0	0	0	0	0	0	0	0	0	0	0	0	0	0	0	0
ENST00000377893.3	6.87037	1.54893	2.17018	4.92525	3.9291	7.60289	5.63277	2.5488	1.44479	3.12211	4.49089	16.7377	2.31908	11.6831	5.02992	20.33	3.06076	0.688489	3.25904	3.64597	23.3037	17.9895	11.5205	7.90301	4.24653	1.89633	2.05686	13.8415	13.6954	4.03739	1.70719	10.3561	4.68208	8.83634	4.00329	4.79221	9.86167	1.66222	31.1109	6.69442	10.6945	9.78061	3.40433	10.3286	15.2059	4.14468	22.7605	2.32265	10.2245
ENST00000608083.5	5.22715	0	6.91606	2.59211	0	0	1.79386	7.76662	0	7.06293	1.46217	0	0	0	0	4.8227	0	0	8.1695e-08	1.29275	9.42057	0	3.57607	1.97175e-07	0.402161	0	0	1.55861	5.87992	0	0	0	3.72489	3.56965	0	0	6.5927	1.51161	0	7.68897	0	5.54496	1.53088	5.19481	2.60839	1.34933	0	2.64139	1.0206
ENST00000361521.9	0.00168098	0	0.000263873	0.00230267	0	0	0	0	0	0	0	7.35307e-08	0.000267808	0.00625812	0	0	0	0	0.000111934	0	0.000373947	0.000623674	0	4.28625e-06	0.000285575	0	0	0	0	0	0	0	5.09679e-07	0	0	0	0.000156302	0	0	0	0	0	0	0	1.6506e-06	8.62731e-05	0	0	0.00754414
ENST00000377842.7	0	0	0	0	0	5.83393	0	0	1.43291	0	0	0	0.812598	0	8.3029	6.90653	0	0	0	0	2.76421	0	0	0	0	0	0	0	1.37206	0	0	0	0	0	3.00126	1.22742	0	0	1.66007	1.53671	1.05366	0	0.913999	1.91163	0	0	1.65799	0	1.30835
ENST00000377845.7	0	0	0	7.82391e-06	0	0	0	0	3.23405	0	2.85199	2.99606	0	0	0	0	0	0	9.35774e-07	0	0	0	1.77494	0	0	0	0	7.13137	11.9795	0	0	4.10936	0	7.34573	0	0	0	0	8.68673	0	1.71358	5.00134	0	0	0	5.15058e-06	0	0	2.92788
ENST00000377855.6	0	2.61877	0	0	0	0	0	0	0	0	0	0	1.00096	5.40364	2.88989	2.06547	0	0	0	0	4.29955	3.22218	2.54534	1.8908	0	1.09332	0	3.09671	3.70346	2.42928	0	2.49212	0	0	4.16604	1.6049	3.98875	0	2.6888	0	8.29301	0	0	0	4.04456	0	15.4904	0	1.774
ENST00000418124.5	0	0	0	0	0	2.22319	0	0	0	0	0	0	0	0	3.17313	0	0	0	0	0	0	0	0	0	0	0	0	8.00735	0	0	0	0	0	1.79048	0	0	0	0	0	0	0	0	0	0	0	0	2.31174	0	0
ENST00000545482.5	3.12988	0	1.56143	8.67518	0	0	0	0	0	0	0	0.764131	1.33228	1.22869	0	0	0	0	4.29714	0	7.82143	6.02293	0	5.84107	2.96006	0	0	0	0	0	0	0	3.36106	0	0	0	1.33464	0	0	0	0	0	0	0	3.82069	1.32926	0	0	5.12314
ENST00000473466.2	0	0	0.283398	0	17.2859	10.3634	4.50488	1.12618	0	0	3.92002	0	2.16061	5.51889	1.20355	4.00189	7.08659	5.98923	7.22017	9.20922	11.4236	14.6906	22.8071	2.49147	0	6.31963	1.68625	14.9542	0	4.29861	1.45679	2.17246	0	0	0	0	0	3.28016	4.54726	0	17.7403	0.795177	0	0	6.92786	0.673434	0.00414932	0	0
ENST00000481175.1	1.74436	0	0	0	0	0	0	0	0	0	0	0	0	0	0	10.0318	0	0	0	0	2.65853	0	0	0	0	0	0	0	0	0	0	1.14795	0	1.0909	0	0	1.59125	0	5.5263	0	0	0	0	0	0	0	0	0	0
ENST00000607670.1	5.66932	0	2.22953	0	7.64126	4.05992	1.28811	0	1.22731	0	3.20204	3.76042	0.850384	8.0148	0	6.85298	0.937204	1.28002	0	7.5455	11.7257	5.19164	2.95757	3.93567	0	0	5.6518	9.55398	4.37567	2.23309	1.26114	3.05351	0.796652	4.58947	2.06653	0	6.90688	4.40274	4.22535	2.53701	1.9548	5.07942	0	2.88198	5.98897	0	12.0578	1.54027	2.28731
ENST00000377837.5	8.80621	1.85958	4.33845	8.94595	18.6783	12.1159	14.3664	1.12732	0	0	2.99593	4.50023	3.34673	4.68159	5.43655	19.5082	0	1.68856	4.63696	5.1959	29.9165	27.2122	13.8928	11.1582	1.99292	1.02927	6.47838	17.7152	21.6287	2.19614	4.36684	8.69632	2.23274	13.7672	1.30398	8.32192	15.1933	0	20.1293	13.0949	20.5155	9.70054	4.77632	8.22837	15.0595	6.38152	23.4431	2.9749	13.4289
ENST00000471190.1	0	0	0	0	0	0	0	0	0	0	0	0	0	0	0	0	0	0	0	0	0	0	0	0	0	0	0	0	0	0	0	0	0	0	0	0	0	0	0	0	0	0	0	0	10.4776	0	0	0	0
ENST00000377834.8	4.29519	1.04539	2.58663	9.70184	10.5331	13.3333	9.60793	1.16788	1.12235	1.6094	1.76657	6.66257	2.663	13.7087	1.87551	11.0973	1.79695	1.51949	2.43679	2.56316	13.735	12.7828	13.1748	6.75998	1.62407	1.02637	2.9427	14.2193	15.0044	2.01696	0.784381	7.04546	2.05604	6.15192	2.2901	1.70306	7.84868	0.455273	6.77282	10.9304	12.9668	6.1338	1.43438	4.50906	9.53538	3.10936	17.2073	0.851301	13.1547
ENST00000645284.1	0	0	0	0	0	0.313584	0	0	0	0	0	0	0	0	0	0	0	0.264171	0.474138	0	0	0	0	0	0	0	0	0	0	0	0	0	0	0	0	0	0	0	0	0	0.376744	0	0	0.213815	0	0	0	0.188849	0
ENST00000636330.1	0	0	0	0	0	0	0.38988	0.331231	0	0	0	0.256247	0.262559	0.505551	0.258848	0.660065	0	0	0	0.269296	0.920417	0.613156	0	0.332612	0	0.304309	0	0.506575	0.387406	0	0	0	0	0.100364	0	0.154219	0.57943	0.312986	0.328073	0.243378	0	0.484417	0.153322	1.07125	0.214998	0	0	0	0.166625
ENST00000633651.1	0	0	0	0	0	0	0	0	0	0	0	0	0	0	0	0	0	0	0	0	0	0	0	0	0	0	0	1.10819	0	0	0	0	0	0	0	0	0	0	0	0	0	0	0	0	0	0	0	0	0
ENST00000632142.1	0	0	0	0	0	0	0	0	0	0	0	0	0	0	0	0	0	0	0	0	0	1.84149	0	1.47386	0	0	0	0.512488	3.99617	0	0	0	0	0	0	0	0	0	0	0	0	0	0	0	1.27932	0	0	0	0
ENST00000418286.1	0	0	0	1.38018	0	5.91168	0	0	0	0	0	0	0	0	0	0	0	0	1.10409	0	0	5.01628	0	0	0	0	0	0	0	0	0	0	0	0	0	0	0	0	0	0	2.65798	0	0	0.221906	0	0	0	1.10647	0
ENST00000632803.1	0	0	0	0	0	0	0	0	0	0	0	0	0	2.64438	0	0	0	0	0	0	1.93064	0	0	0	0	0	0	0	0	0	0	0	0	0	0	0	0	0	0	0	0	0	0	0	0	0	0	0	0
ENST00000461727.6	0	0	0	2.07152	0	0	0	0	0	0	0	0	0.533507	0	0	0	0	0	0	0	0	0	0	0.525984	0	0	0	0	0	0	0	0	0	0	0	0	0	0	0	0.5328	0.310671	0	0	0	0	0	0	0	0
ENST00000475228.6	0	0	0	0	0	0	0	0	0	0	0	0	0	0	0	0	0	0	0	0	0	0	2.13124	0	0	0	0	0	0	0	0	0	0	0	0	0	0	0	0	0	0	0	0	0	0	0	0	0	0
ENST00000478323.1	0	0	0	0	0	0	0	0	0	0	0	4.65847	0	0	0	0	0	0	0	0	0	0	0	0	0	0	0	0	0	0	0	0	0	4.26808	0	0	0	0	0	0	0	0	0	0	0	0	0	0	0
ENST00000633239.1	0	0	0	0	0	0	0	0.576914	0	0	0	0	0	0	0	0	0	0	0	0	0	0	0	0	0	0.551821	0	0.578955	0	0	0	0	0	0	0	0	0	0	0	0	0	0	0	0	0	0	0	0	0
ENST00000475479.2	0	0	0	0	0	0	4.90708	0	0	0	0	0	0	0	0	3.30903	3.97827	0	0	0	0	0	0	0	0	0	0	0	0	0	0	0	0	0	0	0	0	0	3.77082	0	3.44133	0	0	0	0	0	0	0	0
ENST00000636644.1	0	0	0	0	0	0	0	0	0	0	0	1.21797	0	0	0	0	0	0	0	0	0	0	0	0	0	0	0	0	0	0	0	0	0	0	0	0	0	0	0	0	0	0	0	0	0	0	0	0	2.20441
ENST00000434576.2	0	0	0	0	0	0	0	0	0	0	0	0	0	0	0	0	0	0	0	0	6.34553	0	0	0	0	0	0	0	0	0	0	0	0	0	0	0	0	1.26902	0	0	0	0	0	0.841026	0	0	0	0	0
ENST00000477679.2	0	0	0	0	0	0	0	0	0	0	0	0	0	0	0	0	0	0	0	0	0	0.990041	0	2.17207	0	0	0	0	2.26788	0	0	0	0	0	0	0	0	0	0	0	0	0	0	1.42186	0	0	0	0	0
ENST00000468561.2	0	0	0	2.35997	0	0	0	0	0	0	0	0	0	0	0	0	0	0	0	0	0	1.26611	0	0	0	0	0	0	0	0	0	0	0	0	0	0	0	0	0	0	0	0	0	0	0	0	0	0	0
ENST00000419034.1	106.112	0	5.37002	20.0775	26.5853	67.8785	86.9588	0	5.15024	10.2673	21.9752	74.0105	15.7576	51.9181	35.4641	55.0256	20.6768	16.9017	16.9188	0	133.838	124.279	121.135	64.3417	5.72284	3.28102	19.5714	91.6065	57.1021	11.6876	28.3243	55.4386	18.2369	54.0631	6.3404	28.9985	84.3476	8.75622	84.9661	95.4683	91.2098	54.8898	18.8732	32.9131	33.5547	16.2472	120.859	4.03074	73.4584
ENST00000647810.1	0.0014241	0	0	0	1.9312	0	1.04182	0	0	0	0	0	0	2.3464	0	0	0	0	0	0	0	0	0	0	0.587147	0	0	0	2.32904	0	0	0	0	0	0	0	0	0	0	0	0.734752	0	0	0.595487	0.687224	0.578139	0	1.27248	0
ENST00000356876.8	2.72549	0	0	0	0	0	0	0	0	0	0	2.27321	0	0	0	3.97851	0	0	0	0	4.21093	0	4.03108	0	0	0	0	1.66843	0	2.67079	0	2.86748	0	0.959715	0	0	2.16109	0	0	1.45933	2.06199	1.54975	0	0	0	0	0	0.000103977	1.38745
ENST00000473343.5	0	0	0	0	0	0	0	1.72465	0	2.02684	2.46706	0	0	0	0	0	2.92543	0	0	2.25309	0	4.49173e-08	0	0	0	0	3.93983	0	0	0	0	0	0	0	0	0	0	0	0	0	0	0	0	0	0	0	0	0	0
ENST00000513135.5	19.5596	4.45095	4.88533	22.7309	19.2951	38.883	22.4511	2.46475	4.35336	1.27331	4.975	24.8212	5.90027	28.8217	11.628	34.4308	2.18673	9.4291	7.69574	4.06015	47.8071	38.7743	29.8021	22.9846	2.69714	5.60656	0.972152	34.7349	47.4109	8.39936	3.90646	24.5211	6.28552	21.1687	12.9862	8.82045	24.7567	5.3493	24.9272	25.7973	23.6203	14.8231	13.0009	13.6557	22.2774	5.91155	28.6271	4.4058	22.8436
ENST00000377782.7	0	0	0	0	0	0	0	0	0	5.4012e-05	0	0	0	0	0	0	0	0	0	0	0	0	0	0	0	0	0	0	0	0	0	0	0	0	0	0	0	0	0	0	0	1.42145	0	0	0	0	0	0	0
ENST00000480393.5	0	0	0	10.6964	0	0	0	0	0	0	0	5.50107	0	0	1.86385	2.12601	2.3929	0	0	1.40356	0	2.8143e-05	0	2.01213	0	0	0	0	0	0	0	2.15784	0	0	0	0	1.27614	0	0	2.03007	0	0	0	0	3.48818	0	0	0	0
ENST00000485036.5	0	0	0	0	0	0	0	0	0	1.88395	0	0	0	0	0	0	0	0	0	0	0	0	0	0	0	0	0	0	0	0	0	0	0	0	0	0	0	0	0	0	0	0	0	0	0	0	0	0	0
ENST00000351959.9	0	1.10593	0	0	0	3.87542	0	0	1.9973	0	0	0	0	0	0	0	0	2.26702	0.727832	0	5.15544	6.92951	1.56897	0	0	0	0	1.50621	2.11859	0	0	0	0	0	0.76639	0	0	0	2.0348	0	0	0	2.19767	0	0	0	1.5979	0.66052	0
ENST00000348333.7	0	0	0	0	0	0	0	0	0	1.19576	0	0	0	5.26422	0	0	0	0	0	0	0	0	0	0	0	0	0	0	0	0	0	0	0	0	0	0	0	2.13001	0	0	0	0	0	0	0	0	0	0	0
ENST00000351748.7	0	0	0	0	0	0	0	0	0	0	0	0	0	0	0	0	0	0	0	0	0	0	0	0	0	0	0	0	0	0	0	0	0	0	0	0	0	0	0	0	0	0	0	0	0	0	0	0	0
ENST00000414040.6	0	0	0	0	0	0	0	0	0	0	0	0	0	0	0	0	0	0	1.00369	0	0	1.34587	0	0	0	0	0	0	0	0	0	0	0	0	0	0	0	0	0	0	0	0	0	0	0	0	0	0	0
ENST00000502588.5	0	0	0	0	0	0	0	0	0	0	0	0	0	0	0	0	0	0	0	0	0	0	0	0	0	0	0	0	0	0	0.285657	0	0	0	0	0	0	0	0	0	0	0	0	0	0	0	0	0	0
ENST00000453260.6	0	0	0	0	0	0	0	0	1.74413	0	0	0	0	0	14.0055	0	0	0	0	0	2.28519	1.96644	0	0	0	0	0	0	0	0	0	0	0	0	0	0	0	0	0	0	1.25374	0	0	0	0.912223	1.55332	0	0	0
ENST00000475730.5	0	0	3.7335	7.67364	0	24.541	0	0	3.15239	0	2.73247	16.9541	6.51588	0	0	15.1339	2.97443	0	8.3546	0	13.861	15.7639	0	0	0	0	0	3.87378	4.15937	3.38689	5.22156	0	3.46427	2.75293	0	0	4.83431	0	9.2286	0	5.69236	0	0	5.00656	7.62242	0	12.1063	0	0
ENST00000469691.5	4.5095	0	0	0	2.83712	0	0	0	0	0	0	2.57039	0	0	8.33814	0	2.04145	0	2.74384	2.72134	0	2.44789	0	3.81519	0	0	0	0	0	0	0	1.85486	0	0	0	2.16613	0	0	5.71006	0	1.96248	0	0	0	0	0	0	0	0
ENST00000481401.5	0.742457	0	0	10.5977	0	0	3.02605	2.80276	0	0	4.44401	0	0	0	0	0	0	0	0	0	2.24568	5.32949	12.3995	0	0	0.261342	0	0	0	0	0	0	0	0	0	0	2.0105	0	0	2.54047	0.380638	0	0	0	0	0	0	0	0
ENST00000461703.6	0.000565019	0.0447386	2.07194	11.9911	4.90764	0	17.0252	0	2.65179	0	0	0	0	0	0	0	0	0	0	0	0	0	0	0	0	0	8.16452	1.9815	0	0	0	4.67404	0	0	0	0	0	0.000338114	0	0	0	6.68372	0	0	0	0	0	0	4.47731
ENST00000453341.1	0	0	2.76373	0	0	10.3947	0	0	0	0	0	0	2.72946	0	5.64257	17.3449	7.82724	0	4.44515	0	2.41414	5.01662	0	0	0	0	0	0	3.08627	4.63474	0	0	0	0	2.55129	0	0	0	13.9491	0	8.46546	0	3.30564	0	14.8804	5.23264	0	1.47933	0
ENST00000515145.1	0	0	0	6.94183	0	0	0	0	0	0.680766	0	0	0	0	0	0	0	0	0	3.32196	0	0	0	0	0	0	0	0	0	0	0	0	0	0	0	0	0	0	0	0	0	0	0	0	0	0	0	0	0
ENST00000487949.4	2.99537	0.603485	1.07894	4.60934	4.5446	1.92238	5.52714	0.857186	0	1.74229	3.55693	9.4164	0	5.21212	0	0.961247	2.36767	2.11466	3.56114	0	7.86915	19.902	4.33133	3.58021	1.10459	0	0	5.92393	5.4244	4.37681	0	0	1.93311	0	0.87151	0.795393	2.45789	1.64436	5.258	0	5.67561	1.00724	2.44367	0.845512	4.44145	0.923552	3.0352	0.769682	5.11197
ENST00000489097.6	12.1983	2.32457	0	13.6934	4.95152	8.29913	7.64896	3.66439	0.842853	1.4355	0	6.57015	3.82454	7.32223	0	17.5855	2.47192	2.50927	1.5563	1.06178	15.1157	11.9806	5.59834	5.94419	1.13217	0.997465	4.59594	14.5426	8.7261	2.69342	0.872106	6.84097	0	8.59804	2.71347	4.07763	4.50839	0	8.88304	11.1967	8.96606	8.18369	8.61986	1.13721	6.5238	2.49429	8.67162	3.07313	8.49801
ENST00000674790.1	0	1.26821	0	2.25139	1.92072	6.97386	0	0.987316	2.00286	0	0	5.89435	0	6.1049	0	7.81307	0	0	1.06785	0	9.16479	6.61989	0	2.3638	1.76207	0	0	0	7.20958	0	1.77289	3.01033	0	6.75179	0	0.756938	4.72082	4.36346	2.74458	0	1.41338	2.13689	1.29513	0	5.73012	1.79049	5.58248	1.97515	6.68996
ENST00000535355.6	13.7413	0	0	7.12761	18.1132	0	17.3839	0	3.57809	0	2.78929	3.75098	0	11.6599	0	4.46018	3.69092	0	1.4397	4.07496	8.5839	12.9397	3.68161	2.02541	0	5.00179	0	7.49427	0	0	0	15.0383	0	0	1.55499	0.90796	0	0	0	8.77799	2.22214	0	0	1.67247	0.145541	3.53057	7.08031	0	0
ENST00000340850.10	0	0	0	0	0	0	0	0	3.0544	0	0	0	0	0	0	0	1.13898	0	0	0	0	1.43864	0	0	0	0	0	0	0	0	0	0	0	0	0	0	0	0	0	0	0	0	0	0	0	0	0	0	0
ENST00000377728.8	0	0	0	0	0	0	0	0	0	0	6.8306e-06	0	0	0	0	0	0	0	0	0	0	0	0	0	0	0	1.32332e-07	0	0	0	0	0	0	0	0	0	0	0	0	0	0	0	0	0	0	0	0	1.25517	0
ENST00000675548.1	2.04367	0	1.82538	0	0	0	0	0	0	0	0	0	0	0	7.68214	3.47172	0	0	0	0	2.29874	8.33525	1.89104	0	0	0	0	0	6.62356	0	0	0	0	3.97861	1.56612	0	4.02641	0	0	0	1.5854	0	0	4.15318	3.85436	2.17874	4.3845	0	3.84209
ENST00000377748.6	0	0	6.34887	2.87176	0	0	0	2.11733	0	1.39517	0	0	1.76912	2.29781	2.7184	0	0	0	0	0	6.11601	4.76358	0	0	0	2.35234	0	0	5.07595	0	1.1397	1.90969	0	0	0	0	0	0	0	7.25705	1.53794	3.33473	0	0	6.28346	0	0	0	1.76863
ENST00000377732.5	1.81033	3.33196	0	1.90029	4.2184	0	13.63	0	0	3.98896	0	3.35453	3.91647	15.3467	0	3.47247	1.15513	0	5.52632	0	9.96477	15.6817	12.2285	6.91163	0	0	1.23203	5.89772	3.85905	0	0	3.0999	0.00180131	1.91032	1.44515	0	0	0.197339	4.80558	0	2.85804	10.1592	2.35109	1.7789	16.9127	0	6.68317	0	5.98074
ENST00000400915.8	0	0	0	1.81371	0	0	0	0	0	0	0	1.59065	0	0	0	0	0	0	0	0	0	0	1.93718	2.71186	0	0	1.5836e-08	0	1.8779	0	0	0	0	0	0	0	0	0.000879166	4.51467	0	0	0	0	0	1.46348	0	4.3243	0	1.98434
ENST00000673471.2	0	0	0	3.71044	0	0	0	0	0	0	0	0	0	0	0	3.33825	0	0	0	3.08722	0	1.69685	0	0	0	0	0.000459178	0	1.8704	0	0	0	8.75001	0	0	0	0	2.25245e-05	0	0	1.41477	0	2.2664	0	1.50743	0	0	0	0
ENST00000377740.5	1.96031	0	0	0	0	0	0	0.75867	0	0	0	1.61523	3.09017	0	0	11.6246	0	0	1.75951	1.14643	4.28079	1.61767	4.98205	2.07177	2.25425	5.97203	0	11.7805	0.99964	0	0	2.80443	0	3.78059	0	2.42964	3.68844	0	6.79405	0	2.69235	0	1.08184	1.47712	1.39502	0.924491	0	0	0
ENST00000675694.1	0	0	0	0	0	3.30633	0	0	0	0	0	0	0	0	0	0	0	0	0	0	0	0	0	0	0	0	0	0	0	0	0	0	0	0	0	0	0	0	0	0	0	0	0	1.74651	0	0	0	0	0
ENST00000675123.1	5.9833	0	0.587265	0	16.2124	12.6031	6.98612e-08	0	0	0	13.0977	17.04	0	0	0	16.433	1.79502	5.65308	0	0	21.8697	0	0	6.52761	14.4487	0	5.98981	0	0	7.56311	3.17059	17.5313	6.99711	13.8606	5.91033	0	0	0	5.06058	0	11.9908	0	9.07611	2.00393	0	1.05678e-07	0	2.18832	0
ENST00000537245.6	0	0	0	18.3611	2.24242	12.1347	3.20118	0	0	0	0	2.51003	1.4869	5.43995	9.66741	9.45849	0	4.49641	2.51839	0.544499	9.30916	11.6247	2.80266	11.4097	0	0	4.32181	2.24872	3.64411	0	0	0	0	7.56983	0	0	4.13312	3.69946	7.07065	0	1.75392	2.3059	0	2.05473	2.75335	0	3.69935	0	2.32419
ENST00000675976.1	0	2.33213	0	2.33132	0	11.0456	0	0	0	0	5.00276	11.6266	0	0	0.655805	3.05798	0	0	0	5.66642	7.53605	4.09532	2.76541	6.5222	0.73442	0	0	2.41642	0	1.76448	0	5.65821	0	0	0	1.91851	2.35926	0	1.69201	0	1.6578	1.1654	0	1.38266	0	0	3.47958	0	3.77946
ENST00000675139.1	36.46	10.4947	14.3056	65.4235	19.9515	48.992	24.975	38.7453	28.8658	2.52819	43.1741	27.4519	0.469124	43.0389	119.486	64.6185	18.3191	6.75297	58.0666	0	63.4901	58.8135	127.363	56.9175	0	35.2426	0	83.1259	48.5845	41.281	26.6425	15.2686	0	35.6261	5.13612	21.6446	0	0	19.8839	62.6624	0	15.9669	11.7097	32.1885	45.6072	26.8848	0	11.3125	23.0892
ENST00000676401.1	9.56667	0	2.17264	11.9581	1.37659	39.2221	8.88222	2.04411	2.48866	4.32549	5.67638	22.7253	0	36.1055	0	57.1507	1.173	0	2.68621	14.0774	53.2362	51.0971	10.1852	1.6218	0	5.1276	0	34.9389	23.0147	5.68025	24.0394	9.3067	9.35265	1.79678	10.6956	0	10.0779	0	9.775	8.17626	2.82179	8.03751	11.4016	7.8161	32.7624	9.50513	38.6093	11.1132	50.191
ENST00000674943.1	0	0	22.5401	12.4449	0	0	0	0	0	0	5.87668	0	0	0	0	0	0	0	0	0	0	5.15554	0	0	1.6461	2.52863	6.98185	0	24.8979	0	0	5.86587	0	0	1.14521	1.78183	2.49052	0	15.465	0	0	0	0	0	11.1313	2.47286	0	0	0
ENST00000674685.1	0	4.99007	0	13.4895	3.75256	8.74627	6.49323	9.43879	0	5.40897	0	26.6574	0.34639	5.3905	9.09379	16.6028	0	0	8.81142	0	20.3631	16.0776	3.06212	14.4961	0	0	0	0	8.48221	0	2.34501	0	6.11927	2.96953	0	0	16.7485	0	3.22905	0	0	0	0	12.6454	10.4776	10.376	0	0	7.92657
ENST00000676255.1	16.3333	0	0	0	0	0	0	0	0	0	0.167757	3.55638	0	0	0	0	0	0	0	0	0	0	0	0	0	0	3.17338	0	0	0	0	0	0	11.0292	0	0	0	0	2.12665	1.22515	0	0	5.5475	2.38122	0	3.23329	0	2.01572	0
ENST00000675093.1	35.5669	0	0	35.1851	0.000247136	33.5853	15.597	5.72954	7.32087	0	6.03004	27.7463	5.29579	0	0	12.4397	5.81379	0.299678	23.475	0	48.0256	29.8153	64.1548	12.0583	0	9.21243	34.5918	13.2268	71.8263	13.4111	0	0	17.2158	18.5633	0	1.08607	12.8432	17.4746	6.87325	13.5482	0	21.4828	0	11.7274	24.1774	11.7658	13.7114	16.0395	25.4294
ENST00000676287.1	0	0	0	0	0	0	0	0	0	0	0	0	0	0	0	6.50252	0	0	0	15.9882	0	0	0	0	0	0	0	0	0	0	0	0	0	0	0	0	0	0	0	0	0	0	0	0	0	0	0	0	0
ENST00000675655.1	5.41061	0	0	0	0	17.3152	0	0	0	0.779739	0	0	0	0	0	18.1151	12.4839	0	0	0	2.83149	32.9459	0	0	0	5.80522	0	15.8554	20.9785	0	0	7.97835	0	0	0	0	0	0	0	13.5161	8.98737	0	10.1293	0	33.7161	2.97759	0	0	0
ENST00000676362.1	8.7129	0	0	22.4837	0	0	0	0	0	0	0	10.1371	0	6.23202	7.14736	0	0	0	4.00463	0	7.43034	0	13.1089	8.57553	0	0	0	0	3.28716e-05	0	0	0	7.9892	0	0	0	10.2616	0	0	0	6.9926	0	0	0	0	0	0	0	0
ENST00000674803.1	0	0	1.29837	0	0	0	0	0	0	0	0	0	0	0.338475	0	0	0	0	0	23.5881	0	0	0	1.05461	0	0	0	0	0	0	0	15.1199	0	0	0	14.3857	0	0	0	0	0	0	15.615	5.33214	0	0	0	0	0
ENST00000675812.1	0	0	2.02328	0	0	2.55117	2.65173	0	0	0	0	1.36141	0	0	3.24297	3.81953	2.06838	2.64445	6.02987	0	8.01322	0.250957	2.14406	0	0	0	0	0	0	0	0	4.59638	1.74302	0	2.30142	0	0	0	4.15761	2.55483	5.17888	1.4665	0	0.61078	0.102192	0	10.0924	1.5997	8.6507
ENST00000377705.6	217.929	45.5731	59.1959	177.172	241.823	285.124	240.752	43.3596	67.1718	50.8716	62.6831	248.631	71.115	281.8	116.372	272.569	65.6198	73.1388	68.7666	65.1132	279.701	305.814	349.85	175.032	62.1878	73.4647	67.8117	323.551	324.682	74.4807	64.0943	198.359	63.0386	163.432	66.7063	68.827	231.723	68.8177	230.605	259.907	304.6	191.288	75.3866	160.821	220.248	55.5828	276.102	47.1328	277.584
ENST00000464383.1	20.8503	0	14.7353	26.7899	36.6509	94.7274	148.623	0	18.4781	11.9383	41.0916	16.1166	4.59737	86.6436	52.6912	78.5033	11.375	0	9.10139	35.9752	83.1635	43.8145	51.6107	29.7686	17.3194	18.6282	13.2834	38.8943	30.2581	17.6174	13.1763	53.436	25.1686	46.9186	14.6864	20.5094	53.6253	0	42.3049	31.4005	41.3817	0	44.7602	31.9645	61.0165	13.7272	65.1983	4.83036	65.7306
ENST00000462798.1	19.7026	0	7.37808	18.9647	13.8009	4.35837	27.4715	0	0	10.7413	14.6282	52.2208	8.53527	55.8127	0	34.6975	3.42649	5.0298	0	18.7324	51.6539	69.9681	16.9132	29.7547	3.3726	0	19.5438	65.3185	42.9702	16.7198	18.9022	14.5434	8.28772	2.74731	9.12218	10.8963	22.6386	4.24686	45.4861	18.6655	59.0421	24.0318	8.58987	15.8653	30.5124	0	49.5772	17.4455	24.5497
ENST00000460777.1	89.3513	40.1454	4.6299	35.7449	85.968	50.4853	67.2357	13.213	30.0366	0	37.3084	50.3121	4.3629	83.8237	43.4224	55.5591	13.6991	28.2242	30.0839	15.0557	85.9054	88.3295	115.019	49.9869	5.20416	15.9435	28.8535	75.3417	104.571	28.3617	18.1277	111.421	30.238	41.9539	7.03226	25.8815	38.4946	34.7296	86.128	81.5739	76.4539	32.1518	24.6148	45.3841	28.0258	20.5507	94.8215	6.02797	47.2082
ENST00000464665.1	5.51638	0	0	0	3.07245	14.3754	3.27769	0	0	0	0	9.78177	0	2.61661	0	0	0	0	0	1.94049	2.43144	12.0761	8.47995	0	0	0	0	0	0	0	0	0	0	0	0	0	4.43953	0	7.77423	2.69331	6.47501	1.31347	1.69358	0	0	0	0	0	0
ENST00000517213.1	0	0	0	0	0	543.535	249.404	0	114.019	0	0	74.2826	78.7847	497.42	161.342	76.2251	93.4515	0	0	0	0	0	0	121.918	73.6753	0	0	105.894	240.218	0	0	285.209	0	0	0	107.391	193.223	180.197	85.7744	0	89.1647	0	0	0	0	0	0	76.5391	587.288
ENST00000456162.2	11.3525	4.67135	14.1631	50.4757	46.9675	196.481	81.5084	20.5385	11.8855	11.5702	14.6054	33.6485	13.1167	184.569	68.2907	59.8923	10.1094	12.7093	9.33108	14.8512	119.497	144.718	71.6364	47.4058	5.57926	27.3591	0	110.837	101.283	27.2846	19.1884	39.4705	0	37.94	28.7455	0	55.7406	10.3298	21.951	79.2788	61.9919	29.7179	0	25.4491	65.2834	23.0573	119.224	11.7717	82.01
ENST00000333172.11	1.48922	0.469288	0	1.50835	2.26824	0	1.68316	0	0	0	0.86616	2.19165	0	14.1251	2.73903	3.06579	0	1.67178	0.821012	1.1607	11.5311	10.8598	0	1.26637	0.929892	0.885596	0	0	0	0.748538	0	8.93748	1.93349	0.271353	0	3.43317	4.67231	0	4.06144	3.13092	4.5578	0	0.693467	0.794635	1.19022	1.21115	0	0	0
ENST00000351136.7	0	0.319879	0.502576	2.02299	4.00782	3.86553	0	0	0	0	0	0	1.80394	5.53553	0	0	0	0	0	0	0	6.58983	4.39771	4.88779	1.18332	0	0.707442	5.93344	0	0	0	0	0	1.10687	3.46838	0	0.0748844	0.51642	1.92396	0.529458	0	0.481248	0.940892	1.98689	1.22759	0	5.48326	0	0
ENST00000411823.5	0	0.361093	0.511436	0	0	0	0	0	0.584577	1.65479	0.661659	0	0	5.69382	0	0	0.530513	0	1.21913	0.482403	0	0	1.92147	0	0	0	0	4.65779	5.14511	0	0.625792	0	0	0.294125	0	0	0	0	0	1.05393	1.26194	0	0	0	1.69051	0	2.26227	0	0
ENST00000415267.1	0	0	0	0	0	0	0	0	0	0	0	0	0	0	0	2.72931	0	0	0	2.98305	27.957	0	4.9717	0	0	2.22171	0	0	0	0	0	0	0	1.57138	0	0	0	0	0	3.67278	0	3.79838	1.80508	2.4196	3.40946	0	0	0	3.33611
ENST00000377674.9	9.74373	0	3.20489	2.52913	0	8.30069	19.1999	0	0	3.88621	0	7.91112	0	11.215	1.96463e-06	1.86261	0	3.08213	0	0	13.2031	6.77266	10.0437	9.18943	0	0	0	16.7936	9.06961	2.42259	5.62784	11.0852	4.25064	11.3114	0	8.25848	1.82162	2.52074	6.6743	2.79518	4.94955	0	0	0	15.8964	0	5.8062	0	0
ENST00000319084.9	39.1674	12.9535	2.74838	56.1254	0.0214315	17.0821	5.7492e-07	21.4287	24.1116	11.5876	0	37.2807	11.689	72.3408	10.6747	21.326	16.2314	0	11.6936	30.4039	89.3602	73.2261	11.0301	46.4013	5.61417	25.8338	0	89.9042	56.1247	13.1109	0	46.1969	11.5382	42.5512	45.2854	18.1103	8.21979	0	34.1226	55.52	0	60.1553	0	33.5916	49.1891	8.06737	104.734	22.1666	61.3046
ENST00000435905.5	39.6504	0	9.84181	0	68.6615	55.7591	67.542	0	0	8.09256e-05	27.9952	21.6533	8.65346	31.4333	26.6083	50.206	9.45093	19.0921	0	0	38.2132	34.6954	109.372	57.7797	13.3971	0	14.026	21.549	39.0606	17.9875	21.4579	7.02906	0	26.642	0	0	63.4367	11.1183	32.0517	12.2789	73.1111	0	13.1862	0	27.9682	12.3624	0	0	27.2328
ENST00000488936.1	28.792	10.1716	17.1254	10.6454	19.4122	21.266	8.20587	2.42251	14.5537	13.1413	0	8.56711	11.0546	43.7404	17.9465	28.4928	0	18.378	3.68522	0	22.495	2.11108e-06	48.6168	22.5875	12.0571	30.1669	0	34.2038	4.28626	5.34929	5.8621	12.989	5.65594	25.0668	7.22978	2.68709	32.1616	10.3697	3.09537	13.08	34.9118	8.07962	10.6921	18.2325	31.3629	14.4254	28.3638	8.39589	18.0139
ENST00000482360.5	25.5113	5.9769	9.36982	16.1807	23.4213	38.226	29.8146	2.34532	6.76224	5.14123	8.60144	25.4954	11.7016	57.5778	13.4427	37.6371	11.0067	10.3299	6.9103	9.2727	50.9478	38.6421	37.8843	29.3043	8.86044	4.85984	16.5706	49.3461	39.6906	11.9399	7.86334	33.3766	5.35897	17.6582	18.3093	8.54828	24.6424	5.43088	24.4069	27.6701	37.1254	17.8599	5.80633	10.1728	32.9061	7.34901	38.1211	8.64385	33.889
ENST00000498342.5	31.2378	8.99022	7.87719	26.2064	26.1644	29.6874	29.9091	4.2812	7.8246	3.86419	4.43179	17.2692	9.4685	69.0524	11.2204	31.1343	6.5067	10.3337	8.81728	6.81967	42.72	54.2867	42.2679	20.2997	11.27	7.23064	5.71477	40.0756	27.2123	4.92061	4.58036	41.2769	5.2808	17.0814	15.1703	8.77571	27.7704	4.81227	27.4255	36.9733	29.785	21.12	5.04966	12.1495	11.6707	5.92669	22.7986	1.67153	24.2962
ENST00000466813.1	0	3.18932	0.000486204	5.07577	2.14538	0	0.0638295	12.1177	0.000749382	14.6164	0	6.43954	0.597083	0	2.97487	0	2.22722	0	0	0	3.16991	0	0	8.63998	1.64441	0	0	0	0	0	5.22673	0	0	0	0	0	0	0	0	0	0	0	8.44322	0	0	2.89311	0	0.259925	0
ENST00000466941.1	30.8329	0.184376	0	0	2.66691	0	0	4.51746	0	0	0	0	0	0	0	0	0	0	6.5541	5.25729	0	0	0	0	0	0	0	0	0	0	0	0	1.90498	0	0	15.1618	0	0	0	0	0	2.5575	0	22.1421	0	0	0	0	0
ENST00000377658.8	403.341	70.6223	98.2608	363.406	671.599	668.129	594.243	103.708	133.547	92.8958	131.041	316.168	19.1309	416.101	97.3079	185.612	75.1717	100.311	27.3128	38.6719	122.005	101.438	291.442	38.9818	57.42	130.319	138.304	515.762	126.345	45.6999	96.8357	399.308	47.4222	64.0965	79.8144	55.4119	143.282	71.4763	126.685	369.708	119.661	90.0177	55.0423	115.084	76.6461	66.1157	90.2452	36.7751	202.924
ENST00000377663.3	144.191	32.879	37.3231	104.942	140.773	185.741	122.26	24.4887	30.1349	28.8654	28.68	88.6832	43.5405	218.413	61.7969	148.64	29.0626	45.0478	34.3804	40.7784	194.026	192.983	178.392	96.0653	38.1428	32.1648	31.0668	174.548	133.884	40.6961	23.023	110.183	27.5095	81.8052	47.0353	36.1964	106.62	25.3281	128.085	112.799	133.586	78.9653	42.7688	66.062	115.31	29.3449	142.031	14.969	148.644
ENST00000467612.5	0	0	0	0	0	0	0	0	0	0	0	0	0	0	0	0	0	0	0	0	0	0	0	0	0	0	0	0	0	0	0	0	0	0	0	0	0	0	0	0	1.33336e-07	0	0	0	0	0	0	0	0
ENST00000496707.5	229.091	64.1082	51.0351	275.46	103.207	236.07	148.584	55.1832	78.6159	50.9193	72.0736	176.721	54.9827	237.751	61.3519	227.114	109.834	115.948	25.6802	46.3502	187.307	253.189	173.097	153.182	51.1326	60.8016	50.6988	493.003	145.874	30.4438	90.8881	186.057	37.3735	84.0386	69.4675	32.0077	160.64	31.2799	115.605	214.348	154.429	107.886	19.4757	98.5572	103.594	89.2361	152.525	28.5536	204.154
ENST00000463043.1	0	0	0	0	0	0	7.5823	0	0	0	0	5.31976	0	0	0	19.8374	5.49167	0	21.0702	0	5.22219	22.2759	0	0	0	0	0	0	0	0	0	0	0	0	0	0	0	0	0	0	5.99349	0	0	0	5.14969	0	18.7261	0	6.88601
ENST00000377648.5	28.2229	8.20141	4.92845	29.53	37.149	35.3822	35.9999	7.28549	10.8603	10.7524	15.016	30.3208	11.6061	27.5973	34.0412	37.3404	11.3154	11.877	14.4756	12.0276	73.9678	43.6421	43.7541	40.5825	13.4029	12.4687	21.9577	46.7329	48.4149	13.8508	10.5326	34.0344	12.7455	21.5239	5.21238	19.5902	25.3574	11.956	53.4746	36.2196	38.1092	27.2803	17.4377	21.2608	39.2876	14.5008	43.862	9.57694	35.1935
ENST00000495385.1	0	0	0	0	0	0	0	0	0	0	0	0	0	0	0	0	0	0	0	0	0	0	16.1385	0	0	0	0	0	0	0	0	0	0	0	2.70229	1.06246	0	0	0	0	4.13443	0	0	0	0	0	0	0	0
ENST00000054650.9	55.8891	8.67079	16.8631	28.2781	57.5734	58.9913	56.3716	10.6525	17.5936	16.3826	20.8347	66.6266	13.0771	44.8893	15.0815	66.1349	8.17047	7.00396	15.0486	19.6463	71.5848	76.8266	70.7423	39.1964	17.6739	23.0017	14.1702	62.3486	84.6568	26.2918	15.1975	28.4473	17.3129	53.5122	7.08332	27.957	43.0127	14.3972	63.8691	47.2333	44.746	36.2985	5.14109	35.1957	45.3349	13.9662	73.0565	24.2078	34.3519
ENST00000484676.1	5.33154	5.26398	0	5.75135	5.81781	11.6112	14.7764	0	5.2581	1.253	0	9.10831	4.98154	8.93977	1.92216	15.4255	2.29931	1.46408	0	1.04523	16.5574	10.3923	39.5733	5.78286	0	3.60121	6.60525	20.1605	11.5165	5.26841	1.39793	8.16982	0.955308	4.94957	0	2.4047	10.5779	2.27617	25.1439	5.76252	5.52452	16.3476	4.74996	4.98517	6.35731	1.10366	19.3842	3.57892	8.53661
ENST00000307896.10	0	4.03318	0	27.7451	11.6761	14.8581	52.6544	5.06111	0	2.45264	0	5.27807	10.2369	26.7172	15.3394	14.0428	7.42031	10.6843	7.78425	7.59525	30.4583	53.5392	59.9856	12.4258	14.6791	0	10.2353	15.1927	19.2052	0	10.3121	29.3235	14.6897	0	10.3469	3.13913	11.5873	10.7389	10.5085	32.9214	20.5705	12.2846	12.6351	8.31059	21.684	0.423583	8.07949	9.10334e-08	43.2177
ENST00000377627.7	1.70951	1.70257	1.15013	9.29266	5.13739	4.76048	2.17127	1.84517	1.79195	2.57102	3.18055	3.757	3.28869	6.31863	3.75601	1.61799	0	1.30043	2.3482	3.56844	4.97548	4.07374	9.98266	5.67786	2.19684	0	0	6.24242	5.32674	3.12589	0	2.62817	3.01004	0	4.79397	4.47351	4.85013	0	5.70151	5.65295	10.4113	4.83432	0	1.73715	1.24984	1.86784	9.4173	0	0
ENST00000484669.6	0	0	0	0	0	0	0	0	2.25158	1.43367	0	0	0	0	0	0	0	5.93425	0	0	0	0	0	0	0	0	4.56704	0	0	0	3.72338	0	0	0	0	0	0	2.07967	0	0	0	0	0	0	0	0	0	0	0
ENST00000487819.5	0	7.21728	2.44823	20.6889	8.71128	3.24774	22.5794	0	3.1966	0	3.0167	15.0129	0	13.3951	0	17.425	0	0	3.4629	0	9.78215	10.6405	33.7851	8.2044	0	4.97616	0	11.4641	10.8836	4.71574	5.62276	1.65971	0	19.7529	6.19188	0	18.7032	0	5.89357	3.01445	18.2633	5.3531	0	6.01435	5.47131	11.7929	17.23	0	9.77277
ENST00000472925.1	14.7614	1.40949	0	6.04871	0	7.18543	0	6.4734	0	9.13032	4.90391	12.5698	1.55028	17.7949	4.87925	12.7287	6.1559	17.1664	2.09092	0	24.3219	14.4264	9.12372	16.8213	1.48574	15.1222	8.68162	25.9111	9.28336	2.35868	3.02861	41.5488	5.91757	9.86977	9.87639	7.83935	15.1065	12.4709	13.9366	16.9255	11.673	4.93851	15.4906	12.3225	14.0408	11.7119	2.81633	0	11.4444
ENST00000480647.1	4.86021	0	0	5.8268	0	19.2364	2.65	0	0	0	0	13.3256	6.03091	0	14.3796	8.96536	0	8.70178	0	11.2919	0	14.0371	0	6.46476	0	0	0	0	41.6664	0	0	10.5654	19.5293	24.3172	0	0	0	8.13507	25.6581	31.8417	30.8626	33.9947	8.22188	0	1.02487	0	66.9763	4.92172	31.2287
ENST00000451196.5	0	0	0	0	0	0	0	0.568827	0	3.87516	5.40564	0.317205	0	0	0	0	0	2.66213	0	0	0	4.62335	0	0	3.94206	0	0	0	0	0	0	0	0	2.7661	0.953286	0	0	0	0	0	0	0	0	0	0	0	0	0	5.78502
ENST00000377577.10	106.011	19.1742	11.0284	58.4961	96.5476	59.4804	87.3123	10.972	28.1424	59.1372	10.2713	92.5392	24.2932	76.3693	14.8512	16.951	34.2854	29.2452	49.5357	40.2906	41.5435	106.985	76.485	29.5695	17.5435	45.4441	37.347	132.913	98.1362	43.6427	35.1032	86.4195	25.4246	63.98	6.23822	42.6878	44.6068	32.6267	99.0963	68.8278	23.2195	64.5059	22.958	88.026	66.8166	34.9837	32.9261	4.56228	67.5186
ENST00000690452.1	0	0	0	0	0	0	0	0	0	0	0	0	0	0	0	0	0	0	0	0	2.46664	0	0	0	0	0	0	0	0	0	0	0	0	0	0	0	0	0	0	0	0	0	0	0	0	0	0	0	0
ENST00000691481.1	44.0602	9.8698	9.70674	42.514	39.7122	95.1958	29.4583	4.44354	13.0937	3.44206	22.5629	36.6135	18.7608	61.9764	30.3322	66.641	14.6861	9.09996	5.42327	21.5231	85.1999	81.0562	59.0633	39.0555	9.37154	3.98772	22.4367	34.0936	62.6493	8.71738	7.48173	46.4481	10.4604	36.0058	11.9313	16.5328	40.3268	0	55.5386	58.2543	58.8086	34.6011	15.2609	36.5419	60.0124	10.3664	85.1628	6.68155	69.1778
ENST00000686243.1	20.6123	4.83063	1.18235	15.1312	9.57777	63.3007	4.57045	13.1562	2.35101	1.17571	5.3232	26.3421	10.9211	33.174	17.7272	21.6961	12.9804	4.18987	5.42375	6.80799	32.409	21.699	46.3909	27.5732	1.08369	1.20146	6.27909	18.9988	20.9682	3.58495	1.45531	12.732	5.24297	11.3606	17.6954	7.47248	26.5764	11.2042	22.3205	25.8015	34.9958	6.6098	1.2184	9.91457	5.08635	1.18658	20.9531	5.59958	34.594
ENST00000685129.1	1.7247	0	0	0	0	0	0	0	0	0	0.66022	0	0	0	0	0	0	0	0	0	0	1.59293	0	0	0	0	0	3.21652	0	0	0	0	0	0	0	0	0	0	0	0	1.87172	0	0	0	0	0	0	0	0
ENST00000472414.2	1.91836	1.52845	2.50981	2.96174	4.42734	13.268	0	2.76117	4.44112	1.50797	0	1.14558	0	15.854	1.42357	13.0063	4.5632	4.12082	6.37623	2.93284	9.56874	13.6358	2.92538	9.15872	2.44444	1.79518	2.16075	14.0591	0.992027	1.81616	0.980618	8.68943	1.28072	1.15562	2.66512	0	5.54924	0	13.673	8.66285	10.4752	5.59588	0.9754	1.4822	5.79938	2.81425	11.3302	0.716197	6.70653
ENST00000689169.1	13.3172	4.58307	8.45147	15.6931	20.6383	19.5564	26.0976	1.24525	3.59545	1.99534	5.96121	16.0081	4.67949	23.6496	12.3974	17.4475	5.30868	7.74478	5.80375	6.40301	31.4221	29.0861	40.9056	20.1174	1.62409	2.76859	1.88572	21.3104	18.4604	5.15566	9.42598	14.4257	3.99098	7.95915	6.05431	5.17611	17.2489	6.60174	22.9731	19.2237	24.3584	10.6665	11.3837	13.5731	17.7685	5.3071	19.3454	7.88342	26.6841
ENST00000685360.1	0	0	0	0	0	0	0	0	0	0	0	1.20164	0.279185	0	0	0	0	2.17636	0	0	0	0	0	0	0	0	0	0	0	0	0	0	0	0	0	0	0	8.08758	0	0	0.997875	0	0	0	0	0	0	0	0
ENST00000689474.1	5.29394	1.07851	0	0	0	0.868762	0	0	0.591237	0	0	0	2.08151	0	6.25891	3.14281	0	0	0.61412	0	0	2.4285	1.779	2.65924	0	0	0	3.91789	3.07304	0	0	0	0	0.817702	0	0	2.22475	0	0.72639	3.58671	0	0.78831	0	0	0	0	3.6515	0	0
ENST00000690062.1	7.73458	4.2755	5.48634	17.2725	12.4999	50.2451	27.2737	0	0	0	12.7541	0	4.80275	17.4299	22.5835	30.9909	0	4.94323	0	0	33.0687	24.1273	18.9989	31.6911	7.98649	0	3.93374	3.50965	12.2506	7.7852	0	32.2324	0	0	2.49342	2.92968	22.5569	0	10.2901	24.922	26.6552	5.50812	8.52091	6.16906	50.0825	2.53007	28.2701	6.22527	4.05688
ENST00000465508.6	0	0	0	0	0	0	0	0	0	0	0	0	0	0	0	0	0	0	0	0	0	0	0	0	0	0	0	0	0	0	0	0	0	0	0	0	0	0	0	0	3.50971	0	0	0	0	0	0	0	1.66432
ENST00000294401.11	87.2434	4.64805	26.3701	41.643	132.264	79.6759	82.5793	17.0422	25.2952	18.2597	0	63.7948	21.4406	34.6915	69.504	83.5263	19.2883	30.4819	20.8051	0.466367	69.4942	74.5764	102.212	20.3532	28.4717	25.8839	7.70546	54.7924	62.56	38.6159	31.1788	50.2542	19.9214	56.6598	37.7323	29.3797	30.4907	26.9407	60.001	78.828	46.1074	47.6329	22.0301	68.9525	59.29	16.3414	93.508	29.3516	61.0679
ENST00000426784.1	0	0	0	0	0	0	5.6818	0	0	0	0	0	0	0	0	0	0	0	0	3.37588	0	0	0	0	0	0	0	8.21874	0	0	0	0	0	0	0	0	0	0	3.19552	0	0	0	0	5.53383	0	0	0	0	0
ENST00000473993.5	113.759	11.0283	13.4814	78.2482	139.408	115.733	113.132	36.3934	16.6767	50.9904	58.9748	121.694	20.2356	107.622	29.9791	82.013	21.8714	23.1222	11.9361	44.1795	68.8168	74.632	53.8972	29.2434	0.778436	6.86606	53.2188	92.4885	114.373	57.1384	42.402	51.4996	48.9899	10.1233	31.8521	39.1756	24.1745	9.67067	98.7545	0	105.351	134.061	19.3396	71.4571	13.0068	29.3418	77.2547	31.654	121.005
ENST00000685485.1	57.0858	10.8731	25.4623	81.257	70.5688	124.804	73.5098	12.3412	18.8229	15.2277	20.4862	74.4625	36.6874	104.682	46.1924	103.86	19.718	28.6874	20.989	33.627	143.511	130.923	108.294	71.7899	17.0517	16.8732	11.4378	94.686	104.655	23.4396	16.0158	87.0287	16.3432	48.6913	35.8928	16.2692	59.7451	18.9784	92.0598	88.686	99.2808	58.2958	27.6699	57.8944	89.7978	18.8908	108.481	12.9614	113.049
ENST00000691444.1	0	2.4791	2.25362	0	12.9606	17.8338	0	0	9.23708	5.22	0	0	0	12.5019	4.74086	11.4543	0	0	0	9.75139	37.0182	4.78274	0	9.4123	6.09233	1.48252	0	11.1252	6.10595	3.09484	2.13663	0	4.36281	6.13705	0	0	16.7424	0	5.5665	0	20.136	15.1381	2.00153	9.9767	0	3.48528	15.049	0	17.5627
ENST00000688162.1	14.9624	0	0	5.59787	0	7.931	22.3332	5.358	0	0	7.58948	15.54	1.60644	15.3113	0	0	0	5.1343	4.80361	0	6.03118	20.1572	6.82531	7.92029	0	0	6.9371	11.5758	28.9986	0	0	15.1155	6.22099	10.137	4.90189	6.25286	2.85482	5.3996	19.1129	34.9705	12.1677	12.3146	0	6.93331	27.2502	0	19.3796	2.89232	0
ENST00000469318.5	36.3834	17.1625	20.8359	10.0283	47.3413	104.044	92.1356	16.1887	40.801	8.95241	15.0241	80.3448	14.0184	75.0527	28.1331	76.8113	4.80687	12.0349	9.00275	0	51.5317	112.585	99.0476	11.7194	35.2063	0	0	77.7795	79.3213	0	0	12.8935	0	7.19923	0	12.3383	83.7115	10.6932	20.1884	47.5586	13.968	36.2361	11.9674	47.7794	9.71566	0	88.0455	3.81695	90.756
ENST00000485073.5	240.637	16.5443	0	24.5112	162.25	156.768	106.724	9.94342	0	19.7576	38.3566	114.493	45.62	174.202	10.4467	174.52	55.7375	46.3591	23.8779	0	199.344	225.947	298.526	42.139	83.169	0	130.403	188.887	146.081	88.6551	54.002	107.055	27.685	76.1657	60.6441	28.1958	163.591	65.0471	166.29	190.15	218.134	146.588	89.1816	88.0796	8.00049	30.6212	150.882	8.75566	160.422
ENST00000460594.5	99.2603	10.3047	53.0526	34.4222	14.8423	105.67	16.3154	0	17.9883	0	0	43.9147	13.1618	137.562	53.4498	62.3273	10.8847	19.7257	43.6483	18.8053	89.7159	125.483	63.3769	70.5336	0	15.1825	0	77.8207	62.5213	46.176	20.7267	30.5834	14.361	34.0028	0	34.5086	32.3254	21.4205	56.0346	69.4827	74.6689	45.2892	0	54.8886	50.5153	20.1914	77.5246	0	66.2623
ENST00000693337.1	32.6772	8.52496	15.1778	30.2899	30.7823	57.9301	30.7242	9.03787	24.1238	8.16924	3.98558	21.8407	28.1041	50.9462	22.7703	42.2871	4.7419	13.4382	14.1232	16.6783	74.0926	125.317	30.5961	51.0366	21.5663	7.28074	14.8009	72.8692	48.4105	21.3141	13.0684	43.0439	8.66101	38.1402	22.3879	22.1736	44.3559	15.3199	56.0969	60.4633	54.8862	39.2037	17.353	33.7453	30.3185	10.5995	64.8626	13.5706	42.8199
ENST00000465911.1	11.2427	7.18736	3.33176	10.4655	8.79409	14.5558	9.5062	0	6.2787	4.18107	0	18.6314	11.7871	23.1	7.10611	24.3667	0	3.19334	4.47868	0	22.4642	2.3333	21.3948	3.65466	5.75093	4.97269	0	8.10307	15.0451	7.64172	0	12.4622	0	5.85092	0	0	14.3994	0	18.0681	21.3733	11.375	5.20557	0	11.0816	9.49095	13.9427	14.9066	2.00182	19.9138
ENST00000432429.5	52.8465	9.3878	7.99578	27.3272	62.1687	81.4323	50.4936	15.6343	13.5719	14.3649	11.9106	47.5561	17.3762	80.4385	30.3931	89.4029	16.2755	8.73519	12.0901	17.3315	85.7503	99.4461	93.4088	41.8436	11.5826	11.6172	17.5358	84.5345	92.506	18.4967	11.9285	44.763	13.4666	40.7769	14.6158	6.76044	65.3936	25.0981	65.3873	67.3621	67.0266	42.0115	18.9357	38.7521	46.3297	15.8112	67.8363	7.94278	81.5553
ENST00000414210.5	0	0	0	0	0	0	0	0	0	0	0	0	0	0	0	0	0	0	0	0	0	0	0	0	0	0	0	0	0	0	0	0	0	0	0	0	0	0	0	0	0	0	0	0	0	0	0	0	0
ENST00000421469.3	0	0	0	0	0	0	0	0	0	0	0	0	0	0	0	0	0	0	0	0	0	0	0	0	0	0	0	0	0	0	0	0	1.67505	0	0	0	0	0	0	0	0	0	0	0	0	0	0	0	0
ENST00000635029.1	17.3165	0	0.0385608	6.39667	15.4798	59.4014	32.0987	0	0	0	5.53345	28.0481	7.4485	41.4002	8.32338	0	0	13.3295	0	0	3.79538	68.0159	0	22.334	0	5.60675	0	48.7459	4.45417	3.28895	0	11.0346	0	11.249	16.3139	3.80982	30.9283	0	3.57751	32.1012	58.6744	0	16.9596	13.567	70.7392	4.02688	45.3635	0	71.7392
ENST00000641757.1	24.0462	8.54115	13.0075	10.1241	16.9783	26.6742	12.6616	5.9302	7.35682	2.60438	3.91227	16.4835	6.65721	42.5955	8.98327	51.7327	6.36408	7.93901	7.68075	7.47128	76.913	40.5264	67.5235	28.0866	15.1224	0	6.0029	51.4387	52.4176	3.37966	3.47361	27.1729	15.7865	14.1189	4.004	10.6779	29.8746	10.5726	16.9772	18.3463	57.1855	15.231	11.7035	18.5433	22.1317	7.02903	11.8274	1.62825	33.2688
ENST00000442889.1	38.3286	0	10.1903	24.9329	11.6152	40.7287	15.5334	3.33443	11.2592	10.5414	9.32526	24.9784	2.43571	20.7329	10.1079	32.3034	0	7.35416	7.94355	3.05973	29.545	28.9244	5.85184	6.44795	34.1979	0	8.3749	15.9232	14.5143	13.4518	7.86326	13.1824	24.4735	11.3111	12.6425	9.09383	36.1399	0	36.2124	23.2438	12.3962	21.7583	0	28.3139	23.6856	13.7231	14.5472	4.32855	6.8316
ENST00000490738.5	0	0	0	43.0634	72.6716	16.9826	12.473	9.34712	0	0	22.9969	9.4458	0	0	7.57715	84.2897	7.81163	0	0	0	0	7.80371	8.92413	0	0	13.4435	26.5638	0	62.6456	5.06303	60.3526	51.5422	0	27.6096	0	24.1622	64.4686	0	0	0	0	0	7.84097	40.2087	64.7402	12.7242	29.925	0	139.657
ENST00000303635.12	13.3435	5.02954	3.32358	17.8341	11.2902	20.476	27.0394	1.91255	5.86752	3.69859	2.8224	29.963	2.26203	36.959	16.057	10.7569	15.5222	12.2198	4.48865	3.93907	17.397	20.7007	12.3336	11.5845	3.64143	5.85114	5.75654	47.2615	22.8989	4.28434	2.52842	27.5169	2.61976	11.3574	5.32318	8.62907	29.32	4.65086	10.6415	14.0878	16.3476	7.38776	4.97489	5.13616	18.7687	6.93243	18.196	0.448615	26.6502
ENST00000476163.5	46.2643	16.4959	6.3344	11.8719	0	22.9527	13.5915	7.60506	7.30321	7.39995	0	33.5886	16.7391	28.1902	21.4595	37.8706	9.02375	5.44609	13.1129	0	65.927	67.4359	60.3681	22.7021	0	1.6819	43.7831	16.4043	49.9148	16.2599	0	17.448	0	27.2966	0	0.572533	5.44809	0	50.4221	28.5774	41.2312	24.171	0	6.88246	55.6464	13.1955	80.7057	0	37.8751
ENST00000473578.5	696.005	143.566	150.716	684.075	611.292	720.159	1137.3	151.756	196.565	184.17	121.643	352.526	117.252	560.813	189.55	432.195	92.1207	159.994	182.121	58.3682	308.637	347.386	476.083	248.098	136.836	114.796	205.36	517.155	382.63	226.348	43.4992	399.986	93.1282	298.437	144.613	216.543	438.931	193.952	379.771	490.044	368.397	394.298	150.649	427.192	482.665	111.126	337.478	123.471	356.89
ENST00000557126.5	0	0	16.3791	12.0829	7.74282	14.5713	31.1297	0	0	0	0	25.229	9.15701	28.421	0	67.3405	7.09849	0	0	18.3231	17.3245	47.5882	43.9131	14.9737	0	0	0	47.0444	9.78505	0	0	0	23.8104	29.0536	6.56519	0	0	0	18.8763	26.9717	30.2393	14.342	13.0162	20.2773	31.0782	27.5916	32.8275	17.0104	9.03528
ENST00000467404.6	10.4734	0	0	6.09256	10.4785	0	0	0	0	0	0	18.6572	0	48.9405	0	8.71534	28.2369	0	5.5055	14.9809	45.8501	29.0223	0	22.5364	17.3348	0	0	62.3168	0	13.059	0	21.6065	19.1007	35.0884	20.3921	6.7836	58.927	39.7865	28.1516	89.4343	16.9173	5.6765	0	22.1271	11.5738	16.0769	49.5412	5.44571	37.9576
ENST00000461311.1	16.283	0	0	0	204.793	106.153	234.826	0	0	22.8483	0	78.0729	87.5777	5.60779	201.607	0	44.496	10.8483	29.4748	108.771	58.6876	0	0	25.4961	30.7753	18.3841	10.1832	131.377	174.277	17.8841	0	161.875	34.3898	168.047	81.4906	26.6459	14.0567	12.7507	0	87.975	82.7619	104.062	0	47.9542	61.3577	18.6007	93.9511	49.7753	81.2272
ENST00000486138.1	328.238	0	50.2961	19.6923	124.911	708.899	90.916	31.305	74.9448	100.592	19.9289	214.059	48.7672	417.214	0	267.741	63.6643	98.4062	0	45.2246	253.049	208.798	644.639	154.645	73.4401	68.7739	43.5071	395.204	388.785	21.8863	156.344	14.8413	87.5334	401.317	61.3109	44.1946	285.974	91.084	219.418	326.024	333.475	122.58	90.19	207.924	135.311	28.985	310.816	0	265.914
ENST00000482934.1	18.4701	0	13.8292	20.0422	18.6744	0	14.8136	0	3.70453	0	6.87979	8.96833	18.7559	40.2701	44.2833	4.42874	0	0	6.46926	0	31.7492	53.0176	42.3342	16.6146	8.37951	5.21829	0	88.0371	0	0	9.30396	45.4646	6.14855	22.6534	11.8972	5.7071	18.094	0	17.2623	20.4999	35.8042	4.39492	0	0	0	6.19816	6.6853	0	20.2994
ENST00000470648.5	36.6245	0	0	46.1018	62.2977	119.482	10.2484	16.0193	17.1635	15.6643	0	28.0625	0	42.6636	9.16469	66.4933	11.9515	19.054	27.4473	33.487	64.6656	65.2081	87.7063	30.0147	32.6459	0	0	28.3675	33.107	9.30775	7.14482	45.4524	22.2294	37.549	0	10.6674	65.9728	16.5313	39.6058	59.3486	36.5699	42.6585	13.6078	45.2017	32.3679	0	28.0682	8.91809	0
ENST00000461580.5	0	0	0	0	0	0	24.543	0	0	0	0	0	0	0	0.509982	7.11123	0	0	0	0	0	0	0	0	0	6.14274	18.5146	0	30.2946	0	9.56728	0	0	7.15963	0	8.58734	9.32192	0	0	0	10.6978	0	11.4808	0	31.1785	0	0	0	42.5309
ENST00000472283.1	63.1021	0	0	0	0	96.3051	0	0	0	0	16.1261	0	18.5074	26.9191	60.5641	24.417	30.7998	29.8408	0	0	0	109.456	0	0	23.9008	28.0592	26.2458	0	10.6051	9.02132	15.463	0	0	0	0	0	0	49.7869	24.4999	60.5427	81.5797	0	3.78961	1.35109	0	10.3043	0	9.93277	136.669
ENST00000467267.1	94.191	16.4424	27.9356	68.0175	52.6216	179.931	25.8615	6.47424	21.3815	18.3451	23.1923	49.379	34.9163	158.068	35.3607	76.7507	34.0537	16.5582	36.2205	16.1743	105.99	117.791	99.2455	78.7248	33.5629	14.9214	26.2229	99.925	94.8948	36.5654	35.4366	95.2437	22.2965	57.9333	16.1201	21.4819	97.4518	12.7158	38.4995	93.8976	72.4833	48.9278	5.58648	39.8514	72.9605	26.0529	77.6385	14.6847	75.8352
ENST00000495233.5	5.39952	3.04331	1.23803	9.82417	16.9525	14.919	14.8038	3.4927	6.00642	0	9.5982	23.1578	6.43695	27.356	11.2957	28.4005	9.27714	6.79536	4.58164	0	4.88586	23.0909	11.8556	10.755	1.87852	0	21.3273	18.7372	19.1795	6.92143	5.03144	13.6045	2.63475	10.8427	8.44101	6.5471	12.9458	0	10.8792	21.6751	15.9318	3.80609	8.71678	6.84711	0	8.05431	26.7446	4.25234	19.6302
ENST00000490905.5	16.5223	0	3.21535	0	0.763879	38.9682	3.38001	1.74089	0.521796	3.41266	0	9.41951	3.47378	3.16312	0	0	2.41927	0	2.08438	0	10.5846	13.693	8.56022	0	6.62207	6.91297	3.43823	0	15.891	0	0.266609	0	1.01029	8.10597	3.79435	5.60013	13.9869	6.94488	7.44949	0	8.91974	1.1982	0	7.71828	4.11907	0	0	0	7.01991
ENST00000476864.1	0	0	0	4.21506	0	0	48.3828	1.57947	15.3451	7.39742	8.12188	1.59781	0	7.09906	3.53111	0	6.17265	0	2.93761	0	0	0	0	0	5.55669	0	4.63604	6.52505	2.07562	0	0	14.9842	0	0	4.75198	10.8177	11.9843	0	0	0	6.7146	5.76862	0	0	7.78099	0	0	0	0
ENST00000433407.1	145.013	15.6801	73.9462	146.221	73.388	112.571	68.2649	25.1996	31.3682	19.995	69.9109	127.31	56.3979	247.12	90.3904	132.12	17.2712	10.8924	22.9659	18.1465	257.502	214.178	150.685	164.237	30.4928	37.2981	0	502.467	213.84	27.9689	36.8121	53.0946	15.3601	55.3906	38.6187	8.80185	199.947	36.5973	215.949	110.003	123.799	92.7731	51.9965	99.0818	113.148	33.9094	212.79	6.81247	320.475
ENST00000456701.1	0	0	0	0	0	0	7.11307	0	5.90204	0	14.2683	0	0	6.07774	23.9198	0	0	0	0	0	9.32959	14.7541	0	0	0	0	7.4091	0	0	0	0	0	0	0	0	0	0	0	0	13.3814	5.20119	0	0	13.4007	0	0	0	0	0
ENST00000384328.1	0	0	82.294	0	0	0	0	0	0	0	0	0	0	0	0	45.5871	0	0	0	0	0	0	0	33.7666	0	0	0	50.714	65.9214	0	0	0	0	0	0	57.5298	0	0	0	0	0	0	0	0	35.5531	0	0	0	0
ENST00000427317.1	0	0	0	20.4962	0	5.76833	0	0	0	0	9.06871	3.49962	0	26.2679	0	13.3264	4.77623	5.9475	0	4.59783	12.494	12.7786	64.714	17.6686	9.92969	0	0	24.7848	0	0	5.55937	3.51994	0	3.14397	15.9204	0	4.72052	4.62671	4.20274	0	4.59676	3.27389	0	0	6.99882	0	18.7159	7.36369	14.9734
ENST00000618051.1	0	0	0	11.5071	0	0	0	0	3.81209	0	0	2.50351	0	0	16.1645	12.6	6.74416	0	0	0	5.77459	6.19143	0	2.36508	0	0	4.43888	3.48659	13.8359	3.79691	0	17.3631	0	0	3.82463	0	3.46426	0	2.9864	14.834	0	4.74845	0	0	0	0	0	0	4.55961
ENST00000411708.1	9.04318	3.56207	0	0	4.80595	0	0	0	0	0	0	0	0	4.34228	0	10.398	0	0	6.9274	0	3.27633	0	15.3679	2.72727	8.58853	8.18403	0	3.86063	0	0	0	0	0	0	0	0	11.7466	0	0	12.008	7.52325	0	0	0	8.25827	0	0	0	11.1719
ENST00000440032.1	0	0	11.9403	0	0	0	0	0	6.39275	0	0	0	0	0	0	5.13809	0	0	0	0	19.1283	4.94136	5.74631	0	0	0	7.82297	0	0	0	0	0	4.90272	7.50388	0	0	11.0964	0	0	0	0	3.80533	0	0	0	0	0	0	0
ENST00000602640.1	8.7854	5.9355	6.29247	3.05061	12.2269	18.5314	7.1059	2.72276	2.83351	1.1701	0.934368	4.61745	4.32676	12.727	0	12.2779	8.76105	7.09765	6.47995	2.67463	35.7818	29.9747	16.6633	9.41176	0.984635	7.62033	3.16035	14.4909	18.8042	2.68714	3.61236	7.91035	0.795906	14.7368	5.36285	4.04229	12.1062	3.13896	11.9596	23.5376	24.1644	10.7406	3.7647	6.10601	19.6452	7.82398	27.0321	0	8.84506
ENST00000602973.1	53.9129	15.452	21.659	99.3141	74.3721	98.3046	56.3819	13.0896	34.2772	26.6246	10.2877	90.0922	34.3627	178.624	38.1876	98.2582	28.4013	16.6102	14.454	29.1626	111.987	106.954	143.693	72.9832	32.0361	13.307	17.8134	150.442	87.4562	14.5992	31.543	74.3495	40.7538	61.8167	16.9904	40.4224	94.5005	33.0883	78.2707	145.387	101.6	76.2907	23.9101	42.7003	89.0694	23.7086	117.704	29.1385	168.905
ENST00000602916.1	0	0	0	0	0	0	13.6058	0	12.4054	0	0	7.87001	0	23.6904	0	20.4225	0	0	0	0	0	28.3764	0	0	0	0	14.4869	0	19.5094	0	0	7.84633	0	0	0	0	0	0	0	0	0	7.88015	0	0	32.0241	0	10.1607	0	11.2424
ENST00000054666.11	604.974	170.681	252.736	488.571	726.542	873.104	1022.55	159.167	228.173	193.188	182.939	709.246	161.963	947.029	609.213	721.089	226.744	230.698	194.626	194.797	772.098	651.513	912.787	325.721	194.559	196.886	265.655	945.899	898.008	283.05	252.874	607.376	225.851	490.724	226.261	213.196	713.696	213.735	685.569	748.959	604.249	462.89	277.087	568.801	551.199	175.938	752.642	139.956	888.652
ENST00000470357.1	93.8699	20.9288	33.33	75.9405	133.684	153.711	129.767	38.0509	19.1148	21.9066	16.8753	114.44	37.1941	160.144	55.1952	121.725	23.6092	26.1801	10.1813	22.4271	140.602	141.081	112.522	83.7951	24.8406	15.0427	36.4048	128.825	86.884	18.1699	28.0963	106.726	20.4067	72.6888	20.8769	17.3502	77.7676	50.168	104.745	102.039	135.578	65.003	14.9359	67.7542	71.4521	39.1858	160.59	26.4006	119.145
ENST00000487194.1	808.943	248.93	480.285	575.27	731.845	596.66	1404.23	271.515	286.684	205.961	365.88	1178.01	706.088	1709.69	305.234	984.165	366.307	120.268	289.437	363.407	712.649	227.217	1041.32	761.035	361.318	135.879	130.212	1412.91	2217.91	877.899	119.273	1375.19	446.721	1358.58	600.357	675.76	665.781	397.43	1124.13	327.56	1176.19	989.661	466.176	798.176	1224.72	210.047	819.33	532.298	1782.69
ENST00000602406.1	99.2812	0	18.672	139.06	98.459	69.5916	46.1	22.4124	18.7707	6.18461	22.5088	38.3109	13.0688	108.161	66.0155	160.957	5.4229	14.2342	14.3089	0	116.318	83.7482	33.2006	47.6825	29.931	0	14.3835	72.2803	57.6486	17.304	6.7977	52.6014	9.38211	32.3718	23.7103	39.7304	122.393	11.5213	83.097	31.5935	184.958	34.1413	21.4256	34.3302	63.8113	26.4088	59.2414	8.188	79.5188
ENST00000377532.8	101.453	18.5802	22.282	19.9287	8.52209e-07	1.08552	0.00644069	4.70671	9.27999	7.87397	0	29.8991	1.96281	40.6687	75.4277	105.85	14.8344	4.8909e-08	31.0489	37.6692	45.0517	85.4836	27.2876	58.6799	8.38294e-06	31.8546	4.10605e-09	58.8637	104.048	16.5014	28.6742	19.2226	33.367	0	0	0	1.74916e-05	59.1605	22.9583	20.4428	0.0505191	32.8763	24.7864	27.1812	31.248	0	38.7814	0.544646	0.143197
ENST00000377541.5	144.797	17.891	6.55768	126.554	170.725	115.435	101.721	31.9381	5.47942	18.5316	38.8948	120.818	42.3549	282.967	84.1669	182.506	77.5445	35.0385	43.2624	67.4053	274.634	279.474	251.317	243.454	26.1191	18.8685	45.2583	345.678	176.555	71.5629	56.1839	108.363	40.783	42.1611	70.3707	52.4835	180.332	28.9491	142.537	171.547	170.709	93.321	47.5382	76.7642	165.575	60.8028	188.052	24.2704	170.149
ENST00000613533.4	15.3129	0.000136714	23.0268	13.6252	164.394	232.953	164.986	26.3173	0.0476332	0	38.6899	86.5142	61.5928	203.934	33.8169	102.262	43.7113	34.228	0	15.7634	185.531	210.24	165.167	146.836	57.1522	1.49314	90.4046	246.988	120.59	40.2638	0.302872	73.1317	26.4151	95.7894	54.4759	21.9147	197.158	5.42578e-06	77.8941	111.205	165.847	85.5454	73.4162	94.438	110.829	34.348	151.241	37.5345	230.83
ENST00000614998.4	114.815	23.4152	16.3462	124.441	51.9802	32.6904	47.5459	21.431	31.7017	47.6477	47.9606	119.229	19.2222	82.354	102.463	120.233	19.0314	52.4058	10.6271	28.0434	178.978	77.9811	226.96	85.9555	15.106	23.1443	3.50754e-08	191.71	126.654	41.777	71.165	156.282	29.9022	88.1444	26.5358	46.3624	87.4618	37.0719	142.827	53.9449	219.529	22.9526	0.267797	36.5161	86.4871	39.9427	188.081	5.40355	75.332
ENST00000361923.2	19.7017	19.6396	0	22.4576	20.5456	50.4054	73.3281	4.53822	0	0	0	58.2554	15.4361	37.7293	45.8671	76.9984	9.87585	0.0253287	13.8229	0	65.44	61.8707	38.8494	26.6244	9.69238	0	5.46972	80.7017	42.0455	11.475	5.29401	19.6921	7.98153	21.38	7.26535	4.44017	35.6366	18.4801	38.7519	20.9186	46.0406	25.6719	25.743	29.7549	63.5963	16.1073	23.6048	15.9629	69.6258
ENST00000473653.1	85.0286	36.3739	6.85017	16.6705	162.818	212.904	25.387	0	9.17055	23.8242	14.9027	184.872	32.8402	319.361	87.6527	244.521	8.40218	39.296	29.7911	13.8281	335.827	291	95.6732	355.466	12.9168	29.8284	16.9168	310.56	331.583	74.3575	96.1857	139.024	54.2981	53.6704	35.0813	41.7965	118.14	29.8083	88.6181	199.052	224.438	39.7818	73.2507	149.974	53.1808	66.88	272.724	26.1023	251.974
ENST00000602883.1	227.082	14.2638	7.39209	129.43	218.209	208.462	82.109	33.2931	8.53294	7.48679	17.747	125.028	46.4867	269.304	176.981	223.832	46.1393	28.123	29.2383	60.4455	258.146	246.061	156.623	166.079	48.5153	17.5352	33.675	268.394	220.07	112.668	31.7232	76.563	40.4452	80.6617	32.474	29.8495	211.417	63.4371	149.3	184.583	187.846	81.0407	42.9871	112.999	179.831	42.9987	218.666	13.4648	255.78
ENST00000463106.1	51.7456	4.52373	2.12677	7.80468	29.0987	55.9696	31.1915	15.1631	5.86543	2.19643	4.42247	41.6848	7.65208	67.8157	18.9063	57.3544	9.86248	4.97094	2.04078	26.5883	88.1022	59.2399	64.4772	55.6122	16.3771	17.8281	2.59442	107.065	18.3735	13.4229	4.89883	36.6208	3.98152	15.3174	16.9435	5.14145	46.7955	17.2272	32.9956	51.856	36.0989	11.4996	10.7729	19.5898	51.6243	22.2661	26.3678	10.0128	63.7514
ENST00000494684.1	39.667	16.787	0	154.192	97.7239	103.209	75.3184	19.2597	0	20.3503	28.9137	97.8404	57.9878	199.56	131.239	194.769	21.5127	0	21.1914	30.9151	152.531	186.632	44.2733	88.6433	62.1757	10.3475	34.1668	231.794	176.733	34.1137	28.5488	138.795	49.4522	102.01	56.1893	22.6045	107.896	0	89.0692	118.036	142.484	39.9421	41.3191	62.0487	71.1976	33.7503	181.429	12.7968	172.792
ENST00000451646.1	129.126	18.7163	3.41112	74.0399	117.723	100.574	53.9118	17.2382	14.2072	21.1828	49.3444	110.759	55.7553	226.966	86.2878	153.493	56.4432	35.7619	48.9197	54.3587	196.517	241.801	87.3273	219.723	32.4674	7.05901	6.96172	256.301	137.308	50.4963	44.3237	70.6494	42.7096	30.2976	43.4413	37.81	144.013	22.1647	113.714	126.485	177.73	66.3217	42.7644	69.6071	233.598	43.2273	158.793	23.7414	214.523
ENST00000377516.6	0	0	0	0	19.6568	6.1804	0	0	0	1.55342	3.66643	2.37764	0	8.10248	0	5.60632	1.65837	0	0	0	16.3075	4.37177	0	3.94881	0	0	0	7.83947	14.5695	0	0	0	5.44006	7.37177	9.55051	0	11.3142	0	11.1244	13.5385	16.3809	3.17998	0	0	13.8167	2.37918	11.5821	3.5661	14.0267
ENST00000361696.10	6.30582	0	5.71887	16.5395	8.04623	6.01388	6.10673	0	0	0	2.57796	7.16083	1.9458	9.77617	18.6617	12.1209	0	5.87985	0	0	12.1097	12.4244	0	10.4511	13.62	0	0	19.2301	29.8628	7.79054	3.04342	0	3.84098	10.6089	0	14.9077	8.39104	0	11.8215	13.149	10.9212	0	0	7.6527	9.26939	9.19275	13.0858	0	9.02313
ENST00000054668.5	12.5746	0	0	11.4451	0	0	0	0	0	0	0	0	3.57786	0	0	0	0	0	3.80584	29.0387	0	0	0	13.9755	0	0	0	6.28877	0	0	0	16.3554	0	0	0	0	21.2089	0	0	0	0	2.96514	0	12.9426	0	0	0	0	19.4532
ENST00000377507.8	33.936	7.37252	13.8821	33.8459	33.3814	57.1242	36.9716	6.20046	12.2888	6.92923	15.2402	41.7548	16.0962	58.4865	5.70038	52.0606	9.71872	15.8832	17.7232	14.08	69.0069	63.4011	58.1271	31.146	8.65061	11.1024	11.3591	59.5483	60.7594	2.83636	5.07587	43.8576	10.5751	33.2121	13.7808	11.8015	54.859	10.3538	38.4795	42.8197	45.0864	31.8582	15.8418	26.4817	41.4007	10.8648	61.0902	10.9587	56.5434
ENST00000615230.4	0	0	0	0	0	0	1.72556e-07	0	0	0	0	0	0	0	16.5861	0	0	0	0	0	0	0	0	0	0	0	0	0	0	12.2077	0	0	0	0	0	0	0	0	0	0	0	0	0	0	0	0	0	0	0
ENST00000474475.1	3.79211	0	0	0	0	0	0	0	0	0	0	0	0	0	0	6.02403	0	0	0	0	5.8082	0	0	0	0	0	0	0	0	0	0	0	0	0	0	0	0	0	0	0	0	0	0	0	0	0	0	0	0
ENST00000492571.1	0	0	0	2.39891	0	0	0	0	0	0	0	0	0	0	0	0	0	0	0	0	0	0	0	0	0	0	0	0	0	0	0	0	0	0	0	0	0	0	0	0	0	0	0	0	0	0	0	0	0
ENST00000603760.1	0	0	0	0	0	0	0	0	0	0	0	0	0	0	0	0	0	0	0	0	0	0	0	0	0	0	0	0	0	0	0	0	0	0	0	0	0	0	0	0	0	0	0	0	0	0	0	0	4.23028
ENST00000493373.5	1934.7	595.555	311.761	739.585	1566.21	3307.28	3282.51	448.125	543.611	839.052	805.788	1752.29	713.787	1650.29	1632.93	1774.41	767.146	822.368	1090.49	697.95	1810.69	2214.85	3142.54	1096.25	695.589	796.846	1260.56	2475.61	3537.15	837.253	715.064	1990.71	1003.73	1971.65	1060	926.037	1977.18	619.801	1876.81	2505.04	1470.35	1359.69	818.162	1813.11	1722.96	560.946	2395.15	514.889	2367.31
ENST00000460192.5	51.4842	18.5869	33.7803	61.5056	27.9063	61.7028	75.0238	48.6762	43.3805	42.8532	9.50277	116.382	16.651	41.739	7.69796	112.356	4.81221	33.5335	26.4195	4.50522	78.4663	37.9191	104.073	106.736	19.3848	22.7951	19.0686	84.1232	43.6191	52.2426	0	111.411	21.3036	20.957	17.08	5.19579	60.075	9.52735	93.8147	34.4286	87.071	34.2099	10.2898	44.4918	48.4497	30.043	50.0295	4.53013	66.5103
ENST00000493678.5	259.767	124.825	156.46	225.35	405.852	610.728	582.38	0	201.02	223.72	182.479	180.853	76.1783	592.648	0.062826	140.464	92.7887	73.9633	0	151.815	201.354	237.322	312.124	1.17999e-06	89.4954	107.685	21.5919	76.2971	186.621	163.61	71.0509	350.594	81.0391	160.023	0	206.37	115.077	57.2393	30.5532	452.738	294.802	298.603	0	48.6045	0	96.2593	23.8533	124.425	83.5883
ENST00000377493.9	0	0	0	0	0	527.941	0.0126148	704.101	0	0	0	52.4655	104.107	56.4594	94.3419	23.5727	0	0	88.0053	0	0	1.58523e-05	51.9955	225.884	0	0	54.0714	165.792	232.248	73.4735	0	102.868	0	41.034	192.917	117.286	277.394	0	89.4263	0	44.611	49.0605	116.288	250.775	129.282	0	276.197	0	130
ENST00000338639.10	638.699	252.724	468.34	1347.71	885.789	1305.69	1469.18	174.287	415.218	396.264	265.442	1153.58	263.887	1445.41	257.294	1097.05	270.109	371.498	216.903	202.175	1114.68	1188.47	1099.66	526.322	296.821	281.626	207.33	1685.71	923.287	386.614	135.428	1134.09	328.352	662.407	287.085	379.409	695.53	273.792	814.653	801.984	1024.23	917.52	302.595	671.992	1376.23	260.129	1231.51	348.842	916.566
ENST00000465354.5	24.963	14.487	15.9048	20.6263	7.75046	49.05	41.564	6.10343	11.55	11.0232	7.1987	50.061	14.0893	25.7676	26.7288	63.2187	15.132	6.95816	12.405	3.19645	62.4236	39.5855	32.0476	27.6493	13.8463	5.81878	17.0652	57.5812	53.377	7.93913	11.3247	48.3101	16.6007	58.2277	6.01057	19.7117	23.5451	7.75625	29.2054	34.0774	34.3376	16.3559	7.43362	24.7655	15.6075	27.8007	56.0685	22.0771	54.6454
ENST00000377491.5	42.1841	0	0	0	57.2028	35.6096	0	0	0	0	0	0	0	0	53.1791	0	0	0	0	0	30.8691	19.254	0	40.5984	0	0	60.794	52.7678	10.0476	0.0590858	35.9168	27.5372	0	0	0	0	37.4698	45.5968	114.623	71.1158	90.1516	0	12.1352	0	0	9.06743	0	9.5593	77.8082
ENST00000377488.5	171.584	0	63.9542	136.819	0	0	72.4103	0	46.4808	148.035	0.195018	130.287	0	0	493.088	27.9672	0.000418468	127.797	52.3865	100.31	0.000155938	222.136	177.722	106.706	63.7371	14.4259	0	28.4242	16.0628	321.706	117.326	32.6388	196.099	29.6706	208.428	7.8961e-08	88.3067	244.988	0	62.2687	94.0496	104.367	0	42.5266	103.058	200.674	205.85	0	4.54189e-07
ENST00000497113.1	165.815	60.1663	43.1954	209.33	198.398	368.04	181.494	64.1289	25.3167	45.1964	59.7289	220.338	84.8455	294.845	123.445	234.83	23.7276	92.2346	98.546	13.7938	468.669	345.732	264.399	135.943	53.3811	53.262	25.5942	416.457	323.998	52.2149	20.7942	190.118	35.1347	127.517	114.075	38.4514	280.737	20.875	225.592	202.29	389.777	173.113	98.6524	112.791	231.98	36.1845	377.979	25.6183	319.27
ENST00000469225.1	405.93	42.2194	64.5192	50.4214	330.226	402.692	527.564	0	50.8323	0.0707535	65.5346	151.327	66.4033	191.122	64.3543	43.9168	0	46.9278	90.2857	66.8309	100.456	52.31	68.5245	41.4859	19.3053	51.0905	0	104.605	380.585	231.424	75.422	158.57	44.7548	286.595	77.5617	0	45.0945	42.1702	340.657	263.664	138.218	115.784	65.4538	270.384	188.06	58.4986	335.012	0	218.765
ENST00000641354.1	12.8481	3.28676	7.27679	9.73637	19.4141	28.9825	27.9684	1.64411	3.11855	3.98134	11.9411	15.9951	5.50321	25.1318	19.6996	16.9501	7.20709	4.26904	4.01984	4.07848	44.3782	30.8765	30.9619	16.4015	3.62014	5.90789	2.78868	37.0138	28.4728	7.72133	2.40567	17.0848	4.87476	13.4674	12.6857	5.62282	20.5248	11.8852	26.2282	25.5148	43.5845	16.4404	7.47729	20.7017	35.1274	4.01471	52.386	6.31898	27.8309
ENST00000642135.1	55.7237	9.37057	14.1964	40.4493	42.4579	79.4297	42.9986	15.7465	15.2686	12.6117	19.1401	62.7015	26.2503	55.1054	31.5594	77.9012	12.6601	20.8383	14.7668	32.7917	115.984	91.4085	82.2803	53.3062	3.91325	5.99812	13.825	84.8321	91.1919	21.8582	13.1879	56.008	12.7485	52.1984	24.5424	21.7673	57.2216	21.2547	69.5252	62.4468	84.0033	34.4643	17.6057	40.8207	59.5171	10.6122	77.4863	8.74664	80.5596
ENST00000641100.1	40.1035	17.3971	9.15513	24.2308	56.6759	73.2122	48.6246	17.2661	15.6885	15.258	15.3314	54.2035	26.8866	95.5057	24.3431	52.3966	22.0202	16.8559	32.4451	11.1749	96.5136	69.4809	98.3897	45.6027	19.3959	23.2701	15.4251	80.3356	102.509	31.7247	20.0986	88.7629	12.8692	42.5167	6.47448	25.298	68.8404	14.5609	72.1419	50.6965	61.6649	41.2463	25.129	36.9247	49.1265	8.32265	82.1084	8.29387	69.0335
ENST00000474874.5	0	1.34899	0	0	0	0	0	0	0	0	0	0	0	0	0	0	0	0	0	0	5.22144	0	0	0	0	0	0	0	0	0	0	0	0	0	0	0	0	0	0	0	0	0	0	0	0	0	11.1824	0	0
ENST00000377482.10	104.528	30.2096	55.7768	58.4332	129.682	191.099	140.352	18.9878	49.4734	28.0017	48.3425	188.69	111.338	202.628	307.048	256.787	20.2387	38.7902	47.1161	63.8583	515.586	196.819	305.494	115.597	51.6822	43.8026	64.904	335.809	376.73	40.7241	41.8623	149.898	62.5509	162.186	66.8873	65.3399	139.118	45.0257	259.539	126.318	413.353	217.681	69.8325	264.141	331.766	40.0037	423.446	146.145	266.016
ENST00000467067.1	21.1215	2.7821	10.3897	5.30334	46.7663	33.1745	33.2905	4.98869	13.4733	5.01892	22.1532	43.4412	41.1428	51.323	76.6913	84.264	9.4447	9.71381	7.50964	16.7134	150.617	64.8766	72.8857	40.3212	8.45916	6.96776	13.4455	106.97	108.653	6.6962	20.4542	39.547	10.1827	38.706	19.2403	14.7183	45.8739	15.3643	63.0143	59.1746	98.7264	36.6381	20.8341	99.1871	122.549	12.4338	166.908	29.9486	78.1592
ENST00000469499.5	17.8764	2.59964	5.54338	0	7.12638	4.01268	14.2561	0	9.31981	0	7.28769	46.5299	17.3754	12.9417	13.7477	7.65697	3.95745	6.74962	3.8744	5.28338	71.6292	48.3331	4.85185	22.2438	0	3.89866e-07	17.4763	21.515	40.5297	0	4.00497	0	0	9.9738	8.25398	6.48894	13.3376	0	28.8144	9.54541	39.3484	7.4744	14.7092	8.26965	44.4977	6.09066	25.9023	4.05306	16.5598
ENST00000487559.1	11.6634	3.03181	0	0	0	4.60637	0	4.24207	0	0	9.2463	23.6616	0	4.5317	26.2611	25.2784	7.64995	8.76994	0	5.78334	68.5227	27.6033	27.8827	11.2508	0	0	0	32.4996	4.02575	3.98014	4.09278	0	2.71874	4.22066	5.39179	7.03413	4.56075	0	7.58294	3.93702	16.9055	2.88221	14.2056	27.8184	38.4494	0	68.2775	5.63228	12.5014
ENST00000445300.1	23.6851	5.52153	7.63344	20.8101	20.6606	38.5788	29.5573	6.21259	10.5397	4.62195	10.6601	41.3994	10.023	49.0208	16.063	55.9693	4.09371	10.3629	4.91987	13.241	80.772	68.0762	57.4271	31.97	3.93867	10.6991	6.18193	78.1757	74.2176	12.2161	8.35577	22.7706	8.7915	28.5955	10.6929	12.9029	34.1888	11.0819	38.089	30.1453	41.9701	43.3879	12.4444	20.3366	33.2003	11.4782	64.6502	6.88279	55.8882
ENST00000399343.2	0	0	1.52154	0	3.74026	0	1.94403	0	1.71344	0	2.97871	0	0	0	0	1.39601	0	0	0	0	1.27535	0	0	1.02974	0	4.77081	0	0	3.13336	0	0	0	0	0	0	0	0	0	4.09817	0	2.89213	0	1.54308	0	1.08696	0	2.94554	0	1.60764
ENST00000453364.1	1.33039	0	0	0	1.4243	0	0	0	0	1.40396	1.2393	0	1.03269	0	0	4.24283	0	4.47234	6.70028	0	7.85856	0	0	2.44172	0	0	0	4.80527	5.03671	0	0	0	0	7.04332	0	0	1.18781	0	5.07705	0	0	5.14709	5.00627	1.07561	4.06791	0	7.67809	0.948244	4.95911
ENST00000684850.1	0	0	0	0	1.49645	0	0	0	0	0	0	0	0	0	0	5.5926	0	0	1.14361	0	10.3211	3.23426	18.9639	4.24349	0	0	0	3.83485	2.51938	0	0	2.84009	0	0	0	0	1.23441	0	5.32674	0	2.36561	3.51306	5.16796	1.14727	2.6038	0	5.83496	0	0
ENST00000670361.1	0	0	0	0	2.18606	0	0	0	0	0	0	0	4.72374	0	0	0	0	0	0	0	0	0	0	0	0	0	0	3.8542e-05	26.4134	1.93853	0	0	0	0	0	0	1.81468	0	4.38439	0	0	0	0	0	0.123611	0	0	0	0
ENST00000635451.1	0	0	0	0	0	4.73447	0	2.83282	0	0	0	10.1259	0	0	0	0	0	0	0	0	4.00265	1.16829	0	2.72543	4.09833	0	0	4.81502	4.85382	0	0	0	1.1096	2.63229	0	0	0	0	0	0	1.23918	13.4885	0	0	3.34956	0	0	0	6.88171
ENST00000452982.1	0	0	0	2.56881	0	0	0	0	0	0	0	0	0	3.21041	0	7.84768	0	0	0	0	10.4855	0	0	2.02619	0	0	0	1.13374	0	0	0	0	0	0	6.36461	3.00958	0	0	3.18003	0	0	2.07926	2.91544	0	4.71906	0	5.51635	0	0
ENST00000364105.1	0	0	0	0	0	0	0	0	0	0	0	0	0	0	0	0	0	0	0	0	0	33.8807	0	0	0	0	0	0	0	0	0	0	0	0	0	0	0	0	0	0	0	0	0	0	0	0	0	0	71.2355
ENST00000424689.1	8.19567	0	0	3.49864	4.83005	5.88821	4.54857	0	0	0	0	0	0	0	2.76762	0	0	0	0	0	2.69367	3.18791	0	4.97538	0	3.02968	0	0	6.43895	0	0	0	0	0	0	0	0	0	5.46364	0	0	0	0	0	0	0	6.81609	0	0
ENST00000516168.1	0	0	0	0	0	0	0	0	0	0	0	0	0	0	0	0	0	0	0	0	75.7706	0	0	119.456	0	0	0	0	0	0	0	0	0	0	0	0	0	0	0	0	0	0	0	0	0	0	0	0	0
ENST00000471889.7	8.88221e-09	0.588531	2.97456	0	0	0	0	0	1.79189	4.61693	0	0.00270919	0	3.23391	0	5.79647	0	0	0	1.88062	6.27539	0	0	3.78463	4.14956e-05	0	0	0	0	0	0	0	0	0	0	0	0	0.000538868	0	0	0	0.000109699	0	1.50824	0	0	0	0	0
ENST00000289877.8	2.58688	0	5.44647e-05	4.82368	6.70789	4.32081	6.01946	0	0	0	2.63329	4.88995	1.2254	0	3.941	0	1.15696	1.71307	0	2.24812	1.53942	6.95921	4.90534	0	2.34975	1.72513	0.468236	5.24096	4.70497	0	0	7.11066	1.68156	5.08533	3.03093	0	5.77264	2.27914	2.60848	4.20662	10.0192	4.78944	3.11759	0	1.29357	1.8247	12.1753	1.81042	4.68218
ENST00000497660.5	6.15157	0	0	4.36846	0	4.00721	0	0	0	0.12801	0	0	0	1.60245	0.989963	0	0.268712	0	0.724071	0	0	0	0	0	0	0	0	0	0	4.93016	0	0	0	0.527974	0	3.49619	5.07129	1.94655	1.80213	3.42209	0	0.351744	0	2.34359	2.14813	0	0	0	0
ENST00000481265.1	0.602007	0	0	0	0	0.445266	0	0	2.97082	0	0	0	0.0167535	0	9.29118	0	2.67623	0	0.631159	0	6.90173	10.3889	0	0.775962	0	0	0	0	6.1118	0	0	5.98918	0	0	0	0	0	0	0	0	0	0	0	0	0	0.0690382	0	1.48248	0
ENST00000337907.7	32.5841	6.04704	19.4666	60.3997	40.0858	83.3867	56.0825	10.0707	19.1964	21.7603	13.6351	72.9613	10.3698	90.774	34.7721	55.6227	25.3764	19.3244	20.6176	26.0548	112.701	90.4734	115.772	64.7997	13.109	5.84865	23.4256	105.121	88.6977	23.6859	16.3052	65.6569	10.0982	32.9269	27.824	14.9182	66.4688	26.7254	61.8581	76.2251	71.4051	38.9271	15.727	51.1756	66.938	14.7035	102.069	17.8166	96.4425
ENST00000400908.7	19.2061	1.82028	3.37482	34.0078	13.0281	10.687	6.65393	3.69618	6.49627	3.00555	4.14448	5.51951	1.78922	10.6741	0	29.4295	9.12207	3.47258	2.76175	0	24.6781	28.8376	42.4445	27.4182	0	4.37956	0	22.0035	37.7703	0	10.5939	21.8066	1.51284	8.25004	5.24608	0	11.4278	0	9.68847	11.5948	28.3735	10.457	3.16518	6.53567	19.8548	0	23.7021	0	18.2027
ENST00000377464.5	58.3907	35.5244	17.6795	47.0776	63.082	104.914	94.4054	11.1656	23.2985	0	39.7802	87.6931	30.2717	136.925	149.198	83.9784	15.2212	34.9328	15.8138	15.9056	88.2968	194.853	38.8826	45.6617	39.6985	24.6817	27.5879	50.2284	86.1017	17.3269	27.3234	45.6278	21.8871	32.3317	11.1788	34.1607	28.481	3.33497	92.0055	35.4501	28.1966	44.1885	45.3487	47.536	57.2071	26.1845	75.5423	3.15735	34.3688
ENST00000467350.1	55.5941	37.646	4.18667	102.419	88.9431	70.6488	99.3391	23.3297	40.7942	50.2376	37.3811	76.6198	8.08158	121.006	118.967	0	1.26162	0	36.3639	0	20.5386	0	0	0	0	19.9802	0.00165085	2.56231	52.1615	10.4309	0	49.9181	9.13434	64.6841	11.7915	42.1442	3.56228	15.0043	136.44	18.5905	24.8375	78.1502	26.0425	65.7971	104.143	0	96.3045	22.0695	60.0491
ENST00000400907.6	74.3998	35.9774	19.4849	64.42	93.2023	94.4229	227.88	22.8528	32.7129	21.6828	42.8578	115.096	64.0868	277.742	196.993	125.87	48.0728	54.8559	58.1288	45.3031	268.666	262.302	207.855	93.4315	53.1827	43.1291	57.3319	186.666	281.231	90.2655	66.5047	119.464	77.8629	121.202	59.3886	36.6772	147.828	35.7372	147.991	97.802	145.36	142.104	90.2549	104.465	219.556	60.0256	256.697	35.8548	188.111
ENST00000476556.5	2.11093	1.73844	0.31724	5.37569	2.68877	3.20944	3.17269	0	0	0.878102	0.394932	4.20891	1.07517	6.38482	2.91583	2.3906	1.79657	1.41065	0.697912	0.653722	5.13437	7.97327	8.73869	4.48296	0.743099	1.96119	0	2.97281	7.40731	0	0.981511	3.56417	0	2.24044	0.343867	2.8912	2.05689	0	3.44822	1.72826	3.14067	0.675817	0.418136	2.85179	3.27071	2.17006	2.53405	0.264854	3.72941
ENST00000505225.1	0	0	0	0	0	0	0	0	0	0	0	0	0	0	0	0	0	0	0	0	0	0	0	0	0	0	0	0	0	0	0	0	0	0	0	0	0	0	0	0	0	0	0	1.97275e-07	0	0	0	0	0
ENST00000656437.1	21.2882	8.86812	2.42447	12.5758	12.3189	21.0677	8.27536	8.70158	5.86874	10.67	4.09437	22.9766	14.2723	37.5607	14.6343	21.8948	4.30332	15.7792	21.3947	23.2701	78.8138	75.1396	59.761	39.2158	14.9558	18.1152	12.9097	57.0846	43.1452	13.362	6.19471	28.2385	11.9094	13.221	15.4698	9.7374	39.3935	8.9516	30.9863	17.0622	42.8319	23.7159	6.43166	21.2203	48.3433	10.9939	53.3414	2.48589	17.9878
ENST00000464367.1	31.7388	10.1288	8.07869	33.8566	42.2747	48.926	14.7228	0	8.55669	5.20711	6.87722	41.2748	4.28742	120.028	46.57	99.7632	24.0988	9.22951	5.74064	6.78151	87.5526	90.266	54.4831	31.9885	14.6305	7.28513	0	37.4821	50.9038	8.91395	13.4416	19.6601	23.7947	18.2894	2.39071	22.575	39.0471	7.89291	55.1152	50.8973	35.6799	22.8991	28.1696	23.0853	35.7012	5.95595	107.706	8.33968	72.8837
ENST00000488215.5	24.2241	4.52117	11.3336	24.5163	24.7562	40.2709	39.6557	24.251	15.5527	5.48981	8.14222	17.7062	6.08134	46.3162	47.849	55.1775	3.72501	5.06448	1.61861	0	48.3919	37.1246	69.789	27.1481	11.6343	13.2032	21.1557	29.0851	52.8332	4.09552	2.61526	40.0024	10.213	17.9023	5.38823	9.16217	16.1823	0	42.1646	46.8421	28.3847	6.85093	12.1018	28.7386	18.0653	22.4997	34.3274	9.71626	37.3743
ENST00000460659.5	44.398	31.2641	15.8333	76.3729	42.2504	165.365	149.402	10.7889	16.1144	18.1072	21.5577	101.005	41.5665	177.853	21.2306	241.668	46.9389	31.5057	27.5329	38.1689	135.48	200.257	105.828	115.303	24.5623	10.2645	27.8566	111.182	119.7	32.4748	7.02677	70.6235	21.3832	36.5359	31.6663	18.7695	117.14	12.0313	79.7013	78.8029	114	85.6315	9.02549	45.3911	152.9	15.4444	179.613	12.9632	147.763
ENST00000492766.5	5.09173	2.49801	7.31465	92.9863	8.68939	127.359	9.12111	0	8.28946	0	10.7786	70.1566	3.72926	63.0077	58.4202	37.5701	4.73616	36.9573	7.68007	0	74.9974	117.665	125.478	49.615	10.832	36.8325	15.8135	135.634	46.9093	0	0	66.2289	7.0691	21.0581	0	21.9797	42.3454	4.44762	106.145	36.08	28.7901	58.999	0	20.1151	120.644	19.3311	75.3819	13.4293	34.2221
ENST00000465125.1	12.2301	13.8827	11.5892	79.0771	49.043	78.3988	20.5516	14.9328	16.6012	3.5441	6.03407	79.1648	6.45485	71.1072	11.8028	76.3447	9.74412	31.8411	0	14.0144	65.6397	103.515	89.0153	32.9361	6.12305	10.7874	13.3203	60.8581	47.3729	12.7813	13.09	22.3014	21.7381	15.583	14.8522	11.1014	35.5731	0	46.6217	23.7328	36.4115	32.5007	15.3906	20.4031	46.7581	7.22098	109.766	7.29755	53.2341
ENST00000464972.5	57.8709	21.4553	31.2425	47.7584	88.903	100.224	87.633	32.009	24.4159	38.3002	8.58576	122.935	52.8781	82.5542	52.8008	106.68	32.9939	5.933	86.4512	5.93357	225.087	124.115	222.675	134.013	25.743	45.2132	21.7162	191.59	202.987	38.4552	27.3992	70.4114	44.9414	116.652	84.0956	32.3399	135.409	38.9329	114.672	74.7008	130.712	102.343	20.006	71.6437	172.402	39.6246	254.35	22.7583	109.673
ENST00000659924.1	37.8284	7.44908	21.1756	17.9466	36.3354	58.0765	23.14	7.2148	10.4487	4.72608	9.42797	22.3429	16.5163	48.2381	16.6671	48.164	16.0778	6.2171	14.734	11.8467	74.8467	57.7425	72.279	38.2586	5.77342	9.23337	2.2292	49.1966	55.28	24.6139	10.2046	41.5015	27.4611	45.3353	14.6125	15.5907	36.7212	6.08569	42.698	44.6008	50.9869	38.554	3.77949	22.1547	30.9376	9.17	59.6422	8.98085	47.8423
ENST00000480342.5	67.0342	9.71042	25.6674	48.5036	57.1496	115.454	92.358	14.7146	10.1505	35.4242	21.1171	65.7127	27.8754	102.463	27.1842	96.2754	16.0605	15.2071	40.9638	9.9125	167.428	112.557	102.996	57.4549	18.0557	14.9826	31.757	106.721	101.795	47.9031	26.973	107.269	31.8996	88.0859	38.5102	18.6091	111.646	50.6087	74.9933	118.423	124.099	69.1267	18.1437	55.9164	73.4384	20.2435	118.845	18.9258	108.422
ENST00000507012.1	30.0042	10.6066	36.1457	16.5056	0	74.7035	0	18.3766	0	0	8.11991	0	0	123.216	0	42.0434	0	9.88302	4.92556	0	66.8362	79.5349	86.4174	48.9713	0	0	0	59.8742	49.824	0	0	65.4194	10.7672	40.7714	8.62177	0	27.5854	0	24.144	84.1608	32.9607	14.7231	0	86.7196	0	12.3995	76.3603	10.9343	28.3583
ENST00000469251.1	687.159	228.311	89.4348	491.725	862.331	627.772	1494.13	232.262	262.834	282.969	185.12	597.283	409.304	1647.79	582.102	900.413	324.123	210.233	566.972	250.982	1264.98	1558.46	1582.72	479.362	263.107	292.263	463.927	1841.24	2643.92	515.766	359.803	1437.62	594.263	1219.22	508.787	162.258	1398.71	356.949	1098.77	997.436	1420.29	1122.02	210.883	987.841	966.19	416.598	1715.42	261.528	1282.61
ENST00000514428.1	0	0	0	0	0	56.4764	0	0	70.8386	22.6771	0	29.0825	32.1221	0	26.7056	175.09	95.5057	0	0	0	103.119	58.8386	0	56.7005	0	0	0	78.2399	139.084	16.9653	0	0	24.647	0	30.3923	0	83.1526	0	17.053	0	44.3911	76.1224	35.4057	70.9101	29.638	0	57.4022	0	137.836
ENST00000468247.1	57.6359	0	0	51.3652	17.7317	32.2035	8.4238	0	0	21.8454	9.52419	31.8773	29.2204	5.74758	16.8702	53.1163	27.7162	0	14.3426	5.53688	99.2309	88.5258	100.309	34.6095	20.6803	0	6.01731	71.2436	74.3062	5.82939	0	92.8721	33.4412	18.1364	5.49589	4.99851	16.7232	0	14.6181	27.5858	67.7721	7.73239	6.28991	4.52481	43.3777	3.99037	62.1498	4.20584	30.2562
ENST00000449895.5	23.1559	15.6775	0	0	0	27.9916	23.1963	0	6.40284	10.998	0	24.4881	7.37606	25.705	28.6255	5.26783	0	0	18.7691	0	28.7033	28.8398	75.5003	3.23428	18.8555	10.5536	0	15.9966	20.2155	2.21839	0	2.6258	14.5238	0	3.27182	0	11.3446	0	10.2374	39.7144	41.1227	25.0802	12.7128	10.7581	0	5.44119	26.6876	0	28.8234
ENST00000653698.1	13.3526	5.48133	20.659	12.2847	42.7441	44.8788	29.6431	8.28675	4.81648	17.3412	7.19978	6.32032	9.03887	43.0375	9.68269	62.7104	2.50731	4.2002	10.5254	4.20306	56.0675	47.1593	25.4353	32.7805	5.95076	4.16327	10.9135	38.8316	43.29	1.95633	6.90298	20.7778	5.37331	24.372	13.6408	10.5714	19.3508	12.6269	27.4412	30.2032	26.9185	15.6988	3.88388	21.6996	13.7067	5.06397	41.155	5.66709	18.0649
ENST00000444276.1	60.4276	4.46913	0	56.2337	35.6461	22.7315	50.4565	4.49726	7.41651	0	10.8456	53.774	8.35993	136.75	19.9632	77.7073	15.5667	0	0	0.0714755	33.4857	124.908	108.986	40.3888	0	0	11.6706	23.518	51.5052	25.8266	17.5187	19.7493	12.9994	50.7743	4.65409	0	42.7176	17.5042	31.6904	49.9864	65.1996	42.9271	9.16416	12.7647	16.5963	29.4373	59.7117	25.7897	23.7541
ENST00000408156.1	89.1433	0	78.1393	0	0	0	0	0	0	0	0	0	179.545	457.249	0	134.416	0	0	65.1229	0	258.944	476.059	159.109	49.9287	0	337.402	0	242.076	150.333	262.56	210.44	347.85	0	0	0	0	209.611	68.8438	386.792	186.381	223.363	158.722	0	58.0096	0	0	139.64	0	73.8959
ENST00000605785.1	30.9119	0	9.55413	23.8682	27.8838	90.8029	58.4475	4.56088	31.461	0	0	58.408	11.2826	112.61	21.0665	67.2125	0	22.3074	8.06077	0	84.6772	68.0869	156.518	34.9213	9.58361	0	24.3204	45.7166	41.6165	24.4958	17.4788	19.9986	14.8956	23.1661	4.94171	0	64.543	27.5451	50.5768	82.8026	13.1049	25.8487	31.8385	16.191	29.3493	29.5348	17.1174	17.3595	67.2462
ENST00000437586.1	92.6083	9.13492	45.4983	56.4927	94.3638	161.047	96.1832	13.6478	24.35	24.2199	38.281	95.5135	31.803	114.08	46.0949	80.6656	24.8245	21.7259	16.0396	6.59152	153.259	80.6813	75.423	51.4841	13.8093	18.1633	48.2442	139.331	155.679	21.7978	14.0271	88.0728	30.2746	70.6974	21.5026	7.77129	53.5854	21.4173	87.8767	113.408	87.3397	60.5788	22.2002	53.4977	42.569	27.6385	99.2539	21.0626	117.058
ENST00000428803.2	65.0553	23.5133	14.932	23.9931	45.8807	144.175	41.7965	20.135	26.026	31.828	22.3173	106.054	21.1227	88.5994	50.1034	81.1996	34.2418	23.6758	30.3587	20.6687	146.942	135.034	74.3493	65.108	15.3278	15.2175	21.9786	127.497	85.1235	18.6455	21.3714	59.0026	16.6401	71.7733	13.7086	29.2411	58.416	29.9378	61.3047	127.897	78.6324	62.9827	39.4903	52.224	71.6958	13.3362	49.007	9.77569	98.795
ENST00000445254.1	73.4156	18.7398	46.9135	123.246	89.1031	213.351	82.0922	20.4436	20.1153	14.5005	20.388	74.6511	17.0559	128.973	50.7563	141.132	67.6823	5.1418	33.1911	31.0116	138.854	83.2512	112.583	76.5929	13.1882	40.4842	5.65096	164.396	129.071	22.2748	5.54439	105.746	24.5328	85.9499	13.8376	33.9807	40.0949	26.2007	74.9773	132.344	141.426	81.3637	42.5754	46.8095	23.8382	11.6245	98.4104	12.8806	141.662
ENST00000433876.2	248.385	53.9027	54.2771	193.061	257.684	338.08	317.326	20.0817	47.0988	30.9773	28.4862	138.188	70.0061	380.727	89.7193	265.726	61.2527	83.6582	91.3963	27.1283	319.53	247.702	307.301	175.496	50.8342	55.2499	114.97	239.33	351.062	84.1814	60.6208	129.189	63.544	242.005	55.7599	20.7773	253.477	160.647	172.323	248.486	229.148	174.098	123.993	146.744	117.133	26.983	296.662	31.8922	298.579
ENST00000436229.2	0	0	0	0	0	0	0	0	0	0	0	0	0	5.61398	0	0	0	0	0	0	27.1022	9.32316	5.41281	7.40904	0	0	0	5.48365	5.0674	5.73527	0	0	4.50645	3.4708	0	0	0	0	0	0	5.12327	3.76594	0	14.1953	0	0	0	0	5.45772
ENST00000234590.10	86.4544	55.6153	35.1059	221.36	208.09	358.838	237.878	112.299	70.4091	152.167	64.4904	127.529	81.4373	281.417	147.062	365.533	83.4543	83.8183	105.822	153.077	497.746	522.872	489.13	271.072	113.718	69.4516	60.8656	72.3907	574.641	225.617	48.2494	377.889	174.446	314.95	81.0845	76.3486	226.127	45.7285	533.417	211.101	416.801	248.911	208.276	172.93	383.132	81.2479	482.001	87.0961	274.142
ENST00000464920.2	15.6307	7.89965	9.33015	23.6548	21.3499	49.8775	13.6083	14.4658	4.71938	9.49393	6.52514	23.7075	17.2538	43.4741	34.3401	32.5478	7.23529	18.6991	8.59803	10.6748	100.535	53.1152	64.9812	24.5	5.10788	0	18.1466	47.9568	53.4919	5.42071	8.89051	59.6981	14.3509	30.0613	10.9437	7.87948	22.522	17.5059	36.5141	50.2019	63.4265	30.5235	3.85657	11.4639	32.5178	5.76636	41.0622	9.6463	43.7685
ENST00000647408.1	658.944	169.736	233.468	463.947	758.724	916.885	807.287	214.571	223.807	319.618	185.515	659.972	271.316	742.861	393.326	760.653	172.986	247.804	246.797	154.317	793.149	1280.31	1433.7	424.268	177.679	289.962	214.181	915.686	1216.67	432.075	186.949	708.348	282.786	555.27	339.382	249.709	532.789	248.793	1068.27	1039.47	1224.11	882.767	144.777	788.768	1117.19	196.732	1396.44	275.459	635.7
ENST00000646370.2	50.8677	0	6.18379	66.9815	0	62.5772	115.616	0	0	0	7.95207	13.5012	11.6082	55.6545	0	41.4993	0	0	12.6636	0	72.9516	14.4712	46.111	0	0	0	0	67.2613	0	0	17.2741	0.000105557	0	26.5838	0	0	40.5866	0	0	22.7115	17.7037	100.983	0	14.7006	44.7091	0	22.1823	0	51.6348
ENST00000645609.1	5.08656	3.99327	0	0	5.67286	8.46949	15.9635	9.11338	0	0	0	16.6211	0	12.588	8.38776	11.057	3.96501	2.87116	5.88209	2.31687	13.5998	27.0365	3.99592	5.63875	0	2.22864	4.92047	13.509	15.0171	2.97797	0	5.66673	1.60382	16.2373	4.97276	9.13348	17.1467	10.4388	14.2001	13.7047	4.80687	5.22574	0	8.26793	18.8102	3.24718	25.4128	1.73188	14.7964
ENST00000645600.1	23.8139	16.2545	3.54991	5.3674	11.0201	59.3592	29.5846	0	0.00676901	0	0	16.7232	41.9219	28.8502	0	9.98783	0	15.221	0	9.8502	51.6058	47.1835	12.8187	37.973	13.6446	8.98222	0	113.18	27.9388	11.7921	0	9.20025	3.5114	71.7084	19.9343	0	20.0292	0	0	52.226	58.4275	6.55434	7.55551	66.3637	5.0985	20.0087	27.0517	31.7319	46.5108
ENST00000497492.1	28.98	0	0	19.9642	30.0986	44.124	0	0	0	0	12.5775	0	0	71.4588	0	23.4273	7.07418	9.5904	5.21883	0	42.729	28.294	33.0516	33.7714	0	0	0	62.5705	12.5082	16.4351	7.33783	0	17.3559	48.6186	0	0	14.1608	38.9247	29.9608	15.4857	70.2879	96.3179	8.5667	0	6.10687	10.3121	0	13.9855	64.6267
ENST00000646660.1	1.06428e-06	0	0	0	0	0	0	0	0	0	0	0	0	0	0	10.3874	0	0	0	0	0	0	0	0	0	0	0	0	27.2513	0	0	0	0	0	0	0	7.77303	0	0	0	0	0	0	0	6.40593	0	0	0	0
ENST00000646680.1	27.1604	19.7252	28.92	64.8777	36.9258	5.28774	11.082	20.4102	14.9558	21.8542	17.5007	62.2643	15.983	5.30076	5.76304	41.3307	18.4986	4.04229	2.33492	15.26	39.0916	49.5337	74.8474	59.5428	17.3289	8.30711	0	72.5616	114.76	8.59287	20.8173	58.2415	38.9375	22.7974	16.4786	3.85373	32.4164	5.97768	55.1777	0	18.3935	2.55959	19.3239	20.8975	44.285	0	41.444	20.4456	0
ENST00000646906.1	67.5411	5.16087	5.96	19.2836	31.8373	182.484	53.258	5.72771	10.0933	5.901	5.08688	45.3994	33.4848	117.269	28.8744	25.7484	0	6.70671	14.6573	31.8032	89.0589	49.7503	37.8398	0	0	0	0	42.4164	18.5147	0	11.3312	33.7667	12.2337	23.0986	0	13.3372	23.4175	0	53.4815	51.7201	46.5138	14.645	0	7.50501	79.4609	0	71.9389	12.4213	45.44
ENST00000646156.1	22.293	15.1885	21.8496	0	16.0772	42.9854	48.2984	0	24.119	14.0906	0	22.9653	17.5297	77.7008	0	42.38	0	16.2261	9.76164	0	83.8167	85.1142	82.1966	39.1939	0	21.5561	16.8626	28.3075	59.2708	9.35277	0	82.0538	0	26.3071	22.4223	7.63506	6.58668	0	50.415	40.0999	67.3458	44.2635	0	30.9768	27.6186	12.4917	82.8221	14.3634	47.8697
ENST00000643438.1	5.99007	0	10.5944	21.5762	11.8164	37.4657	6.46644	0	0	6.33903	0	8.95943	9.39756	55.8402	0	11.4229	7.37721	3.49673	0	0	24.8617	51.7258	23.9408	4.93303	10.9056	0	22.5489	21.6863	12.1474	5.07523	5.50395	14.8573	0	2.36994	5.62201	4.93865	6.8809	6.74161	5.07646	18.814	5.58168	3.30384	3.60568	7.08796	12.9281	8.00947	33.086	0	0
ENST00000489867.2	0	0	0	3.24614	0	5.07406	0	0	1.91254	0	0	4.7883	0	0	0	0	0	0	3.27386	0	5.24062	7.06934	0	1.8289	0	1.95646	0	0	8.9913	0	0	0	0	0	0	2.34222	0	0	0	4.75907	2.49015	2.85126	0	0	0	0	2.34709	0	0
ENST00000486051.5	42.1777	2.81299	10.972	42.9177	5.14549	5.3612	43.4536	5.00161	0	4.00367	0	0	20.9978	23.3894	24.8297	19.5798	3.89936	7.7098	7.33258	2.45015	83.4565	62.3224	31.5315	20.9492	6.85998	0	5.59988	19.8732	41.6648	7.48204	3.65445	79.8054	0	16.1787	7.13592	3.61691	43.3645	23.9235	37.7799	55.1986	36.055	13.2547	0	24.0809	24.5035	9.24625	67.733	12.653	30.3988
ENST00000492343.2	35.6545	5.04839	13.4783	8.15427	17.6628	65.3322	58.6281	8.67037	16.6811	1.17828	5.22486	44.719	16.1557	79.3213	35.9681	50.5588	5.9271	6.24182	11.2536	11.3384	105.01	88.221	78.8931	33.9442	2.63105	9.40519	9.04297	54.7911	69.5846	15.6496	26.1839	36.7424	5.39374	35.7134	10.3994	9.27717	41.4901	4.93616	66.5562	71.7166	70.4495	28.5563	8.65857	37.4249	65.5907	7.78137	58.4655	10.4847	40.036
ENST00000414948.1	49.3851	10.3431	9.59581	36.7235	34.6788	66.4631	28.0585	13.4349	14.5017	6.04557	13.6151	61.6107	20.5454	81.1719	41.2879	70.3708	11.2256	7.47198	23.3227	17.6039	121.72	148.555	71.421	61.9764	9.35271	4.49177	3.79024	69.1518	66.6659	12.0942	16.2419	44.9597	27.8637	38.5692	33.9917	13.7827	63.1015	2.17462	34.6966	50.8776	78.6017	46.8874	14.4586	37.0765	54.5079	18.9912	62.7121	11.1151	75.9689
ENST00000618792.1	54.748	0	0	0	0	61.3423	0	0	76.6953	0	73.764	73.6594	47.2245	160.162	0	0	0	68.1299	0	0	212.092	143.995	0	38.4062	0	0	0	144.173	46.4646	0	0	0	0	181.242	0	0	61.2184	0	0	76.6173	0	0	0	0	0	0	0	0	0
ENST00000442636.1	0	0	0	0	11.9871	11.7622	8.26793	0	0	0	3.27346	19.413	0	6.99477	0	0	0	4.07774	0	0	10.602	11.0797	19.1112	0	0	0	8.88088	3.21803	9.92647	0	4.10795	2.34925	2.72357	15.9032	3.52144	3.36756	14.0769	0	16.216	3.88491	15.0978	11.4164	0	5.70162	4.51402	0	14.9434	2.49771	0
ENST00000364855.1	0	0	0	0	0	0	0	0	118.266	0	0	0	0	0	0	0	0	0	0	0	227.313	0	0	0	0	0	0	0	0	0	0	0	0	0	0	0	0	0	0	0	0	0	76.5395	0	0	0	0	0	0
ENST00000425872.1	3.61801	1.53379	1.71465	0	0	19.8947	6.16777	0	0	1.90888	0	5.01437	1.35087	0	0	2.89806	1.56095	0	0	0	5.45383	1.40705	6.58014	3.19836	0	3.29108	0	6.56907	3.41143	1.70343	0	7.3725	0	1.03951	0	0	8.05239	3.31052	2.7685	1.93394	3.04188	2.27919	3.26293	4.46359	3.30422	1.44428	0	2.5136	5.10478
ENST00000424862.2	13.6146	0	0	0	0	0	0	0	0	0	0	0	0	0	0	0	0	0	0	0	0	0	0	0	0	0	0	5.73805	0	0	0	0	0	0	0	0	0	0	0	0	0	0	10.6055	0	11.5604	0	0	0	0
ENST00000431968.2	0	0	0	0	0	0	0	0	0	97.4224	0	0	0	0	0	0	0	0	0	0	0	0	0	0	0	0	0	0	0	0	0	0	0	0	0	0	0	0	0	0	0	0	0	0	0	0	0	0	0
ENST00000549778.5	2.74803	0	0	0	0	0	0	0	0	0	0	0	0	0	0	0	0	0	0	0	0	0	0	1.61219	0	0	0	0	0	0	0	7.13567	0	0	0	0	0	0	0	0	2.23032	0	0	4.39946	1.70634	0	0	0	0
ENST00000476083.1	0	0	0	0	0	0	0	0	0	0	0	1.24083	0	0	0	0	0	0	0	0	0	0	0	0	0	0	0	0	0	0	0	0	0	0	0	0	0	0	0	0	0	2.3528	0	0	0	0	0	0	0
ENST00000480186.7	26.0798	3.97133	6.67171	32.8298	43.3277	62.8844	22.2259	4.26648	5.37054	9.01563	4.51032	31.1955	16.5021	56.5042	13.7804	38.8299	12.3279	10.9409	5.5866	7.09114	54.1382	58.1564	55.1683	28.1082	8.16163	10.1226	9.9263	60.9549	62.4134	9.28225	0	21.5325	10.2589	23.6509	2.51107	12.9608	26.9936	4.77801	42.1672	42.8348	39.5788	22.8778	9.0959	19.3389	36.4854	3.20211	39.6872	7.62096	52.5035
ENST00000377436.6	0	0	0	0	0	0	0	0	1.38517	0	0	0	0	0	0	0	0	0	0	0	0	0	0	0	0	0	0	0	0	0	0	0	0	0	0	0	0	0	0	0	0	0	0	0	0	0	0	0	0
ENST00000377442.3	0	0	0	17.7291	0	4.13381	0	0	0	0	0	0	1.48212	0	2.66512	1.55344	0	0	0	0	0	3.03439	0	0	0	0	0	0	0	0	0	0	0	0	0	0	3.4015	0	4.48025	0	0	0	0	0	0	0	0	0	0
ENST00000583026.2	444.311	14.8587	0	124.68	345.96	274.728	512.325	69.5282	18.8824	23.8572	63.0728	269.578	62.8397	1580.65	11.9316	1823.62	31.2084	19.6427	40.4731	55.7059	207.837	265.112	333.206	48.7086	36.4197	42.0561	32.6482	383.279	434.364	74.2102	0	324.998	48.3974	521.878	0	39.9629	385.965	33.1391	933.413	482.087	374.38	505.621	16.451	290.194	259.452	60.3365	508.705	43.3163	416.972
ENST00000400906.2	0	0	0	0	0	0	0	0	0	0	0	0	0	1.59673	0	0	0	0	0	0	1.22071	0	2.47502	0.68568	0	0	0	0	0.517029	0	0	0	0	0.631755	0	0	0.487283	0	0.425981	0	0.461382	0	0	0	0	0	0.472914	0	0
ENST00000377424.9	237.032	65.5667	111.546	224.721	391.938	510.287	784.522	125.676	151.68	129.822	87.0939	220.107	99.0688	259.824	199.262	292.887	79.2241	216.3	181.455	94.952	355.19	488.979	574.202	161.167	96.5872	175.672	244.1	726.761	503.006	215.294	119.619	355.761	116.924	343.806	117.412	110.246	360.611	125.165	343.031	799.273	464.647	344.952	151.366	344.078	435.198	68.0567	446.413	77.0382	415.393
ENST00000487492.1	22.9505	6.28741	0	23.9448	4.36028	4.14018	12.1063	0	0	0	7.65009	2.69638	8.07251	11.3833	8.54629	3.90893	0	0	2.93824	0	11.1887	27.8133	20.9791	15.1305	0	0	4.49011	18.5067	7.11901	7.19535	0	16.8583	0	9.99125	2.88987	6.52711	23.0787	0	15.3501	21.388	7.6786	5.1949	2.74749	31.1228	13.0818	2.80018	0	2.6738	8.20343
ENST00000377414.7	30.9212	9.68356	11.6027	43.844	18.3277	30.9985	49.7544	9.64399	12.1409	16.4983	9.55472	11.6914	9.42904	27.2682	7.37635	21.1395	3.9277	11.6715	11.1433	2.03155	23.3948	36.9224	32.8627	9.70894	0.568067	10.2178	18.9646	39.8146	32.9526	23.4408	20.3547	26.7652	5.88334	10.3545	4.85578	18.5368	20.7689	10.108	14.5719	75.0318	16.7498	17.9031	12.1865	13.5957	18.2875	4.44183	19.521	5.13921	14.7949
ENST00000484798.5	355.875	10.8122	108.082	237.523	529.961	456.258	1087.85	7.02789	58.1113	102.313	90.8211	118.032	0.000847908	142.288	231.267	231.747	0	270.309	65.228	146.542	122.29	250.405	455.997	0.00884212	125.95	144.449	209.743	667.014	892.145	193.943	296.681	69.7471	113.432	179.608	94.2161	0.198398	321.005	88.922	300.452	816.866	461.509	362.201	120.502	378.179	365.566	13.3941	465.206	51.3039	355.177
ENST00000474145.5	0	0	0	0	0	0	0	0	0	0	0	0	0	0	0	0	0	0	0	0	0	0	0	0	0	0	0	0	0	6.33701	0	0	0	0	0	0	0	0	0	0	9.41728	0	0	0	0	0	0	0	0
ENST00000479813.5	58.1643	17.5036	0	20.0859	37.9602	254.955	146.994	74.4121	56.8151	15.526	0	47.6179	85.5286	135.833	74.4062	117.182	77.8378	0	69.6295	0	137.745	95.1313	27.2294	115.715	0	32.5109	0.0265018	21.9586	182.689	0	0	151.295	78.1627	104.283	51.1058	109.413	59.1242	0	53.3253	73.5958	165.911	24.0777	49.4599	0	23.7094	0	89.6761	51.0689	117.304
ENST00000464985.5	0	0	0	0	0	0	0	0	0	0	0	5.43607	0	0	0	0	0	7.52401	0	0	0	0	0	0	0	0	0	0	0	0	0	0	0	0	0	0	6.63929	0	0	8.88102	0	0	0	0	0	0	0	0	0
ENST00000473209.1	278.79	136.172	108.734	290.934	516.487	475.288	849.066	103.51	172.851	165.687	42.7287	271.591	132.244	340.797	263.265	374.207	109.153	208.721	148.894	154.034	301.1	768.099	452.725	138.746	58.8595	109.422	142.784	727.706	405.005	339.978	90.0334	458.515	249.304	475.119	145.786	167.849	318.332	81.6055	286.318	497.127	432.079	533.411	134.273	419.516	610.303	118.123	402.696	138.617	355.247
ENST00000516595.1	0	0	0	0	0	0	69.713	0	0	0	0	0	0	0	0	0	0	0	0	0	0	0	0	0	0	0	0	0	0	0	0	0	0	0	0	0	0	0	45.7928	0	0	0	0	0	0	0	0	0	0
ENST00000377411.5	554.681	106.977	90.0659	332.74	478.303	911.665	426.217	82.6939	167.849	117.423	92.8686	292.405	34.486	366.149	158.629	175.744	90.0233	165.563	41.3551	41.9398	121.843	117.123	311.177	83.2201	54.5307	114.639	129.714	337.617	199.056	62.8643	64.5169	316.638	31.894	80.6936	76.6922	91.313	219.968	92.7946	116.827	245.448	332.321	105.301	66.9957	138.816	92.5287	48.4943	158.739	33.1031	210.935
ENST00000465853.1	757.429	95.76	0	781.289	532.573	1081.48	976.428	77.332	36.6369	82.1529	0	131.484	0	509.93	173.451	54.4207	0	224.3	4.29262	0	146.128	33.2445	340.844	95.7469	0	95.1223	13.3179	599.493	237.138	0	0	349.371	20.8577	69.7774	0	45.9788	544.386	54.0986	138.924	301.556	886.772	110.534	52.5771	301.136	80.0809	84.6457	385.863	0	459.579
ENST00000466131.1	49.0397	14.0292	46.5732	39.6711	41.0818	101.135	14.0738	6.98634	21.5166	6.09037	21.7967	63.5356	6.69012	59.6529	0	50.0616	0	16.0787	0	18.9844	37.2966	3.22934	28.2885	55.7934	17.9739	11.0689	11.6151	128.051	7.98934	0	3.99826	61.2356	8.58143	14.0216	0	11.7663	48.5111	0	6.20769	53.1367	69.5304	7.73571	0	20.7221	8.8199	0	33.3088	3.70233	39.4789
ENST00000635687.1	12.1117	2.50155	4.12472	6.90242	11.0951	15.7993	12.522	2.60002	2.73255	1.08648	3.50818	15.1386	9.28224	28.0894	14.931	29.2992	5.00257	3.39592	5.79849	6.42623	54.3444	39.3034	16.3442	13.37	8.78698	2.57517	2.69769	16.0398	20.4581	5.06268	0.912612	13.6253	6.59707	14.9333	3.16756	3.34786	11.3127	1.45847	20.8417	10.5255	15.0266	15.9389	5.29623	10.6999	17.5305	3.31598	28.914	4.16358	18.6042
ENST00000635405.2	2.03745	0.752103	0.595508	0.725604	1.24175	1.99789	0.771312	0.435243	1.22167	0.436557	2.59222	3.08623	3.5046	7.71594	4.30999	11.183	1.32085	0.518959	2.77548	0.555827	32.2816	15.6822	2.51689	8.87705	0.819579	0	1.11399	5.62199	11.2058	1.83592	0.711855	3.20012	1.73581	5.40571	0.943091	0.861975	5.38168	0.20273	10.5398	0.846714	8.34325	6.63422	1.0477	4.24893	8.3131	2.42298	11.0471	1.50403	1.71342
ENST00000437157.3	0	0	0	0	0	0	0	0	1.48947	0	0	0	0	0	0	0	0	0	0	0	3.27155	2.76946	0	0	0	0	0	0	4.02268	0	0	0	0	0	0	0	0	0	4.63798	0	0	0	0	0	0	0	0	0	0
ENST00000632503.1	0	0	0	0	0	0	0	0	0.555267	0	0	1.5005	0	0	0	0	0	0	0	0	0	0	0.101863	2.24651	0	1.04566	0	0	0	0	0	0	0	0	1.28643	0	0	0	0	1.00838	0	0	0	0.615933	0	0	0	0	0
ENST00000385130.1	0	0	0	0	0	0	0	0	0	0	0	0	0	0	0	0	0	0	0	0	0	0	0	0	0	0	0	0	0	0	0	0	0	0	0	0	0	0	0	0	0	0	0	68.725	0	0	0	0	0
ENST00000635271.1	2.54433	0	0	0	0	0	0	0	0	0	0	1.55749	5.59895	0	0	0	0	0	2.00691	0	10.4144	5.25321	1.87059	0.787242	0	0	1.44577	0	0	0	0	0	0	4.57491	0	0	1.10233	0	0.950678	0	1.18079	0	2.11471	0	2.59498	2.89955	6.03391	0	1.40316
ENST00000412639.4	0	0	0	0	0	1.95895	0	0	0	0	0	0	0	0	0	0	0	0	0	0	14.4556	4.92673	0	0.928874	0	0	0	0	0	0	0	0	0	0	0	0	0	0	1.60216	0	1.02908	0	0	2.37748	1.19051	0	0	0	0
ENST00000664915.1	0	0	0	0	0	0	0	0	0	0	0	0	0	0	0	0	0	0	0	0	0	0	0	0	0	0	0	0	0	0	0	0	1.24874	0	0	0	0	0	0	0	0	0	0	0	0	0	0	0	0
ENST00000657715.1	0	0	0	0	0	0	2.94793	0	0	0	3.10025	1.23532	0	0	0	3.07919	0	0	3.75597	0	4.40784	4.23232	0	0.705799	0	0	0	0	0	0	0	0	0	0	0	0	1.54391	0	2.15147	0	0	1.45299	0	1.4514	0	0	0	0	0
ENST00000665148.1	0	0	0	0	0	1.17719	3.20786	0	0	0	0	3.6752	0	0	0	6.09657	0	0	0	0	27.9896	9.27912	5.95272	5.24414	5.18999	0	0	12.6785	16.9318	2.8368	0	0	0.915055	7.01333	0	0	4.97496	0	0	0	6.57319	9.545	0	0	7.17777	0	9.97232	10.2984	10.037
ENST00000634966.2	0	0	2.96424	0	0	0	0	0	0	0	0	0.98424	2.69346	0	0	0	3.11804	0	0	0	0	9.03745	0	3.67939	0	0	0	4.83236	0	0	0	0	0	0	3.47962	0	6.50474e-08	0	0	1.85921	0	1.1082	0	0	0	4.27298	6.08657	0	0
ENST00000377403.7	241.195	79.6581	68.9476	287.865	263.979	304.343	283.113	62.5812	81.2083	87.224	123.549	283.112	116.431	359.704	214.929	325.858	70.9652	126.421	92.0113	110.705	435.269	542.265	340.311	303.955	82.3491	99.2437	86.8102	528.674	565.795	109.754	92.6054	303.362	69.1222	247.515	109.882	66.3829	296.684	80.0293	248.655	287.781	194.089	207.967	132.555	173.687	304.74	58.4885	400.517	54.1181	341.183
ENST00000602477.1	93.0506	32.0736	14.4848	127.229	81.5066	90.7128	66.747	34.372	17.905	28.6588	18.9918	73.5456	30.6113	82.5691	26.12	104.383	8.48067	37.6711	24.7171	37.201	83.1426	211.554	126.019	112.435	23.4884	40.5948	27.5894	141.753	109.966	19.9093	18.0473	97.0681	17.7076	70.7343	21.9453	28.1015	70.655	8.66729	59.5334	84.2574	44.1042	45.5491	32.3559	30.5519	83.591	19.6157	120.269	15.571	103.155
ENST00000495451.1	2.19755	0	0	0	0	5.67677	0	0	0	0	0	0	0	3.43265	0	0	0	0	0	0	0	0	0	0.849012	0	0	0	0	0	0	0	0	0	0	0	0	0	2.25474e-08	0	0	0	3.08649	0	1.74532	0	0	4.64278	0	7.9315
ENST00000328089.11	22.8155	4.51788	5.91205	20.6144	30.2272	41.0659	56.4328	13.3171	8.48248	4.41349	16.4164	24.8512	12.1081	40.9003	15.5764	50.3593	8.64621	11.3592	8.20751	10.025	40.5469	58.844	34.3936	28.6345	5.7757	8.93938	22.0031	62.4512	55.1487	7.51419	4.26928	25.4443	6.93982	28.3238	10.3951	4.44877	33.871	6.15324	29.9285	28.603	34.0745	26.8674	9.26673	14.4621	45.5718	8.40624	42.2892	4.44986	38.5445
ENST00000450402.1	0	10.2787	9.80847	0.55136	27.2944	50.1134	30.0663	23.7736	2.60154	0	27.3878	0	17.3415	63.4055	0	50.4778	0	21.1402	16.2727	0	29.2217	24.0596	0	7.75308	2.9531	8.1192	0	62.0111	33.0787	3.53237	0	44.8355	2.54871	25.2542	4.20724	0	21.5007	0	0	13.2816	30.6973	15.085	0	4.54817	12.8528	5.45716	22.1909	5.96878	14.1598
ENST00000357898.3	10.1777	2.76294	5.46127	10.3299	15.2358	0	9.70406	0	2.58084	6.09632	2.25805	12.9148	7.71958	1.43485	12.5276	21.1002	10.682	0	0.805077	9.92016	18.8162	4.76552	15.6405	20.2468	8.50666	0	4.30268	10.0986	0	0	0	5.2567	0	8.69443	0	1.56871	0	0	3.41755	3.4773	8.98288	9.28063	0	7.7701	7.09511	3.8479	6.62495	3.28018	9.98086
ENST00000377399.2	0	0	2.7983	9.85912	0.00397774	0	0	3.91859	2.07649	3.03793	0	16.0167	0	0	0	8.14647	0	0	0	0	19.8949	25.479	8.24501	10.3594	0	21.0087	12.3636	5.49159	0	2.12133	0	3.77623	13.569	0.000156275	0	11.5565	0	1.72227	29.2285	0	0.686731	13.0181	21.0009	1.59817	9.41771	0	12.8105	7.91697	0
ENST00000641006.1	10.8226	0	3.54707	5.33539	11.9573	4.19547	5.80708	0	4.56973	1.26874	2.28913	6.13623	2.03392	7.46184	4.65464	18.2795	2.88785	3.60874	3.82158	0	7.65454	16.4437	4.76932	2.74754	1.19069	1.80685	0.780164	11.9669	8.55954	0.647141	0.673792	6.41797	2.92549	7.13952	5.16055	3.02626	4.05301	0.589959	11.1464	6.92348	7.09246	4.91335	1.17854	3.06504	5.69029	0.52538	11.2418	0.89703	8.95858
ENST00000641325.1	8.97229	0.505448	2.78334	4.4955	6.83429	11.8412	15.5202	2.94565	3.71756	1.79625	3.10752	8.12215	1.63485	4.61519	5.42314	7.00093	3.8604	4.67168	0.531193	2.08749	8.82662	8.0094	4.08517	4.35291	3.26987	4.83602	0.644559	10.4794	10.8014	1.10602	1.07575	8.8329	1.83244	4.40954	1.51122	0.955559	3.03292	1.36415	15.5474	6.39199	7.30056	8.58043	0.988561	3.93853	5.95566	0.411187	6.68999	0.732593	2.73858
ENST00000641940.1	5.29731	6.45658	10.6565	3.28057	16.5561	35.7209	29.8354	2.43573	2.71415	3.82328	4.97399	6.58706	2.68601	19.9021	27.4022	14.0382	2.17688	15.1561	11.9788	0	30.6936	18.5392	14.1283	22.0749	11.0086	2.98354	0	6.16582	19.5416	5.83236	8.43363	12.7329	2.27357	7.63853	8.37768	0	24.6252	0	10.366	23.8581	20.5643	13.9597	6.98407	8.47504	14.1901	0	28.4132	6.84563	19.8609
ENST00000641507.1	88.4572	16.6695	24.278	119.293	106.038	142.657	124.94	10.3167	61.7215	21.3676	20.5942	134.303	43.5789	194.541	30.6864	328.568	27.842	35.9506	18.2322	24.5496	349.022	409.735	234.886	121.389	0	20.8565	72.1543	247.564	99.8758	34.8525	22.9317	79.36	29.0852	185.121	65.1349	74.2194	202.684	19.3762	169.333	150.936	208.865	114.49	52.7048	89.272	231.319	49.367	199.412	15.5185	257.199
ENST00000685867.1	14.3708	2.39683	1.4968	5.59124	28.5737	15.3133	7.81958	1.36226	0	6.07571	4.07194	16.7849	6.35093	8.85225	8.87058	16.3773	1.39323	3.17305	1.35773	7.68022	30.2667	23.4719	14.1926	21.3133	5.62621	1.46449	2.05572	33.5118	21.7338	9.76413	0	32.8531	6.23567	10.5476	5.8159	2.57127	23.0748	4.04363	15.2763	12.7751	19.4311	18.6757	2.69498	15.2255	11.9001	3.3335	33.1337	3.33425	19.4713
ENST00000441033.1	8.09832	1.64768	11.588	9.04737	34.8738	8.70812	32.0072	1.90661	0	1.99039	1.80043	21.5889	1.48464	32.6166	8.43002	17.3123	0	4.54674	1.64558	6.73684	16.1224	16.6429	1.73874	14.8908	0	3.68781	4.92716	33.3835	13.0647	0	0	3.92166	1.46313	6.86556	7.67848	7.42489	14.2623	0	9.05596	8.72699	1.66722	2.4645	3.70276	11.0895	13.4244	5.08506	31.3189	1.38311	11.3631
ENST00000302692.7	60.7236	17.1337	25.4676	35.3649	95.8099	121.177	119.261	9.82697	22.5201	16.903	35.0321	108.402	16.1937	92.9711	48.2888	91.8068	21.3286	28.21	16.4999	24.5017	82.9979	142.044	100.308	54.4569	13.7773	21.9199	18.8274	113.381	86.451	15.9978	10.5397	61.8704	23.4016	61.9044	31.4086	30.7348	71.6484	16.437	67.7504	59.1982	81.3566	69.6372	26.5655	58.3666	70.1461	17.6506	118.492	13.5804	130.729
ENST00000435277.1	33.2689	2.53687	0	51.4419	80.3625	88.1618	27.0815	14.0544	3.1934	9.3481	21.9894	76.6378	11.3672	87.8466	20.6505	85.0948	5.30552	19.6875	0	21.1197	13.7828	65.1929	49.1381	20.6928	27.0003	11.368	0	89.7218	21.5144	8.5381	0	18.5044	6.9438	36.0146	5.8447	0	29.7939	14.5985	28.4009	16.2517	51.8446	7.97125	21.6709	39.0269	46.5796	2.53218	64.1595	4.2663	79.2957
ENST00000340381.11	0	3.19239	1.14164	8.91788	3.83264	12.8167	6.02264	2.49462	0	2.89116e-06	1.58461	6.59029	0	8.57168	0	6.68184	0.886462	0.00010727	0	0	8.99783	7.96462	11.465	10.3907	0	0	0.616431	6.59445	4.85438	9.83853e-05	3.98195	7.91869	0	3.77162	0	0	7.89822	0	7.54646	12.8479	9.99963	3.34547	2.49631	2.25877	6.63177	2.72764	12.1055	0.359539	8.01714
ENST00000340305.9	129.803	23.2839	24.7805	106.444	111.907	153.836	111.737	28.4027	39.4067	33.8626	29.4912	92.1445	17.2707	101.75	72.0057	76.6469	23.0625	39.4478	18.9943	18.394	69.7246	84.3386	134.084	56.3078	22.1715	21.7485	28.7938	120.797	95.609	20.5885	22.446	86.0085	15.9918	35.6917	26.2693	31.7883	63.5725	27.0144	62.6818	115.088	82.6743	48.769	24.4023	56.0104	49.4192	14.5725	85.4649	15.012	77.6309
ENST00000416541.5	5.98891	0	0	0	0	0	0	0	2.7777	2.60288	0	0	2.0922	0	1.6801	0	0	2.86577	0.444956	1.56139	0	0	0	0	0.821772	0.8656	0	0	0	3.55748	0	0	0.259177	0	0	0.337759	0	0.875208	0	0	0	0	0	0	0	0	0	0	0
ENST00000510900.1	16.2534	14.8962	0	15.1872	7.85817	24.9251	20.558	0	2.34895	2.23614	0	7.30945	0	23.5789	6.77921	8.88606	0	2.66277	4.1034	1.97623	8.06303	9.4276	39.7446	12.2163	2.17479	2.18913	0	19.3572	17.5757	7.09699	0	9.65209	0	1.95056	0	2.19298	4.27342	0	11.3105	15.9986	10.3564	7.66084	0	3.77342	14.4892	9.82265	4.08033	5.03299	13.6774
ENST00000508400.1	0	1.27685	0	3.46453	5.25765	0	0	0	0	0	0	2.26025	0	6.74103	4.32469	8.28651	0	0	7.901	0	0	11.3533	0	7.46464	0.259141	1.40542	2.3512	5.90326	6.23291	0	0	0	0	0	1.2075	0	0	7.67143	0	4.47625	6.71742	0.945006	3.75378	1.5778	0.559582	2.17058	5.54079	0.511735	4.38289
ENST00000377346.9	30.0425	4.93531	5.77328	25.0427	12.8938	31.7445	18.0577	6.58374	10.1436	5.19326	9.48243	31.9508	6.02773	25.4988	13.4969	32.7265	6.09458	7.05925	6.13731	7.65129	40.7089	24.4646	23.6175	23.255	4.65761	8.52194	5.3635	20.2765	25.8484	6.4086	3.80771	22.0757	7.68313e-06	13.7764	7.11611	4.10151	24.0821	4.61024	29.7665	19.4167	31.1243	15.0669	7.80466	9.83626	28.6223	9.39486	19.8785	3.78199	16.6074
ENST00000628140.2	0	0	0	0	0	0	1.29095	0	0	0	0	2.75657	0	0	0	0	0	0	0	0	3.86943	8.09342	10.2837	0	0	0	0	7.7449	0	0	0	0	3.14959	0	0	0	0	0	3.43297	0	0	0	0	2.80087	0	0	2.13038	0	3.02362
ENST00000484851.1	2.89394	6.17095	0	6.84228	10.8693	9.73048	0	0	0	0	0	14.5595	4.68307	26.2117	4.15686	4.91799	2.66835	0	2.46217	2.56386	7.49817	7.25096	5.52726	3.70351	0	0	0	2.74939	8.42148	5.92731	0	0	2.29573	1.77877	0	5.43152	2.95127	5.53662	5.07062	7.24823	5.08825	0	2.66547	6.83398	0	0	0	0	10.2917
ENST00000361110.6	0.910882	0	0	1.84762	0	0	4.9058	0	0	0	0	2.80779	0.427594	1.28362	0	0	0	0	0	1.31292	0	1.95126	0	0.763025	0	0	0	0	3.28273	0	0	3.30767	0	1.02765	0	0	0	0	2.87617	1.04881	0	0	2.08249	0	3.38753	1.06846	0.664961	2.48621	0
ENST00000481137.1	17.6485	0	0	14.8519	12.7089	0	0	0	0	1.83318	5.95764	10.103	4.21304	0	3.14385	0	0	4.56847	8.48559	0	7.31719	19.0108	0	5.39811	0	0	0	0	0	0	0	0	0	4.63683	0	6.98942	3.4923	0	6.09113	0	4.78759	0	0	0	9.09052	11.9469	0	0	4.64426
ENST00000479223.1	6.72381	5.49669	0	9.07137	0	0	5.12597	0	0	0	0	8.45895	0	19.9671	0	21.1701	0	5.6015	0	0	8.9956	7.17889	2.4771	1.99161	2.53362	0	0	0	5.98377	0	1.8001	7.70855	6.10052	2.736	4.78311	0	9.39574	0	17.2939	3.92284	26.5841	12.7996	3.67283	5.6188	16.1936	0	4.75488	0	0
ENST00000377320.3	1.15422	0.487185	0	3.48426	3.85036	13.4541	4.58858	0.557913	0.586113	0.573741	0	4.68746	2.84911	6.7241	0.854418	8.3886	1.05428	0	0.511129	2.82833	12.9359	1.39466	0.544486	3.88703	0	1.63565	3.58562	2.72835	6.42882	1.78606	0.603642	0.768961	0.440093	1.68707	0.5865	0	5.71997	2.63439	5.04221	1.25399	3.42598	2.58882	1.07226	1.81403	2.92541	0.470634	7.13685	1.25085	3.78183
ENST00000426570.3	0	0	0	0	0	9.44648	4.69595	0	0	4.18485	0	17.6522	0	4.40295	0	7.06255	0	0	10.5378	11.1759	6.52075	3.37292	0	5.24587	8.26861	0	0	3.99496	0	0	0	0	9.87673	5.07959	0	0	11.4025	0	0	0	7.44544	5.46187	0	3.45213	19.0124	0	0	2.93167	0
ENST00000415330.3	32.8249	13.9414	9.12966	42.6116	27.9512	67.9169	25.7247	3.33009	16.6812	4.39499	11.377	24.1509	8.54733	46.8988	29.0246	44.4015	5.30972	7.63824	9.40681	7.59718	47.7541	53.4835	60.1445	33.2219	6.41167	10.7703	14.6607	56.2901	43.453	0	1.22239	29.118	12.8617	26.1899	5.00147	16.7028	28.9493	4.25152	42.7463	13.8775	34.0405	18.473	21.7656	13.1364	59.9319	6.32706	35.2906	5.36507	27.3033
[truncated: 14,932 more rows]
[truncated: 5 more columns]
