# Supplementary material for: Nuclear envelope transmembrane proteins involved in genome organization are misregulated in myotonic dystrophy type 1 muscle
Source: Front Cell Dev Biol. 2023 Jan 9;10:1007331. doi: 10.3389/fcell.2022.1007331 (PMC9868253; doi:10.3389/fcell.2022.1007331)
Supplement: Supplementary file 9 [file Table5.XLSX]

## Sheet: Sheet1
query	significant	p_value	term_size	query_size	intersection_size	precision	recall	term_id	source	term_name	effective_domain_size	source_order	parents	evidence_codes	intersection
query_1	TRUE	2.30835e-19	7750	124	124	1	0.016	GO:0008150	GO:BP	biological_process	11920	3530		IDA IMP IBA IEA,ISS IBA TAS IC IEA,IDA IBA TAS NAS IEA,IDA IMP IBA NAS IEA,IMP IBA TAS IEA,ISS IBA TAS IEA,IDA IBA TAS IEA,HEP IEA,IMP ISS IBA TAS IEA,IDA IMP ISS IBA TAS IEA,IDA IBA NAS IEA,IDA IBA TAS IEA,IDA IMP ISS IBA NAS IEA,IDA IMP IBA NAS IEA,IBA IEA,TAS IEA,IMP TAS,IDA HDA IBA NAS IEA,IBA TAS IEA,ISS IBA IEA,TAS IEA,IDA IMP ISS TAS IEA,IDA IMP ISS IBA TAS IEA,IDA IEP ISS IBA IEA,IMP IBA …	TMEM201,FABP3,PGM1,PKP1,KPNA6,OBSCN,H4C15,SYPL2,ACTA1,LBR,PCYOX1,SLC25A12,COL3A1,FN1,TUBA4A,COL6A3,DES,SMARCC1,KPNA1,HHATL,UQCRC1,SLC25A4,ACSL1,THBS4,NNT,SAR1B,SGCD,LAMA2,EEF1A1,COL12A1,H2BC8,SYNE1,NDUFA4,DNAH11,MDH2,COL1A2,DNAJB6,TMEM120A,CAV1,ELN,KCP,AQP1,HPRT1,PHKA1,BGN,PGK1,EMD,TMEM70,COL14A1,CYC1,SLC39A14,PLEC,CAVIN4,TLN1,PLPP7,MYORG,HSPA8,PYGM,SLC25A22,TNNT3,BANF1,NDUFS3,MTCH2,TMEM109,IPO7,…
query_1	TRUE	7.45784e-17	7419	124	121	0.975806	0.0163095	GO:0009987	GO:BP	cellular process	11920	4273		IDA IMP IBA IEA,ISS TAS IC IEA,TAS,IDA IMP IBA NAS IEA,IBA TAS IEA,ISS IBA TAS IEA,IDA IBA TAS IEA,IEA,IMP ISS IBA IEA,ISS IEA,IDA IBA NAS IEA,IDA IBA TAS IEA,IDA IMP ISS IBA NAS IEA,IDA IMP IBA NAS IEA,IBA IEA,IEA,IMP TAS,IDA HDA IBA NAS IEA,IBA TAS IEA,ISS IBA IEA,TAS IEA,IDA IMP ISS TAS IEA,IDA ISS IBA TAS IEA,IDA ISS IBA IEA,IMP IBA TAS IEA,IBA IEA,IEA,IBA IEA,IDA IBA TAS NAS IEA,IEP IBA NAS …	TMEM201,FABP3,PGM1,PKP1,KPNA6,OBSCN,H4C15,SYPL2,ACTA1,LBR,PCYOX1,SLC25A12,COL3A1,FN1,TUBA4A,COL6A3,DES,SMARCC1,KPNA1,HHATL,UQCRC1,SLC25A4,ACSL1,THBS4,NNT,SAR1B,SGCD,LAMA2,EEF1A1,COL12A1,H2BC8,SYNE1,NDUFA4,DNAH11,MDH2,COL1A2,DNAJB6,TMEM120A,CAV1,ELN,KCP,AQP1,HPRT1,PHKA1,BGN,PGK1,EMD,TMEM70,COL14A1,CYC1,SLC39A14,PLEC,CAVIN4,TLN1,PLPP7,MYORG,HSPA8,PYGM,SLC25A22,TNNT3,BANF1,NDUFS3,MTCH2,TMEM109,IPO7,…
query_1	TRUE	3.02564e-15	164	124	23	0.185484	0.140244	GO:0006936	GO:BP	muscle contraction	11920	2874		TAS,TAS,IEA,ISS IC IEA,TAS,IDA IBA IEA,IDA IMP TAS,IMP ISS IBA TAS,IMP,IMP,IMP TAS NAS,IDA NAS,IEA,IDA TAS NAS,IBA IEA,IMP,IMP TAS,IDA IBA IC,IDA IBA TAS,IEA,IEA,TAS,ISS TAS	ACTA1,DES,SGCD,CAV1,EMD,TNNT3,MYH7,TPM1,ALDOA,JUP,MYH8,MYH4,MYH1,MYH2,MYOM1,DSC2,SNTA1,MYLK2,TNNC2,TMEM38A,MYBPC2,HRC,RYR1
query_1	TRUE	2.07233e-13	197	124	23	0.185484	0.116751	GO:0003012	GO:BP	muscle system process	11920	1588		TAS IEA,TAS,IEA,ISS IC IEA,TAS,IDA IBA IEA,IDA IMP TAS IEA,IMP ISS IBA TAS,IMP,IMP,IMP TAS NAS,IDA NAS,IEA,IDA TAS NAS,IBA IEA,IMP,IMP TAS,IDA IBA IC,IDA IBA TAS,IEA,IEA,IGI TAS,ISS TAS	ACTA1,DES,SGCD,CAV1,EMD,TNNT3,MYH7,TPM1,ALDOA,JUP,MYH8,MYH4,MYH1,MYH2,MYOM1,DSC2,SNTA1,MYLK2,TNNC2,TMEM38A,MYBPC2,HRC,RYR1
query_1	TRUE	3.69064e-12	2631	124	70	0.564516	0.0266059	GO:0032501	GO:BP	multicellular organismal process	11920	8803		IEA,IDA,HEP IEA,ISS TAS IEA,ISS IEA,IEA,IMP ISS NAS IEA,IDA IBA IEA,TAS,IEA,ISS IEA,IEP ISS IEA,IBA IEA,IBA NAS IEA,IEP IBA,IEA,IMP IEA,IMP IEA,IEA,ISS IEA,IMP ISS IC IEA,IMP TAS IC,IEA,IDA IMP IEP IBA TAS,IEA,IEA,IMP,TAS,ISS IEA,IEA,HMP,IDA IBA IEA,IDA,HEP,IEA,IEA,IEA,IBA,IDA,IDA IMP TAS IEA,IMP ISS IBA TAS,IMP,IDA IMP IEP IEA,IMP,HEP,IMP IGI,IMP TAS NAS,IDA NAS,IEA,IDA TAS NAS,IMP ISS IBA TAS I…	KPNA6,H4C15,SYPL2,ACTA1,LBR,SLC25A12,COL3A1,FN1,DES,SMARCC1,ACSL1,THBS4,SGCD,LAMA2,COL12A1,SYNE1,DNAH11,COL1A2,DNAJB6,TMEM120A,CAV1,ELN,KCP,AQP1,HPRT1,BGN,PGK1,EMD,SLC39A14,PLEC,TLN1,TNNT3,BANF1,NDUFS3,SLC37A4,H2AX,VIM,LDB3,DCN,MYH7,TPM1,PKM,FBN1,ALDOA,ENO3,JUP,MYH8,MYH4,MYH1,MYH2,ACE,MYBBP1A,COL1A1,FASN,ATP5F1A,MYOM1,DSC2,TGM2,SNTA1,JPH2,MYLK2,TNNC2,TMEM38A,MYBPC2,GPI,HRC,RYR1,GYS1,SUN2,COL6A1
query_1	TRUE	2.08053e-11	2355	124	65	0.524194	0.0276008	GO:0032502	GO:BP	developmental process	11920	8804		IEA,TAS IEA,IDA,HEP IEA,IMP ISS IBA IEA,ISS IEA,IEA,IMP ISS IEA,IDA IMP IBA IEA,TAS,IEA,IEA,IEP,IBA TAS IEA,IBA TAS IEA,IEP IBA,IDA IEA,IMP IEA,IMP NAS IEA,IEA,IMP IBA IEA,ISS IBA IEA,IMP TAS IC IEA,IEA,IMP IEP,IEA,IEA,IMP IEP,TAS IEA,ISS IEA,IEA,IEA,IEA,IMP ISS IBA IEA,IBA,HEP,ISS,IEA,IEA,IEA,IBA IEA,IDA IGI TAS,IEA,IMP,IMP,IMP,IMP,IDA IMP IEP IBA IEA,IDA,HEP,IGI IEA,IMP ISS IC IEA,HDA,IDA IMP I…	FABP3,OBSCN,H4C15,SYPL2,ACTA1,LBR,SLC25A12,COL3A1,FN1,COL6A3,SMARCC1,KPNA1,THBS4,SGCD,LAMA2,COL12A1,SYNE1,DNAH11,COL1A2,DNAJB6,TMEM120A,CAV1,ELN,KCP,AQP1,HPRT1,BGN,PGK1,EMD,SLC39A14,PLEC,CAVIN4,PLPP7,MYORG,TNNT3,NDUFS3,MTCH2,SLC37A4,H2AX,VIM,LDB3,DCN,POSTN,MYH7,SYNE3,TPM1,PKM,FBN1,ALDOA,ENO3,JUP,ACE,MYBBP1A,COL1A1,FASN,ATP5F1A,DSC2,TGM2,JPH2,MYLK2,GPI,RYR1,GYS1,SUN2,COL6A1
query_1	TRUE	2.13785e-10	2186	124	61	0.491935	0.0279048	GO:0048856	GO:BP	anatomical structure development	11920	15146		TAS,IDA,HEP IEA,IMP ISS IBA IEA,ISS IEA,IEA,IMP ISS IEA,IDA IMP IBA IEA,TAS,IEA,IEA,IEP,IBA TAS IEA,IBA TAS IEA,IEP IBA,IDA,IMP IEA,IMP NAS IEA,IEA,ISS IEA,IMP TAS IC IEA,IEA,IMP IEP,IEA,IEA,IMP IEP,TAS IEA,ISS IEA,IEA,IEA,IEA,IMP ISS IBA IEA,IBA,HEP,ISS,IEA,IEA,IEA,IBA IEA,IDA IGI TAS,IEA,IMP,IMP,IMP,IMP,IDA IMP IEP IBA IEA,IDA,HEP,IGI IEA,IMP ISS IC IEA,IDA IMP IBA IEA,IEA,IEA,IDA ISS IEA,IEA,I…	OBSCN,H4C15,SYPL2,ACTA1,LBR,SLC25A12,COL3A1,FN1,COL6A3,SMARCC1,KPNA1,THBS4,SGCD,LAMA2,COL12A1,SYNE1,DNAH11,COL1A2,DNAJB6,CAV1,ELN,KCP,AQP1,HPRT1,BGN,PGK1,EMD,SLC39A14,PLEC,CAVIN4,PLPP7,MYORG,TNNT3,NDUFS3,MTCH2,SLC37A4,H2AX,VIM,LDB3,DCN,POSTN,MYH7,SYNE3,TPM1,PKM,FBN1,ALDOA,ENO3,JUP,ACE,COL1A1,FASN,DSC2,TGM2,JPH2,MYLK2,GPI,RYR1,GYS1,SUN2,COL6A1
query_1	TRUE	2.25818e-10	300	124	24	0.193548	0.08	GO:0006091	GO:BP	generation of precursor metabolites and energy	11920	2122		TAS,IDA IBA IEA,TAS IEA,TAS,IBA TAS,IMP NAS,IDA IBA IEA,TAS IEA,IMP IBA IEA,IBA,IEA,IDA IMP IBA TAS IEA,IBA,IMP NAS IEA,IEA,IMP IBA IEA,IBA IEA,IMP IBA IEA,IBA IEA,IEA,IDA,IBA IEA,IDA IBA TAS IEA,IMP IBA	PGM1,SLC25A12,UQCRC1,SLC25A4,NNT,NDUFA4,MDH2,PHKA1,PGK1,CYC1,PLEC,PYGM,SLC25A22,NDUFS3,SLC37A4,PFKM,PKM,ALDOA,ENO3,MYBBP1A,ATP5F1A,GPI,GYS1,ATP5PO
query_1	TRUE	1.11775e-09	260	124	22	0.177419	0.0846154	GO:0061061	GO:BP	muscle structure development	11920	17803		TAS,IEA,IMP ISS IBA IEA,IEA,TAS,TAS IEA,TAS,IDA,ISS IEA,IEA,TAS IEA,IEA,IEA,IEA,IMP ISS IBA IEA,IBA,IBA IEA,IMP,IMP,IEA,IDA IMP IBA IEA,ISS	OBSCN,SYPL2,ACTA1,COL3A1,COL6A3,SGCD,LAMA2,SYNE1,CAV1,ELN,EMD,PLEC,CAVIN4,PLPP7,MYORG,TNNT3,LDB3,MYH7,TPM1,JPH2,MYLK2,RYR1
query_1	TRUE	1.04081e-08	69	124	13	0.104839	0.188406	GO:0030048	GO:BP	actin filament-based movement	11920	7690		IEA,ISS IC IEA,IEA,IMP,ISS,IMP,IMP TAS,NAS,NAS,IMP,IMP,IDA,ISS IEA	SGCD,CAV1,TNNT3,MYH7,TPM1,JUP,MYH8,MYH4,MYH2,DSC2,SNTA1,MYLK2,SUN2
query_1	TRUE	1.43532e-08	4158	124	83	0.669355	0.0199615	GO:0050789	GO:BP	regulation of biological process	11920	15321		ISS TAS IC IEA,IMP NAS,IMP IEA,TAS,IDA,ISS,IEA,IDA IMP ISS IEA,IDA IEA,IEA,TAS,IDA IBA NAS IEA,IBA TAS IEA,ISS IBA IEA,IMP ISS IEA,ISS IEA,IDA IEP ISS IEA,IDA IBA,IEA,IEA,IDA NAS,IMP,IMP,IDA,IDA IMP TAS IEA,IDA IMP ISS IBA IC IEA,TAS IEA,IEA,IDA IMP,IMP,IMP,IMP IBA,ISS IEA,IEA,IMP IBA IEA,IEA,IEA,ISS IEA,IDA TAS,IDA IEA,IDA,IMP,ISS IBA,IMP IBA IEA,TAS,IEA,IDA NAS,IMP IEA,IMP,IMP IEA,IDA IGI IEA,I…	FABP3,PKP1,KPNA6,OBSCN,H4C15,ACTA1,SLC25A12,COL3A1,FN1,COL6A3,DES,SMARCC1,KPNA1,HHATL,SLC25A4,ACSL1,THBS4,SAR1B,SGCD,LAMA2,EEF1A1,NDUFA4,DNAH11,COL1A2,DNAJB6,CAV1,ELN,KCP,AQP1,HPRT1,PGK1,EMD,SLC39A14,PLEC,CAVIN4,TLN1,PLPP7,MYORG,HSPA8,TNNT3,BANF1,NDUFS3,MTCH2,TMEM109,IPO7,SLC37A4,H2AX,VIM,VWA2,PFKM,DCN,TUBA1A,POSTN,MYH7,SYNE3,TPM1,PKM,FBN1,ALDOA,FHOD1,CENPV,DUSP3,JUP,MFAP4,ACE,MYBBP1A,DHRS7C,COL1…
query_1	TRUE	1.64492e-08	179	124	18	0.145161	0.100559	GO:0046034	GO:BP	ATP metabolic process	11920	13734		TAS,IEA,TAS IEA,NAS,IMP IBA IEA,IBA,IDA,IMP NAS IEA,IMP IBA IEA,IDA,IBA IEA,IMP IBA IEA,IBA IEA,IMP,NAS,IDA IMP IBA NAS IEA,IBA IEA,IMP IBA NAS IEA	PGM1,SLC25A12,UQCRC1,NDUFA4,PGK1,CYC1,HSPA8,NDUFS3,PFKM,MYH7,PKM,ALDOA,ENO3,MYH8,MYH4,ATP5F1A,GPI,ATP5PO
query_1	TRUE	2.22615e-08	57	124	12	0.0967742	0.210526	GO:0070252	GO:BP	actin-mediated cell contraction	11920	18751		IEA,ISS IC IEA,IEA,IMP,ISS,IMP,IMP TAS,NAS,NAS,IMP,IMP,IDA	SGCD,CAV1,TNNT3,MYH7,TPM1,JUP,MYH8,MYH4,MYH2,DSC2,SNTA1,MYLK2
query_1	TRUE	2.63789e-08	337	124	23	0.185484	0.0682493	GO:0030029	GO:BP	actin filament-based process	11920	7675		TAS,IMP IBA,IEA,IEA,ISS IC IEA,IEA,IMP,IEA,IEA,IBA IEA,IBA IEA,IMP,IMP ISS IBA,TAS,IDA IMP IBA IEA,IMP,IMP TAS,NAS,NAS,IMP,IMP,IDA,ISS IEA	OBSCN,ACTA1,SGCD,DNAJB6,CAV1,ELN,AQP1,PLEC,TLN1,TNNT3,LDB3,MYH7,TPM1,ALDOA,FHOD1,JUP,MYH8,MYH4,MYH2,DSC2,SNTA1,MYLK2,SUN2
query_1	TRUE	3.85215e-08	756	124	33	0.266129	0.0436508	GO:0003008	GO:BP	system process	11920	1584		TAS IEA,IEA,TAS,IBA IEA,IEA,IMP,ISS IEA,ISS IC IEA,TAS,IDA IMP IEP IBA TAS,TAS,IEA,IDA IBA IEA,IDA IMP TAS IEA,IMP ISS IBA TAS,IMP,IMP,IMP TAS NAS,IDA NAS,IEA,IDA TAS NAS,IMP ISS IBA TAS IC IEA,IMP,IBA IEA,IMP,IMP TAS IEA,IDA IBA IC,IDA IBA TAS,IEA,IEA,IEA,IMP IGI TAS IEA,ISS TAS	ACTA1,SLC25A12,DES,SGCD,DNAH11,COL1A2,TMEM120A,CAV1,ELN,AQP1,EMD,PLEC,TNNT3,MYH7,TPM1,ALDOA,JUP,MYH8,MYH4,MYH1,MYH2,ACE,COL1A1,MYOM1,DSC2,SNTA1,MYLK2,TNNC2,TMEM38A,MYBPC2,GPI,HRC,RYR1
query_1	TRUE	4.80174e-08	96	124	14	0.112903	0.145833	GO:0006941	GO:BP	striated muscle contraction	11920	2878		IEA,ISS IC IEA,IDA IBA IEA,IDA IMP,IMP IBA,IMP,IMP,IMP,IMP,IMP,IDA IBA IC,IDA IBA,IEA,TAS	SGCD,CAV1,TNNT3,MYH7,TPM1,ALDOA,JUP,MYH8,DSC2,SNTA1,MYLK2,TNNC2,TMEM38A,HRC
query_1	TRUE	5.46009e-08	1349	124	44	0.354839	0.0326168	GO:0048513	GO:BP	animal organ development	11920	14835		IDA,HEP IEA,ISS IEA,ISS IEA,IMP ISS IEA,IDA IBA,TAS,IEA,IBA TAS IEA,IBA TAS,IEA,IMP NAS IEA,IEA,ISS IEA,IMP TAS IC IEA,IEA,IEP,IEA,IEA,TAS IEA,ISS IEA,IEA,IEA,IMP ISS IBA IEA,HEP,IEA,IEA,IEA,IBA,TAS,IMP,IMP,IDA IMP IEP IEA,HEP,IEA,IMP ISS IC IEA,IDA IMP IBA IEA,IEA,ISS IEA,IEA,IDA IMP IBA IEA,ISS,IEA,IEA	H4C15,SYPL2,ACTA1,LBR,COL3A1,FN1,COL6A3,SMARCC1,SGCD,LAMA2,DNAH11,COL1A2,DNAJB6,CAV1,ELN,KCP,AQP1,HPRT1,BGN,EMD,SLC39A14,PLEC,CAVIN4,MYORG,NDUFS3,SLC37A4,H2AX,VIM,LDB3,DCN,MYH7,TPM1,FBN1,ENO3,JUP,ACE,COL1A1,FASN,TGM2,JPH2,MYLK2,RYR1,GYS1,SUN2
query_1	TRUE	5.53082e-08	2607	124	63	0.508065	0.0241657	GO:0051179	GO:BP	localization	11920	15648		IDA IMP IBA IEA,ISS IBA IEA,IBA TAS IEA,ISS,IEA,IDA IBA IEA,ISS IEA,IDA,IBA TAS IEA,IEA,IDA IMP ISS IEA,IDA IMP ISS IEA,IDA,TAS IEA,IDA IBA IEA,IEA,IEA,IDA,IMP,IMP IEA,IMP IEA,ISS IEA,IDA IMP IGI ISS TAS IC IEA,IDA IMP IEP ISS IBA IEA,IMP,IEA,IDA IMP ISS IBA TAS IEA,IEA,IMP IBA TAS,IDA IBA TAS IEA,IMP,IEA,IBA TAS IEA,IEA,IEA,IDA,TAS,IBA IEA,IDA IBA,IMP ISS,ISS IEA,IEA,IBA IEA,IDA,IMP,IDA IMP IGI,…	TMEM201,FABP3,KPNA6,OBSCN,PCYOX1,SLC25A12,COL3A1,FN1,KPNA1,UQCRC1,SLC25A4,ACSL1,THBS4,NNT,SAR1B,SGCD,LAMA2,SYNE1,NDUFA4,DNAH11,DNAJB6,TMEM120A,CAV1,AQP1,EMD,CYC1,SLC39A14,PLEC,HSPA8,SLC25A22,MTCH2,TMEM109,IPO7,SLC37A4,PFKM,DCN,TUBA1A,SLC25A3,SYNE3,TPM1,FBN1,FHOD1,SLC25A11,CENPV,DUSP3,JUP,ACE,DHRS7C,COL1A1,ATP5F1A,MYOM1,DSC2,TGM2,SNTA1,JPH2,MYLK2,TMEM38A,GPI,HRC,RYR1,SUN2,SAMM50,ATP5PO
query_1	TRUE	1.45567e-07	4409	124	84	0.677419	0.0190519	GO:0065007	GO:BP	biological regulation	11920	18612		ISS TAS IC IEA,IMP NAS,IMP IEA,TAS IEA,IDA,IEA,ISS,IEA,IDA IMP ISS NAS IEA,IDA IBA IEA,IEA,TAS,IDA IBA NAS IEA,IBA TAS IEA,ISS IBA IEA,IMP ISS IEA,ISS IEA,IDA IEP ISS IEA,IDA IBA,IEA,NAS IEA,IDA NAS,IMP,IMP,IDA IMP,IDA IMP TAS IEA,IDA IMP ISS IBA TAS IC IEA,TAS IEA,IEA,IDA IMP IEP IBA TAS,IMP,IMP,IMP IBA,IDA IMP ISS IBA IEA,IEA,IMP IBA IEA,HMP IEA,IEA,ISS IEA,IDA IMP ISS TAS,IDA IEA,IDA,IMP,ISS I…	FABP3,PKP1,KPNA6,OBSCN,H4C15,SYPL2,ACTA1,SLC25A12,COL3A1,FN1,COL6A3,DES,SMARCC1,KPNA1,HHATL,SLC25A4,ACSL1,THBS4,SAR1B,SGCD,LAMA2,EEF1A1,NDUFA4,DNAH11,COL1A2,DNAJB6,CAV1,ELN,KCP,AQP1,HPRT1,PGK1,EMD,SLC39A14,PLEC,CAVIN4,TLN1,PLPP7,MYORG,HSPA8,TNNT3,BANF1,NDUFS3,MTCH2,TMEM109,IPO7,SLC37A4,H2AX,VIM,VWA2,PFKM,DCN,TUBA1A,POSTN,MYH7,SYNE3,TPM1,PKM,FBN1,ALDOA,FHOD1,CENPV,DUSP3,JUP,MFAP4,ACE,MYBBP1A,DHRS7…
query_1	TRUE	1.77176e-07	11	124	7	0.0564516	0.636364	GO:0030049	GO:BP	muscle filament sliding	11920	7691		IEA,IMP,ISS,IMP TAS,NAS,NAS,IDA	TNNT3,MYH7,TPM1,MYH8,MYH4,MYH2,MYLK2
query_1	TRUE	3.03473e-07	157	124	16	0.129032	0.101911	GO:0007517	GO:BP	muscle organ development	11920	3381		ISS IEA,IEA,TAS,TAS,TAS,ISS IEA,IEA,TAS IEA,IEA,IEA,IMP ISS IBA IEA,IMP,IMP,IEA,IDA IMP IBA IEA,ISS	ACTA1,COL3A1,COL6A3,SGCD,LAMA2,CAV1,ELN,EMD,PLEC,CAVIN4,MYORG,MYH7,TPM1,JPH2,MYLK2,RYR1
query_1	TRUE	4.59819e-07	465	124	25	0.201613	0.0537634	GO:0072359	GO:BP	circulatory system development	11920	20215		IEA,IMP IEA,IBA IEA,IEP,IBA IEA,IEA,IMP,ISS IEA,IMP IC,IMP,IMP,IEA,IBA,IDA,IMP,IMP,IMP,IMP,IGI,IEA,IMP IBA IEA,IEA,IMP IBA,ISS,IEA	SYPL2,COL3A1,FN1,THBS4,SGCD,DNAH11,COL1A2,CAV1,ELN,AQP1,PGK1,PLEC,LDB3,DCN,MYH7,TPM1,PKM,FBN1,JUP,ACE,COL1A1,JPH2,MYLK2,RYR1,GYS1
query_1	TRUE	9.05555e-07	13	124	7	0.0564516	0.538462	GO:0033275	GO:BP	actin-myosin filament sliding	11920	9333		IEA,IMP,ISS,IMP TAS,NAS,NAS,IDA	TNNT3,MYH7,TPM1,MYH8,MYH4,MYH2,MYLK2
query_1	TRUE	1.70864e-06	337	124	21	0.169355	0.0623145	GO:0098660	GO:BP	inorganic ion transmembrane transport	11920	22013		IEA,IEA,IEA,IEA,TAS IEA,IMP,IMP ISS IEA,IDA IEA,IEA,IDA IMP ISS IBA TAS IEA,IEA,IBA IEA,IBA IEA,ISS IBA IEA,IEA,IMP,IDA TAS,IEA,IGI TAS,IMP ISS IBA IEA,NAS	PCYOX1,SLC25A12,UQCRC1,SLC25A4,NNT,NDUFA4,CAV1,AQP1,CYC1,SLC39A14,SLC25A22,SLC25A3,SLC25A11,DHRS7C,ATP5F1A,SNTA1,JPH2,TMEM38A,HRC,RYR1,ATP5PO
query_1	TRUE	4.43419e-06	3024	124	65	0.524194	0.0214947	GO:0050896	GO:BP	response to stimulus	11920	15410		NAS,IEA,TAS,IEA,IDA,IDA IMP ISS NAS IEA,IDA IBA NAS IEA,IEA,IBA IEA,IEA,IEA,IDA ISS IBA IEA,IEA,IBA IEA,IDA,IDA IEA,IDA IEA,TAS,ISS IEA,IDA IMP IEP ISS IEA,IEA,IDA IMP IEP IBA,IEA,IDA,IMP IBA,IEA,ISS IEA,IBA IEA,IEA,HMP IEA,ISS IEA,IBA TAS NAS,IDA TAS,IMP,IMP IBA IEA,IEA,IEA,IDA IMP IBA NAS IEA,IMP IEA,IMP,IDA,IDA IEA,IEA,IEP ISS,IBA,ISS IEA,IDA IMP ISS IBA,IDA IC,IDA IBA,IEA,IEA,IDA IMP,IDA IBA …	PKP1,KPNA6,OBSCN,ACTA1,SLC25A12,COL3A1,FN1,SMARCC1,KPNA1,UQCRC1,ACSL1,THBS4,SGCD,LAMA2,EEF1A1,H2BC8,COL1A2,DNAJB6,TMEM120A,CAV1,KCP,AQP1,HPRT1,PGK1,EMD,CYC1,SLC39A14,PLEC,CAVIN4,TLN1,MYORG,HSPA8,BANF1,NDUFS3,TMEM109,IPO7,SLC37A4,H2AX,VIM,VWA2,DCN,POSTN,MYH7,TPM1,PKM,FBN1,DUSP3,JUP,MFAP4,ACE,POLR2A,MYBBP1A,COL1A1,FASN,ATP5F1A,MYOM1,DSC2,TGM2,NCLN,TMEM38A,GPI,HRC,RYR1,COL6A2,COL6A1
query_1	TRUE	6.27135e-06	222	124	17	0.137097	0.0765766	GO:0015980	GO:BP	energy derivation by oxidation of organic compounds	11920	5622		IDA IBA IEA,TAS IEA,TAS,NAS,IDA IBA IEA,TAS IEA,IBA,IEA,IDA IMP IBA TAS IEA,IBA,IMP NAS IEA,IEA,IEA,IEA,IDA,IDA IBA TAS IEA,IMP IBA	SLC25A12,UQCRC1,NNT,NDUFA4,MDH2,PHKA1,CYC1,PLEC,PYGM,SLC25A22,NDUFS3,SLC37A4,PFKM,MYBBP1A,ATP5F1A,GYS1,ATP5PO
query_1	TRUE	7.06519e-06	443	124	23	0.185484	0.0519187	GO:0034220	GO:BP	ion transmembrane transport	11920	9774		IEA,IDA IBA IEA,IEA,IDA IEA,TAS IEA,IMP,ISS IEA,IMP ISS IEA,IDA IEA,IEA,IDA IMP ISS IBA TAS IEA,IDA IBA IEA,IEA,IBA IEA,IBA IEA,ISS IBA IEA,IEA,IMP,IDA TAS,IEA,IGI TAS,IMP ISS IBA IEA,NAS	PCYOX1,SLC25A12,UQCRC1,SLC25A4,NNT,NDUFA4,TMEM120A,CAV1,AQP1,CYC1,SLC39A14,SLC25A22,TMEM109,SLC25A3,SLC25A11,DHRS7C,ATP5F1A,SNTA1,JPH2,TMEM38A,HRC,RYR1,ATP5PO
query_1	TRUE	8.43054e-06	1087	124	36	0.290323	0.0331187	GO:0009653	GO:BP	anatomical structure morphogenesis	11920	4021		TAS,IMP ISS IBA,IEA,IDA IMP IEA,IEA,IEP,IEA,IBA IEA,IEP IBA,IEA,IMP NAS,IEA,ISS IEA,IMP TAS IC,IMP IEP,IEA,IMP,IEA,IBA,ISS,IEA,IDA IGI TAS,IMP,IMP,IMP,IMP,IEP IBA,IDA,IGI,IEA,IMP IEA,IEA,IMP IBA,IEA,ISS,IEP	OBSCN,ACTA1,COL3A1,FN1,SMARCC1,THBS4,SGCD,LAMA2,COL12A1,DNAH11,COL1A2,DNAJB6,CAV1,ELN,AQP1,HPRT1,PGK1,PLEC,TNNT3,MTCH2,LDB3,DCN,MYH7,SYNE3,TPM1,PKM,FBN1,ALDOA,JUP,ACE,COL1A1,TGM2,MYLK2,GPI,RYR1,COL6A1
query_1	TRUE	1.55331e-05	341	124	20	0.16129	0.058651	GO:0097435	GO:BP	supramolecular fiber organization	11920	21838		IDA IBA,TAS,IMP IBA,IMP NAS IEA,IMP,NAS IEA,IMP,IDA,IEA,NAS,IEA,IDA,IBA,ISS IEA,IEA,IMP ISS IBA,TAS,IDA IMP IBA IEA,IDA IBA,IMP	PKP1,OBSCN,ACTA1,COL3A1,DES,COL12A1,COL1A2,DNAJB6,ELN,COL14A1,PLEC,HSPA8,TNNT3,VIM,LDB3,TPM1,ALDOA,FHOD1,MFAP4,COL1A1
query_1	TRUE	1.67133e-05	270	124	18	0.145161	0.0666667	GO:1901699	GO:BP	cellular response to nitrogen compound	11920	24965		IEA,IEA,IEA,IEA,IMP ISS IEA,IDA IEP,ISS IEA,IMP,IMP,IBA,IEA,IDA,IEA,IEA,IDA,IEA,IMP ISS,IEA	ACTA1,COL3A1,SMARCC1,COL1A2,CAV1,AQP1,SLC39A14,VIM,VWA2,PKM,FBN1,JUP,COL1A1,ATP5F1A,TGM2,TMEM38A,RYR1,COL6A1
query_1	TRUE	1.90001e-05	424	124	22	0.177419	0.0518868	GO:1901698	GO:BP	response to nitrogen compound	11920	24964		IEA,IEA,IEA,IEA,IEA,IMP ISS IEA,IDA IEP,IEA,IEA,ISS IEA,IMP,IMP,IBA,IEA,IDA,IEA,IEA,IDA,IEA,IEA,IMP ISS,IEA	ACTA1,COL3A1,SMARCC1,UQCRC1,COL1A2,CAV1,AQP1,HPRT1,CYC1,SLC39A14,VIM,VWA2,PKM,FBN1,JUP,COL1A1,ATP5F1A,TGM2,TMEM38A,GPI,RYR1,COL6A1
query_1	TRUE	2.24471e-05	1069	124	35	0.282258	0.0327409	GO:0032879	GO:BP	regulation of localization	11920	9081		ISS IEA,ISS IEA,IDA,ISS IEA,IDA,IDA IBA,IEA,IMP,IMP,IMP,IDA IMP ISS IC IEA,IMP,IMP,TAS,IEA,IEA,IDA,IMP ISS,IMP,IDA IMP IGI,ISS IEA,ISS IBA IEA,IDA,IGI,IMP IGI,IMP,IDA IEA,IMP,IDA TAS,IDA,IEA,IDA,IGI TAS,IMP ISS IBA IEA,ISS IEA	FABP3,COL3A1,FN1,ACSL1,THBS4,SAR1B,LAMA2,NDUFA4,DNAH11,DNAJB6,CAV1,AQP1,EMD,HSPA8,TMEM109,PFKM,DCN,TPM1,DUSP3,JUP,ACE,DHRS7C,COL1A1,ATP5F1A,MYOM1,DSC2,TGM2,SNTA1,JPH2,MYLK2,TMEM38A,GPI,HRC,RYR1,SUN2
query_1	TRUE	2.82436e-05	315	124	19	0.153226	0.0603175	GO:0098662	GO:BP	inorganic cation transmembrane transport	11920	22015		IEA,IEA,IEA,TAS IEA,IMP,IMP ISS IEA,IDA IEA,IEA,IDA IMP ISS IBA TAS IEA,IEA,IEA,ISS IBA IEA,IEA,IMP,IDA TAS,IEA,IGI TAS,IMP ISS IBA IEA,NAS	SLC25A12,UQCRC1,SLC25A4,NNT,NDUFA4,CAV1,AQP1,CYC1,SLC39A14,SLC25A22,SLC25A3,DHRS7C,ATP5F1A,SNTA1,JPH2,TMEM38A,HRC,RYR1,ATP5PO
query_1	TRUE	3.00651e-05	612	124	26	0.209677	0.0424837	GO:0009719	GO:BP	response to endogenous stimulus	11920	4067		IEA,IDA IEA,IEA,IEA,IDA,IDA IEA,IDA ISS IEA,IEA,IDA IEP,IEA,ISS IEA,TAS,IMP,IMP,IBA,ISS IEA,IMP,IDA,IEA,IEA,IEA,IDA,IEA,IEA,IMP ISS,IEA	ACTA1,COL3A1,SMARCC1,ACSL1,EEF1A1,COL1A2,CAV1,KCP,AQP1,CYC1,SLC39A14,HSPA8,VIM,VWA2,PKM,FBN1,DUSP3,JUP,ACE,COL1A1,ATP5F1A,TGM2,TMEM38A,GPI,RYR1,COL6A1
query_1	TRUE	3.00651e-05	612	124	26	0.209677	0.0424837	GO:0055085	GO:BP	transmembrane transport	11920	16788		IEA,IDA IBA IEA,IEA,IDA IEA,ISS IEA,TAS IEA,IMP,ISS IEA,IMP ISS IEA,IDA IBA IEA,IEA,IDA IMP ISS IBA TAS IEA,IDA IBA IEA,IEA,IEA,IBA IEA,IBA IEA,IEA,ISS IBA IEA,IEA,IMP,IDA TAS,IEA,IGI TAS,IMP ISS IBA IEA,NAS	PCYOX1,SLC25A12,UQCRC1,SLC25A4,ACSL1,NNT,NDUFA4,TMEM120A,CAV1,AQP1,CYC1,SLC39A14,SLC25A22,TMEM109,SLC37A4,SLC25A3,SLC25A11,ACE,DHRS7C,ATP5F1A,SNTA1,JPH2,TMEM38A,HRC,RYR1,ATP5PO
query_1	TRUE	3.22712e-05	395	124	21	0.169355	0.0531646	GO:0010243	GO:BP	response to organonitrogen compound	11920	4496		IEA,IEA,IEA,IEA,IEA,IMP ISS IEA,IDA IEP,IEA,IEA,ISS IEA,IMP,IMP,IBA,IEA,IDA,IEA,IDA,IEA,IEA,IMP ISS,IEA	ACTA1,COL3A1,SMARCC1,UQCRC1,COL1A2,CAV1,AQP1,HPRT1,CYC1,SLC39A14,VIM,VWA2,PKM,FBN1,JUP,COL1A1,TGM2,TMEM38A,GPI,RYR1,COL6A1
query_1	TRUE	3.52355e-05	248	124	17	0.137097	0.0685484	GO:0071417	GO:BP	cellular response to organonitrogen compound	11920	19446		IEA,IEA,IEA,IEA,ISS IEA,IDA IEP,ISS IEA,IMP,IMP,IBA,IEA,IDA,IEA,IDA,IEA,IMP ISS,IEA	ACTA1,COL3A1,SMARCC1,COL1A2,CAV1,AQP1,SLC39A14,VIM,VWA2,PKM,FBN1,JUP,COL1A1,TGM2,TMEM38A,RYR1,COL6A1
query_1	TRUE	3.57086e-05	525	124	24	0.193548	0.0457143	GO:0071495	GO:BP	cellular response to endogenous stimulus	11920	19516		IEA,IDA IEA,IEA,IEA,IDA,IDA IEA,IDA ISS IEA,IEA,IDA IEP,ISS IEA,TAS,IMP,IMP,IBA,ISS IEA,IMP,IDA,IEA,IEA,IEA,IDA,IEA,IMP ISS,IEA	ACTA1,COL3A1,SMARCC1,ACSL1,EEF1A1,COL1A2,CAV1,KCP,AQP1,SLC39A14,HSPA8,VIM,VWA2,PKM,FBN1,DUSP3,JUP,ACE,COL1A1,ATP5F1A,TGM2,TMEM38A,RYR1,COL6A1
query_1	TRUE	4.03214e-05	1150	124	36	0.290323	0.0313043	GO:0010033	GO:BP	response to organic substance	11920	4307		IEA,IDA IEA,IEA,IEA,IEA,IEA,IDA,IDA IEA,IDA IMP ISS IEA,IEA,IDA IEP,IEA,IMP,IEA,ISS IEA,IBA TAS NAS,IEA,IMP IEA,IMP,IDA,IDA IEA,IBA,ISS IEA,IMP,IDA,IEA,IEA,IEA,IEA,IEA,IDA,IEA,IEA,IMP ISS,IEA,IEA	ACTA1,COL3A1,SMARCC1,UQCRC1,ACSL1,THBS4,EEF1A1,COL1A2,CAV1,KCP,AQP1,HPRT1,EMD,CYC1,SLC39A14,HSPA8,SLC37A4,VIM,VWA2,DCN,POSTN,PKM,FBN1,DUSP3,JUP,ACE,POLR2A,COL1A1,FASN,ATP5F1A,TGM2,TMEM38A,GPI,RYR1,COL6A2,COL6A1
query_1	TRUE	8.47197e-05	1882	124	47	0.379032	0.0249734	GO:0007275	GO:BP	multicellular organism development	11920	3166		IDA,HEP IEA,ISS IEA,IEA,IMP ISS IEA,IDA IBA IEA,IEA,IEP,IBA IEA,IBA IEA,IEP IBA,IMP IEA,IMP,IEA,ISS IEA,IMP IC,IEA,IMP IEP,IEA,IEA,IMP,ISS IEA,IEA,HEP,IEA,IEA,IEA,IBA,IDA,IMP,IMP,IMP,IDA IMP IEP IEA,HEP,IGI,IMP ISS IC IEA,IMP IBA IEA,IEA,IEA,IDA ISS IEA,IEA,IMP IBA,IEA,ISS,IEA,IEA,IEP	H4C15,SYPL2,LBR,SLC25A12,COL3A1,FN1,SMARCC1,THBS4,SGCD,LAMA2,COL12A1,DNAH11,COL1A2,DNAJB6,CAV1,ELN,KCP,AQP1,HPRT1,BGN,PGK1,SLC39A14,PLEC,NDUFS3,SLC37A4,H2AX,VIM,LDB3,DCN,MYH7,TPM1,PKM,FBN1,ENO3,JUP,ACE,COL1A1,FASN,DSC2,TGM2,JPH2,MYLK2,GPI,RYR1,GYS1,SUN2,COL6A1
query_1	TRUE	0.00015582	1518	124	41	0.330645	0.0270092	GO:0042221	GO:BP	response to chemical	11920	11621		IEA,IDA,IDA IEA,IEA,IEA,IEA,IDA IEA,IBA IEA,IDA,IDA IEA,IDA IMP ISS IEA,IEA,IDA IMP IEP,IEA,IDA,IMP,IEA,ISS IEA,IEA,IBA TAS NAS,IEA,IMP IEA,IMP,IDA,IDA IEA,IEP,IBA,ISS IEA,IMP,IDA,IEA,IEA,IEA,IEA,IEA,IDA,IEA,IEA,IMP ISS,IEA,IEA	ACTA1,SLC25A12,COL3A1,SMARCC1,UQCRC1,ACSL1,THBS4,LAMA2,EEF1A1,COL1A2,CAV1,KCP,AQP1,HPRT1,PGK1,EMD,CYC1,SLC39A14,PLEC,HSPA8,SLC37A4,VIM,VWA2,DCN,POSTN,TPM1,PKM,FBN1,DUSP3,JUP,ACE,POLR2A,COL1A1,FASN,ATP5F1A,TGM2,TMEM38A,GPI,RYR1,COL6A2,COL6A1
query_1	TRUE	0.000160055	72	124	10	0.0806452	0.138889	GO:0006937	GO:BP	regulation of muscle contraction	11920	2875		ISS IC IEA,IDA IEA,IMP,TAS,IMP,IMP,IDA,IBA TAS,IEA,TAS	CAV1,TNNT3,MYH7,TPM1,JUP,DSC2,MYLK2,TNNC2,TMEM38A,HRC
query_1	TRUE	0.000174781	1720	124	44	0.354839	0.0255814	GO:0048731	GO:BP	system development	11920	15031		IDA,HEP IEA,ISS IEA,IEA,IMP ISS IEA,IDA IBA IEA,IEA,IEP,IBA IEA,IBA IEA,IEA,IMP,IEA,ISS IEA,IMP IC,IEA,IMP IEP,IEA,IEA,IMP,ISS IEA,IEA,HEP,IEA,IEA,IEA,IBA,IDA,IMP,IMP,IMP,IDA IMP IEP IEA,HEP,IGI,IMP ISS IC IEA,IMP IBA IEA,IEA,IEA,IDA ISS IEA,IEA,IMP IBA,ISS,IEA,IEA	H4C15,SYPL2,LBR,SLC25A12,COL3A1,FN1,SMARCC1,THBS4,SGCD,LAMA2,DNAH11,COL1A2,DNAJB6,CAV1,ELN,KCP,AQP1,HPRT1,BGN,PGK1,SLC39A14,PLEC,NDUFS3,SLC37A4,H2AX,VIM,LDB3,DCN,MYH7,TPM1,PKM,FBN1,ENO3,JUP,ACE,COL1A1,FASN,DSC2,TGM2,JPH2,MYLK2,RYR1,GYS1,SUN2
query_1	TRUE	0.000234372	245	124	16	0.129032	0.0653061	GO:0007507	GO:BP	heart development	11920	3374		IEA,IMP,IBA,IBA IEA,IEA,IMP IC,IEA,IBA,IMP,IMP,IMP,IEA,IEA,IMP IBA,ISS,IEA	SYPL2,COL3A1,FN1,SGCD,DNAH11,ELN,PLEC,LDB3,MYH7,TPM1,FBN1,ACE,JPH2,MYLK2,RYR1,GYS1
query_1	TRUE	0.00027513	76	124	10	0.0806452	0.131579	GO:0060048	GO:BP	cardiac muscle contraction	11920	16865		IEA,ISS IC IEA,IMP,IMP IBA,IMP,IMP,IMP,IC,IEA,TAS	SGCD,CAV1,MYH7,TPM1,JUP,DSC2,SNTA1,MYLK2,TMEM38A,HRC
query_1	TRUE	0.00028274	836	124	29	0.233871	0.034689	GO:0006928	GO:BP	movement of cell or subcellular component	11920	2866		IBA IEA,ISS IEA,IDA,IDA,IEA,IBA IEA,IMP IBA IEA,IMP ISS IC IEA,IEA,IBA,IEA,IEA,IDA,IMP,IMP ISS,IDA,IMP,IMP IGI,IMP TAS,NAS,NAS,ISS IEA,IDA,IGI,IMP,IMP,IDA,IDA,ISS IEA	TMEM201,COL3A1,FN1,THBS4,SGCD,LAMA2,DNAH11,CAV1,PLEC,HSPA8,TNNT3,SLC37A4,DCN,MYH7,TPM1,CENPV,DUSP3,JUP,MYH8,MYH4,MYH2,ACE,COL1A1,ATP5F1A,DSC2,SNTA1,MYLK2,GPI,SUN2
query_1	TRUE	0.000283745	631	124	25	0.201613	0.0396197	GO:0007155	GO:BP	cell adhesion	11920	3055		IBA NAS IEA,IBA IEA,IDA,IDA IMP IBA NAS IEA,IEA,IDA IEA,IEA,IEA,IEA,IDA,NAS IEA,HMP IBA IEA,IBA IEA,IDA IBA IEA,ISS,IDA,IDA IMP IBA,IDA IMP IGI ISS IEA,IEA,IEA,IMP IBA TAS IEA,ISS IEA,IEA,IEA,IEA	PKP1,OBSCN,COL3A1,FN1,COL6A3,THBS4,LAMA2,COL12A1,DNAJB6,CAV1,COL14A1,TLN1,VWA2,POSTN,TPM1,FBN1,DUSP3,JUP,MFAP4,COL1A1,DSC2,TGM2,MYBPC2,COL6A2,COL6A1
query_1	TRUE	0.000312275	364	124	19	0.153226	0.0521978	GO:0098655	GO:BP	cation transmembrane transport	11920	22008		IEA,IEA,IEA,TAS IEA,IMP,IMP ISS IEA,IDA IEA,IEA,IDA IMP ISS IBA TAS IEA,IEA,IEA,ISS IBA IEA,IEA,IMP,IDA TAS,IEA,IGI TAS,IMP ISS IBA IEA,NAS	SLC25A12,UQCRC1,SLC25A4,NNT,NDUFA4,CAV1,AQP1,CYC1,SLC39A14,SLC25A22,SLC25A3,DHRS7C,ATP5F1A,SNTA1,JPH2,TMEM38A,HRC,RYR1,ATP5PO
query_1	TRUE	0.000369286	3932	124	72	0.580645	0.0183113	GO:0050794	GO:BP	regulation of cellular process	11920	15325		ISS TAS IC IEA,IMP NAS,IEA,TAS,IDA,IEA,IDA IMP ISS IEA,IDA IEA,IEA,IDA IBA NAS IEA,IBA TAS IEA,ISS IBA IEA,IMP ISS IEA,ISS IEA,IDA IEA,IBA,IEA,IEA,IDA NAS,IMP,IMP,IDA,IDA IMP TAS IEA,IDA IMP ISS IBA IC IEA,TAS IEA,IEA,IDA IMP,IMP,IMP IBA,ISS IEA,IEA,IEA,IEA,IEA,ISS IEA,IDA TAS,IMP,ISS IBA,IMP IBA IEA,TAS,IDA NAS,IMP IEA,IMP,IMP IEA,IDA IGI IEA,IEA,IEA,IMP ISS,ISS IEA,IDA ISS IEA,IDA IMP IEA,IMP I…	FABP3,PKP1,KPNA6,OBSCN,H4C15,SLC25A12,COL3A1,FN1,COL6A3,SMARCC1,KPNA1,HHATL,SLC25A4,ACSL1,THBS4,SAR1B,SGCD,LAMA2,EEF1A1,NDUFA4,DNAH11,COL1A2,DNAJB6,CAV1,ELN,KCP,AQP1,HPRT1,EMD,SLC39A14,PLEC,CAVIN4,TLN1,PLPP7,MYORG,HSPA8,NDUFS3,MTCH2,TMEM109,IPO7,H2AX,VIM,VWA2,PFKM,DCN,TUBA1A,POSTN,TPM1,PKM,FBN1,FHOD1,CENPV,DUSP3,JUP,ACE,MYBBP1A,DHRS7C,COL1A1,ATP5F1A,MYOM1,DSC2,TGM2,SNTA1,JPH2,MYLK2,NCLN,TMEM38A,G…
query_1	TRUE	0.000401621	128	124	12	0.0967742	0.09375	GO:0060047	GO:BP	heart contraction	11920	16864		TAS,IBA IEA,ISS IC IEA,IDA IMP,IMP ISS IBA TAS,IMP,ISS IEA,IMP,IMP,IC,IEA,IMP IGI TAS IEA	DES,SGCD,CAV1,MYH7,TPM1,JUP,ACE,DSC2,SNTA1,MYLK2,TMEM38A,HRC
query_1	TRUE	0.000430141	1907	124	46	0.370968	0.0241217	GO:0006810	GO:BP	transport	11920	2766		IBA IEA,ISS IBA IEA,IBA TAS IEA,IEA,IDA IBA IEA,IBA TAS IEA,IEA,IDA IMP ISS IEA,IDA IMP ISS IEA,TAS IEA,IDA IBA IEA,IMP,IEA,ISS IEA,IDA IMP IGI ISS TAS IEA,IDA IMP IEP ISS IBA IEA,IMP,IEA,IDA IMP ISS IBA TAS IEA,IMP IBA TAS,IDA IBA TAS IEA,IEA,IBA TAS IEA,IEA,IEA,TAS,IBA IEA,IBA,IEA,IBA IEA,IDA,IDA IEA,ISS IBA IEA,IEA,IEA,IMP IGI,IDA IEA,IMP,IDA TAS,IDA,IEA,IGI TAS,IMP ISS IBA TAS IEA,ISS TAS IEA…	TMEM201,FABP3,KPNA6,PCYOX1,SLC25A12,KPNA1,UQCRC1,SLC25A4,ACSL1,NNT,SAR1B,NDUFA4,DNAH11,TMEM120A,CAV1,AQP1,EMD,CYC1,SLC39A14,HSPA8,SLC25A22,TMEM109,IPO7,SLC37A4,PFKM,TUBA1A,SLC25A3,SYNE3,FHOD1,SLC25A11,JUP,ACE,DHRS7C,COL1A1,ATP5F1A,MYOM1,TGM2,SNTA1,JPH2,MYLK2,TMEM38A,HRC,RYR1,SUN2,SAMM50,ATP5PO
query_1	TRUE	0.000485753	599	124	24	0.193548	0.0400668	GO:0006811	GO:BP	ion transport	11920	2767		IEA,IDA IBA IEA,IEA,IDA IMP IEA,TAS IEA,IMP,ISS IEA,IMP ISS IEA,IDA ISS IEA,IEA,IDA IMP ISS IBA TAS IEA,IDA IBA TAS IEA,IEA,IBA IEA,IBA IEA,IDA IEA,ISS IBA IEA,IEA,IMP,IDA TAS,IEA,IGI TAS,IMP ISS IBA TAS IEA,NAS IEA	PCYOX1,SLC25A12,UQCRC1,SLC25A4,NNT,NDUFA4,TMEM120A,CAV1,AQP1,CYC1,SLC39A14,SLC25A22,TMEM109,SLC25A3,SLC25A11,ACE,DHRS7C,ATP5F1A,SNTA1,JPH2,TMEM38A,HRC,RYR1,ATP5PO
query_1	TRUE	0.000494111	223	124	15	0.120968	0.0672646	GO:0008015	GO:BP	blood circulation	11920	3500		TAS,IBA IEA,IMP,ISS IC IEA,TAS,IEA,IDA IMP,IMP ISS IBA TAS,IMP,IMP ISS IBA TAS IC IEA,IMP,IMP IEA,IC,IEA,IMP IGI TAS IEA	DES,SGCD,COL1A2,CAV1,ELN,PLEC,MYH7,TPM1,JUP,ACE,DSC2,SNTA1,MYLK2,TMEM38A,HRC
query_1	TRUE	0.000511912	1143	124	34	0.274194	0.0297463	GO:0070887	GO:BP	cellular response to chemical stimulus	11920	19115		IEA,IDA IEA,IEA,IEA,IDA,IDA,IDA IEA,IDA IMP ISS IEA,IEA,IDA IMP IEP,IDA,IMP,ISS IEA,IEA,IBA TAS,IEA,IMP IEA,IMP,IDA,IDA IEA,IEP,IBA,ISS IEA,IMP,IDA,IEA,IEA,IEA,IEA,IEA,IDA,IEA,IMP ISS,IEA	ACTA1,COL3A1,SMARCC1,ACSL1,THBS4,EEF1A1,COL1A2,CAV1,KCP,AQP1,PGK1,EMD,SLC39A14,PLEC,HSPA8,SLC37A4,VIM,VWA2,DCN,POSTN,TPM1,PKM,FBN1,DUSP3,JUP,ACE,POLR2A,COL1A1,FASN,ATP5F1A,TGM2,TMEM38A,RYR1,COL6A1
query_1	TRUE	0.000576801	756	124	27	0.217742	0.0357143	GO:0009888	GO:BP	tissue development	11920	4208		ISS IEA,IEA,IDA,IBA IEA,IBA,IEP IBA,IEA,ISS IEA,IEA,IEA,IEP,IEA,ISS IEA,IEA,IMP ISS IBA IEA,IEA,IEA,IMP,IMP,IDA IMP IEA,IEA,IEA,IEA,IDA IMP IBA IEA,IEA,ISS,IEP	ACTA1,COL3A1,FN1,SGCD,LAMA2,COL12A1,COL1A2,CAV1,ELN,BGN,PGK1,EMD,SLC39A14,PLEC,MYORG,VIM,POSTN,MYH7,TPM1,COL1A1,FASN,TGM2,JPH2,MYLK2,GPI,RYR1,COL6A1
query_1	TRUE	0.000621557	133	124	12	0.0967742	0.0902256	GO:0003015	GO:BP	heart process	11920	1591		TAS,IBA IEA,ISS IC IEA,IDA IMP,IMP ISS IBA TAS,IMP,ISS IEA,IMP,IMP,IC,IEA,IMP IGI TAS IEA	DES,SGCD,CAV1,MYH7,TPM1,JUP,ACE,DSC2,SNTA1,MYLK2,TMEM38A,HRC
query_1	TRUE	0.000656321	1464	124	39	0.314516	0.0266393	GO:0065008	GO:BP	regulation of biological quality	11920	18613		ISS IEA,IEA,NAS IEA,IBA IEA,ISS IEA,ISS IEA,IDA,IEA,NAS,IMP,IDA IMP ISS IBA TAS IC IEA,IEA,IDA IMP IEP IBA TAS,IDA IMP ISS IBA IEA,IEA,HMP,IMP ISS,ISS,IEA,IMP,IMP IEA,IGI,IEA,IDA,IMP,IMP ISS,IDA IMP,IMP,IDA IMP ISS IBA TAS IC IEA,ISS IBA IEA,IMP,IMP IEA,IMP IEA,IDA TAS IEA,IDA IMP,IEA,TAS IEA,IMP IGI TAS IEA,IMP ISS IBA IEA	FABP3,SYPL2,COL3A1,FN1,SLC25A4,ACSL1,SAR1B,SGCD,LAMA2,COL1A2,CAV1,ELN,AQP1,SLC39A14,PLEC,TLN1,HSPA8,MTCH2,SLC37A4,VIM,PFKM,DCN,TUBA1A,MYH7,SYNE3,TPM1,ALDOA,JUP,ACE,DHRS7C,DSC2,TGM2,SNTA1,JPH2,NCLN,TMEM38A,GPI,HRC,RYR1
query_1	TRUE	0.000713389	611	124	24	0.193548	0.0392799	GO:1901700	GO:BP	response to oxygen-containing compound	11920	24966		IEA,IEA,IEA,IEA,IDA ISS IEA,IDA IEP,IEA,ISS IEA,IEA,IEA,IMP,IMP,IDA IEA,IEP,IBA,IEA,IDA,IEA,IEA,IEA,IDA,IEA,IEA,IEA	COL3A1,SMARCC1,ACSL1,COL1A2,CAV1,AQP1,CYC1,SLC39A14,PLEC,SLC37A4,VIM,VWA2,POSTN,TPM1,PKM,FBN1,JUP,ACE,COL1A1,ATP5F1A,TGM2,GPI,COL6A2,COL6A1
query_1	TRUE	0.000959178	1549	124	40	0.322581	0.0258231	GO:0030154	GO:BP	cell differentiation	11920	7716		IEA,TAS IEA,IDA,IEA,IMP ISS IBA IEA,ISS IEA,ISS IEA,IDA IMP IEA,IEA,IBA IEA,IEP IBA,IDA IEA,IEA,IMP IBA IEA,ISS IBA IEA,IEA,IEA,IEP,IEA,ISS IEA,IEA,IEA,IEA,IMP ISS IBA IEA,IBA,ISS,IEA,IEA,IEA,IMP,IDA IEA,IC IEA,HDA,IDA IEA,HDA IEA,IDA,IDA IEA,ISS,IEA,IEP HDA	FABP3,OBSCN,H4C15,SYPL2,ACTA1,LBR,COL3A1,FN1,SGCD,LAMA2,COL12A1,SYNE1,DNAJB6,TMEM120A,CAV1,KCP,HPRT1,PGK1,EMD,SLC39A14,PLEC,CAVIN4,PLPP7,MYORG,TNNT3,MTCH2,SLC37A4,VIM,LDB3,TPM1,FBN1,ACE,MYBBP1A,COL1A1,FASN,TGM2,MYLK2,RYR1,SUN2,COL6A1
query_1	TRUE	0.00111871	1965	124	46	0.370968	0.0234097	GO:0051234	GO:BP	establishment of localization	11920	15692		IBA IEA,ISS IBA IEA,IBA TAS IEA,IEA,IDA IBA IEA,IBA TAS IEA,IEA,IDA IMP ISS IEA,IDA IMP ISS IEA,TAS IEA,IDA IBA IEA,IMP,IEA,ISS IEA,IDA IMP IGI ISS TAS IEA,IDA IMP IEP ISS IBA IEA,IMP,IEA,IDA IMP ISS IBA TAS IEA,IMP IBA TAS,IDA IBA TAS IEA,IEA,IBA TAS IEA,IEA,IEA,TAS,IBA IEA,IDA IBA,IEA,IBA IEA,IDA,IDA IEA,ISS IBA IEA,IEA,IEA,IMP IGI,IDA IEA,IMP,IDA TAS,IDA,IEA,IGI TAS,IMP ISS IBA TAS IEA,ISS TAS…	TMEM201,FABP3,KPNA6,PCYOX1,SLC25A12,KPNA1,UQCRC1,SLC25A4,ACSL1,NNT,SAR1B,NDUFA4,DNAH11,TMEM120A,CAV1,AQP1,EMD,CYC1,SLC39A14,HSPA8,SLC25A22,TMEM109,IPO7,SLC37A4,PFKM,TUBA1A,SLC25A3,SYNE3,FHOD1,SLC25A11,JUP,ACE,DHRS7C,COL1A1,ATP5F1A,MYOM1,TGM2,SNTA1,JPH2,MYLK2,TMEM38A,HRC,RYR1,SUN2,SAMM50,ATP5PO
query_1	TRUE	0.00117148	88	124	10	0.0806452	0.113636	GO:0055001	GO:BP	muscle cell development	11920	16729		TAS,IEA,IMP ISS IBA IEA,IEA,IEA,IMP ISS IBA IEA,IBA,IEA,IMP,ISS	OBSCN,SYPL2,ACTA1,SGCD,PLEC,MYORG,TNNT3,LDB3,TPM1,RYR1
query_1	TRUE	0.0011877	238	124	15	0.120968	0.0630252	GO:0044057	GO:BP	regulation of system process	11920	12600		IEA,TAS,ISS IC IEA,IMP,IDA IEA,IDA IMP IEA,ISS TAS,IMP,IC IEA,IMP,IMP IEA,IDA,IBA TAS,IEA,IMP IGI TAS IEA	SLC25A12,DES,CAV1,AQP1,TNNT3,MYH7,TPM1,JUP,ACE,DSC2,SNTA1,MYLK2,TNNC2,TMEM38A,HRC
query_1	TRUE	0.00121554	1562	124	40	0.322581	0.0256082	GO:0048869	GO:BP	cellular developmental process	11920	15158		IEA,TAS IEA,IDA,IEA,IMP ISS IBA IEA,ISS IEA,ISS IEA,IDA IMP IEA,IEA,IBA IEA,IEP IBA,IDA IEA,IEA,IMP IBA IEA,ISS IBA IEA,IEA,IEA,IEP,IEA,ISS IEA,IEA,IEA,IEA,IMP ISS IBA IEA,IBA,ISS,IEA,IEA,IEA,IMP,IDA IEA,IC IEA,HDA,IDA IEA,HDA IEA,IDA,IDA IEA,ISS,IEA,IEP HDA	FABP3,OBSCN,H4C15,SYPL2,ACTA1,LBR,COL3A1,FN1,SGCD,LAMA2,COL12A1,SYNE1,DNAJB6,TMEM120A,CAV1,KCP,HPRT1,PGK1,EMD,SLC39A14,PLEC,CAVIN4,PLPP7,MYORG,TNNT3,MTCH2,SLC37A4,VIM,LDB3,TPM1,FBN1,ACE,MYBBP1A,COL1A1,FASN,TGM2,MYLK2,RYR1,SUN2,COL6A1
query_1	TRUE	0.00155633	402	124	19	0.153226	0.0472637	GO:0048878	GO:BP	chemical homeostasis	11920	15167		ISS IEA,IEA,IDA,IEA,IDA ISS IBA TAS IEA,IDA IEP IBA TAS,IDA IMP ISS IBA IEA,IEA,ISS,IEA,IEA,IEA,ISS IBA IEA,IMP IEA,IDA TAS,IEA,IEA,IGI TAS IEA,IMP ISS IBA IEA	FABP3,SYPL2,SAR1B,SGCD,CAV1,AQP1,SLC39A14,PLEC,MTCH2,SLC37A4,PFKM,ACE,DHRS7C,TGM2,JPH2,TMEM38A,GPI,HRC,RYR1
query_1	TRUE	0.00167719	448	124	20	0.16129	0.0446429	GO:0006812	GO:BP	cation transport	11920	2768		IEA,IEA,IEA,TAS IEA,IMP,IMP ISS IEA,IDA ISS IEA,IEA,IDA IMP ISS IBA TAS IEA,IEA,IEA,IEA,ISS IBA IEA,IEA,IMP,IDA TAS,IEA,IGI TAS,IMP ISS IBA TAS IEA,NAS	SLC25A12,UQCRC1,SLC25A4,NNT,NDUFA4,CAV1,AQP1,CYC1,SLC39A14,SLC25A22,SLC25A3,ACE,DHRS7C,ATP5F1A,SNTA1,JPH2,TMEM38A,HRC,RYR1,ATP5PO
query_1	TRUE	0.00207281	148	124	12	0.0967742	0.0810811	GO:0042692	GO:BP	muscle cell differentiation	11920	11884		TAS,IEA,IMP ISS IBA IEA,IEA,IDA,IEA,IEA,IMP ISS IBA IEA,IBA,IEA,IMP,ISS	OBSCN,SYPL2,ACTA1,SGCD,SYNE1,PLEC,PLPP7,MYORG,TNNT3,LDB3,TPM1,RYR1
query_1	TRUE	0.00219405	180	124	13	0.104839	0.0722222	GO:0060537	GO:BP	muscle tissue development	11920	17302		ISS IEA,IEA,IBA IEA,ISS IEA,IEA,IEA,IEA,IMP ISS IBA IEA,IMP,IMP,IEA,IDA IMP IBA IEA,ISS	ACTA1,COL3A1,SGCD,CAV1,ELN,EMD,PLEC,MYORG,MYH7,TPM1,JPH2,MYLK2,RYR1
query_1	TRUE	0.00246876	11	124	5	0.0403226	0.454545	GO:0045109	GO:BP	intermediate filament organization	11920	13127		IDA IBA,IMP,IDA,IEA,ISS IEA	PKP1,DES,DNAJB6,PLEC,VIM
query_1	TRUE	0.00261122	72	124	9	0.0725806	0.125	GO:1902600	GO:BP	proton transmembrane transport	11920	25761		IEA,IEA,TAS IEA,IMP,IEA,IEA,IEA,IEA,NAS	UQCRC1,SLC25A4,NNT,NDUFA4,CYC1,SLC25A22,SLC25A3,ATP5F1A,ATP5PO
query_1	TRUE	0.00310265	465	124	20	0.16129	0.0430108	GO:0048646	GO:BP	anatomical structure formation involved in morphogenesis	11920	14947		TAS,IMP IBA,IDA IEA,IEP,IEP IBA,IEA,IMP,IMP,IEA,IBA,IEA,IDA,IMP,IMP,IGI,IEA,IEA,IEA,IEA,IEP	OBSCN,ACTA1,FN1,THBS4,COL12A1,CAV1,AQP1,PGK1,PLEC,TNNT3,LDB3,DCN,TPM1,PKM,JUP,ACE,COL1A1,TGM2,GPI,COL6A1
query_1	TRUE	0.00333221	74	124	9	0.0725806	0.121622	GO:0016052	GO:BP	carbohydrate catabolic process	11920	5652		TAS,IEA,IMP IBA IEA,IDA IMP IBA IEA,IMP IBA IEA,IBA IEA,IMP IBA IEA,IBA IEA,IBA IEA	PGM1,SLC25A12,PGK1,PYGM,PFKM,PKM,ALDOA,ENO3,GPI
query_1	TRUE	0.00337391	2553	124	53	0.427419	0.0207599	GO:0051716	GO:BP	cellular response to stimulus	11920	16064		NAS,TAS,IEA,IDA IMP ISS IEA,IDA,IEA,IBA IEA,IEA,IDA ISS IBA IEA,IEA,IDA,IDA IEA,TAS,IDA IMP IEP ISS IEA,IEA,IDA IMP IEP,IDA,IMP IBA,ISS IEA,IEA,IEA,IEA,ISS IEA,IBA TAS,IMP,IMP IBA IEA,IEA,IDA IMP IBA NAS IEA,IMP IEA,IMP,IDA,IDA IEA,IEP,IBA,ISS IEA,IDA IMP ISS IBA,IDA IC,IDA,IEA,IEA,IDA IMP,IDA IEA,IEA,IEA,IMP,IEA,IDA IMP ISS,IBA IEA,IEA,IEA,TAS,IMP ISS,IEA	PKP1,OBSCN,ACTA1,COL3A1,FN1,SMARCC1,KPNA1,ACSL1,THBS4,SGCD,EEF1A1,COL1A2,DNAJB6,CAV1,KCP,AQP1,PGK1,EMD,SLC39A14,PLEC,CAVIN4,TLN1,MYORG,HSPA8,NDUFS3,TMEM109,SLC37A4,H2AX,VIM,VWA2,DCN,POSTN,TPM1,PKM,FBN1,DUSP3,JUP,MFAP4,ACE,POLR2A,MYBBP1A,COL1A1,FASN,ATP5F1A,MYOM1,DSC2,TGM2,NCLN,TMEM38A,GPI,HRC,RYR1,COL6A1
query_1	TRUE	0.00367284	99	124	10	0.0806452	0.10101	GO:0090257	GO:BP	regulation of muscle system process	11920	21269		ISS IC IEA,IDA IEA,IMP IEA,TAS,IMP,IMP,IDA,IBA TAS,IEA,IGI TAS	CAV1,TNNT3,MYH7,TPM1,JUP,DSC2,MYLK2,TNNC2,TMEM38A,HRC
query_1	TRUE	0.00390803	1058	124	31	0.25	0.0293006	GO:0051239	GO:BP	regulation of multicellular organismal process	11920	15697		IEA,IDA,IEA,IDA IEA,TAS,ISS IEA,IEP ISS IEA,IEA,IMP ISS IC IEA,IMP,IMP,IDA IEA,IDA,IEA,IDA,IDA IMP IEA,ISS TAS,IMP,IDA IEA,IMP IGI,IC IEA,IDA,IGI,IMP,IDA,IMP IEA,IDA,IBA TAS,IEA,IDA,IMP IGI TAS IEA	KPNA6,H4C15,SLC25A12,FN1,DES,ACSL1,THBS4,LAMA2,CAV1,AQP1,PGK1,TNNT3,BANF1,SLC37A4,DCN,MYH7,TPM1,PKM,FBN1,JUP,ACE,COL1A1,ATP5F1A,DSC2,TGM2,SNTA1,MYLK2,TNNC2,TMEM38A,GPI,HRC
query_1	TRUE	0.00523094	434	124	19	0.153226	0.0437788	GO:1901701	GO:BP	cellular response to oxygen-containing compound	11920	24967		IEA,IEA,IEA,ISS IEA,IDA IEP,ISS IEA,IEA,IMP,IMP,IDA IEA,IEP,IBA,IEA,IDA,IEA,IEA,IEA,IDA,IEA	COL3A1,SMARCC1,COL1A2,CAV1,AQP1,SLC39A14,PLEC,VIM,VWA2,POSTN,TPM1,PKM,FBN1,JUP,ACE,COL1A1,ATP5F1A,TGM2,COL6A1
query_1	TRUE	0.00571454	268	124	15	0.120968	0.0559701	GO:0003013	GO:BP	circulatory system process	11920	1589		TAS,IBA IEA,IMP,ISS IC IEA,TAS,IEA,IDA IMP,IMP ISS IBA TAS,IMP,IMP ISS IBA TAS IC IEA,IMP,IMP IEA,IC,IEA,IMP IGI TAS IEA	DES,SGCD,COL1A2,CAV1,ELN,PLEC,MYH7,TPM1,JUP,ACE,DSC2,SNTA1,MYLK2,TMEM38A,HRC
query_1	TRUE	0.00662542	1526	124	38	0.306452	0.0249017	GO:0006996	GO:BP	organelle organization	11920	2920		IMP,IDA IBA,TAS,IDA IBA TAS,IMP IBA,IBA IEA,IMP TAS,IDA HDA IEA,ISS TAS IEA,IBA,IBA NAS,IDA NAS,IDA IEA,ISS,IEA,IMP,IMP,IMP ISS IBA,IBA IEA,IEA,IBA,IDA IBA,IMP IEA,ISS,NAS,ISS IEA,IBA IEA,IGI,IBA IEA,IMP,IMP ISS IBA TAS,TAS,IDA IMP IBA IEA,IMP IBA,IEA,IEA,IDA IGI IBA TAS IEA,IDA IMP IBA IC	TMEM201,PKP1,OBSCN,H4C15,ACTA1,TUBA4A,DES,SMARCC1,SLC25A4,SAR1B,H2BC8,SYNE1,DNAJB6,CAV1,ELN,AQP1,EMD,TMEM70,PLEC,TLN1,TNNT3,BANF1,NDUFS3,MTCH2,H2AX,VIM,LDB3,DCN,TUBA1A,SYNE3,TPM1,ALDOA,FHOD1,CENPV,ATP5F1A,TMEM38A,SUN2,SAMM50
query_1	TRUE	0.00898661	169	124	12	0.0967742	0.0710059	GO:0045333	GO:BP	cellular respiration	11920	13225		IDA IBA IEA,TAS IEA,TAS,NAS,IDA IBA IEA,IBA,IEA,IBA,IMP NAS IEA,IEA,IDA,IMP IBA	SLC25A12,UQCRC1,NNT,NDUFA4,MDH2,CYC1,PLEC,SLC25A22,NDUFS3,MYBBP1A,ATP5F1A,ATP5PO
query_1	TRUE	0.00931999	41	124	7	0.0564516	0.170732	GO:0006096	GO:BP	glycolytic process	11920	2124		TAS,IMP IBA IEA,IMP IBA IEA,IBA IEA,IMP IBA IEA,IBA IEA,IBA IEA	PGM1,PGK1,PFKM,PKM,ALDOA,ENO3,GPI
query_1	TRUE	0.0110881	42	124	7	0.0564516	0.166667	GO:0006757	GO:BP	ATP generation from ADP	11920	2720		TAS,IMP IBA IEA,IMP IBA IEA,IBA IEA,IMP IBA IEA,IBA IEA,IBA IEA	PGM1,PGK1,PFKM,PKM,ALDOA,ENO3,GPI
query_1	TRUE	0.011599	173	124	12	0.0967742	0.0693642	GO:0009150	GO:BP	purine ribonucleotide metabolic process	11920	3749		TAS,IEA,IBA TAS IEA,IDA IBA IEA,IMP IBA IEA,IMP IBA IEA,IBA IEA,IMP IBA IEA,IBA IEA,IDA IMP IBA NAS IEA,IBA IEA,IMP IBA NAS IEA	PGM1,SLC25A12,ACSL1,HPRT1,PGK1,PFKM,PKM,ALDOA,ENO3,ATP5F1A,GPI,ATP5PO
query_1	TRUE	0.0118013	656	124	23	0.185484	0.035061	GO:0042592	GO:BP	homeostatic process	11920	11832		ISS IEA,IEA,IEA,ISS IEA,IDA,IEA,NAS,IDA ISS IBA TAS IEA,IDA IMP IEP IBA TAS,IDA IMP ISS IBA IEA,IEA,ISS,IEA,IMP IEA,IMP,IEA,ISS IBA IEA,IMP IEA,IDA TAS,IEA,IEA,IGI TAS IEA,IMP ISS IBA IEA	FABP3,SYPL2,COL3A1,ACSL1,SAR1B,SGCD,LAMA2,CAV1,AQP1,SLC39A14,PLEC,MTCH2,SLC37A4,PFKM,ALDOA,ACE,DHRS7C,TGM2,JPH2,TMEM38A,GPI,HRC,RYR1
query_1	TRUE	0.0140739	114	124	10	0.0806452	0.0877193	GO:0051146	GO:BP	striated muscle cell differentiation	11920	15615		TAS,IMP ISS IBA IEA,IEA,IEA,IEA,IMP ISS IBA IEA,IBA,IEA,IMP,ISS	OBSCN,ACTA1,SGCD,PLEC,PLPP7,MYORG,TNNT3,LDB3,TPM1,RYR1
query_1	TRUE	0.01552	15	124	5	0.0403226	0.333333	GO:0018149	GO:BP	peptide cross-linking	11920	6031		IDA,IDA,IEA,IEA,IDA IBA IEA	COL3A1,FN1,BGN,DCN,TGM2
query_1	TRUE	0.0169409	333	124	16	0.129032	0.048048	GO:0009725	GO:BP	response to hormone	11920	4073		IEA,IEA,IEA,IEA,IDA ISS IEA,IDA,IEA,ISS IEA,TAS,IMP,IBA,IEA,IEA,IEA,IEA,IEA	ACTA1,COL3A1,SMARCC1,ACSL1,CAV1,AQP1,CYC1,SLC39A14,HSPA8,VWA2,PKM,FBN1,ACE,COL1A1,ATP5F1A,GPI
query_1	TRUE	0.0207205	900	124	27	0.217742	0.03	GO:0071310	GO:BP	cellular response to organic substance	11920	19341		IEA,IDA IEA,IEA,IEA,IDA,IDA IEA,IDA IMP ISS IEA,IEA,IDA IEP,IMP,ISS IEA,IBA TAS,IMP IEA,IMP,IDA,IBA,ISS IEA,IMP,IDA,IEA,IEA,IEA,IEA,IDA,IEA,IMP ISS,IEA	ACTA1,COL3A1,SMARCC1,ACSL1,EEF1A1,COL1A2,CAV1,KCP,AQP1,EMD,SLC39A14,HSPA8,VIM,VWA2,DCN,PKM,FBN1,DUSP3,JUP,ACE,COL1A1,FASN,ATP5F1A,TGM2,TMEM38A,RYR1,COL6A1
query_1	TRUE	0.0226068	184	124	12	0.0967742	0.0652174	GO:0006163	GO:BP	purine nucleotide metabolic process	11920	2183		TAS,IEA,IBA TAS IEA,IDA IMP IBA IEA,IMP IBA IEA,IMP IBA IEA,IBA IEA,IMP IBA IEA,IBA IEA,IDA IMP IBA NAS IEA,IBA IEA,IMP IBA NAS IEA	PGM1,SLC25A12,ACSL1,HPRT1,PGK1,PFKM,PKM,ALDOA,ENO3,ATP5F1A,GPI,ATP5PO
query_1	TRUE	0.0227759	120	124	10	0.0806452	0.0833333	GO:1903522	GO:BP	regulation of blood circulation	11920	26576		TAS,ISS IC IEA,IDA,ISS TAS,IMP,IC IEA,IMP,IMP IEA,IEA,IMP IGI TAS IEA	DES,CAV1,MYH7,TPM1,JUP,ACE,DSC2,SNTA1,TMEM38A,HRC
query_1	TRUE	0.0239643	185	124	12	0.0967742	0.0648649	GO:0009259	GO:BP	ribonucleotide metabolic process	11920	3856		TAS,IEA,IBA TAS IEA,IDA IBA IEA,IMP IBA IEA,IMP IBA IEA,IBA IEA,IMP IBA IEA,IBA IEA,IDA IMP IBA NAS IEA,IBA IEA,IMP IBA NAS IEA	PGM1,SLC25A12,ACSL1,HPRT1,PGK1,PFKM,PKM,ALDOA,ENO3,ATP5F1A,GPI,ATP5PO
query_1	TRUE	0.0247796	152	124	11	0.0887097	0.0723684	GO:0072507	GO:BP	divalent inorganic cation homeostasis	11920	20307		IEA,IEA,IDA ISS IBA IEA,IDA IBA IEA,IEA,ISS IBA IEA,IMP IEA,IDA TAS,IEA,IGI TAS IEA,IMP ISS IBA IEA	SYPL2,SGCD,CAV1,SLC39A14,SLC37A4,DHRS7C,TGM2,JPH2,TMEM38A,HRC,RYR1
query_1	TRUE	0.0271599	30	124	6	0.0483871	0.2	GO:0030239	GO:BP	myofibril assembly	11920	7767		TAS,IMP IBA,IEA,IBA,IEA,IMP	OBSCN,ACTA1,PLEC,TNNT3,LDB3,TPM1
query_1	TRUE	0.0287382	48	124	7	0.0564516	0.145833	GO:0006942	GO:BP	regulation of striated muscle contraction	11920	2879		ISS IC IEA,IDA IEA,IMP,IMP,IMP,IEA,TAS	CAV1,TNNT3,MYH7,JUP,DSC2,TMEM38A,HRC
query_1	TRUE	0.0319007	190	124	12	0.0967742	0.0631579	GO:0019693	GO:BP	ribose phosphate metabolic process	11920	6913		TAS,IEA,IBA TAS IEA,IDA IBA IEA,IMP IBA IEA,IMP IBA IEA,IBA IEA,IMP IBA IEA,IBA IEA,IDA IMP IBA NAS IEA,IBA IEA,IMP IBA NAS IEA	PGM1,SLC25A12,ACSL1,HPRT1,PGK1,PFKM,PKM,ALDOA,ENO3,ATP5F1A,GPI,ATP5PO
query_1	TRUE	0.032812	266	124	14	0.112903	0.0526316	GO:0005975	GO:BP	carbohydrate metabolic process	11920	2009		IDA IBA TAS NAS IEA,TAS IEA,TAS IEA,IMP IBA IEA,ISS IEA,IEA,IDA IMP IBA TAS IEA,IEA,IMP IBA IEA,IBA IEA,IMP IBA IEA,IBA IEA,IBA NAS IEA,IDA IBA TAS IEA	PGM1,SLC25A12,PHKA1,PGK1,SLC39A14,MYORG,PYGM,SLC37A4,PFKM,PKM,ALDOA,ENO3,GPI,GYS1
query_1	TRUE	0.0332405	49	124	7	0.0564516	0.142857	GO:0006165	GO:BP	nucleoside diphosphate phosphorylation	11920	2185		TAS,IMP IBA IEA,IMP IBA IEA,IBA IEA,IMP IBA IEA,IBA IEA,IBA IEA	PGM1,PGK1,PFKM,PKM,ALDOA,ENO3,GPI
query_1	TRUE	0.0332405	49	124	7	0.0564516	0.142857	GO:0046031	GO:BP	ADP metabolic process	11920	13731		TAS,IMP IBA IEA,IMP IBA IEA,IBA IEA,IMP IBA IEA,IBA IEA,IBA IEA	PGM1,PGK1,PFKM,PKM,ALDOA,ENO3,GPI
query_1	TRUE	0.0333931	31	124	6	0.0483871	0.193548	GO:0055002	GO:BP	striated muscle cell development	11920	16730		TAS,IMP IBA,IEA,IBA,IEA,IMP	OBSCN,ACTA1,PLEC,TNNT3,LDB3,TPM1
query_1	TRUE	0.0378101	8	124	4	0.0322581	0.5	GO:0007097	GO:BP	nuclear migration	11920	3006		IBA IEA,IBA,IEA,ISS TAS IEA	TMEM201,SYNE3,FHOD1,SUN2
query_1	TRUE	0.0383206	50	124	7	0.0564516	0.14	GO:0046939	GO:BP	nucleotide phosphorylation	11920	14456		TAS,IMP IBA IEA,IMP IBA IEA,IBA IEA,IMP IBA IEA,IBA IEA,IBA IEA	PGM1,PGK1,PFKM,PKM,ALDOA,ENO3,GPI
query_1	TRUE	0.0398491	194	124	12	0.0967742	0.0618557	GO:0072521	GO:BP	purine-containing compound metabolic process	11920	20313		TAS,IEA,IBA TAS IEA,IDA IMP IBA IEA,IMP IBA IEA,IMP IBA IEA,IBA IEA,IMP IBA IEA,IBA IEA,IDA IMP IBA NAS IEA,IBA IEA,IMP IBA NAS IEA	PGM1,SLC25A12,ACSL1,HPRT1,PGK1,PFKM,PKM,ALDOA,ENO3,ATP5F1A,GPI,ATP5PO
