# Supplementary material for: Nuclear envelope transmembrane proteins involved in genome organization are misregulated in myotonic dystrophy type 1 muscle
Source: Front Cell Dev Biol. 2023 Jan 9;10:1007331. doi: 10.3389/fcell.2022.1007331 (PMC9868253; doi:10.3389/fcell.2022.1007331)
Supplement: Supplementary file 10 [file Table7.XLSX]

## Sheet: NETregulated_DM1
query	significant	p_value	term_size	query_size	intersection_size	precision	recall	term_id	source	term_name	effective_domain_size	source_order	parents	evidence_codes	intersection
query_1	TRUE	1.9417e-24	3850	261	244	0.934866	0.0633766	GO:0008150	GO:BP	biological_process	5951	3530		IDA ISS IBA IEA,IBA,IMP IBA TAS IEA,IDA IEA,IDA IBA TAS IEA,IBA TAS IEA,IDA ISS IBA IEA,IMP IBA,IDA IMP ISS IBA NAS IEA,IDA IMP ISS IBA TAS IEA,IDA IMP IEP IBA TAS IEA,IDA IBA,IBA,IBA TAS IEA,IDA ISS IBA IEA,IEA,IEA,IBA IEA,IDA IBA TAS IEA,TAS IEA,IBA TAS IEA,IDA ISS IBA TAS NAS IEA,TAS IEA,ISS IEA,ND IEA,IBA IEA,IMP IBA IEA,IDA IEP HDA TAS IEA,IEA,IDA IMP IBA IEA,ISS,IEA,IDA ISS IBA IEA,IEA,IDA …	ERRFI1,OLFML3,ITGA10,FMO1,COL16A1,CRABP2,LGR6,SELENON,COL3A1,CYP26B1,HYAL1,GXYLT2,LRTM1,PLA1A,SEMA3F,KY,CCDC80,ARHGAP24,SPP1,GPX8,ADAMTS2,EFNA5,PCOLCE,CAPN6,BGN,CA3,ADAMTSL2,TNC,ADAMTSL1,MACROD1,NUDT8,CISD1,TMEM119,LRIG3,ASB2,IGDCC4,RASL12,IDH2,FHOD1,RILP,MYH8,CHRNE,FAM20A,COL1A1,PMEPA1,COX7A1,CKM,ADAMTSL5,MKNK2,PIM3,PVALB,SYNGR1,CHCHD10,ADARB1,TIAM1,ICMT,CDKN2C,VAV3,VCAM1,TGFB2,IGSF3,STMN1,OLFML…
query_1	TRUE	2.87636e-21	3672	261	235	0.900383	0.0639978	GO:0009987	GO:BP	cellular process	5951	4273		IDA ISS IBA IEA,IBA,IMP IBA TAS IEA,IDA IEA,IDA IBA TAS IEA,TAS IEA,IDA ISS IBA IEA,IMP IBA,IDA IMP ISS IBA NAS IEA,IDA ISS TAS IEA,IDA IMP IEP TAS,IDA IBA,IBA,TAS,IDA ISS IBA IEA,IEA,IBA IEA,IDA IBA IEA,TAS IEA,IBA TAS IEA,IDA ISS IBA NAS IEA,IEA,ISS IEA,IEA,IBA IEA,IMP IBA IEA,IDA HDA TAS IEA,IEA,IDA IMP IBA IEA,ISS,IEA,IDA ISS IBA IEA,IDA IMP ISS IBA TAS IEA,IBA,IEA,ISS IBA IEA,IDA IMP IBA IEA…	ERRFI1,OLFML3,ITGA10,FMO1,COL16A1,CRABP2,LGR6,SELENON,COL3A1,CYP26B1,HYAL1,GXYLT2,LRTM1,PLA1A,SEMA3F,CCDC80,ARHGAP24,SPP1,GPX8,ADAMTS2,EFNA5,PCOLCE,CAPN6,BGN,CA3,ADAMTSL2,TNC,ADAMTSL1,MACROD1,NUDT8,CISD1,TMEM119,ASB2,IGDCC4,RASL12,IDH2,FHOD1,RILP,MYH8,CHRNE,FAM20A,COL1A1,PMEPA1,COX7A1,CKM,ADAMTSL5,MKNK2,PIM3,PVALB,SYNGR1,CHCHD10,ADARB1,TIAM1,ICMT,CDKN2C,VAV3,VCAM1,TGFB2,STMN1,OLFML2B,HK2,MAL,COL5…
query_1	TRUE	3.90101e-21	2371	261	186	0.712644	0.0784479	GO:0050789	GO:BP	regulation of biological process	5951	15321		IDA ISS IBA IEA,IBA,IMP IBA IEA,IDA TAS,TAS IEA,IDA ISS IEA,IMP,IDA IMP ISS IEA,TAS IEA,IDA IMP,ISS IBA IEA,IEA,IBA IEA,IDA IBA IEA,IDA ISS IBA NAS IEA,IEA,ISS IEA,IMP IEA,IDA IEA,IEA,IDA ISS IBA IEA,TAS IEA,IEA,IDA IMP IEA,IDA IMP,IBA TAS IEA,IDA ISS IEA,IDA IEA,IDA IMP IBA NAS IEA,IBA,IDA IBA TAS IEA,IMP ISS IBA IEA,ISS IEA,IMP ISS IEA,IDA IMP,IDA IMP ISS IBA TAS NAS IEA,IDA IEA,IMP TAS IEA,IDA…	ERRFI1,OLFML3,ITGA10,COL16A1,CRABP2,LGR6,SELENON,COL3A1,CYP26B1,HYAL1,SEMA3F,CCDC80,ARHGAP24,SPP1,EFNA5,PCOLCE,CAPN6,ADAMTSL2,TNC,CISD1,TMEM119,ASB2,RASL12,FHOD1,RILP,CHRNE,FAM20A,COL1A1,PMEPA1,COX7A1,MKNK2,PIM3,SYNGR1,CHCHD10,ADARB1,TIAM1,CDKN2C,VAV3,VCAM1,TGFB2,STMN1,OLFML2B,HSPB7,HK2,MAL,COL5A2,SLC4A3,STRADB,LRRN1,ACOX2,CP,IL17RD,SHROOM3,CCNG2,PDGFC,CPE,ELOVL6,FST,PDLIM7,NEDD9,GPR146,DNAH11,AN…
query_1	TRUE	8.77682e-21	2500	261	191	0.731801	0.0764	GO:0065007	GO:BP	biological regulation	5951	18612		IDA ISS IBA IEA,IBA,IMP IBA IEA,IDA TAS,TAS IEA,IDA ISS IEA,IMP IBA,IDA IMP ISS NAS IEA,IDA TAS IEA,IDA IMP,ISS IBA IEA,IEA,IBA IEA,IDA IBA IEA,IDA ISS IBA NAS IEA,IEA,ISS IEA,IMP IEA,IDA IEA,IEA,IDA ISS IBA IEA,TAS IEA,IEA,IDA IMP IEA,IDA IMP,IBA TAS IEA,IDA IMP ISS IEA,IDA IEA,IDA IMP IBA NAS IEA,IBA,IDA IBA TAS IEA,IMP ISS IBA IEA,ISS IEA,IMP ISS IEA,IDA IMP,IDA IMP ISS IBA TAS NAS IEA,IDA IEA…	ERRFI1,OLFML3,ITGA10,COL16A1,CRABP2,LGR6,SELENON,COL3A1,CYP26B1,HYAL1,SEMA3F,CCDC80,ARHGAP24,SPP1,EFNA5,PCOLCE,CAPN6,ADAMTSL2,TNC,CISD1,TMEM119,ASB2,RASL12,FHOD1,RILP,CHRNE,FAM20A,COL1A1,PMEPA1,COX7A1,MKNK2,PIM3,SYNGR1,CHCHD10,ADARB1,TIAM1,CDKN2C,VAV3,VCAM1,TGFB2,STMN1,OLFML2B,HSPB7,HK2,MAL,COL5A2,SLC4A3,STRADB,LRRN1,ACOX2,CP,IL17RD,SHROOM3,CCNG2,PDGFC,CPE,ELOVL6,FST,PDLIM7,NEDD9,GPR146,DNAH11,AN…
query_1	TRUE	8.60028e-20	1685	261	151	0.578544	0.0896142	GO:0050896	GO:BP	response to stimulus	5951	15410		IDA ISS IBA IEA,IBA,IMP IBA IEA,IEA,TAS IEA,TAS,IDA ISS IBA IEA,IMP,IDA IMP ISS NAS IEA,IDA TAS IEA,IDA IEP IEA,IBA,IDA ISS IBA IEA,IEA,IBA IEA,IDA IEA,TAS IEA,IDA ISS IBA IEA,IEA,IMP IEA,IDA IEP IEA,IEA,IMP IBA IEA,ISS TAS IEA,IEA,IBA TAS IEA,IEA,IDA IBA IEA,IDA IMP IBA NAS IEA,IDA IBA TAS IEA,ISS IEA,IEA,IMP IEA,IEA,IMP ISS IBA TAS NAS IEA,IMP TAS IEA,IGI IEA,IDA IMP IEP ISS IBA,IMP IEP TAS NAS…	ERRFI1,OLFML3,ITGA10,FMO1,COL16A1,CRABP2,LGR6,SELENON,COL3A1,CYP26B1,HYAL1,LRTM1,SEMA3F,CCDC80,ARHGAP24,SPP1,GPX8,EFNA5,CA3,ADAMTSL2,TNC,ADAMTSL1,MACROD1,ASB2,RASL12,CHRNE,FAM20A,COL1A1,PMEPA1,MKNK2,PIM3,SYNGR1,CHCHD10,ADARB1,TIAM1,VAV3,VCAM1,TGFB2,STMN1,OLFML2B,HSPB7,HK2,MAL,COL5A2,STRADB,ACOX2,NDUFB4,IL17RD,SHROOM3,PDGFC,CPE,FST,NEDD9,GPR146,COL1A2,HGF,NRCAM,NOS3,FASTK,HSPB1,GLI3,CASTOR2,PAK3,P…
query_1	TRUE	3.39524e-18	2239	261	175	0.670498	0.0781599	GO:0050794	GO:BP	regulation of cellular process	5951	15325		IDA ISS IBA IEA,IBA,IMP IBA IEA,IDA TAS,TAS IEA,IDA ISS IEA,IMP,IDA IMP ISS IEA,TAS IEA,IDA IMP,ISS IBA IEA,IEA,IBA IEA,IDA IEA,IDA ISS IBA NAS IEA,IEA,ISS IEA,IMP IEA,IDA IEA,IEA,IDA ISS IBA IEA,TAS IEA,IEA,IDA IMP IEA,IBA TAS IEA,IDA ISS IEA,IDA IEA,IDA IMP IBA NAS IEA,IBA,IDA IBA TAS IEA,IMP ISS IBA IEA,ISS IEA,IMP ISS IEA,IDA,IDA IMP ISS IBA TAS NAS IEA,IDA IEA,IMP TAS IEA,IDA IGI,IDA IMP ISS…	ERRFI1,OLFML3,ITGA10,COL16A1,CRABP2,LGR6,SELENON,COL3A1,CYP26B1,HYAL1,SEMA3F,CCDC80,ARHGAP24,SPP1,EFNA5,PCOLCE,CAPN6,ADAMTSL2,TNC,CISD1,TMEM119,ASB2,RASL12,FHOD1,CHRNE,FAM20A,COL1A1,PMEPA1,COX7A1,MKNK2,PIM3,SYNGR1,CHCHD10,ADARB1,TIAM1,CDKN2C,VAV3,VCAM1,TGFB2,STMN1,OLFML2B,HK2,MAL,COL5A2,STRADB,LRRN1,ACOX2,CP,IL17RD,CCNG2,PDGFC,CPE,FST,PDLIM7,NEDD9,GPR146,DNAH11,ANLN,COL1A2,HGF,NRCAM,LRRC17,NOS3,F…
query_1	TRUE	2.22631e-15	1441	261	130	0.498084	0.0902151	GO:0051716	GO:BP	cellular response to stimulus	5951	16064		IDA ISS IBA IEA,IBA,IMP IBA IEA,IEA,TAS IEA,TAS,IDA ISS IEA,IDA IMP ISS IEA,IDA TAS IEA,IDA IEP,ISS IBA IEA,IBA IEA,IDA IEA,TAS IEA,IDA ISS IBA IEA,IMP IEA,IEA,IMP IBA IEA,TAS IEA,IEA,IBA TAS IEA,IDA IEA,IDA IMP IBA NAS IEA,IDA IBA TAS IEA,ISS IEA,IEA,IMP IEA,IMP ISS IBA TAS NAS IEA,IMP TAS IEA,IGI IEA,IDA ISS IBA,IMP TAS NAS,IBA,IMP IEA,IEA,IEA,IEA,ISS IEA,ISS,IDA IBA IEA,IDA NAS,IDA IMP IBA IEA…	ERRFI1,OLFML3,ITGA10,FMO1,COL16A1,CRABP2,LGR6,COL3A1,CYP26B1,HYAL1,SEMA3F,ARHGAP24,SPP1,GPX8,EFNA5,ADAMTSL2,TNC,MACROD1,ASB2,RASL12,CHRNE,COL1A1,PMEPA1,MKNK2,PIM3,SYNGR1,CHCHD10,TIAM1,VAV3,VCAM1,TGFB2,STMN1,OLFML2B,HK2,MAL,COL5A2,STRADB,IL17RD,SHROOM3,PDGFC,CPE,FST,NEDD9,GPR146,COL1A2,HGF,NOS3,FASTK,HSPB1,GLI3,CASTOR2,PAK3,PTP4A3,AGPAT2,MYORG,PTPRD,BDNF,NCAM1,NLRX1,FAS,INPP5A,SLF2,GABARAPL1,SERP2…
query_1	TRUE	2.93468e-15	1265	261	120	0.45977	0.0948617	GO:0023052	GO:BP	signaling	5951	7648		IDA ISS IBA IEA,IBA,IMP IBA IEA,TAS,TAS,IDA ISS IEA,IDA IMP ISS IEA,TAS IEA,ISS IBA IEA,IBA IEA,IDA IEA,IDA ISS IBA IEA,IMP IEA,IEA,TAS IEA,IEA,IBA TAS IEA,IDA IEA,IDA IMP IBA NAS IEA,IDA IBA TAS IEA,ISS IEA,IEA,ISS IEA,IMP IEA,IEA,IMP ISS IBA TAS NAS IEA,IMP TAS IEA,IGI,IDA ISS IBA,IMP TAS NAS,IBA,IEA,IMP,IEA,ISS IEA,IDA IBA IEA,IDA NAS IEA,IDA IMP IBA IEA,IBA TAS NAS,IEA,IDA,IDA IBA IEA,IEA,ISS…	ERRFI1,OLFML3,ITGA10,COL16A1,CRABP2,LGR6,COL3A1,CYP26B1,SEMA3F,ARHGAP24,SPP1,EFNA5,ADAMTSL2,TNC,ASB2,RASL12,CHRNE,COL1A1,PMEPA1,MKNK2,PIM3,PVALB,SYNGR1,CHCHD10,ADARB1,TIAM1,VAV3,VCAM1,TGFB2,STMN1,OLFML2B,MAL,SLC4A3,STRADB,IL17RD,PDGFC,CPE,FST,NEDD9,GPR146,COL1A2,HGF,NRCAM,NOS3,FASTK,HSPB1,GLI3,CASTOR2,PAK3,PTP4A3,AGPAT2,MYORG,PTPRD,BDNF,NCAM1,NLRX1,FAS,INPP5A,SERP2,KLF5,INSYN1,NUPR1,CDH1,INPP5K,T…
query_1	TRUE	6.71614e-15	1277	261	120	0.45977	0.0939702	GO:0007154	GO:BP	cell communication	5951	3054		IDA ISS IBA IEA,IBA,IMP IBA IEA,TAS,TAS,IDA ISS IEA,IDA IMP ISS IEA,TAS IEA,ISS IBA IEA,IBA IEA,IDA IEA,IDA ISS IBA IEA,IMP IEA,IEA,TAS IEA,IEA,IBA TAS IEA,IDA IEA,IDA IMP IBA NAS IEA,IDA IBA TAS IEA,ISS IEA,IEA,ISS IEA,IMP IEA,IEA,IMP ISS IBA TAS NAS IEA,IMP TAS IEA,IGI,IDA ISS IBA,IMP TAS NAS,IBA,IEA,IEA,ISS IEA,IDA IBA IEA,IDA NAS IEA,IDA IMP IBA IEA,IBA TAS NAS,IEA,IDA,IDA IBA IEA,IEA,ISS IBA…	ERRFI1,OLFML3,ITGA10,COL16A1,CRABP2,LGR6,COL3A1,CYP26B1,SEMA3F,ARHGAP24,SPP1,EFNA5,ADAMTSL2,TNC,ASB2,RASL12,CHRNE,COL1A1,PMEPA1,MKNK2,PIM3,PVALB,SYNGR1,CHCHD10,ADARB1,TIAM1,VAV3,VCAM1,TGFB2,STMN1,OLFML2B,MAL,STRADB,IL17RD,PDGFC,CPE,FST,NEDD9,GPR146,COL1A2,HGF,NRCAM,NOS3,FASTK,HSPB1,GLI3,CASTOR2,PAK3,PTP4A3,AGPAT2,MYORG,PTPRD,BDNF,NCAM1,NLRX1,FAS,INPP5A,GABARAPL1,SERP2,KLF5,INSYN1,NUPR1,CDH1,INPP5…
query_1	TRUE	8.53063e-15	1499	261	132	0.505747	0.0880587	GO:0032501	GO:BP	multicellular organismal process	5951	8803		ISS IBA IEA,TAS,IEA,IBA,IMP ISS NAS IEA,IMP ISS IEA,IDA IMP IEP IEA,IBA,IDA ISS IBA IEA,IEA,IBA TAS IEA,IEA,IBA TAS IEA,TAS,IEA,IEA,HDA IEA,IEA,IDA ISS IBA IEA,IEA,IMP ISS IEA,IMP TAS NAS,IBA TAS IEA,IDA IMP IBA IEA,IDA,IEA,ISS IBA NAS,IEA,TAS IEA,IC IEA,IDA IMP IEP ISS TAS,IMP,IMP IBA IEA,TAS IEA,IMP,IBA TAS NAS IEA,IDA IMP IEA,IMP NAS,IEA,ISS IEA,ISS IEA,TAS,ISS TAS IEA,IMP,ISS IEA,IDA IEA,IBA …	ERRFI1,COL16A1,CRABP2,LGR6,COL3A1,CYP26B1,HYAL1,LRTM1,SEMA3F,ARHGAP24,SPP1,ADAMTS2,EFNA5,PCOLCE,BGN,ADAMTSL2,TNC,ADAMTSL1,TMEM119,LRIG3,ASB2,MYH8,CHRNE,COL1A1,MKNK2,ADARB1,TIAM1,CDKN2C,VAV3,VCAM1,TGFB2,IGSF3,STMN1,HSPB7,HK2,MAL,COL5A2,SLC4A3,LRRN1,IL17RD,SHROOM3,PAPSS1,PDGFC,CPE,ELOVL6,FST,PDLIM7,DNAH11,ANLN,COL1A2,HGF,NRCAM,LRRC17,NOS3,HSPB1,GLI3,PAK3,LAPTM4B,CEBPD,PTP4A3,AGPAT2,PTPRD,BDNF,NCAM1…
query_1	TRUE	9.09883e-15	1353	261	124	0.475096	0.0916482	GO:0032502	GO:BP	developmental process	5951	8804		ISS IBA IEA,TAS IEA,IBA IEA,IBA,IMP ISS IEA,IMP ISS IEA,IDA IMP IEP IEA,IBA,IDA ISS IBA IEA,IBA IEA,IBA TAS IEA,IEA,IDA IBA TAS IEA,TAS,IEA,IEA,HDA IEA,IEA,IDA ISS IBA IEA,IEA,IMP ISS IEA,IMP IBA IEA,IDA IMP IBA IEA,IDA,IEA,IEA,IDA ISS IBA NAS,IEA,IEA,IC IEA,IDA IEP ISS TAS NAS,IMP,IMP IBA IEA,IEA,IMP IEA,IBA TAS NAS IEA,IDA IMP ISS IBA IEA,IEA,IEA,ISS IEA,ISS IEA,TAS,TAS IEA,IMP,IDA IBA IEA,IBA …	ERRFI1,CRABP2,LGR6,SELENON,COL3A1,CYP26B1,HYAL1,LRTM1,SEMA3F,ARHGAP24,SPP1,ADAMTS2,EFNA5,PCOLCE,BGN,ADAMTSL2,TNC,ADAMTSL1,TMEM119,LRIG3,ASB2,FAM20A,COL1A1,MKNK2,PVALB,ADARB1,TIAM1,CDKN2C,VAV3,VCAM1,TGFB2,IGSF3,STMN1,HSPB7,HK2,MAL,COL5A2,STRADB,LRRN1,IL17RD,SHROOM3,PAPSS1,PDGFC,CPE,FST,PDLIM7,NEDD9,DNAH11,ANLN,COL1A2,HGF,NRCAM,LRRC17,NOS3,MEST,HSPB1,GLI3,PAK3,CEBPD,AGPAT2,MYORG,PTPRD,BDNF,NCAM1,KI…
query_1	TRUE	2.68486e-14	1262	261	118	0.452107	0.0935024	GO:0048856	GO:BP	anatomical structure development	5951	15146		ISS IBA IEA,TAS IEA,IBA IEA,IBA,IMP ISS IEA,IMP ISS IEA,IDA IMP IEP IEA,IBA,IDA ISS IBA IEA,IBA IEA,TAS IEA,IEA,IDA IBA TAS IEA,TAS,IEA,IEA,IEA,IEA,IDA ISS IBA IEA,IEA,IMP ISS IEA,IMP IBA IEA,IDA IMP IBA IEA,IDA,IEA,IEA,IDA ISS IBA NAS,IEA,IEA,IC IEA,IDA IEP ISS TAS NAS,IMP,IMP IBA IEA,IEA,IMP IEA,IBA TAS NAS IEA,IDA IMP ISS IBA IEA,IEA,IEA,ISS IEA,ISS IEA,TAS,TAS IEA,IMP,IDA IEA,IBA,IMP,IMP IEA,…	ERRFI1,CRABP2,LGR6,SELENON,COL3A1,CYP26B1,HYAL1,LRTM1,SEMA3F,ARHGAP24,SPP1,ADAMTS2,EFNA5,PCOLCE,BGN,ADAMTSL2,TNC,ADAMTSL1,TMEM119,LRIG3,ASB2,FAM20A,COL1A1,MKNK2,PVALB,ADARB1,TIAM1,CDKN2C,VAV3,VCAM1,TGFB2,IGSF3,STMN1,HSPB7,HK2,MAL,COL5A2,STRADB,LRRN1,IL17RD,SHROOM3,PAPSS1,PDGFC,CPE,FST,PDLIM7,NEDD9,DNAH11,ANLN,COL1A2,HGF,NRCAM,LRRC17,NOS3,MEST,HSPB1,GLI3,PAK3,CEBPD,AGPAT2,MYORG,PTPRD,BDNF,NCAM1,KI…
query_1	TRUE	2.65525e-12	1315	261	117	0.448276	0.0889734	GO:0048518	GO:BP	positive regulation of biological process	5951	14840		IDA,IEA,IDA ISS,IMP,ISS IEA,IEA,IDA IMP,IBA,IEA,IDA IBA IEA,ISS NAS IEA,IEA,IEA,IDA ISS IBA IEA,IDA IMP,IMP,IDA ISS IEA,IDA,IMP ISS IEA,IMP,IDA IBA NAS,IMP TAS IEA,IDA,IDA IEP ISS IBA IEA,IEA,IMP,IEA,IDA,IEA,IDA,IDA ISS IBA IEA,ISS IEA,IDA,IEA,IDA IMP,IMP,IDA IBA NAS IEA,NAS,IDA IMP ISS IBA IC IEA,IMP ISS IEA,IDA IMP ISS IEA,TAS IEA,IMP IEA,IEA,IDA IMP,IMP IC,ISS IEA,ISS IEA,IDA ISS IBA TAS,IDA I…	COL16A1,CRABP2,LGR6,SELENON,COL3A1,CYP26B1,HYAL1,SEMA3F,CCDC80,SPP1,EFNA5,PCOLCE,TNC,TMEM119,FHOD1,RILP,FAM20A,COL1A1,CHCHD10,ADARB1,TIAM1,VAV3,VCAM1,TGFB2,STMN1,HK2,MAL,STRADB,LRRN1,ACOX2,PDGFC,ELOVL6,FST,PDLIM7,NEDD9,ANLN,HGF,NRCAM,NOS3,HSPB1,GLI3,PAK3,CDCA2,CEBPD,PTP4A3,AGPAT2,MYORG,PTPRD,BDNF,FAS,KIF20B,SLF2,MYF6,CCND2,KLF5,CKAP2,SNX1,KIF23,NUPR1,PARD6A,CDH1,TOP2A,INPP5K,SPAG5,TRAF4,TPX2,RAD2…
query_1	TRUE	5.42201e-12	996	261	98	0.375479	0.0983936	GO:0048731	GO:BP	system development	5951	15031		ISS IEA,IEA,IBA,IMP ISS IEA,IMP IEA,IDA IMP IEP IEA,IBA,IDA ISS IBA IEA,IEA,TAS IEA,IEA,IBA TAS IEA,IEA,IEA,IEA,IEA,ISS IEA,IMP ISS IEA,IMP IBA IEA,IDA,IEA,ISS IBA,IEA,IEA,IC IEA,IDA IEP ISS TAS,IMP,IBA IEA,IEA,IMP,IBA TAS NAS IEA,IMP IEA,IEA,IEA,TAS,TAS IEA,IMP,IDA IEA,IBA,IEA,IEA,IMP,IDA IEA,IDA IEP IBA TAS NAS IEA,ISS IEA,IDA ISS TAS IEA,IMP,ISS TAS IEA,ISS IBA TAS IEA,IEA,IDA IMP ISS IEA,IDA …	ERRFI1,CRABP2,LGR6,COL3A1,CYP26B1,HYAL1,LRTM1,SEMA3F,ARHGAP24,SPP1,ADAMTS2,EFNA5,BGN,ADAMTSL2,TNC,ADAMTSL1,TMEM119,ASB2,COL1A1,MKNK2,ADARB1,TIAM1,CDKN2C,VAV3,VCAM1,TGFB2,IGSF3,STMN1,HSPB7,HK2,MAL,COL5A2,LRRN1,SHROOM3,PAPSS1,PDGFC,CPE,FST,PDLIM7,DNAH11,ANLN,COL1A2,HGF,NRCAM,LRRC17,NOS3,HSPB1,GLI3,PAK3,CEBPD,PTPRD,BDNF,NCAM1,KIF20B,KLF5,NUPR1,CDH1,TOP2A,TBX1,GADD45A,SLC2A1,EPHB2,DDAH1,RAP1GAP,SDC1,…
query_1	TRUE	6.08171e-12	638	261	75	0.287356	0.117555	GO:0009653	GO:BP	anatomical structure morphogenesis	5951	4021		ISS IEA,IEA,IBA,IEA,IMP ISS IEA,IDA IMP IEA,IBA,IDA ISS IBA IEA,IBA IEA,IEA,IDA IBA IEA,IEA,IEA,ISS IEA,IEA,IEA,IMP IBA IEA,IMP IEA,IEA,IBA NAS,IEA,IDA IEP ISS NAS,IEA,IMP,IDA IMP,IEA,ISS IEA,IEA,IMP,IEA,IMP,IEA,IMP NAS,IDA IEA,IEP IBA NAS IEA,IDA ISS TAS IEA,IMP,IMP TAS IEA,ISS IBA TAS IEA,ISS IEA,IDA IBA TAS,ISS,ISS IEA,IEA,IEA,IDA,IBA,IMP ISS,IEA,ISS IBA IEA,IEA,IEA,IMP,IEA,IEA,ISS IEA,IDA IMP…	ERRFI1,CRABP2,LGR6,COL3A1,CYP26B1,HYAL1,LRTM1,SEMA3F,ARHGAP24,SPP1,EFNA5,TNC,ADAMTSL1,TMEM119,LRIG3,ASB2,FAM20A,COL1A1,ADARB1,TIAM1,VAV3,TGFB2,STMN1,HK2,COL5A2,STRADB,SHROOM3,PDGFC,CPE,FST,NEDD9,DNAH11,COL1A2,HGF,NRCAM,NOS3,HSPB1,GLI3,PAK3,PTPRD,BDNF,NCAM1,KIF20B,MYF6,KLF5,SNX1,FLII,TBX1,GADD45A,EPHB2,DDAH1,SDC1,TWF2,UCHL1,ADAMTS16,LOX,VEGFA,TSPAN12,HAS2,COL5A1,TENM4,CD248,ANK3,HTRA1,ANKRD1,MGP,M…
query_1	TRUE	8.56779e-12	1156	261	107	0.409962	0.0925606	GO:0007165	GO:BP	signal transduction	5951	3065		IDA ISS IBA IEA,IBA,IMP IBA IEA,TAS,TAS,IDA ISS IEA,IDA IMP ISS IEA,TAS IEA,ISS IBA IEA,IBA IEA,IEA,IDA IBA IEA,IMP IEA,TAS IEA,IEA,IBA TAS IEA,IDA IEA,IDA IMP IBA NAS IEA,IDA IBA TAS IEA,IMP IEA,IMP ISS IBA TAS NAS IEA,IMP TAS IEA,IGI,IDA ISS IBA,IMP TAS NAS,IBA,IEA,IEA,ISS IEA,IDA IBA IEA,IDA NAS,IDA IMP IBA IEA,IBA TAS NAS,IEA,IDA,IDA IBA IEA,ISS IBA IC IEA,TAS,IMP ISS IEA,IDA ISS IBA TAS IEA,…	ERRFI1,OLFML3,ITGA10,COL16A1,CRABP2,LGR6,COL3A1,CYP26B1,SEMA3F,ARHGAP24,SPP1,EFNA5,ADAMTSL2,ASB2,RASL12,CHRNE,COL1A1,PMEPA1,MKNK2,CHCHD10,TIAM1,VAV3,VCAM1,TGFB2,STMN1,OLFML2B,MAL,STRADB,IL17RD,PDGFC,CPE,FST,NEDD9,GPR146,COL1A2,HGF,NOS3,FASTK,HSPB1,GLI3,CASTOR2,PAK3,PTP4A3,AGPAT2,MYORG,PTPRD,BDNF,NCAM1,NLRX1,FAS,INPP5A,SERP2,INSYN1,NUPR1,INPP5K,TRAF4,MAPK12,TBX1,GADD45A,PKP1,EPHB2,DDAH1,RAP1GAP,RA…
query_1	TRUE	1.2811e-11	1093	261	103	0.394636	0.094236	GO:0007275	GO:BP	multicellular organism development	5951	3166		ISS IBA IEA,IEA,IBA,IMP ISS IEA,IMP ISS IEA,IDA IMP IEP IEA,IBA,IDA ISS IBA IEA,IEA,TAS IEA,IEA,IBA TAS IEA,TAS,IEA,IEA,IEA,IEA,IDA ISS IBA IEA,IEA,IMP ISS IEA,IMP IBA IEA,IDA,IEA,ISS IBA,IEA,IEA,IC IEA,IDA IEP ISS TAS,IMP,IBA IEA,IEA,IMP,IBA TAS NAS IEA,IDA IMP IEA,IEA,ISS IEA,TAS,TAS IEA,IMP,IDA IEA,IBA,IMP IEA,IEA,IMP,IDA IEA,IDA IEP IBA TAS NAS IEA,ISS IEA,IDA ISS TAS IEA,IMP,IMP ISS TAS IEA,…	ERRFI1,CRABP2,LGR6,COL3A1,CYP26B1,HYAL1,LRTM1,SEMA3F,ARHGAP24,SPP1,ADAMTS2,EFNA5,PCOLCE,BGN,ADAMTSL2,TNC,ADAMTSL1,TMEM119,LRIG3,ASB2,COL1A1,MKNK2,ADARB1,TIAM1,CDKN2C,VAV3,VCAM1,TGFB2,IGSF3,STMN1,HSPB7,HK2,MAL,COL5A2,LRRN1,SHROOM3,PAPSS1,PDGFC,CPE,FST,PDLIM7,DNAH11,ANLN,COL1A2,HGF,NRCAM,LRRC17,NOS3,HSPB1,GLI3,PAK3,CEBPD,PTPRD,BDNF,NCAM1,KIF20B,MYF6,KLF5,NUPR1,CDH1,TOP2A,INPP5K,TRAF4,TBX1,GADD45A,S…
query_1	TRUE	3.79326e-10	843	261	85	0.32567	0.10083	GO:0042221	GO:BP	response to chemical	5951	11621		IEA,IEA,IEA,IBA,IDA IEA,IDA IEA,IDA IEP,IBA,IDA ISS IBA IEA,IDA IEA,TAS IEA,ISS IBA IEA,IEA,IMP IEA,IEA,IEA,IDA IMP IBA NAS IEA,IDA,ISS IEA,IEA,IMP IEA,IGI IEA,IDA ISS IBA,TAS,IEA,IEA,ISS IEA,IEA,IBA IEA,IDA IEA,IDA IEA,IBA IEA,IDA IBA IEA,IMP ISS TAS NAS IEA,IEA,IBA,IEA,IEA,IC IEA,IBA TAS,ISS,IMP IEA,IBA,IEA,IEA,IDA IEA,IDA,IDA ISS IBA IEA,ISS,IBA IEA,ISS IBA IEA,IDA,IEA,IEA,IDA,IMP,IEA,IEA,IDA …	ERRFI1,FMO1,COL16A1,LGR6,COL3A1,CYP26B1,HYAL1,LRTM1,SEMA3F,SPP1,GPX8,EFNA5,CA3,ADAMTSL2,ADAMTSL1,COL1A1,PMEPA1,MKNK2,PIM3,SYNGR1,VAV3,VCAM1,TGFB2,HSPB7,HK2,COL5A2,IL17RD,PDGFC,FST,COL1A2,HGF,NRCAM,NOS3,HSPB1,GLI3,CASTOR2,PAK3,PTP4A3,AGPAT2,BDNF,NCAM1,FAS,SERP2,KLF5,NUPR1,CDH1,GOT2,INPP5K,TBX1,SLC2A1,EPHB2,DDAH1,RAP1GAP,SDC1,ETV5,TWF2,UCHL1,LOX,VEGFA,TSPAN12,TIMP1,LPL,HAS2,CYC1,ESRRA,GSTP1,ANK3,SC…
query_1	TRUE	3.98422e-10	780	261	81	0.310345	0.103846	GO:0048513	GO:BP	animal organ development	5951	14835		ISS IBA IEA,IBA,IMP ISS IEA,IMP IEA,IEP IEA,ISS IBA IEA,TAS IEA,IEA,IEA,IEA,IEA,IDA ISS IBA IEA,IEA,IMP ISS IEA,IMP IBA IEA,IDA IMP IBA IEA,IDA,IEA,IEA,IDA NAS,IC IEA,IDA IEP ISS TAS NAS,IMP,IMP,IEA,IEA,IMP ISS IBA IEA,ISS IEA,IEA,IMP,IDA IEA,IBA,IEA,IEA,IMP NAS IEA,IDA TAS IEA,IBA,ISS IEA,ISS TAS IEA,ISS TAS IEA,IEA,IMP ISS IBA IEA,IBA TAS IEA,IEA,IEA,IEA,IEA,IEA,TAS,IMP ISS,IEA,ISS IEA,IEA,IEA,…	ERRFI1,SELENON,COL3A1,CYP26B1,HYAL1,SEMA3F,SPP1,ADAMTS2,BGN,ADAMTSL2,TNC,TMEM119,LRIG3,ASB2,FAM20A,COL1A1,MKNK2,PVALB,ADARB1,TIAM1,VCAM1,TGFB2,IGSF3,STMN1,HSPB7,HK2,COL5A2,IL17RD,PDGFC,CPE,FST,PDLIM7,DNAH11,ANLN,COL1A2,HGF,NRCAM,LRRC17,NOS3,GLI3,CEBPD,MYORG,MYF6,KLF5,NUPR1,CDH1,TOP2A,TRAF4,MAPK12,TBX1,SLC2A1,EPHB2,RAP1GAP,SDC1,POPDC2,PRKG2,ADAMTS16,LOX,VEGFA,TSPAN12,TIMP1,HAS2,COL5A1,TENM4,CD248,…
query_1	TRUE	2.59765e-09	1214	261	105	0.402299	0.0864909	GO:0048522	GO:BP	positive regulation of cellular process	5951	14844		IDA,IEA,IDA ISS,ISS IEA,IEA,IDA IMP,IBA,IEA,IDA,ISS NAS IEA,IEA,IEA,IDA ISS IBA IEA,IDA IMP,IDA ISS IEA,IDA,IMP ISS IEA,IDA IBA NAS,IMP IEA,IDA,IDA ISS IBA IEA,IEA,IEA,IDA,IEA,IDA,IDA IBA IEA,IEA,IDA IMP,IMP,IDA IBA NAS IEA,NAS,IDA IMP ISS IBA IC,IMP,IDA IMP ISS IEA,IEA,IMP IEA,IEA,IDA,IC,ISS IEA,ISS IEA,IDA ISS IBA TAS,IDA IMP IBA,IMP ISS IEA,IDA IMP IBA,ISS IBA IEA,IDA IMP IBA,IDA IEA,IGI,IMP,I…	COL16A1,CRABP2,LGR6,COL3A1,CYP26B1,HYAL1,SEMA3F,CCDC80,SPP1,EFNA5,PCOLCE,TNC,TMEM119,FHOD1,FAM20A,COL1A1,CHCHD10,TIAM1,VAV3,VCAM1,TGFB2,STMN1,MAL,STRADB,LRRN1,ACOX2,PDGFC,PDLIM7,NEDD9,ANLN,HGF,NRCAM,NOS3,HSPB1,GLI3,PAK3,CDCA2,CEBPD,PTP4A3,AGPAT2,MYORG,PTPRD,BDNF,FAS,KIF20B,SLF2,MYF6,CCND2,KLF5,CKAP2,KIF23,NUPR1,PARD6A,CDH1,TOP2A,INPP5K,SPAG5,TRAF4,TPX2,RAD23A,MAPK12,TBX1,HMGN1,GADD45A,SNX7,EPHB2,…
query_1	TRUE	9.02638e-09	448	261	56	0.214559	0.125	GO:0009888	GO:BP	tissue development	5951	4208		ISS IBA IEA,TAS,IBA,IEA,IEA,IEP,ISS IBA IEA,IBA,TAS IEA,IEA,IEA,IEA,IDA IBA IEA,IMP ISS IEA,IMP IBA IEA,IDA IMP IEA,IEA,IDA NAS,IDA ISS TAS,IDA,ISS IEA,IEA,IDA IEA,IEA,IDA TAS IEA,ISS IEA,ISS IEA,TAS,IEA,IEA,IMP ISS IBA IEA,IEA,IBA TAS IEA,IEA,IEA,ISS,IEA,IBA,IEA,IEA,IEA,IDA IMP ISS,IEA,ISS IEA,IDA IMP IEA,IEA,IEA,IMP IEA,TAS IEA,IEA,IEP IEA,IBA,IMP IBA IEA,IEA,IDA IMP IBA IEA,IMP	ERRFI1,CRABP2,SELENON,COL3A1,CYP26B1,HYAL1,SEMA3F,ARHGAP24,SPP1,BGN,ADAMTSL2,TNC,TMEM119,ASB2,FAM20A,COL1A1,ADARB1,TIAM1,TGFB2,COL5A2,IL17RD,SHROOM3,FST,COL1A2,HGF,LRRC17,NOS3,MEST,GLI3,AGPAT2,MYORG,KIF20B,MYF6,KLF5,NUPR1,TBX1,SDC1,POPDC2,PRKG2,ADAMTS16,LOX,VEGFA,TIMP1,HAS2,COL5A1,TENM4,ESRRA,ANKRD1,MGP,TNFRSF19,MMP14,SEMA4B,TCAP,ONECUT2,MYLK2,KANK2
query_1	TRUE	3.22344e-08	652	261	69	0.264368	0.105828	GO:0006796	GO:BP	phosphate-containing compound metabolic process	5951	2752		IDA ISS IEA,TAS,ISS NAS IEA,IEA,ISS,ISS IEA,IEA,IDA ISS IEA,IDA IMP IBA,IBA IEA,IDA IBA TAS IEA,IDA IBA IEA,IDA,IDA IEA,IEA,IDA IBA,IDA ISS IBA TAS IEA,IDA IEA,IDA IBA TAS IEA,IBA,IBA IEA,TAS IEA,IDA,IDA IBA IEA,IMP ISS IBA,IDA IEA,IMP ISS IEA,IBA IEA,IMP IEA,IEA,IGI IBA TAS NAS IEA,IBA TAS NAS IEA,IBA,IMP,IDA IBA TAS IEA,TAS,IBA IEA,IDA IBA,TAS IEA,IDA IBA IEA,IDA IBA IEA,IMP,IEA,IDA IMP ISS IBA…	ERRFI1,PLA1A,EFNA5,CA3,NUDT8,TMEM119,MYH8,FAM20A,PMEPA1,CKM,MKNK2,PIM3,ADARB1,CDKN2C,VAV3,TGFB2,HK2,STRADB,PAPSS1,CCNG2,PDGFC,ELOVL6,NEDD9,HGF,NOS3,FASTK,HSPB1,PAK3,CDCA2,PTP4A3,AGPAT2,PTPRD,BDNF,FAS,INPP5A,HACD1,IDI1,CCND2,CDKN3,ADSS1,PIGQ,NUPR1,PARD6A,INPP5K,TRAF4,TPX2,ABHD8,MAPK12,TBX1,GADD45A,EPHB2,STK17B,UCHL1,PRKG2,CKMT2,SQSTM1,LOX,VEGFA,LPL,PIP4P2,AK3,MUSK,GSTP1,PPM1E,ATP5MC1,SPHK1,IMPA2,M…
query_1	TRUE	5.06005e-08	658	261	69	0.264368	0.104863	GO:0006793	GO:BP	phosphorus metabolic process	5951	2749		IDA ISS IEA,TAS,ISS NAS IEA,IEA,ISS,ISS IEA,IEA,IDA ISS IEA,IDA IMP IBA,IBA IEA,IDA IBA TAS IEA,IDA IBA IEA,IDA,IDA IEA,IEA,IDA IBA,IDA ISS IBA TAS IEA,IDA IEA,IDA IBA TAS IEA,IBA,IBA IEA,TAS IEA,IDA,IDA IBA IEA,IMP ISS IBA,IDA IEA,IMP ISS IEA,IBA IEA,IMP IEA,IEA,IGI IBA TAS NAS IEA,IBA TAS NAS IEA,IBA,IMP,IDA IBA TAS IEA,TAS,IBA IEA,IDA IBA,TAS IEA,IDA IBA IEA,IDA IBA IEA,IMP,IEA,IDA IMP ISS IBA…	ERRFI1,PLA1A,EFNA5,CA3,NUDT8,TMEM119,MYH8,FAM20A,PMEPA1,CKM,MKNK2,PIM3,ADARB1,CDKN2C,VAV3,TGFB2,HK2,STRADB,PAPSS1,CCNG2,PDGFC,ELOVL6,NEDD9,HGF,NOS3,FASTK,HSPB1,PAK3,CDCA2,PTP4A3,AGPAT2,PTPRD,BDNF,FAS,INPP5A,HACD1,IDI1,CCND2,CDKN3,ADSS1,PIGQ,NUPR1,PARD6A,INPP5K,TRAF4,TPX2,ABHD8,MAPK12,TBX1,GADD45A,EPHB2,STK17B,UCHL1,PRKG2,CKMT2,SQSTM1,LOX,VEGFA,LPL,PIP4P2,AK3,MUSK,GSTP1,PPM1E,ATP5MC1,SPHK1,IMPA2,M…
query_1	TRUE	8.11115e-08	890	261	83	0.318008	0.0932584	GO:0048869	GO:BP	cellular developmental process	5951	15158		ISS IBA IEA,IEA,IBA,IBA,ISS IEA,ISS IEA,IBA,IDA ISS IBA IEA,IEA,IBA IEA,IDA IBA IEA,HDA IEA,IEA,IDA ISS IBA IEA,IMP ISS IEA,IDA IEA,IEA,IDA ISS IBA NAS,IEA,IC IEA,IDA ISS TAS,IBA IEA,TAS IEA,IDA,ISS IEA,IEA,IDA IBA IEA,IEA,IMP,IEA,TAS NAS IEA,IDA IBA NAS IEA,ISS IEA,ISS IEA,ISS IBA TAS IEA,IBA IEA,IMP ISS IBA IEA,ISS IEA,IDA ISS IBA TAS,ISS,ISS IEA,ISS IBA IEA,IEA,IDA,IEA,IEA,IBA,IEA,IDA TAS,ISS …	ERRFI1,CRABP2,LGR6,SELENON,COL3A1,CYP26B1,LRTM1,SEMA3F,ARHGAP24,SPP1,EFNA5,TNC,ADAMTSL1,TMEM119,ASB2,COL1A1,ADARB1,TIAM1,CDKN2C,VCAM1,TGFB2,STMN1,MAL,COL5A2,IL17RD,SHROOM3,FST,PDLIM7,NEDD9,ANLN,HGF,NRCAM,LRRC17,GLI3,PAK3,CEBPD,MYORG,PTPRD,BDNF,NCAM1,KIF20B,MYF6,KLF5,SNX1,NUPR1,CDH1,FLII,TOP2A,MAPK12,TBX1,EPHB2,RAP1GAP,SDC1,ETV5,TWF2,POPDC2,UCHL1,PRKG2,NR2F1,SQSTM1,C1QTNF3,LOX,VEGFA,LPL,HAS2,MUSK,…
query_1	TRUE	1.215e-07	639	261	67	0.256705	0.104851	GO:0070887	GO:BP	cellular response to chemical stimulus	5951	19115		IEA,IEA,IEA,IDA IEA,IDA IEA,IDA IEP,IDA,TAS IEA,ISS IEA,IMP IEA,IEA,IDA IMP IBA NAS IEA,IDA,ISS IEA,IEA,IEA,IGI IEA,IDA ISS IBA,IEA,IEA,ISS IEA,IEA,IBA IEA,IDA IEA,IDA,IDA IEA,IMP ISS IEA,IBA,IEA,IEA,IC,IBA,IMP IEA,IBA,IEA,IDA,IDA ISS IBA IEA,ISS,IEA,IEA,IDA,IEA,IDA,IMP,IEA,IEA,IDA IMP ISS IBA,IBA,ISS IEA,IDA IEP,IEA,IDA ISS IC IEA,ISS,IDA IEA,IEA,IDA IEA,IEA,ISS IEA,IEA,IDA,TAS,IDA IBA IEA,IDA I…	ERRFI1,FMO1,COL16A1,COL3A1,CYP26B1,HYAL1,SPP1,GPX8,EFNA5,ADAMTSL2,COL1A1,PMEPA1,MKNK2,PIM3,SYNGR1,VAV3,VCAM1,TGFB2,HK2,COL5A2,IL17RD,PDGFC,FST,COL1A2,HGF,NOS3,HSPB1,CASTOR2,PAK3,PTP4A3,AGPAT2,BDNF,FAS,SERP2,KLF5,CDH1,INPP5K,TBX1,SLC2A1,EPHB2,DDAH1,RAP1GAP,ETV5,TWF2,UCHL1,LOX,VEGFA,TSPAN12,LPL,HAS2,ESRRA,GSTP1,ANK3,GSTO1,HTRA1,ANKRD1,TNFRSF19,FLRT2,NKIRAS2,PPM1E,ALDH3A1,SPHK1,WBP2,ONECUT2,LBP,TMEM…
query_1	TRUE	1.23532e-07	880	261	82	0.314176	0.0931818	GO:0030154	GO:BP	cell differentiation	5951	7716		ISS IBA IEA,IEA,IBA,IBA,ISS IEA,ISS IEA,IBA,IDA ISS IBA IEA,IEA,IBA IEA,IDA IBA IEA,HDA IEA,IEA,IDA ISS IBA IEA,IMP ISS IEA,IDA IEA,IEA,IDA ISS IBA NAS,IEA,IC IEA,IDA ISS TAS,IBA IEA,TAS IEA,IDA,ISS IEA,IEA,IDA IBA IEA,IEA,IMP,IEA,TAS NAS IEA,IDA IBA NAS IEA,ISS IEA,ISS IEA,ISS IBA TAS IEA,IBA IEA,IMP ISS IBA IEA,ISS IEA,IDA ISS IBA TAS,ISS,ISS IEA,ISS IBA IEA,IEA,IEA,IEA,IBA,IEA,IDA TAS,ISS IBA,…	ERRFI1,CRABP2,LGR6,SELENON,COL3A1,CYP26B1,LRTM1,SEMA3F,ARHGAP24,SPP1,EFNA5,TNC,ADAMTSL1,TMEM119,ASB2,COL1A1,ADARB1,TIAM1,CDKN2C,VCAM1,TGFB2,STMN1,MAL,COL5A2,IL17RD,SHROOM3,FST,PDLIM7,NEDD9,ANLN,HGF,NRCAM,LRRC17,GLI3,PAK3,CEBPD,MYORG,PTPRD,BDNF,NCAM1,KIF20B,MYF6,KLF5,NUPR1,CDH1,FLII,TOP2A,MAPK12,TBX1,EPHB2,RAP1GAP,SDC1,ETV5,TWF2,POPDC2,UCHL1,PRKG2,NR2F1,SQSTM1,C1QTNF3,LOX,VEGFA,LPL,HAS2,MUSK,COL5A…
query_1	TRUE	1.71599e-07	1576	261	120	0.45977	0.0761421	GO:0016043	GO:BP	cellular component organization	5951	5645		IDA IBA IEA,IEA,IBA,IMP IBA NAS IEA,ISS IEA,IDA IMP,IBA,IDA ISS IBA IEA,IEA,IBA,IEA,IBA TAS IEA,IDA IBA IEA,ISS IEA,IBA IEA,IDA IEA,IEA,ISS IEA,IDA IMP IBA IEA,IDA IMP IBA,IMP IBA,IDA IBA IEA,IBA,IEA,ISS IEA,IMP ISS IBA IEA,IEA,IBA,IDA,IGI IEA,IDA,IDA IMP IBA IEA,IEA,IDA IMP IEA,TAS IEA,IMP ISS IBA IEA,IEA,IMP,IBA,IEA,IBA,IBA,IBA IEA,IBA NAS,IMP IBA TAS,IMP IBA IEA,IDA IEA,IDA IBA TAS NAS IEA,ISS…	COL16A1,CRABP2,LGR6,COL3A1,CYP26B1,HYAL1,LRTM1,SEMA3F,CCDC80,ARHGAP24,SPP1,ADAMTS2,EFNA5,CAPN6,ADAMTSL2,TNC,ADAMTSL1,ASB2,FHOD1,RILP,COL1A1,PMEPA1,COX7A1,ADAMTSL5,SYNGR1,CHCHD10,ADARB1,TIAM1,CDKN2C,VAV3,TGFB2,STMN1,OLFML2B,HK2,MAL,COL5A2,LRRN1,NDUFB4,SHROOM3,PDGFC,YIPF7,LIX1,PDLIM7,NEDD9,ANLN,COL1A2,HGF,NRCAM,NOS3,GLI3,PAK3,CDCA2,LAPTM4B,PTPRD,BDNF,NCAM1,FAS,MKI67,KIF20B,SLF2,GABARAPL1,KLF5,CKAP2…
query_1	TRUE	5.97705e-07	1603	261	120	0.45977	0.0748596	GO:0071840	GO:BP	cellular component organization or biogenesis	5951	19757		IDA IBA IEA,IEA,IBA,IMP IBA NAS IEA,ISS IEA,IDA IMP,IBA,IDA ISS IBA IEA,IEA,IBA,IEA,IBA TAS IEA,IDA IBA IEA,ISS IEA,IBA IEA,IDA IEA,IEA,ISS IEA,IDA IMP IBA IEA,IDA IMP IBA,IMP IBA,IDA IBA IEA,IBA,IEA,ISS IEA,IMP ISS IBA IEA,IEA,IBA,IDA,IGI IEA,IDA,IDA IMP IBA IEA,IEA,IDA IMP IEA,TAS IEA,IMP ISS IBA IEA,IEA,IMP,IBA,IEA,IBA,IBA,IBA IEA,IBA NAS,IMP IBA TAS,IMP IBA IEA,IDA IEA,IDA IBA TAS NAS IEA,ISS…	COL16A1,CRABP2,LGR6,COL3A1,CYP26B1,HYAL1,LRTM1,SEMA3F,CCDC80,ARHGAP24,SPP1,ADAMTS2,EFNA5,CAPN6,ADAMTSL2,TNC,ADAMTSL1,ASB2,FHOD1,RILP,COL1A1,PMEPA1,COX7A1,ADAMTSL5,SYNGR1,CHCHD10,ADARB1,TIAM1,CDKN2C,VAV3,TGFB2,STMN1,OLFML2B,HK2,MAL,COL5A2,LRRN1,NDUFB4,SHROOM3,PDGFC,YIPF7,LIX1,PDLIM7,NEDD9,ANLN,COL1A2,HGF,NRCAM,NOS3,GLI3,PAK3,CDCA2,LAPTM4B,PTPRD,BDNF,NCAM1,FAS,MKI67,KIF20B,SLF2,GABARAPL1,KLF5,CKAP2…
query_1	TRUE	9.51069e-07	652	261	66	0.252874	0.101227	GO:0010033	GO:BP	response to organic substance	5951	4307		IEA,IEA,IEA,IDA IEA,IEA,IDA IEP,IDA IEA,ISS IEA,IEA,IMP IEA,IEA,IDA IMP IBA NAS IEA,ISS IEA,IEA,IGI IEA,IDA IBA,TAS,IEA,IEA,ISS IEA,IEA,IBA IEA,IDA IEA,IDA,IBA IEA,IMP TAS NAS,IBA,IEA,IEA,IC,IBA,IEA,IBA,IEA,IDA IEA,IDA,IDA ISS IBA IEA,ISS,IBA IEA,IEA,IEA,IEA,IMP,IEA,IDA IMP ISS IBA,IBA,IBA IEA,IMP ISS IEA,IDA IEP,IEA,IEA,ISS IC,IBA,IEA,IDA IEA,IEA,IEA,IEA,ISS IEA,IEA,IDA IBA IEA,IDA IMP IEA,IEA,I…	ERRFI1,FMO1,COL16A1,COL3A1,CYP26B1,HYAL1,SPP1,EFNA5,CA3,ADAMTSL2,COL1A1,PMEPA1,PIM3,SYNGR1,VCAM1,TGFB2,HSPB7,HK2,COL5A2,IL17RD,PDGFC,FST,COL1A2,HGF,NOS3,HSPB1,CASTOR2,PAK3,PTP4A3,AGPAT2,BDNF,FAS,SERP2,KLF5,CDH1,GOT2,INPP5K,TBX1,SLC2A1,EPHB2,RAP1GAP,SDC1,TWF2,LOX,VEGFA,TSPAN12,TIMP1,LPL,HAS2,CYC1,ESRRA,GSTP1,SCD,HTRA1,ANKRD1,TNFRSF19,DIO2,MMP14,FLRT2,NKIRAS2,SPHK1,WBP2,ONECUT2,LBP,TMEM38A,KANK2
query_1	TRUE	1.00689e-06	271	261	39	0.149425	0.143911	GO:0009887	GO:BP	animal organ morphogenesis	5951	4207		ISS IEA,IEA,IMP IEA,IEA,IEA,ISS IEA,IEA,IEA,IMP IBA IEA,IMP IEA,IEA,NAS,IDA IEP ISS NAS,IMP,IEA,IMP,IEA,IEA,IMP NAS,IDA IEA,ISS IEA,TAS IEA,IEA,IMP ISS,ISS IEA,IEA,IEA,ISS,ISS IEA,ISS IEA,IMP IEA,IEA,IMP,TAS,IEA,ISS IEA,IMP IBA IEA,TAS,IMP IBA	ERRFI1,COL3A1,CYP26B1,HYAL1,TNC,TMEM119,LRIG3,ASB2,FAM20A,COL1A1,ADARB1,TIAM1,TGFB2,COL5A2,PDGFC,CPE,FST,DNAH11,COL1A2,HGF,NOS3,GLI3,MYF6,TBX1,EPHB2,SDC1,ADAMTS16,VEGFA,TSPAN12,HAS2,COL5A1,HTRA1,ANKRD1,MGP,MMP14,FLRT2,TCAP,ONECUT2,MYLK2
query_1	TRUE	1.06803e-06	1422	261	110	0.421456	0.0773558	GO:0051179	GO:BP	localization	5951	15648		IBA,IDA,IMP,ISS IEA,IDA,IBA IEA,IBA,IDA,ISS IEA,ISS,IEA,IDA IMP IBA NAS IEA,IBA IEA,IDA IEA,IEA,ISS IEA,ISS IEA,IMP ISS IEA,IDA,IDA IMP,TAS,TAS IEA,IDA IEP IEA,IDA ISS,IEA,IMP IEA,TAS IEA,IMP IBA TAS NAS IEA,IDA,IBA IEA,ISS,IBA,IDA IEA,IBA IEA,TAS,IMP IBA,IMP IEA,IMP,IDA,NAS IEA,IDA IMP IEA,IBA,IMP,IEA,IEA,IDA,IMP IBA IEA,TAS,IBA IEA,IEA,ISS IEA,IDA IBA,IEA,IEA,IMP IBA NAS IEA,IMP IBA IEA,IDA IMP…	CRABP2,LGR6,SELENON,COL3A1,HYAL1,SEMA3F,ARHGAP24,SPP1,EFNA5,ASB2,FHOD1,RILP,CHRNE,COL1A1,COX7A1,PIM3,SYNGR1,CHCHD10,ADARB1,TIAM1,ICMT,VAV3,VCAM1,TGFB2,STMN1,HK2,MAL,SLC4A3,STRADB,CP,SHROOM3,PDGFC,CPE,YIPF7,PDLIM7,NEDD9,DNAH11,ANLN,HGF,NRCAM,NOS3,MEST,HSPB1,GLI3,PAK3,LAPTM4B,PTP4A3,BDNF,YIF1A,STARD10,KIF20B,SLF2,SERP2,KLF5,SNX1,PARD6A,CDH1,GOT2,INPP5K,SPAG5,DHRS7C,SLC25A17,TBX1,GADD45A,SNX7,SLC2A1…
query_1	TRUE	5.05889e-06	598	261	61	0.233716	0.102007	GO:0051239	GO:BP	regulation of multicellular organismal process	5951	15697		ISS IBA IEA,IEA,IEA,IDA IMP,IBA IEA,IBA IEA,IEA,IDA ISS IBA IEA,IDA,IBA NAS,IDA IMP IEP ISS,TAS,IMP,IMP,IEA,ISS IEA,ISS IEA,ISS IEA,IDA,IDA IEA,ISS IEA,IDA ISS NAS IEA,IMP ISS IEA,ISS IEA,IEA,IDA,IMP,ISS IEA,IDA IBA,IEA,IEA,ISS IEA,IMP IEA,IMP ISS IEA,IEA,IEA,IMP,ISS,IEA,IDA,IEA,IDA IMP IGI ISS IBA,ISS IEA,IMP,IMP ISS IEA,IEA,IMP ISS IEA,IEA,IDA,ISS,IC,IEA,ISS IEA,ISS IEA,IEA,IBA,TAS,IDA ISS IEA,…	ERRFI1,CRABP2,CYP26B1,HYAL1,SEMA3F,SPP1,EFNA5,TMEM119,COL1A1,TIAM1,TGFB2,HSPB7,HK2,SLC4A3,LRRN1,IL17RD,PDGFC,ELOVL6,FST,HGF,LRRC17,NOS3,HSPB1,GLI3,PAK3,LAPTM4B,AGPAT2,PTPRD,BDNF,NLRX1,NUPR1,INPP5K,GADD45A,EPHB2,DDAH1,RAP1GAP,TWF2,POPDC2,PRKG2,C1QTNF3,LOX,VEGFA,TSPAN12,TIMP1,LPL,HAS2,TENM4,ESRRA,GSTP1,SCD,GSTO1,MGP,DIO2,MMP14,FLRT2,SEMA4B,KCNJ12,SPHK1,LBP,MYLK2,TMEM38A
query_1	TRUE	6.15401e-06	480	261	53	0.203065	0.110417	GO:0006928	GO:BP	movement of cell or subcellular component	5951	2866		IDA IBA,ISS IEA,IDA,IBA,IDA ISS IBA IEA,IBA,IBA IEA,IEA,ISS,IMP TAS,IDA,IDA,IDA IMP,IEA,IDA IEP IEA,IDA ISS,IEA,IBA,IMP IBA,IMP IBA IEA,IMP,IDA,IBA NAS IEA,IDA IMP,IMP,IEA,IEA,IMP IBA IEA,TAS,ISS,ISS IBA IEA,IBA IEA,IMP,ISS,IMP IEA,IGI ISS IBA IEA,IBA,IEA,IEA,IDA IMP IGI ISS IBA TAS,IMP,IMP IEA,IMP,IBA IEA,ISS IEA,IDA TAS IEA,IEA,IBA,IDA,IEA,IEA,IDA,IMP IEA	LGR6,COL3A1,HYAL1,LRTM1,SEMA3F,ARHGAP24,EFNA5,ADAMTSL1,ASB2,MYH8,COL1A1,ADARB1,TIAM1,VAV3,VCAM1,TGFB2,STMN1,PDGFC,NEDD9,DNAH11,ANLN,HGF,NRCAM,NOS3,HSPB1,GLI3,PAK3,PTP4A3,BDNF,NCAM1,KIF20B,KIF23,CDH1,TBX1,GADD45A,EPHB2,SDC1,UCHL1,LOX,VEGFA,TIMP1,HAS2,COL5A1,CD248,LIMA1,MMP14,FLRT2,SEMA4B,SPHK1,ONECUT2,LBP,MYLK2,KANK2
query_1	TRUE	6.87506e-06	511	261	55	0.210728	0.107632	GO:0071310	GO:BP	cellular response to organic substance	5951	19341		IEA,IEA,IDA IEA,IEA,IDA IEP,IDA,ISS IEA,IMP IEA,IEA,IDA IMP IBA NAS IEA,ISS IEA,IEA,IGI IEA,IDA IBA,IEA,IEA,ISS IEA,IEA,IBA IEA,IDA IEA,IDA,IEA,IMP,IBA,IEA,IEA,IC,IBA,IEA,IBA,IEA,IDA,IDA ISS IBA IEA,ISS,IEA,IEA,IMP,IEA,IDA IMP ISS IBA,IBA,ISS IEA,IDA IEP,IEA,ISS IC,IEA,IDA IEA,IEA,ISS IEA,IEA,IDA IBA IEA,IDA IMP IEA,IEA,IDA IMP IBA IEA,IEA,IDA IMP IBA	ERRFI1,COL16A1,COL3A1,CYP26B1,HYAL1,SPP1,EFNA5,ADAMTSL2,COL1A1,PMEPA1,PIM3,SYNGR1,VCAM1,TGFB2,HK2,COL5A2,IL17RD,PDGFC,FST,COL1A2,HGF,NOS3,HSPB1,CASTOR2,PAK3,PTP4A3,AGPAT2,BDNF,FAS,SERP2,KLF5,CDH1,INPP5K,TBX1,EPHB2,RAP1GAP,TWF2,LOX,VEGFA,TSPAN12,LPL,HAS2,ESRRA,GSTP1,HTRA1,ANKRD1,TNFRSF19,FLRT2,NKIRAS2,SPHK1,WBP2,ONECUT2,LBP,TMEM38A,KANK2
query_1	TRUE	8.90892e-06	1077	261	89	0.340996	0.082637	GO:0048523	GO:BP	negative regulation of cellular process	5951	14845		IDA ISS IBA IEA,IMP,ISS IEA,TAS IEA,IDA,IBA IEA,IBA,IEA,IDA,IMP IEA,ISS IEA,IEA,IDA IMP IBA IEA,IMP ISS IBA IEA,IDA,IDA IEA,IDA IMP ISS,IMP IEA,IEA,IDA,IEA,IEA,ISS IEA,IDA IMP IBA IEA,IDA IBA NAS IEA,ISS IEA,ISS NAS IEA,ISS TAS IEA,IDA ISS IEA,IMP IBA,IMP,IEA,IEA,ISS IBA,IBA IEA,IBA TAS,ISS IEA,IEA,IMP,IEA,IBA IEA,TAS,IMP ISS IBA IEA,IEA,IMP,IBA,IMP,IDA ISS IBA IEA,ISS IBA IEA,IDA,IEA,ISS,IMP IEA…	ERRFI1,SELENON,COL3A1,CYP26B1,HYAL1,SEMA3F,ARHGAP24,SPP1,EFNA5,ADAMTSL2,TMEM119,COL1A1,PMEPA1,PIM3,ADARB1,CDKN2C,TGFB2,STMN1,HK2,COL5A2,STRADB,CP,IL17RD,FST,HGF,LRRC17,NOS3,HSPB1,GLI3,CASTOR2,LAPTM4B,CEBPD,PTPRD,BDNF,NLRX1,FAS,INPP5A,MYF6,CCND2,KLF5,CKAP2,CDKN3,NUPR1,PARD6A,CDH1,FLII,TOP2A,INPP5K,DHRS7C,TPX2,MAPK12,TBX1,GADD45A,PKP1,EPHB2,DDAH1,ATAD3A,RAP1GAP,ETV5,TWF2,HHATL,UCHL1,SORCS2,PRKG2,NR…
query_1	TRUE	1.01553e-05	414	261	48	0.183908	0.115942	GO:0040011	GO:BP	locomotion	5951	11458		IDA IBA,ISS IEA,IDA,IBA,IDA ISS IBA IEA,IBA,IBA IEA,IEA,ISS,IDA,IDA,IDA IMP,IEA,IDA IEP IEA,IDA ISS,IBA,IMP IBA,IMP IEA,IMP,IDA IEA,IBA NAS IEA,IDA IMP,IMP,IEA,IEA,IMP IBA IEA,TAS,ISS,ISS IEA,IMP,ISS,IMP IEA,IGI ISS IBA IEA,IBA,IEA,IDA IMP IGI ISS IBA TAS NAS IEA,IMP,IMP IEA,IMP,IBA IEA,ISS IEA,IDA TAS IEA,IEA,IBA,IDA,IEA,IEA,IMP IEA	LGR6,COL3A1,HYAL1,LRTM1,SEMA3F,ARHGAP24,EFNA5,ADAMTSL1,ASB2,COL1A1,ADARB1,TIAM1,VAV3,VCAM1,TGFB2,PDGFC,NEDD9,DNAH11,ANLN,HGF,NRCAM,NOS3,HSPB1,GLI3,PAK3,PTP4A3,BDNF,NCAM1,KIF20B,CDH1,TBX1,GADD45A,EPHB2,SDC1,LOX,VEGFA,TIMP1,HAS2,COL5A1,CD248,LIMA1,MMP14,FLRT2,SEMA4B,SPHK1,ONECUT2,LBP,KANK2
query_1	TRUE	1.03769e-05	183	261	30	0.114943	0.163934	GO:0032989	GO:BP	cellular component morphogenesis	5951	9175		IEA,IBA,IBA,IDA ISS IBA IEA,IEA,IBA IEA,IEA,IEA,IBA,IEA,IBA NAS IEA,IEA,ISS IBA TAS IEA,ISS IEA,IDA IBA TAS,ISS,ISS IEA,IDA,IBA,ISS IBA IEA,IMP,IEA,ISS,IMP ISS IEA,ISS,NAS,IEA,IBA,IMP IBA TAS,IBA IEA	CRABP2,LGR6,LRTM1,SEMA3F,SPP1,EFNA5,ADAMTSL1,ADARB1,TIAM1,STMN1,NRCAM,GLI3,PAK3,PTPRD,BDNF,NCAM1,KIF20B,SNX1,FLII,EPHB2,TWF2,UCHL1,VEGFA,TENM4,ANK3,ANKRD1,FLRT2,SEMA4B,TCAP,RAB3A
query_1	TRUE	1.22252e-05	772	261	71	0.272031	0.0919689	GO:0023051	GO:BP	regulation of signaling	5951	7647		IDA ISS IBA IEA,IDA ISS,ISS IEA,TAS IEA,IBA,IDA,ISS IEA,IMP IEA,IDA,IDA IMP IBA IEA,ISS IEA,ISS IEA,ISS TAS,TAS IEA,IDA ISS IBA,IMP,IEA,IEA,ISS IEA,IBA,IDA IMP IBA,IDA IEA,ISS IC,ISS IEA,IDA ISS IEA,IMP IBA,IBA,IDA IEA,IC,ISS IEA,IEA,ISS IBA TAS,ISS,IBA IEA,IMP IBA,IMP ISS,IEA,IDA IBA IEA,IDA IBA IEA,ISS,IDA IMP IEA,ISS IEA,IEA,IEA,IMP,IBA IEA,IDA,IEA,IMP ISS NAS IEA,IDA,IEA,IDA IGI,IBA,IMP,IDA I…	ERRFI1,LGR6,COL3A1,CYP26B1,ARHGAP24,SPP1,EFNA5,ADAMTSL2,COL1A1,PMEPA1,PIM3,SYNGR1,TIAM1,VAV3,TGFB2,STMN1,MAL,STRADB,IL17RD,PDGFC,FST,HGF,NOS3,HSPB1,GLI3,CASTOR2,PAK3,PTP4A3,AGPAT2,MYORG,PTPRD,BDNF,NCAM1,NLRX1,FAS,NUPR1,CDH1,INPP5K,TRAF4,TBX1,GADD45A,EPHB2,RAP1GAP,RALGPS2,ATP6V1C2,LYPD6,UCHL1,SORCS2,SQSTM1,C1QTNF3,LOX,VEGFA,TSPAN12,TIMP1,EPS8L2,GSTP1,HTRA1,ANKRD1,RNF34,LMO7,TNFRSF19,MMP14,CGNL1,NK…
query_1	TRUE	1.24345e-05	611	261	61	0.233716	0.0998363	GO:0007166	GO:BP	cell surface receptor signaling pathway	5951	3066		IDA ISS IBA IEA,IMP IBA IEA,TAS,IDA ISS IEA,IDA IMP,ISS IBA IEA,IDA IBA IEA,IMP IEA,IEA,IDA IEA,IDA IMP IBA IEA,TAS IEA,ISS TAS NAS,IMP TAS IEA,IDA IBA,IMP,IEA,IEA,ISS IEA,IDA IBA IEA,IDA,IDA IMP IBA IEA,IBA NAS,IDA,IDA IBA IEA,ISS IC IEA,IMP,IDA ISS IBA TAS IEA,TAS,IEA,IC,ISS IEA,TAS IEA,IBA TAS,ISS,IMP IBA IEA,ISS IBA IEA,IDA IBA IEA,IMP IEA,ISS IBA IEA,IMP,IEA,IEA,IBA,IEA,IDA IMP ISS IBA,ISS I…	ERRFI1,ITGA10,COL16A1,LGR6,COL3A1,SEMA3F,EFNA5,ADAMTSL2,CHRNE,COL1A1,PMEPA1,MKNK2,TIAM1,VAV3,TGFB2,STMN1,MAL,STRADB,IL17RD,PDGFC,CPE,FST,NEDD9,COL1A2,HGF,NOS3,HSPB1,GLI3,PAK3,PTP4A3,AGPAT2,MYORG,PTPRD,BDNF,NCAM1,FAS,INSYN1,INPP5K,GADD45A,EPHB2,ATP6V1C2,CHRNG,SDC1,LYPD6,LOX,VEGFA,TSPAN12,TIMP1,MUSK,MS4A8,GSTP1,HTRA1,RNF34,TNFRSF19,MMP14,FLRT2,SEMA4B,NKIRAS2,SPHK1,ONECUT2,LBP
query_1	TRUE	1.29207e-05	111	261	23	0.0881226	0.207207	GO:0007409	GO:BP	axonogenesis	5951	3284		IEA,IBA,IBA,IDA ISS IBA IEA,IEA,IBA IEA,IEA,IEA,IBA,IEA,IBA NAS IEA,IEA,ISS IBA IEA,IDA IBA TAS,ISS,ISS IBA IEA,IMP,IEA,ISS,ISS,IEA,IBA,IBA IEA	CRABP2,LGR6,LRTM1,SEMA3F,SPP1,EFNA5,ADAMTSL1,ADARB1,TIAM1,STMN1,NRCAM,GLI3,PAK3,BDNF,NCAM1,EPHB2,TWF2,UCHL1,VEGFA,ANK3,FLRT2,SEMA4B,RAB3A
query_1	TRUE	1.29798e-05	773	261	71	0.272031	0.0918499	GO:0010646	GO:BP	regulation of cell communication	5951	4791		IDA ISS IBA IEA,IDA ISS,ISS IEA,TAS IEA,IBA,IDA,ISS IEA,IMP IEA,IDA,IDA IMP IBA IEA,ISS IEA,ISS IEA,ISS TAS,TAS IEA,IDA ISS IBA,IMP,IEA,IEA,ISS IEA,IBA,IDA IMP IBA,IDA IEA,ISS IC,ISS IEA,IDA ISS IEA,IMP IBA,IBA,IDA IEA,IC,ISS IEA,IEA,ISS IBA TAS,ISS,IBA IEA,IMP IBA,IMP ISS,IEA,IDA IBA IEA,IDA IBA IEA,ISS,IDA IMP IEA,ISS IEA,IEA,IEA,IMP,IBA IEA,IDA,IEA,IMP ISS NAS IEA,IDA,IEA,IDA IGI,IBA,IMP,IDA I…	ERRFI1,LGR6,COL3A1,CYP26B1,ARHGAP24,SPP1,EFNA5,ADAMTSL2,COL1A1,PMEPA1,PIM3,SYNGR1,TIAM1,VAV3,TGFB2,STMN1,MAL,STRADB,IL17RD,PDGFC,FST,HGF,NOS3,HSPB1,GLI3,CASTOR2,PAK3,PTP4A3,AGPAT2,MYORG,PTPRD,BDNF,NCAM1,NLRX1,FAS,NUPR1,CDH1,INPP5K,TRAF4,TBX1,GADD45A,EPHB2,RAP1GAP,RALGPS2,ATP6V1C2,LYPD6,UCHL1,SORCS2,SQSTM1,C1QTNF3,LOX,VEGFA,TSPAN12,TIMP1,EPS8L2,GSTP1,ANK3,HTRA1,ANKRD1,RNF34,TNFRSF19,MMP14,CGNL1,NK…
query_1	TRUE	1.61679e-05	122	261	24	0.091954	0.196721	GO:0061564	GO:BP	axon development	5951	18256		IEA,IBA,IBA,IDA ISS IBA IEA,IEA,IBA IEA,IEA,IEA,IEA,IBA,IEA,IBA NAS IEA,IEA,ISS IBA IEA,IDA IBA TAS,ISS,ISS IBA IEA,IMP,IEA,ISS,ISS,IEA,IBA,IBA IEA	CRABP2,LGR6,LRTM1,SEMA3F,SPP1,EFNA5,TNC,ADAMTSL1,ADARB1,TIAM1,STMN1,NRCAM,GLI3,PAK3,BDNF,NCAM1,EPHB2,TWF2,UCHL1,VEGFA,ANK3,FLRT2,SEMA4B,RAB3A
query_1	TRUE	1.67929e-05	794	261	72	0.275862	0.0906801	GO:0009893	GO:BP	positive regulation of metabolic process	5951	4213		IEA,IDA,ISS NAS IEA,IEA,IEA,ISS IEA,IDA IMP,IMP,IDA ISS IEA,IDA,ISS IEA,IEA,IDA IBA,IDA,ISS IBA IEA,ISS IEA,IDA,IDA IBA NAS IEA,IMP ISS IBA IEA,ISS IEA,IDA IMP ISS IEA,IEA,IMP IEA,IEA,IMP,IBA,IMP IBA,IDA IBA,ISS IEA,IDA,IDA IEA,IGI,IEA,IMP IEA,IDA,IEA,ISS IEA,IDA IEA,IDA IEA,IMP,NAS,IDA ISS,TAS,IMP,IMP,IMP,IMP ISS IBA,ISS IBA IEA,IMP,IBA IEA,TAS IEA,IDA,IDA IMP IGI ISS IBA,IMP ISS IEA,IEA,IMP ISS…	CYP26B1,SPP1,EFNA5,PCOLCE,TNC,TMEM119,FHOD1,RILP,FAM20A,COL1A1,CHCHD10,VAV3,TGFB2,STRADB,PDGFC,ELOVL6,NEDD9,HGF,NOS3,HSPB1,GLI3,PAK3,CDCA2,CEBPD,AGPAT2,BDNF,FAS,SLF2,MYF6,CCND2,KLF5,CKAP2,SNX1,NUPR1,CDH1,TOP2A,INPP5K,TRAF4,TPX2,RAD23A,MAPK12,TBX1,HMGN1,GADD45A,SNX7,PKP1,EPHB2,DDAH1,ETV5,NR2F1,SQSTM1,C1QTNF3,VEGFA,LPL,HAS2,MUSK,ESRRA,GSTP1,ANK3,SCD,ANKRD1,LMO7,DIO2,MMP14,SPHK1,MRPL12,WBP2,ONECUT2,…
query_1	TRUE	1.90687e-05	165	261	28	0.10728	0.169697	GO:0071363	GO:BP	cellular response to growth factor stimulus	5951	19392		IEA,IDA,IDA,IMP IEA,IEA,IDA IMP IBA IEA,IEA,IDA IBA,ISS IEA,IBA IEA,IDA,IDA,IMP,IEA,IBA,IDA,ISS,IEA,IMP,IEA,IDA IMP ISS IBA,IBA,IDA,IEA,IDA,ISS IEA,IDA IBA IEA,IEA	ERRFI1,COL3A1,HYAL1,ADAMTSL2,COL1A1,PMEPA1,VCAM1,TGFB2,IL17RD,FST,COL1A2,HGF,HSPB1,PTP4A3,BDNF,INPP5K,TBX1,RAP1GAP,TWF2,LOX,VEGFA,TSPAN12,HAS2,HTRA1,ANKRD1,FLRT2,SPHK1,ONECUT2
query_1	TRUE	1.96799e-05	571	261	58	0.222222	0.101576	GO:0051128	GO:BP	regulation of cellular component organization	5951	15598		IDA,IEA,IDA IMP,IBA IEA,IBA,IEA,IDA IBA IEA,ISS IEA,IDA,IDA IMP IEA,IDA IBA IEA,IMP,IBA,IDA,IDA,IMP IBA IEA,IEA,IMP,IDA IEA,NAS IEA,IDA IBA IEA,IBA,IMP,IDA IMP ISS IEA,IDA ISS IBA,IDA ISS IBA,NAS IEA,IMP,IEA,IBA IEA,IMP,IBA,IMP,IDA,IMP,IDA ISS IEA,IMP,ISS IEA,IMP,IMP,IMP,IMP ISS IBA IC IEA,IEA,IEA,NAS,IDA ISS,IEA,ISS,IEA,IGI IBA,IDA IEA,IDA IEA,IEA,IMP,IBA,IDA,IDA ISS IEA,IMP ISS IBA IEA	COL16A1,CRABP2,HYAL1,SEMA3F,ARHGAP24,SPP1,EFNA5,CAPN6,TNC,FHOD1,PMEPA1,CHCHD10,TIAM1,CDKN2C,TGFB2,STMN1,LRRN1,ANLN,HGF,NRCAM,PAK3,CDCA2,LAPTM4B,PTPRD,BDNF,MKI67,KIF20B,SLF2,KLF5,CKAP2,NUPR1,FLII,TOP2A,INPP5K,SPAG5,TPX2,SNX7,EPHB2,ATAD3A,RAP1GAP,SDC1,TWF2,ADAMTS16,NR2F1,SQSTM1,VEGFA,HAS2,MUSK,COL5A1,EPS8L2,LIMA1,MMP14,FLRT2,CGNL1,SEMA4B,PPM1E,SPHK1,RAB3A
query_1	TRUE	2.08522e-05	437	261	49	0.187739	0.112128	GO:0016310	GO:BP	phosphorylation	5951	5776		IDA ISS IEA,ISS NAS IEA,ISS IEA,IDA ISS IEA,IDA IMP IBA,IEA,IDA IBA TAS IEA,IDA IBA IEA,IDA,IDA IEA,IEA,IDA IBA,IBA TAS IEA,IDA IEA,IEA,IBA,IBA IEA,IDA,IDA IBA IEA,IDA IEA,IMP ISS IEA,IBA IEA,IBA,IMP,IDA IBA,TAS,IMP,IEA,IDA ISS IBA IEA,IDA IEA,IDA IEA,IDA TAS IEA,ISS,IMP TAS IEA,ISS IBA IEA,IDA ISS IEA,IDA,IMP TAS IEA,IEA,IEA,IEA,IDA IMP IBA,IEA,IMP ISS IBA IEA,IDA,IDA IBA,IMP IBA IEA,IDA IEA,IDA…	ERRFI1,EFNA5,TMEM119,FAM20A,PMEPA1,CKM,MKNK2,PIM3,ADARB1,CDKN2C,VAV3,TGFB2,HK2,STRADB,PAPSS1,CCNG2,PDGFC,NEDD9,HGF,FASTK,HSPB1,PAK3,BDNF,FAS,CCND2,CDKN3,NUPR1,PARD6A,INPP5K,TRAF4,TPX2,MAPK12,TBX1,GADD45A,EPHB2,STK17B,UCHL1,PRKG2,CKMT2,SQSTM1,LOX,VEGFA,AK3,MUSK,GSTP1,PPM1E,SPHK1,MYLK2,CDC25B
query_1	TRUE	2.31194e-05	340	261	42	0.16092	0.123529	GO:0016477	GO:BP	cell migration	5951	5816		IDA,ISS IEA,IDA,IBA IEA,IBA,ISS,IDA,IDA,IDA IMP,IEA,IDA IEP IEA,IDA ISS,IBA,IMP IBA,IMP,IDA,NAS,IDA IMP,IMP,IEA,IEA,IMP IBA IEA,ISS IEA,IMP,ISS,IMP IEA,IGI IEA,IBA,IEA,IDA IMP IGI ISS IBA TAS,IMP,IMP IEA,IMP,IBA IEA,ISS IEA,IDA IEA,IEA,IBA,IDA,IEA,IEA,IMP IEA	LGR6,COL3A1,HYAL1,SEMA3F,ARHGAP24,ASB2,COL1A1,ADARB1,TIAM1,VAV3,VCAM1,TGFB2,PDGFC,NEDD9,ANLN,HGF,NRCAM,NOS3,HSPB1,GLI3,PAK3,PTP4A3,KIF20B,CDH1,TBX1,GADD45A,EPHB2,SDC1,LOX,VEGFA,TIMP1,HAS2,COL5A1,CD248,LIMA1,MMP14,FLRT2,SEMA4B,SPHK1,ONECUT2,LBP,KANK2
query_1	TRUE	3.72126e-05	741	261	68	0.260536	0.0917679	GO:0006950	GO:BP	response to stress	5951	2884		IEA,IEA,IMP,IDA NAS,IEA,IDA,IBA,IEA,TAS IEA,IEA,IDA IEP IEA,IMP IBA IEA,IEA,IEA,IMP TAS,IEA,IDA IMP IEP ISS,TAS,IMP IEA,IEA,IDA,IDA,IDA IEA,IDA IEP NAS,HMP ISS TAS NAS IEA,TAS,IEA,IMP IBA,IDA IBA IEA,IBA,IBA,IMP ISS IEA,IDA,IDA IBA IEA,IDA TAS IEA,TAS,IDA IMP TAS IEA,IEA,IMP IEA,IDA,IMP,IEA,IDA,IDA,IEA,IGI IEA,IDA,IEA,IMP,IDA IMP IBA,IEA,ISS IC IEA,IEP,TAS,IMP,IDA ISS NAS,IEA,IDA,IEA,IBA NAS,IEA,…	ERRFI1,FMO1,SELENON,COL3A1,CYP26B1,HYAL1,ARHGAP24,SPP1,GPX8,CA3,TNC,MACROD1,COL1A1,ADARB1,VAV3,VCAM1,TGFB2,HSPB7,HK2,STRADB,ACOX2,NDUFB4,HGF,NOS3,HSPB1,PAK3,NLRX1,FAS,SLF2,GABARAPL1,SERP2,NUPR1,TOP2A,TRAF4,RAD23A,MAPK12,GADD45A,SLC2A1,EPHB2,DDAH1,ATAD3A,SDC1,ETV5,ARPP21,UCHL1,SQSTM1,C1QTNF3,LOX,NDUFAF4,VEGFA,TIMP1,LPL,HAS2,AK3,COL5A1,GSTP1,HTRA1,ANKRD1,RNF34,TNFRSF19,DIO2,MMP14,TCAP,NKIRAS2,SPHK1…
query_1	TRUE	4.27914e-05	293	261	38	0.145594	0.129693	GO:0072359	GO:BP	circulatory system development	5951	20215		ISS IEA,IMP IEA,IDA IMP,IEA,IMP ISS IEA,IMP IBA IEA,IEA,IEA,IDA ISS,IEA,IMP,IMP,IBA,IEA,IMP,IEA,IEP,IDA ISS TAS IEA,IMP,IEA,IEA,IMP ISS,IEA,ISS IBA IEA,IEA,IBA,ISS IEA,IDA IMP IGI ISS IBA TAS IEA,ISS IEA,ISS IEA,IEA,IEA,IMP,IEA,ISS IEA,IMP IBA IEA,IDA IEA,IMP IBA	ERRFI1,COL3A1,HYAL1,ARHGAP24,ASB2,COL1A1,VAV3,VCAM1,TGFB2,HSPB7,HK2,CPE,PDLIM7,DNAH11,COL1A2,HGF,NRCAM,NOS3,HSPB1,GLI3,KLF5,TBX1,GADD45A,EPHB2,DDAH1,POPDC2,LOX,VEGFA,TSPAN12,HAS2,COL5A1,TENM4,ANKRD1,MMP14,FLRT2,TCAP,SPHK1,MYLK2
query_1	TRUE	5.15831e-05	554	261	56	0.214559	0.101083	GO:0050793	GO:BP	regulation of developmental process	5951	15324		ISS IBA IEA,IEA,IEA,IDA IMP,IBA IEA,IEA,IDA IEA,IDA ISS IBA IEA,IDA,IDA ISS IBA NAS,IDA ISS,IMP,IDA,IEA,ISS IEA,IEA,IDA IEA,IEA,IMP,IDA NAS IEA,NAS,ISS IEA,IDA ISS IEA,IMP,ISS IEA,IBA IEA,IBA IEA,ISS IEA,IDA ISS IBA,IBA,IEA,IEA,TAS,ISS,IEA,ISS IEA,IEA,IEA,IMP,IEA,IEA,IDA IMP IGI ISS IBA,ISS IEA,IMP IC IEA,IEA,ISS,IDA,IBA,IMP ISS IEA,IEA,IEA,ISS IEA,IEA,IBA,IDA,IMP	ERRFI1,CRABP2,CYP26B1,HYAL1,SEMA3F,SPP1,EFNA5,TMEM119,COL1A1,TIAM1,TGFB2,HK2,COL5A2,LRRN1,IL17RD,SHROOM3,FST,PDLIM7,NEDD9,HGF,NRCAM,LRRC17,NOS3,HSPB1,GLI3,PAK3,CEBPD,PTPRD,BDNF,MYF6,KLF5,NUPR1,MAPK12,TBX1,GADD45A,EPHB2,DDAH1,RAP1GAP,TWF2,PRKG2,LOX,VEGFA,TSPAN12,LPL,HAS2,MUSK,COL5A1,PLEKHB1,TENM4,ESRRA,MGP,MMP14,FLRT2,SEMA4B,SPHK1,WTIP
query_1	TRUE	6.40037e-05	2705	261	166	0.636015	0.0613678	GO:0008152	GO:BP	metabolic process	5951	3531		IDA ISS IEA,IDA IEA,TAS IEA,IDA IEA,IDA IBA TAS IEA,IDA IBA TAS IEA,IDA IBA,IBA TAS IEA,IEA,IDA,IEA,ISS NAS IEA,IEA,IEA,IEA,IBA IEA,IEA,IEA,IEA,IDA IBA,ISS,IEA,ISS IEA,IDA IMP ISS IBA IEA,ISS IBA NAS IEA,IDA IMP,IDA IMP,IMP IEA,IDA ISS IEA,IDA IMP,IDA IMP IBA,IBA TAS IEA,IBA IEA,IEA,IDA IBA TAS IEA,IDA IBA IEA,IEA,IMP ISS IEA,IDA IBA IC IEA,IBA TAS IEA,IDA IEA,IEA,IDA,IDA IMP ISS IBA,IDA IMP ISS …	ERRFI1,FMO1,CRABP2,COL3A1,CYP26B1,HYAL1,GXYLT2,PLA1A,KY,SPP1,ADAMTS2,EFNA5,PCOLCE,CAPN6,BGN,CA3,ADAMTSL2,TNC,ADAMTSL1,MACROD1,NUDT8,CISD1,TMEM119,ASB2,IDH2,FHOD1,RILP,MYH8,FAM20A,COL1A1,PMEPA1,COX7A1,CKM,ADAMTSL5,MKNK2,PIM3,PVALB,CHCHD10,ADARB1,ICMT,CDKN2C,VAV3,VCAM1,TGFB2,HK2,STRADB,ACOX2,NDUFB4,CP,PAPSS1,CCNG2,PDGFC,CPE,ELOVL6,FST,LIX1,NEDD9,COL1A2,HGF,NOS3,FASTK,HSPB1,GLI3,PAK3,CDCA2,LAPTM4B,C…
query_1	TRUE	6.56077e-05	852	261	74	0.283525	0.0868545	GO:0048583	GO:BP	regulation of response to stimulus	5951	14895		IDA ISS IBA IEA,IDA ISS,IMP,IMP ISS IEA,TAS IEA,IBA IEA,IBA,IEA,IMP IEA,IEA,IDA,IDA IMP IBA IEA,ISS IEA,ISS TAS,IMP TAS IEA,IDA ISS IBA,IMP,IEA,IEA,IDA,ISS IEA,IBA,IDA IMP IBA,IDA IEA,ISS NAS IC IEA,IMP ISS IEA,IDA ISS IEA,IMP IBA,IBA TAS,IDA IEA,IC,ISS IEA,IEA,ISS TAS,ISS,IBA IEA,IMP IBA,IDA IBA,IMP ISS IEA,IDA IBA IEA,IDA IBA IEA,ISS,IDA IMP IEA,IMP ISS IEA,IDA,IEA,IEA,IMP,IBA IEA,IDA,IMP NAS,I…	ERRFI1,LGR6,SELENON,COL3A1,CYP26B1,SEMA3F,ARHGAP24,SPP1,ADAMTSL2,TNC,COL1A1,PMEPA1,PIM3,TIAM1,VAV3,TGFB2,STMN1,MAL,STRADB,ACOX2,IL17RD,PDGFC,FST,HGF,NOS3,HSPB1,GLI3,CASTOR2,PAK3,PTP4A3,AGPAT2,MYORG,PTPRD,BDNF,NCAM1,NLRX1,FAS,SLF2,NUPR1,INPP5K,TRAF4,TBX1,GADD45A,EPHB2,DDAH1,RAP1GAP,RALGPS2,ATP6V1C2,LYPD6,UCHL1,SQSTM1,C1QTNF3,LOX,VEGFA,TSPAN12,TIMP1,LPL,EPS8L2,ESRRA,GSTP1,HTRA1,ANKRD1,RNF34,TNFRSF1…
query_1	TRUE	6.70417e-05	527	261	54	0.206897	0.102467	GO:0009605	GO:BP	response to external stimulus	5951	3977		IEA,IBA,IEA,IDA IEA,IBA,IDA ISS IBA IEA,IEA,IDA IEA,IBA IEA,IEA,IEA,IEA,IEA,IBA IEA,IEA,IEA,IGI IEA,ISS,IEP,ISS,IDA IEA,IBA IEA,IBA NAS IEA,IMP IEP,IEA,TAS,TAS,ISS,IEA,IMP IEP,IBA,ISS IEA,IEA,IEP,IEA,IMP ISS IBA IEA,IMP,IDA,IEA,IMP,IDA ISS IBA NAS IEA,ISS IC IEA,NAS,ISS NAS,IEA,IDA IMP IEA,IEA,IEA,IEA,IBA,IMP IBA TAS,ISS IEA,IDA IMP ISS IBA IC IEA,IMP IBA	FMO1,LGR6,CYP26B1,HYAL1,LRTM1,SEMA3F,CCDC80,SPP1,EFNA5,CA3,TNC,ADAMTSL1,FAM20A,COL1A1,ADARB1,VAV3,VCAM1,TGFB2,STMN1,SHROOM3,HGF,NRCAM,NOS3,HSPB1,GLI3,PAK3,BDNF,NCAM1,NLRX1,FAS,GABARAPL1,NUPR1,TRAF4,GADD45A,SLC2A1,EPHB2,ATAD3A,C1QTNF3,LOX,NDUFAF4,VEGFA,LPL,PLEKHB1,GSTP1,HTRA1,ANKRD1,DIO2,MMP14,FLRT2,SEMA4B,TCAP,SPHK1,LBP,KANK2
query_1	TRUE	8.01253e-05	235	261	33	0.126437	0.140426	GO:0000902	GO:BP	cell morphogenesis	5951	307		IEA,IBA,IBA,IDA ISS IBA IEA,IEA,IDA IBA IEA,IEA,IEA,IBA,IDA,IEA,IEA,ISS IEA,IMP,IEA,IBA NAS IEA,IEA,ISS IBA TAS IEA,ISS IEA,IDA IBA TAS,ISS,ISS IEA,IDA,ISS IBA IEA,IMP,IEA,IDA ISS,IEA,ISS,IEA,IBA,IMP,IBA IEA	CRABP2,LGR6,LRTM1,SEMA3F,SPP1,EFNA5,ADAMTSL1,ADARB1,TIAM1,TGFB2,STMN1,STRADB,SHROOM3,NEDD9,HGF,NRCAM,GLI3,PAK3,PTPRD,BDNF,NCAM1,KIF20B,SNX1,EPHB2,TWF2,UCHL1,VEGFA,HAS2,ANK3,FLRT2,SEMA4B,WTIP,RAB3A
query_1	TRUE	8.18067e-05	153	261	26	0.0996169	0.169935	GO:0120039	GO:BP	plasma membrane bounded cell projection morphogenesis	5951	22778		IEA,IBA,IBA,IDA ISS IBA IEA,IEA,IBA IEA,IEA,IEA,IBA,IEA,IBA NAS IEA,IEA,ISS IBA TAS IEA,ISS IEA,IDA IBA TAS,ISS,ISS IEA,IDA,ISS IBA IEA,IMP,IEA,ISS,ISS,IEA,IBA,IBA IEA	CRABP2,LGR6,LRTM1,SEMA3F,SPP1,EFNA5,ADAMTSL1,ADARB1,TIAM1,STMN1,NRCAM,GLI3,PAK3,PTPRD,BDNF,NCAM1,KIF20B,SNX1,EPHB2,TWF2,UCHL1,VEGFA,ANK3,FLRT2,SEMA4B,RAB3A
query_1	TRUE	8.43507e-05	83	261	19	0.0727969	0.228916	GO:0042692	GO:BP	muscle cell differentiation	5951	11884		IBA,IEA,ISS IEA,IMP ISS IEA,IMP ISS IBA IEA,ISS,ISS IBA,IEA,IBA,TAS,ISS,IEP,IBA,IEA,IEA,ISS,NAS,ISS IEA,IMP IBA TAS	SELENON,CYP26B1,TMEM119,ASB2,MYORG,BDNF,MYF6,KLF5,FLII,MAPK12,TBX1,SDC1,POPDC2,UCHL1,LOX,VEGFA,ANKRD1,MMP14,TCAP
query_1	TRUE	8.85347e-05	176	261	28	0.10728	0.159091	GO:0070848	GO:BP	response to growth factor	5951	19096		IEA,IDA,IDA,IMP IEA,IEA,IDA IMP IBA IEA,IEA,IDA IBA,ISS IEA,IBA IEA,IDA,IDA,IMP,IEA,IBA,IDA,ISS,IEA,IMP,IEA,IDA IMP ISS IBA,IBA,IDA,IEA,IDA,ISS IEA,IDA IBA IEA,IEA	ERRFI1,COL3A1,HYAL1,ADAMTSL2,COL1A1,PMEPA1,VCAM1,TGFB2,IL17RD,FST,COL1A2,HGF,HSPB1,PTP4A3,BDNF,INPP5K,TBX1,RAP1GAP,TWF2,LOX,VEGFA,TSPAN12,HAS2,HTRA1,ANKRD1,FLRT2,SPHK1,ONECUT2
query_1	TRUE	9.46185e-05	154	261	26	0.0996169	0.168831	GO:0048858	GO:BP	cell projection morphogenesis	5951	15148		IEA,IBA,IBA,IDA ISS IBA IEA,IEA,IBA IEA,IEA,IEA,IBA,IEA,IBA NAS IEA,IEA,ISS IBA TAS IEA,ISS IEA,IDA IBA TAS,ISS,ISS IEA,IDA,ISS IBA IEA,IMP,IEA,ISS,ISS,IEA,IBA,IBA IEA	CRABP2,LGR6,LRTM1,SEMA3F,SPP1,EFNA5,ADAMTSL1,ADARB1,TIAM1,STMN1,NRCAM,GLI3,PAK3,PTPRD,BDNF,NCAM1,KIF20B,SNX1,EPHB2,TWF2,UCHL1,VEGFA,ANK3,FLRT2,SEMA4B,RAB3A
query_1	TRUE	9.90655e-05	1200	261	93	0.356322	0.0775	GO:0048519	GO:BP	negative regulation of biological process	5951	14841		IDA ISS IBA IEA,IMP,IMP ISS IEA,TAS IEA,IDA,IBA IEA,IBA,IEA,IDA,IMP IEA,ISS IEA,IDA,IEA,IDA IMP IBA IEA,IMP ISS IBA IEA,IDA,IDA IEA,IDA IMP ISS,IMP IEA,IEA,IDA,IEA,IEA,ISS IEA,IDA IMP IBA IEA,IDA IBA NAS IEA,ISS IEA,ISS NAS IEA,IBA IEA,ISS TAS IEA,IDA ISS IEA,IMP IBA,IDA IMP,IEA,IEA,ISS IBA,IBA IEA,IBA TAS,ISS IEA,IEA,IMP,IEA,IBA IEA,TAS,IMP ISS IBA IEA,IEA,IMP,IBA,IMP,IDA ISS IBA IEA,ISS IBA IEA…	ERRFI1,SELENON,COL3A1,CYP26B1,HYAL1,SEMA3F,ARHGAP24,SPP1,EFNA5,ADAMTSL2,TMEM119,RILP,COL1A1,PMEPA1,PIM3,ADARB1,CDKN2C,TGFB2,STMN1,HK2,COL5A2,STRADB,CP,IL17RD,FST,HGF,LRRC17,NOS3,FASTK,HSPB1,GLI3,CASTOR2,LAPTM4B,CEBPD,PTPRD,BDNF,NLRX1,FAS,INPP5A,MYF6,CCND2,KLF5,CKAP2,CDKN3,NUPR1,PARD6A,CDH1,FLII,TOP2A,INPP5K,DHRS7C,TPX2,MAPK12,TBX1,GADD45A,PKP1,EPHB2,DDAH1,ATAD3A,RAP1GAP,ETV5,TWF2,HHATL,UCHL1,SORC…
query_1	TRUE	0.000104518	250	261	34	0.130268	0.136	GO:0001932	GO:BP	regulation of protein phosphorylation	5951	662		IDA ISS IEA,ISS NAS IEA,ISS IEA,IDA ISS IEA,IDA IMP IBA,IDA,IDA IEA,IDA IBA,IDA,IBA,IBA IEA,IDA,IDA IBA IEA,IMP ISS IEA,IBA,IMP,IDA IBA,TAS,IEA,IDA ISS IBA IEA,IDA IEA,IDA IEA,ISS,IMP TAS IEA,ISS IEA,IDA,IEA,IEA,IDA IBA,IMP ISS,IDA,IDA IBA,IMP,IEA	ERRFI1,EFNA5,TMEM119,FAM20A,PMEPA1,ADARB1,CDKN2C,TGFB2,STRADB,CCNG2,PDGFC,NEDD9,HGF,HSPB1,BDNF,FAS,CCND2,CDKN3,PARD6A,INPP5K,TRAF4,TPX2,TBX1,GADD45A,EPHB2,UCHL1,SQSTM1,LOX,VEGFA,MUSK,GSTP1,PPM1E,SPHK1,CDC25B
query_1	TRUE	0.000114976	344	261	41	0.157088	0.119186	GO:0045595	GO:BP	regulation of cell differentiation	5951	13327		ISS IBA IEA,IEA,IEA,IBA IEA,IEA,IDA IEA,IDA ISS IBA IEA,IDA,IDA ISS IBA NAS,IDA ISS,IDA,ISS IEA,IEA,IEA,IMP,NAS,NAS,ISS IEA,ISS IEA,IEA,IBA IEA,ISS IEA,IDA ISS IBA,IBA,IEA,TAS,ISS,IEA,IEA,IMP,IEA,IEA,IDA ISS,IMP IC IEA,IEA,IDA,IBA,ISS IEA,IEA,ISS IEA,IBA	ERRFI1,CRABP2,CYP26B1,SEMA3F,SPP1,EFNA5,TMEM119,COL1A1,TIAM1,TGFB2,COL5A2,IL17RD,FST,PDLIM7,NEDD9,HGF,NRCAM,LRRC17,GLI3,PAK3,CEBPD,PTPRD,BDNF,MYF6,KLF5,MAPK12,TBX1,EPHB2,RAP1GAP,TWF2,PRKG2,LOX,VEGFA,LPL,HAS2,COL5A1,PLEKHB1,TENM4,ESRRA,MMP14,SEMA4B
query_1	TRUE	0.000115885	358	261	42	0.16092	0.117318	GO:0030030	GO:BP	cell projection organization	5951	7676		IEA,IBA,IBA,IDA ISS IBA IEA,IBA,IEA,IBA IEA,IEA,IEA,IBA,IEA,IBA,IEA,IBA IEA,IMP,IEA,IBA NAS IEA,IEA,ISS IBA TAS IEA,ISS IEA,IDA ISS IBA TAS,ISS,ISS IEA,IEA,IDA,IEA,IDA,ISS IBA IEA,IMP,IMP IBA IC IEA,IEA,IEA,IEA,ISS,IGI IBA,ISS,IDA IEA,IEA,IBA,IEA,IEA,IBA IEA	CRABP2,LGR6,LRTM1,SEMA3F,ARHGAP24,SPP1,EFNA5,TNC,ADAMTSL1,RILP,ADARB1,TIAM1,VAV3,STMN1,ANLN,HGF,NRCAM,GLI3,PAK3,PTPRD,BDNF,NCAM1,KIF20B,KLF5,SNX1,CDH1,INPP5K,EPHB2,RAP1GAP,TWF2,UCHL1,ADAMTS16,NR2F1,VEGFA,EPS8L2,ANK3,LIMA1,FLRT2,SEMA4B,ONECUT2,WTIP,RAB3A
query_1	TRUE	0.00014831	375	261	43	0.164751	0.114667	GO:0048870	GO:BP	cell motility	5951	15159		IDA,ISS IEA,IDA,IBA IEA,IBA,ISS,IDA,IDA,IDA IMP,IEA,IDA IEP IEA,IDA ISS,IBA,IMP IBA,IMP IEA,IMP,IDA,NAS,IDA IMP,IMP,IEA,IEA,IMP IBA IEA,ISS IEA,IMP,ISS,IMP IEA,IGI IEA,IBA,IEA,IDA IMP IGI ISS IBA TAS,IMP,IMP IEA,IMP,IBA IEA,ISS IEA,IDA TAS IEA,IEA,IBA,IDA,IEA,IEA,IMP IEA	LGR6,COL3A1,HYAL1,SEMA3F,ARHGAP24,ASB2,COL1A1,ADARB1,TIAM1,VAV3,VCAM1,TGFB2,PDGFC,NEDD9,DNAH11,ANLN,HGF,NRCAM,NOS3,HSPB1,GLI3,PAK3,PTP4A3,KIF20B,CDH1,TBX1,GADD45A,EPHB2,SDC1,LOX,VEGFA,TIMP1,HAS2,COL5A1,CD248,LIMA1,MMP14,FLRT2,SEMA4B,SPHK1,ONECUT2,LBP,KANK2
query_1	TRUE	0.00014831	375	261	43	0.164751	0.114667	GO:0051674	GO:BP	localization of cell	5951	16030		IDA,ISS IEA,IDA,IBA IEA,IBA,ISS,IDA,IDA,IDA IMP,IEA,IDA IEP IEA,IDA ISS,IBA,IMP IBA,IMP IEA,IMP,IDA,NAS,IDA IMP,IMP,IEA,IEA,IMP IBA IEA,ISS IEA,IMP,ISS,IMP IEA,IGI IEA,IBA,IEA,IDA IMP IGI ISS IBA TAS,IMP,IMP IEA,IMP,IBA IEA,ISS IEA,IDA TAS IEA,IEA,IBA,IDA,IEA,IEA,IMP IEA	LGR6,COL3A1,HYAL1,SEMA3F,ARHGAP24,ASB2,COL1A1,ADARB1,TIAM1,VAV3,VCAM1,TGFB2,PDGFC,NEDD9,DNAH11,ANLN,HGF,NRCAM,NOS3,HSPB1,GLI3,PAK3,PTP4A3,KIF20B,CDH1,TBX1,GADD45A,EPHB2,SDC1,LOX,VEGFA,TIMP1,HAS2,COL5A1,CD248,LIMA1,MMP14,FLRT2,SEMA4B,SPHK1,ONECUT2,LBP,KANK2
query_1	TRUE	0.000156448	60	261	16	0.0613027	0.266667	GO:0051146	GO:BP	striated muscle cell differentiation	5951	15615		IBA,IEA,ISS IEA,IMP ISS IEA,IMP ISS IBA IEA,ISS,IBA,IEA,IBA,ISS,IEP,IBA,ISS,NAS,ISS IEA,IMP IBA TAS	SELENON,CYP26B1,TMEM119,ASB2,MYORG,BDNF,MYF6,KLF5,FLII,TBX1,SDC1,POPDC2,VEGFA,ANKRD1,MMP14,TCAP
query_1	TRUE	0.000191731	137	261	24	0.091954	0.175182	GO:0048667	GO:BP	cell morphogenesis involved in neuron differentiation	5951	14968		IEA,IBA,IBA,IDA ISS IBA IEA,IEA,IBA IEA,IEA,IEA,IBA,IEA,IBA NAS IEA,IEA,ISS IBA TAS IEA,ISS IEA,IDA IBA TAS,ISS,ISS IBA IEA,IMP,IEA,ISS,ISS,IEA,IBA,IBA IEA	CRABP2,LGR6,LRTM1,SEMA3F,SPP1,EFNA5,ADAMTSL1,ADARB1,TIAM1,STMN1,NRCAM,GLI3,PAK3,PTPRD,BDNF,NCAM1,EPHB2,TWF2,UCHL1,VEGFA,ANK3,FLRT2,SEMA4B,RAB3A
query_1	TRUE	0.000195435	148	261	25	0.0957854	0.168919	GO:0048812	GO:BP	neuron projection morphogenesis	5951	15103		IEA,IBA,IBA,IDA ISS IBA IEA,IEA,IBA IEA,IEA,IEA,IBA,IEA,IBA NAS IEA,IEA,ISS IBA TAS IEA,ISS IEA,IDA IBA TAS,ISS,ISS IEA,ISS IBA IEA,IMP,IEA,ISS,ISS,IEA,IBA,IBA IEA	CRABP2,LGR6,LRTM1,SEMA3F,SPP1,EFNA5,ADAMTSL1,ADARB1,TIAM1,STMN1,NRCAM,GLI3,PAK3,PTPRD,BDNF,NCAM1,KIF20B,EPHB2,TWF2,UCHL1,VEGFA,ANK3,FLRT2,SEMA4B,RAB3A
query_1	TRUE	0.000217939	705	261	64	0.245211	0.0907801	GO:0010604	GO:BP	positive regulation of macromolecule metabolic process	5951	4750		IEA,IDA,ISS NAS IEA,IEA,IEA,ISS IEA,IDA IMP,IMP,IDA ISS IEA,IDA,ISS IEA,IDA IBA,IDA,IBA IEA,IDA,IDA IBA NAS IEA,ISS IEA,ISS IEA,IDA IMP ISS IEA,IEA,IMP IEA,IEA,IMP,IBA,IMP IBA,IDA IBA,ISS IEA,IDA,IDA IEA,IGI,IEA,IMP IEA,IDA,IEA,ISS IEA,IDA IEA,IDA IEA,IMP,NAS,IDA ISS,TAS,IMP,IMP ISS,IMP,IBA IEA,TAS IEA,IDA,IDA IMP IGI IBA,IMP ISS IEA,IEA,IMP ISS,ISS IEA,ISS,IEA,IDA IEA,IEA,IDA IMP ISS,IDA,IMP IBA…	CYP26B1,SPP1,EFNA5,PCOLCE,TNC,TMEM119,FHOD1,RILP,FAM20A,COL1A1,CHCHD10,TGFB2,STRADB,PDGFC,NEDD9,HGF,NOS3,HSPB1,GLI3,PAK3,CDCA2,CEBPD,AGPAT2,BDNF,FAS,SLF2,MYF6,CCND2,KLF5,CKAP2,SNX1,NUPR1,CDH1,TOP2A,INPP5K,TRAF4,TPX2,RAD23A,MAPK12,TBX1,HMGN1,PKP1,EPHB2,ETV5,NR2F1,SQSTM1,C1QTNF3,VEGFA,LPL,HAS2,MUSK,ESRRA,ANK3,ANKRD1,LMO7,MMP14,SPHK1,MRPL12,WBP2,ONECUT2,MYOM1,LBP,MYLK2,CDC25B
query_1	TRUE	0.000229751	352	261	41	0.157088	0.116477	GO:0120036	GO:BP	plasma membrane bounded cell projection organization	5951	22777		IEA,IBA,IBA,IDA ISS IBA IEA,IBA,IEA,IBA IEA,IEA,IEA,IBA,IEA,IBA,IEA,IBA IEA,IMP,IEA,IBA NAS IEA,IEA,ISS IBA TAS IEA,ISS IEA,IDA ISS IBA TAS,ISS,ISS IEA,IEA,IDA,IEA,IDA,ISS IBA IEA,IMP,IMP IBA IC,IEA,IEA,IEA,ISS,IGI IBA,ISS,IDA IEA,IEA,IBA,IEA,IBA IEA	CRABP2,LGR6,LRTM1,SEMA3F,ARHGAP24,SPP1,EFNA5,TNC,ADAMTSL1,RILP,ADARB1,TIAM1,VAV3,STMN1,ANLN,HGF,NRCAM,GLI3,PAK3,PTPRD,BDNF,NCAM1,KIF20B,KLF5,SNX1,CDH1,INPP5K,EPHB2,RAP1GAP,TWF2,UCHL1,ADAMTS16,NR2F1,VEGFA,EPS8L2,ANK3,LIMA1,FLRT2,SEMA4B,ONECUT2,RAB3A
query_1	TRUE	0.00025279	161	261	26	0.0996169	0.161491	GO:0032990	GO:BP	cell part morphogenesis	5951	9176		IEA,IBA,IBA,IDA ISS IBA IEA,IEA,IBA IEA,IEA,IEA,IBA,IEA,IBA NAS IEA,IEA,ISS IBA TAS IEA,ISS IEA,IDA IBA TAS,ISS,ISS IEA,IDA,ISS IBA IEA,IMP,IEA,ISS,ISS,IEA,IBA,IBA IEA	CRABP2,LGR6,LRTM1,SEMA3F,SPP1,EFNA5,ADAMTSL1,ADARB1,TIAM1,STMN1,NRCAM,GLI3,PAK3,PTPRD,BDNF,NCAM1,KIF20B,SNX1,EPHB2,TWF2,UCHL1,VEGFA,ANK3,FLRT2,SEMA4B,RAB3A
query_1	TRUE	0.000314083	287	261	36	0.137931	0.125436	GO:0042325	GO:BP	regulation of phosphorylation	5951	11668		IDA ISS IEA,ISS NAS IEA,ISS IEA,IDA ISS IEA,IDA IMP IBA,IDA,IDA IEA,IEA,IDA IBA,IDA,IBA,IBA IEA,IDA,IDA IBA IEA,IMP ISS IEA,IBA,IMP,IDA IBA,TAS,IMP,IEA,IDA ISS IBA IEA,IDA IEA,IDA IEA,ISS,IMP TAS IEA,ISS IBA IEA,IDA,IEA,IEA,IDA IMP IBA,IMP ISS IBA,IDA,IDA IBA,IMP,IEA	ERRFI1,EFNA5,TMEM119,FAM20A,PMEPA1,ADARB1,CDKN2C,VAV3,TGFB2,STRADB,CCNG2,PDGFC,NEDD9,HGF,HSPB1,BDNF,FAS,CCND2,CDKN3,NUPR1,PARD6A,INPP5K,TRAF4,TPX2,TBX1,GADD45A,EPHB2,UCHL1,SQSTM1,LOX,VEGFA,MUSK,GSTP1,PPM1E,SPHK1,CDC25B
query_1	TRUE	0.000336761	696	261	63	0.241379	0.0905172	GO:0009966	GO:BP	regulation of signal transduction	5951	4266		IDA ISS IBA IEA,IDA ISS,ISS IEA,TAS IEA,IBA,IMP IEA,IDA,IDA IMP IBA IEA,ISS TAS,TAS IEA,IDA ISS IBA,IMP,IEA,IEA,ISS IEA,IBA,IDA IMP IBA,IDA IEA,ISS IC,ISS IEA,IDA ISS IEA,IMP IBA,IBA,IDA IEA,IC,ISS IEA,IEA,ISS TAS,ISS,IBA IEA,IMP IBA,IMP ISS,IDA IBA IEA,IDA IBA IEA,ISS,IDA IMP IEA,ISS IEA,IEA,IEA,IMP,IBA IEA,IDA,IMP NAS,IDA,IEA,IDA IGI,IBA,IMP,IDA IBA,IDA ISS NAS IC,IEA,IDA,IMP IBA TAS,IBA IEA,IS…	ERRFI1,LGR6,COL3A1,CYP26B1,ARHGAP24,ADAMTSL2,COL1A1,PMEPA1,TIAM1,VAV3,TGFB2,STMN1,MAL,STRADB,IL17RD,PDGFC,FST,HGF,NOS3,HSPB1,GLI3,CASTOR2,PAK3,PTP4A3,AGPAT2,MYORG,PTPRD,BDNF,NCAM1,NLRX1,FAS,NUPR1,INPP5K,TRAF4,TBX1,GADD45A,EPHB2,RAP1GAP,RALGPS2,ATP6V1C2,LYPD6,UCHL1,SQSTM1,C1QTNF3,LOX,VEGFA,TSPAN12,TIMP1,EPS8L2,GSTP1,HTRA1,ANKRD1,RNF34,TNFRSF19,MMP14,CGNL1,NKIRAS2,SPHK1,WBP2,ONECUT2,LBP,WTIP,KANK2
query_1	TRUE	0.000343895	371	261	42	0.16092	0.113208	GO:0006468	GO:BP	protein phosphorylation	5951	2446		IDA ISS IEA,ISS NAS IEA,ISS IEA,IDA ISS IEA,IDA IMP IBA,IDA IBA TAS IEA,IDA IBA IEA,IDA,IDA IEA,IDA IBA,IDA IEA,IBA,IBA IEA,IDA,IDA IBA IEA,IDA,IMP ISS IEA,IBA IEA,IBA,IMP,IDA IBA,TAS,IEA,IDA ISS IBA IEA,IDA IEA,IDA IEA,IDA TAS IEA,ISS,IMP TAS IEA,ISS IEA,IDA ISS IEA,IDA,IMP TAS IEA,IEA,IEA,IDA IBA,IMP ISS IEA,IDA,IDA IBA,IMP,IDA IEA,IDA IEA	ERRFI1,EFNA5,TMEM119,FAM20A,PMEPA1,MKNK2,PIM3,ADARB1,CDKN2C,TGFB2,STRADB,CCNG2,PDGFC,NEDD9,HGF,FASTK,HSPB1,PAK3,BDNF,FAS,CCND2,CDKN3,PARD6A,INPP5K,TRAF4,TPX2,MAPK12,TBX1,GADD45A,EPHB2,STK17B,UCHL1,PRKG2,SQSTM1,LOX,VEGFA,MUSK,GSTP1,PPM1E,SPHK1,MYLK2,CDC25B
query_1	TRUE	0.000382988	344	261	40	0.153257	0.116279	GO:0009719	GO:BP	response to endogenous stimulus	5951	4067		IEA,IEA,IDA IEA,IDA,IEA,IEA,IMP IEA,IEA,IDA IMP IBA NAS IEA,IGI,IDA IBA,IEA,ISS IEA,IEA,IBA IEA,IDA IEA,IBA,IBA,IBA,IDA,IDA ISS IBA IEA,ISS,IBA IEA,IEA,IEA,IEA,IEA,IBA IEA,IMP IEA,IDA,IEA,IEA,IEA,IDA,IEA,ISS IEA,IDA IMP IEA,IEA,IEA,IDA IBA	ERRFI1,COL16A1,COL3A1,HYAL1,SPP1,EFNA5,ADAMTSL2,COL1A1,PMEPA1,VCAM1,TGFB2,COL5A2,IL17RD,PDGFC,FST,COL1A2,NOS3,CASTOR2,BDNF,CDH1,INPP5K,TBX1,SLC2A1,EPHB2,RAP1GAP,SDC1,LOX,TIMP1,LPL,HAS2,CYC1,ESRRA,HTRA1,ANKRD1,MMP14,FLRT2,WBP2,ONECUT2,TMEM38A,KANK2
query_1	TRUE	0.000487135	1447	261	104	0.398467	0.0718728	GO:1901564	GO:BP	organonitrogen compound metabolic process	5951	24853		IDA ISS IEA,IDA,IDA IBA TAS,IDA IBA,TAS,IEA,IEA,ISS NAS IEA,IEA,IEA,IEA,IEA,IEA,IDA IBA,ISS,ISS IEA,IDA IMP ISS IBA IEA,IDA IMP,IEA,IDA ISS IEA,IDA IMP IBA,IBA IEA,IEA,IDA IBA TAS IEA,IDA IBA IEA,IDA,IBA TAS IEA,IDA IEA,IDA,IDA ISS IBA,IBA TAS IEA,IDA IEA,IEA,IDA IBA TAS IEA,IBA,IBA IEA,IBA NAS IEA,IBA TAS IEA,IDA,IDA IBA IEA,IDA IMP ISS IBA,IDA,IMP ISS TAS IEA,IEA,IBA IEA,IMP IEA,IMP,IEA,IBA TAS…	ERRFI1,COL3A1,HYAL1,GXYLT2,PLA1A,KY,ADAMTS2,EFNA5,PCOLCE,CAPN6,BGN,ADAMTSL2,ADAMTSL1,MACROD1,NUDT8,TMEM119,ASB2,RILP,MYH8,FAM20A,PMEPA1,CKM,ADAMTSL5,MKNK2,PIM3,ADARB1,ICMT,CDKN2C,VCAM1,TGFB2,HK2,STRADB,CP,PAPSS1,CCNG2,PDGFC,CPE,ELOVL6,NEDD9,HGF,NOS3,FASTK,HSPB1,GLI3,PAK3,CDCA2,LAPTM4B,PTP4A3,PTPRD,BDNF,FAS,HACD1,CCND2,CDCA3,SERP2,CDKN3,ADSS1,SNX1,PIGQ,NUPR1,PARD6A,CDH1,GOT2,INPP5K,ST6GALNAC2,TRAF…
query_1	TRUE	0.000501475	292	261	36	0.137931	0.123288	GO:0051094	GO:BP	positive regulation of developmental process	5951	15571		IEA,IEA,IDA IMP,IEA,IDA ISS IBA IEA,IDA,IBA NAS,IDA ISS,IMP,IEA,IDA,IEA,IMP,NAS IEA,NAS,IDA ISS IEA,IMP,ISS IEA,IEA,IEA,ISS IEA,IDA IBA,IBA,IEA,TAS,ISS,ISS IEA,IEA,IMP,IDA IMP IGI ISS IBA,IMP IC IEA,IEA,ISS IEA,ISS IEA,IEA,IDA	CRABP2,CYP26B1,HYAL1,EFNA5,TMEM119,COL1A1,TIAM1,TGFB2,HK2,LRRN1,FST,PDLIM7,NEDD9,HGF,NRCAM,NOS3,HSPB1,GLI3,PAK3,CEBPD,PTPRD,BDNF,MYF6,KLF5,MAPK12,TBX1,EPHB2,DDAH1,TWF2,VEGFA,LPL,HAS2,TENM4,MMP14,FLRT2,SPHK1
query_1	TRUE	0.000534349	622	261	58	0.222222	0.0932476	GO:0032879	GO:BP	regulation of localization	5951	9081		IDA,IMP,ISS IEA,IDA,IBA,IDA,ISS IEA,IDA,ISS IEA,IMP,IDA,IDA,IDA,IEA,IEA,IBA,IMP,IMP,IDA,IDA IEA,IBA,IMP,IEA,IEA,IMP,TAS,ISS IEA,IMP IBA IEA,IDA IMP,IDA ISS IEA,IMP,ISS IBA IEA,IMP IEA,IGI ISS IEA,IMP,IEA,IEA,ISS IEA,IDA,IDA IMP IGI ISS IBA TAS,IMP,IMP TAS,ISS IEA,IMP IEA,ISS,IDA IC,IMP,IDA IMP IEA,IEA,IBA,IBA IEA,IDA ISS IEA,IEA,IMP IGI,IEA,IDA,IEA,IMP ISS IBA TAS IEA	LGR6,SELENON,COL3A1,HYAL1,SEMA3F,SPP1,EFNA5,COL1A1,PIM3,CHCHD10,ADARB1,TIAM1,TGFB2,STMN1,HK2,PDGFC,NEDD9,DNAH11,HGF,NOS3,MEST,HSPB1,GLI3,PAK3,PTP4A3,BDNF,KIF20B,PARD6A,CDH1,INPP5K,SPAG5,DHRS7C,GADD45A,EPHB2,SDC1,TBC1D1,PRKG2,SQSTM1,C1QTNF3,VEGFA,TIMP1,LPL,PIP4P2,HAS2,ANK3,GSTO1,ANKRD1,MMP14,FLRT2,SEMA4B,KCNJ12,SPHK1,ONECUT2,MYOM1,LBP,MYLK2,TMEM38A,RAB3A
query_1	TRUE	0.000536881	144	261	24	0.091954	0.166667	GO:0045859	GO:BP	regulation of protein kinase activity	5951	13573		IDA ISS IEA,IEA,IEA,IDA,IDA IEA,IDA,IDA,IBA,IBA IEA,IDA,IEA,ISS IEA,IDA IBA,TAS,IDA,IDA IEA,IDA IEA,IMP TAS IEA,ISS IEA,IDA,IDA,IDA,IDA IBA,IEA	ERRFI1,EFNA5,FAM20A,ADARB1,CDKN2C,TGFB2,STRADB,CCNG2,PDGFC,NEDD9,HGF,HSPB1,CCND2,CDKN3,INPP5K,TRAF4,TPX2,GADD45A,EPHB2,UCHL1,VEGFA,GSTP1,PPM1E,CDC25B
query_1	TRUE	0.000573096	280	261	35	0.1341	0.125	GO:0035295	GO:BP	tube development	5951	10287		ISS IEA,IEA,IDA IMP,IEA,IEA,IEA,IEA,IEA,IDA IEP ISS,IMP,IEA,IEA,IEA,IEP,IDA ISS IEA,IMP,TAS IEA,IEA,IEA,IEA,ISS,IEA,ISS IBA IEA,IEA,IEA,IEA,ISS IEA,IDA IMP IGI ISS IBA TAS IEA,ISS IEA,ISS IEA,IEA,IEA,IEA,IDA,IEA	ERRFI1,COL3A1,HYAL1,ARHGAP24,ADAMTS2,ADAMTSL2,ASB2,VAV3,TGFB2,HK2,SHROOM3,PDGFC,HGF,NRCAM,NOS3,HSPB1,GLI3,KIF20B,KLF5,TRAF4,TBX1,GADD45A,EPHB2,DDAH1,SDC1,ADAMTS16,LOX,VEGFA,TSPAN12,HAS2,MMP14,TCAP,NKIRAS2,SPHK1,RAB3A
query_1	TRUE	0.000589157	267	261	34	0.130268	0.127341	GO:0044087	GO:BP	regulation of cellular component biogenesis	5951	12628		IDA,IDA,IBA,IDA IEA,IDA IMP IEA,IDA IBA IEA,IMP IEA,IEA,IMP,IDA,IDA IMP ISS IEA,IDA,IMP,IEA,IMP,IBA,IDA,IMP,IMP,ISS IEA,IMP,IMP,IMP ISS IBA IEA,IEA,IDA,IEA,ISS,IGI IBA,IEA,IEA,IMP,IDA,IDA IEA,IEA	COL16A1,HYAL1,ARHGAP24,EFNA5,FHOD1,PMEPA1,STMN1,LRRN1,ANLN,PAK3,PTPRD,BDNF,SLF2,KLF5,NUPR1,FLII,INPP5K,SPAG5,SNX7,EPHB2,RAP1GAP,SDC1,TWF2,ADAMTS16,VEGFA,HAS2,MUSK,EPS8L2,MMP14,FLRT2,CGNL1,PPM1E,SPHK1,RAB3A
query_1	TRUE	0.000723722	169	261	26	0.0996169	0.153846	GO:0000904	GO:BP	cell morphogenesis involved in differentiation	5951	309		IEA,IBA,IBA,IDA ISS IBA IEA,IEA,IDA IBA IEA,IEA,IEA,IBA,IEA,IMP,IBA NAS IEA,IEA,ISS IBA TAS IEA,ISS IEA,IDA IBA TAS,ISS,ISS IBA IEA,IMP,IEA,ISS,IEA,ISS,IEA,IBA,IBA IEA	CRABP2,LGR6,LRTM1,SEMA3F,SPP1,EFNA5,ADAMTSL1,ADARB1,TIAM1,STMN1,NEDD9,NRCAM,GLI3,PAK3,PTPRD,BDNF,NCAM1,EPHB2,TWF2,UCHL1,VEGFA,HAS2,ANK3,FLRT2,SEMA4B,RAB3A
query_1	TRUE	0.000738427	829	261	70	0.268199	0.0844391	GO:0065008	GO:BP	regulation of biological quality	5951	18613		IEA,IMP IBA,NAS IEA,IDA IEA,IBA IEA,IDA IBA IEA,ISS IEA,ISS IEA,IDA,IBA IEA,IMP,ISS IEA,ISS IEA,IMP ISS IEA,IGI TAS,IMP,IBA IEA,ISS IBA IEA,IEA,IBA,IBA TAS,IEA,ISS IEA,IEA,ISS IEA,IMP,NAS IEA,IMP ISS IBA TAS NAS IEA,IBA IEA,HMP HEP,IDA IEA,IMP,IEA,IDA IMP ISS IEA,IDA IBA,IBA,ISS IBA IEA,IBA,ISS IEA,ISS IBA IEA,IBA,IMP,ISS,IMP ISS IEA,IDA ISS IEA,IBA IEA,IBA NAS IEA,IMP ISS IBA IC IEA,ISS IBA,IEA,…	CRABP2,SELENON,COL3A1,CYP26B1,SEMA3F,SPP1,EFNA5,TMEM119,RILP,CHRNE,FAM20A,PIM3,SYNGR1,CHCHD10,VAV3,STMN1,HK2,SLC4A3,LRRN1,ACOX2,CP,SHROOM3,PDGFC,CPE,ELOVL6,COL1A2,NRCAM,NOS3,FASTK,HSPB1,PAK3,LAPTM4B,PTP4A3,PTPRD,BDNF,FAS,INSYN1,FLII,INPP5K,DHRS7C,ABHD8,RAD23A,SLC2A1,EPHB2,DDAH1,CHRNG,ATP11B,TWF2,POPDC2,SORCS2,ADAMTS16,SQSTM1,C1QTNF3,LOX,VEGFA,LPL,HAS2,AK3,MUSK,GSTP1,ANK3,SCD,GSTO1,LIMA1,DIO2,FLRT…
query_1	TRUE	0.000779517	158	261	25	0.0957854	0.158228	GO:0061061	GO:BP	muscle structure development	5951	17803		IBA,IEA,IEA,ISS IEA,IMP ISS IEA,IEA,ISS,IBA,IMP ISS IBA IEA,ISS,ISS IBA TAS IEA,IEA,IEA,IBA,IDA TAS,ISS,IEP ISS IEA,IBA,IEA,IEA,ISS,IMP NAS IEA,ISS IEA,IMP IBA TAS,IDA IMP IBA IEA	SELENON,COL3A1,CYP26B1,TMEM119,ASB2,ADARB1,TGFB2,PDLIM7,MYORG,BDNF,MYF6,KLF5,NUPR1,FLII,MAPK12,TBX1,SDC1,POPDC2,UCHL1,LOX,VEGFA,ANKRD1,MMP14,TCAP,MYLK2
query_1	TRUE	0.000931096	171	261	26	0.0996169	0.152047	GO:0043549	GO:BP	regulation of kinase activity	5951	12396		IDA ISS IEA,IEA,IEA,IDA,IDA IEA,IEA,IDA,IDA,IBA,IBA IEA,IDA,IEA,ISS IEA,IDA IBA,TAS,IDA,IDA IEA,IDA IEA,IMP TAS IEA,ISS IBA IEA,IDA,IDA,IBA,IDA,IDA IBA,IEA	ERRFI1,EFNA5,FAM20A,ADARB1,CDKN2C,VAV3,TGFB2,STRADB,CCNG2,PDGFC,NEDD9,HGF,HSPB1,CCND2,CDKN3,INPP5K,TRAF4,TPX2,GADD45A,EPHB2,UCHL1,VEGFA,MUSK,GSTP1,PPM1E,CDC25B
query_1	TRUE	0.000972435	327	261	38	0.145594	0.116208	GO:0019220	GO:BP	regulation of phosphate metabolic process	5951	6472		IDA ISS IEA,ISS NAS IEA,ISS IEA,IDA ISS IEA,IDA IMP IBA,IDA,IDA IEA,IEA,IDA IBA,IDA,IBA,IBA IEA,IDA,IDA IBA IEA,IMP ISS IBA,IMP ISS IEA,IMP IEA,IBA,IMP,IDA IBA,TAS,IMP,IEA,IDA ISS IBA IEA,IDA IEA,IDA IEA,ISS,IMP TAS IEA,ISS IBA IEA,IDA,IEA,IEA,IDA IMP IBA,IMP ISS IBA,IDA,IDA IBA,IMP,IEA	ERRFI1,EFNA5,TMEM119,FAM20A,PMEPA1,ADARB1,CDKN2C,VAV3,TGFB2,STRADB,CCNG2,PDGFC,NEDD9,HGF,NOS3,HSPB1,CDCA2,BDNF,FAS,CCND2,CDKN3,NUPR1,PARD6A,INPP5K,TRAF4,TPX2,TBX1,GADD45A,EPHB2,UCHL1,SQSTM1,LOX,VEGFA,MUSK,GSTP1,PPM1E,SPHK1,CDC25B
query_1	TRUE	0.00115038	329	261	38	0.145594	0.115502	GO:0051174	GO:BP	regulation of phosphorus metabolic process	5951	15643		IDA ISS IEA,ISS NAS IEA,ISS IEA,IDA ISS IEA,IDA IMP IBA,IDA,IDA IEA,IEA,IDA IBA,IDA,IBA,IBA IEA,IDA,IDA IBA IEA,IMP ISS IBA,IMP ISS IEA,IMP IEA,IBA,IMP,IDA IBA,TAS,IMP,IEA,IDA ISS IBA IEA,IDA IEA,IDA IEA,ISS,IMP TAS IEA,ISS IBA IEA,IDA,IEA,IEA,IDA IMP IBA,IMP ISS IBA,IDA,IDA IBA,IMP,IEA	ERRFI1,EFNA5,TMEM119,FAM20A,PMEPA1,ADARB1,CDKN2C,VAV3,TGFB2,STRADB,CCNG2,PDGFC,NEDD9,HGF,NOS3,HSPB1,CDCA2,BDNF,FAS,CCND2,CDKN3,NUPR1,PARD6A,INPP5K,TRAF4,TPX2,TBX1,GADD45A,EPHB2,UCHL1,SQSTM1,LOX,VEGFA,MUSK,GSTP1,PPM1E,SPHK1,CDC25B
query_1	TRUE	0.00136129	317	261	37	0.141762	0.116719	GO:2000026	GO:BP	regulation of multicellular organismal development	5951	29251		ISS IBA IEA,IEA,IEA,IDA IMP,IBA IEA,IEA,IEA,IDA ISS IBA IEA,IBA,IDA,IMP,IEA,IDA,IEA,ISS IEA,IDA ISS IEA,IMP,ISS IEA,IEA,ISS IEA,IDA IBA,IEA,IEA,ISS IEA,IEA,IMP,IEA,IEA,IDA IMP IGI ISS IBA,ISS IEA,IMP ISS IEA,IEA,IEA,ISS IEA,IEA,IBA,IDA	ERRFI1,CRABP2,CYP26B1,HYAL1,SEMA3F,SPP1,EFNA5,TMEM119,TIAM1,TGFB2,HK2,LRRN1,FST,HGF,LRRC17,NOS3,HSPB1,GLI3,PAK3,PTPRD,BDNF,NUPR1,GADD45A,EPHB2,DDAH1,TWF2,PRKG2,LOX,VEGFA,TSPAN12,TENM4,ESRRA,MGP,MMP14,FLRT2,SEMA4B,SPHK1
query_1	TRUE	0.00150808	2551	261	155	0.59387	0.0607605	GO:0071704	GO:BP	organic substance metabolic process	5951	19683		IDA ISS IEA,IDA,TAS IEA,IDA IEA,IDA IBA IEA,IDA IBA TAS IEA,IDA IBA,IBA TAS IEA,IEA,IDA,IEA,ISS NAS IEA,IEA,IEA,IEA,IEA,IEA,IEA,IDA IBA,ISS,ISS IEA,IDA IMP ISS IBA IEA,ISS IBA NAS IEA,IDA IMP,IDA IMP,IEA,IDA ISS IEA,IDA,IDA IMP IBA,IBA IEA,IEA,IDA IBA TAS IEA,IDA IBA IEA,IEA,ISS IEA,IDA IBA IC IEA,IBA TAS IEA,IDA IEA,IEA,IDA,IDA IMP ISS IBA,IDA ISS IBA TAS IEA,IDA IEA,IDA IMP IBA IEA,IEA,IDA IBA …	ERRFI1,FMO1,CRABP2,COL3A1,CYP26B1,HYAL1,GXYLT2,PLA1A,KY,SPP1,ADAMTS2,EFNA5,PCOLCE,CAPN6,BGN,ADAMTSL2,TNC,ADAMTSL1,MACROD1,NUDT8,TMEM119,ASB2,IDH2,FHOD1,RILP,MYH8,FAM20A,COL1A1,PMEPA1,CKM,ADAMTSL5,MKNK2,PIM3,PVALB,CHCHD10,ADARB1,ICMT,CDKN2C,VAV3,VCAM1,TGFB2,HK2,STRADB,ACOX2,CP,PAPSS1,CCNG2,PDGFC,CPE,ELOVL6,FST,NEDD9,HGF,NOS3,FASTK,HSPB1,GLI3,PAK3,CDCA2,LAPTM4B,CEBPD,PTP4A3,AGPAT2,MYORG,PTPRD,BDNF,…
query_1	TRUE	0.00169287	482	261	48	0.183908	0.0995851	GO:0048468	GO:BP	cell development	5951	14805		IEA,IBA,IBA,IBA,IDA ISS IBA IEA,IEA,IDA IBA IEA,IEA,IEA,ISS IEA,IEA,IBA,ISS,IBA IEA,IEA,IEA,IMP,IEA,IDA IBA NAS IEA,IEA,ISS IBA TAS IEA,IMP ISS IBA IEA,ISS IEA,IDA ISS IBA TAS,ISS,ISS IEA,IBA,IEA,IEA,IBA,ISS,ISS IBA IEA,IEP ISS IEA,IMP IBA,IEA,IEA,IEA,IDA ISS,IEA,IMP ISS IBA IEA,ISS,NAS,IEA,IBA,IMP IBA TAS,IEA,IEA,IBA IEA	CRABP2,LGR6,SELENON,LRTM1,SEMA3F,SPP1,EFNA5,TNC,ADAMTSL1,ASB2,ADARB1,TIAM1,TGFB2,STMN1,MAL,SHROOM3,NEDD9,HGF,NRCAM,GLI3,PAK3,MYORG,PTPRD,BDNF,NCAM1,KIF20B,MYF6,KLF5,CDH1,FLII,TBX1,EPHB2,SDC1,TWF2,UCHL1,NR2F1,LOX,VEGFA,HAS2,TENM4,ANK3,ANKRD1,FLRT2,SEMA4B,TCAP,ONECUT2,CDC25B,RAB3A
query_1	TRUE	0.00204575	336	261	38	0.145594	0.113095	GO:0031399	GO:BP	regulation of protein modification process	5951	8297		IDA ISS IEA,ISS NAS IEA,ISS IEA,IDA ISS IEA,IDA IMP IBA,IDA,IDA IEA,IDA IBA,IDA,IBA,IBA IEA,IDA,IDA IBA IEA,IMP ISS IEA,IMP IEA,IBA,IMP,IDA IBA,TAS,IEA,IEA,IDA ISS IBA IEA,IDA IEA,IDA IEA,ISS,IMP TAS IEA,ISS IEA,ISS IBA IEA,IDA,IDA IEA,IEA,IDA IBA,IMP ISS,IDA,IDA IBA,IDA IMP,IMP,IEA	ERRFI1,EFNA5,TMEM119,FAM20A,PMEPA1,ADARB1,CDKN2C,TGFB2,STRADB,CCNG2,PDGFC,NEDD9,HGF,HSPB1,CDCA2,BDNF,FAS,CCND2,CDKN3,NUPR1,PARD6A,INPP5K,TRAF4,TPX2,TBX1,GADD45A,EPHB2,HHATL,UCHL1,SQSTM1,LOX,VEGFA,MUSK,GSTP1,PPM1E,SPHK1,WBP2,CDC25B
query_1	TRUE	0.00221879	90	261	18	0.0689655	0.2	GO:0043062	GO:BP	extracellular structure organization	5951	12119		IBA IEA,IMP IBA NAS IEA,IEA,IBA TAS IEA,IBA IEA,IEA,IMP IBA,IEA,IDA,IEA,IMP ISS IBA IEA,IMP IBA IEA,IBA IEA,IBA IEA,ISS IBA IEA,IMP IBA NAS IEA,IBA TAS,ISS IEA	COL16A1,COL3A1,CCDC80,ADAMTS2,ADAMTSL2,ADAMTSL1,COL1A1,ADAMTSL5,TGFB2,OLFML2B,COL5A2,COL1A2,ADAMTS16,LOX,HAS2,COL5A1,MMP14,FLRT2
query_1	TRUE	0.00221879	90	261	18	0.0689655	0.2	GO:0045229	GO:BP	external encapsulating structure organization	5951	13199		IBA IEA,IMP IBA NAS IEA,IEA,IBA TAS IEA,IBA IEA,IEA,IMP IBA,IEA,IDA,IEA,IMP ISS IBA IEA,IMP IBA IEA,IBA IEA,IBA IEA,ISS IBA IEA,IMP IBA NAS IEA,IBA TAS,ISS IEA	COL16A1,COL3A1,CCDC80,ADAMTS2,ADAMTSL2,ADAMTSL1,COL1A1,ADAMTSL5,TGFB2,OLFML2B,COL5A2,COL1A2,ADAMTS16,LOX,HAS2,COL5A1,MMP14,FLRT2
query_1	TRUE	0.00221879	90	261	18	0.0689655	0.2	GO:0030198	GO:BP	extracellular matrix organization	5951	7738		IBA IEA,IMP IBA NAS IEA,IEA,IBA TAS IEA,IBA IEA,IEA,IMP IBA,IEA,IDA,IEA,IMP ISS IBA IEA,IMP IBA IEA,IBA IEA,IBA IEA,ISS IBA IEA,IMP IBA NAS IEA,IBA TAS,ISS IEA	COL16A1,COL3A1,CCDC80,ADAMTS2,ADAMTSL2,ADAMTSL1,COL1A1,ADAMTSL5,TGFB2,OLFML2B,COL5A2,COL1A2,ADAMTS16,LOX,HAS2,COL5A1,MMP14,FLRT2
query_1	TRUE	0.00275213	667	261	59	0.226054	0.0884558	GO:0033036	GO:BP	macromolecule localization	5951	9203		IBA,IDA,ISS IEA,NAS IEA,IDA IEA,ISS IEA,IEA,ISS IEA,TAS,IDA,IMP,TAS IEA,IDA,ISS,IDA IEA,IMP,IEA,IBA,IMP,IEA,IMP,TAS,IEA,IEA,ISS IEA,IDA IBA,IEA,IEA,IMP IEA,IMP IEA,IDA IMP,IEP IEA,IDA ISS IEA,IMP,IGI,IMP IEA,IMP,IDA IBA IEA,ISS,IBA TAS NAS IEA,ISS IBA,IEA,IEA,IEA,IDA ISS TAS IEA,IDA,IDA,IMP TAS,ISS,IMP IGI ISS IBA,IMP,ISS IEA,IMP,IMP,IMP,IMP IGI,IDA IEA,IMP IEA,IBA IEA	CRABP2,SPP1,EFNA5,RILP,COL1A1,PIM3,SYNGR1,CHCHD10,ICMT,TGFB2,HK2,MAL,STRADB,SHROOM3,CPE,DNAH11,NRCAM,MEST,HSPB1,GLI3,PTP4A3,BDNF,YIF1A,STARD10,KIF20B,SLF2,SERP2,KLF5,SNX1,PARD6A,CDH1,GOT2,INPP5K,SPAG5,SLC25A17,SNX7,SLC2A1,IPO13,EPHB2,ATP11B,TWF2,TBC1D1,SORCS2,PRKG2,SQSTM1,C1QTNF3,VEGFA,LPL,MUSK,ANK3,ANKRD1,LIMA1,MMP14,CGNL1,WBP2,MYOM1,LBP,OSBPL2,RAB3A
query_1	TRUE	0.00319195	356	261	39	0.149425	0.109551	GO:1901700	GO:BP	response to oxygen-containing compound	5951	24966		IEA,IEA,IEA,IEA,IEA,IDA,IDA,ISS IEA,IEA,IEA,ISS IEA,IGI IEA,IDA,IEA,IEA,IEA,IDA,IDA IBA IEA,IBA,IDA,IDA,IDA ISS IBA IEA,ISS,IBA IEA,IEA,IEA,IMP,IEA,ISS IEA,IEA,IEA,ISS,IBA,IDA IEA,IEA,IEA,IDA,IDA IMP IBA IEA,IMP IBA	ERRFI1,FMO1,COL16A1,COL3A1,CYP26B1,HYAL1,SPP1,EFNA5,CA3,COL1A1,PIM3,VCAM1,TGFB2,COL5A2,PDGFC,COL1A2,HGF,NOS3,CASTOR2,CDH1,GOT2,INPP5K,TBX1,SLC2A1,EPHB2,SDC1,TWF2,TIMP1,LPL,CYC1,ESRRA,GSTP1,SCD,ANKRD1,DIO2,SPHK1,WBP2,LBP,KANK2
query_1	TRUE	0.00347939	1400	261	99	0.37931	0.0707143	GO:0019222	GO:BP	regulation of metabolic process	5951	6474		IDA ISS IEA,TAS,IEA,IDA,ISS NAS IEA,IEA,IEA,IEA,ISS IEA,IDA IMP,IDA IMP,IDA ISS IEA,IDA,IDA IMP IBA,IBA,IEA,ISS IEA,IDA,IDA IEA,IEA,IDA IMP IBA,IEA,IDA,IEA,IBA,ISS IBA IEA,ISS IEA,IDA,IDA,IDA IBA NAS IEA,IMP ISS IBA IEA,IDA IMP IBA IEA,IMP ISS TAS NAS IEA,IDA IMP ISS IBA IEA,IEA,IMP IEA,IDA IMP,IBA IEA,IDA,IMP,IBA,IEA,IMP IBA,IDA IBA,ISS IBA TAS IEA,IDA IBA,IDA IBA IEA,IGI,TAS,IEA,IMP ISS IEA,IEA…	ERRFI1,CRABP2,CYP26B1,SPP1,EFNA5,PCOLCE,TNC,CISD1,TMEM119,FHOD1,RILP,FAM20A,COL1A1,PMEPA1,COX7A1,MKNK2,CHCHD10,ADARB1,CDKN2C,VAV3,TGFB2,HK2,STRADB,CP,CCNG2,PDGFC,ELOVL6,FST,NEDD9,HGF,NOS3,FASTK,HSPB1,GLI3,PAK3,CDCA2,LAPTM4B,CEBPD,PTP4A3,AGPAT2,BDNF,NLRX1,FAS,SLF2,MYF6,CCND2,KLF5,CKAP2,CDKN3,SNX1,NUPR1,PARD6A,CDH1,TOP2A,INPP5K,TRAF4,TPX2,RAD23A,MAPK12,TBX1,HMGN1,GADD45A,SNX7,PKP1,EPHB2,DDAH1,ATP6V…
query_1	TRUE	0.00359684	233	261	30	0.114943	0.128755	GO:0007167	GO:BP	enzyme-linked receptor protein signaling pathway	5951	3067		IDA ISS IBA IEA,IDA,IDA IBA IEA,IMP IEA,IEA,IDA IMP IBA IEA,TAS,IDA IBA,IMP,ISS IEA,IDA IBA IEA,IDA IMP IBA IEA,IBA,IDA,IDA IBA IEA,IMP,TAS,IEA,ISS IEA,TAS,IBA TAS,IDA IBA IEA,ISS IBA IEA,IEA,IDA IMP ISS IBA,IBA,IBA TAS IEA,IEA,ISS IEA,IEA	ERRFI1,COL3A1,EFNA5,ADAMTSL2,COL1A1,PMEPA1,TIAM1,TGFB2,STMN1,IL17RD,PDGFC,FST,NEDD9,COL1A2,HGF,HSPB1,PAK3,PTP4A3,MYORG,PTPRD,BDNF,INPP5K,EPHB2,LOX,VEGFA,TSPAN12,MUSK,HTRA1,FLRT2,ONECUT2
query_1	TRUE	0.00415135	196	261	27	0.103448	0.137755	GO:0045597	GO:BP	positive regulation of cell differentiation	5951	13329		IEA,IEA,IEA,IDA IBA IEA,IDA,IBA NAS,IDA ISS,IEA,IMP,NAS,NAS,ISS IEA,IEA,IEA,ISS IEA,IDA IBA,IBA,IEA,TAS,ISS,IEA,IMP,ISS,IMP IC IEA,IEA,ISS IEA,ISS IEA	CRABP2,CYP26B1,EFNA5,TMEM119,COL1A1,TIAM1,TGFB2,PDLIM7,NEDD9,HGF,NRCAM,GLI3,PAK3,CEBPD,PTPRD,BDNF,MYF6,KLF5,MAPK12,TBX1,EPHB2,TWF2,VEGFA,LPL,HAS2,TENM4,MMP14
query_1	TRUE	0.00519864	305	261	35	0.1341	0.114754	GO:0051240	GO:BP	positive regulation of multicellular organismal process	5951	15698		IEA,IDA IMP,IEA,IDA ISS IBA IEA,IDA,IBA NAS,IDA IEP ISS,IMP,IEA,ISS IEA,ISS IEA,IDA,IEA,IDA ISS IEA,IMP ISS IEA,ISS IEA,IEA,IMP,ISS IEA,IDA IBA,ISS IEA,IMP ISS IEA,IEA,IMP,IDA,IDA IMP IGI ISS IBA,IMP ISS IEA,ISS IEA,ISS,IC,ISS IEA,ISS IEA,IEA,IDA ISS,IDA IMP ISS IEA	CRABP2,HYAL1,EFNA5,TMEM119,COL1A1,TIAM1,TGFB2,HK2,LRRN1,PDGFC,ELOVL6,FST,HGF,NOS3,HSPB1,GLI3,PAK3,AGPAT2,PTPRD,BDNF,INPP5K,EPHB2,DDAH1,TWF2,C1QTNF3,VEGFA,LPL,TENM4,SCD,GSTO1,DIO2,MMP14,FLRT2,SPHK1,LBP
query_1	TRUE	0.00768732	141	261	22	0.0842912	0.156028	GO:0051272	GO:BP	positive regulation of cellular component movement	5951	15721		IDA,IDA,IBA,IDA,IDA,IDA,IEA,IBA,IMP,IDA,IDA,IMP,IEA,ISS IEA,IGI,IDA IMP IGI ISS IBA TAS,IMP IEA,IDA IEA,IBA,IDA,IEA,IEA	LGR6,HYAL1,SEMA3F,COL1A1,TIAM1,TGFB2,STMN1,PDGFC,NEDD9,HGF,NOS3,HSPB1,PAK3,KIF20B,EPHB2,VEGFA,HAS2,MMP14,SEMA4B,SPHK1,ONECUT2,LBP
query_1	TRUE	0.00770851	268	261	32	0.122605	0.119403	GO:0048666	GO:BP	neuron development	5951	14967		IEA,IBA,IBA,IDA ISS IBA IEA,IEA,IBA IEA,IEA,IEA,IEA,IBA,ISS,IBA IEA,IEA,IDA IBA NAS IEA,IEA,ISS IBA TAS IEA,ISS IEA,IDA ISS IBA TAS,ISS,ISS IEA,IEA,ISS IBA IEA,IMP IBA,IEA,IEA,ISS,IMP IBA IEA,ISS,IEA,IBA,IEA,IBA IEA	CRABP2,LGR6,LRTM1,SEMA3F,SPP1,EFNA5,TNC,ADAMTSL1,ADARB1,TIAM1,TGFB2,STMN1,HGF,NRCAM,GLI3,PAK3,PTPRD,BDNF,NCAM1,KIF20B,CDH1,EPHB2,TWF2,UCHL1,NR2F1,VEGFA,TENM4,ANK3,FLRT2,SEMA4B,ONECUT2,RAB3A
query_1	TRUE	0.0106203	132	261	21	0.0804598	0.159091	GO:0030335	GO:BP	positive regulation of cell migration	5951	7814		IDA,IDA,IBA,IDA,IDA,IDA,IBA,IMP,IDA,IDA,IMP,IEA,ISS IEA,IGI,IDA IMP IGI IBA TAS,IMP IEA,IDA IEA,IBA,IDA,IEA,IEA	LGR6,HYAL1,SEMA3F,COL1A1,TIAM1,TGFB2,PDGFC,NEDD9,HGF,NOS3,HSPB1,PAK3,KIF20B,EPHB2,VEGFA,HAS2,MMP14,SEMA4B,SPHK1,ONECUT2,LBP
query_1	TRUE	0.0115745	232	261	29	0.111111	0.125	GO:0031175	GO:BP	neuron projection development	5951	8213		IEA,IBA,IBA,IDA ISS IBA IEA,IEA,IBA IEA,IEA,IEA,IEA,IBA,IBA IEA,IEA,IBA NAS IEA,IEA,ISS IBA TAS IEA,ISS IEA,IDA ISS IBA TAS,ISS,ISS IEA,IEA,ISS IBA IEA,IMP IBA,IEA,IEA,ISS,ISS,IEA,IBA,IBA IEA	CRABP2,LGR6,LRTM1,SEMA3F,SPP1,EFNA5,TNC,ADAMTSL1,ADARB1,TIAM1,STMN1,HGF,NRCAM,GLI3,PAK3,PTPRD,BDNF,NCAM1,KIF20B,CDH1,EPHB2,TWF2,UCHL1,NR2F1,VEGFA,ANK3,FLRT2,SEMA4B,RAB3A
query_1	TRUE	0.0123048	562	261	51	0.195402	0.0907473	GO:0051246	GO:BP	regulation of protein metabolic process	5951	15701		IDA ISS IEA,ISS NAS IEA,IEA,ISS IEA,IDA IMP,IDA ISS IEA,IDA IMP IBA,IEA,IDA,IDA IEA,IDA IBA,IDA,IEA,IBA,IBA IEA,IDA,IDA IBA IEA,IMP ISS TAS IEA,IMP IEA,IMP,IBA,IMP IBA,IDA IBA,TAS,IEA,IMP IEA,IEA,IEA,IDA ISS IBA IEA,IDA IEA,IDA IEA,IDA IMP IEA,NAS,ISS,IMP TAS IEA,ISS IEA,ISS IBA IEA,IDA,IDA IEA,IEA,IDA IBA,IDA IBA IEA,IMP ISS,IDA,IMP IBA,NAS,IEA,IDA IBA,IDA IMP,IMP,IEA	ERRFI1,EFNA5,PCOLCE,TMEM119,RILP,FAM20A,PMEPA1,MKNK2,ADARB1,CDKN2C,TGFB2,STRADB,CP,CCNG2,PDGFC,NEDD9,HGF,HSPB1,CDCA2,LAPTM4B,BDNF,FAS,CCND2,CDKN3,SNX1,NUPR1,PARD6A,CDH1,INPP5K,TRAF4,TPX2,RAD23A,MAPK12,TBX1,GADD45A,EPHB2,HHATL,UCHL1,SQSTM1,LOX,VEGFA,TIMP1,MUSK,GSTP1,RNF34,DIO2,MMP14,PPM1E,SPHK1,WBP2,CDC25B
query_1	TRUE	0.0127579	579	261	52	0.199234	0.08981	GO:0035556	GO:BP	intracellular signal transduction	5951	10463		IEA,ISS IEA,IBA,IEA,IDA IBA IEA,IMP IBA TAS IEA,TAS IEA,IGI,IDA ISS,IMP TAS,IEA,IBA,IDA,IDA IEA,IBA,IMP ISS IEA,IMP IBA,IBA IEA,IDA,ISS IEA,IBA IEA,IMP IBA,IBA,IMP ISS IEA,IDA IBA IEA,IDA IBA IEA,IBA TAS IEA,ISS,IDA IMP,ISS IEA,TAS,IEA,IBA IEA,IDA IBA IEA,IDA,IMP TAS NAS,IDA,IEA,IDA IGI,IDA IBA,IDA ISS NAS,IC,IDA IEA,IMP TAS,IBA NAS IEA,IMP,NAS IEA,IDA IMP TAS,IMP,IEA,IDA IBA,IMP IEA	ERRFI1,COL3A1,ARHGAP24,ASB2,MKNK2,TIAM1,VAV3,VCAM1,TGFB2,STMN1,STRADB,PDGFC,COL1A2,HGF,NOS3,HSPB1,CASTOR2,PAK3,PTP4A3,MYORG,NLRX1,FAS,INPP5A,NUPR1,INPP5K,TRAF4,MAPK12,TBX1,GADD45A,EPHB2,DDAH1,RAP1GAP,RALGPS2,STK17B,UCHL1,SQSTM1,C1QTNF3,LOX,VEGFA,EPS8L2,GSTP1,GSTO1,ANKRD1,RNF34,TNFRSF19,CGNL1,NKIRAS2,SPHK1,MYOM1,TMEM38A,WTIP,KANK2
query_1	TRUE	0.0127654	145	261	22	0.0842912	0.151724	GO:0001501	GO:BP	skeletal system development	5951	423		IEA,IMP,IEP IEA,IEA,ISS IEA,IMP IBA IEA,ISS,IEA,TAS,IEA,IEA,IMP,ISS IEA,IEA,IMP ISS,IEA,IEA,IEA,IEA,IEA,TAS IEA,IBA IEA	COL3A1,CYP26B1,HYAL1,BGN,TMEM119,COL1A1,TGFB2,COL5A2,PAPSS1,PDGFC,FST,COL1A2,LRRC17,GLI3,TBX1,PRKG2,LOX,TIMP1,HAS2,ESRRA,MGP,MMP14
query_1	TRUE	0.0147897	1264	261	90	0.344828	0.0712025	GO:0060255	GO:BP	regulation of macromolecule metabolic process	5951	17032		IDA ISS IEA,TAS,IEA,IDA,ISS NAS IEA,IEA,IEA,ISS IEA,IDA IMP,IDA IMP,IDA ISS IEA,IDA,IDA IMP IBA,IEA,ISS IEA,IDA,IDA IEA,IDA IMP IBA,IDA,IEA,IBA,IBA IEA,IDA,IDA,IDA IBA NAS IEA,ISS IEA,IDA IMP IBA IEA,IMP ISS TAS IEA,IDA IMP ISS IBA IEA,IEA,IMP IEA,IDA IMP,IBA IEA,IDA,IMP,IBA,IEA,IMP IBA,IDA IBA,ISS IBA TAS IEA,IDA IBA,IDA IBA IEA,IGI,TAS,IEA,IMP ISS IEA,IEA,IDA IMP IEA,IEA,IDA ISS IBA IEA,IDA IEA…	ERRFI1,CRABP2,CYP26B1,SPP1,EFNA5,PCOLCE,TNC,TMEM119,FHOD1,RILP,FAM20A,COL1A1,PMEPA1,MKNK2,CHCHD10,ADARB1,CDKN2C,TGFB2,STRADB,CP,CCNG2,PDGFC,FST,NEDD9,HGF,NOS3,FASTK,HSPB1,GLI3,PAK3,CDCA2,LAPTM4B,CEBPD,PTP4A3,AGPAT2,BDNF,NLRX1,FAS,SLF2,MYF6,CCND2,KLF5,CKAP2,CDKN3,SNX1,NUPR1,PARD6A,CDH1,TOP2A,INPP5K,TRAF4,TPX2,RAD23A,MAPK12,TBX1,HMGN1,GADD45A,PKP1,EPHB2,ETV5,HHATL,UCHL1,NR2F1,SQSTM1,C1QTNF3,LOX,VEG…
query_1	TRUE	0.0159608	439	261	43	0.164751	0.0979499	GO:0003008	GO:BP	system process	5951	1584		IEA,ISS,IMP TAS NAS,IBA TAS IEA,IMP,IEA,IDA,TAS,IMP NAS,IEA,IMP,IEA,IEA,IMP ISS IBA NAS IEA,IEA,IBA,ISS IBA IEA,ISS IEA,ISS,IMP IGI NAS,ISS IEA,IDA ISS IEA,IBA TAS IEA,ISS,IEA,IEA,TAS,IDA,IDA IMP,ISS IEA,ISS,ISS IEA,ISS IEA,ISS,IC,ISS IEA,TAS,IMP IEP IBA,IDA,IBA IEA,IDA IBA IC,IEA,IEA	ERRFI1,ASB2,MYH8,CHRNE,COL1A1,ADARB1,TGFB2,HSPB7,SLC4A3,DNAH11,COL1A2,HGF,NRCAM,NOS3,PTP4A3,BDNF,INSYN1,INPP5K,TBX1,SLC2A1,EPHB2,DDAH1,CHRNG,POPDC2,UCHL1,ADAMTS16,CKMT2,C1QTNF3,VEGFA,HAS2,MUSK,TENM4,EPS8L2,ANK3,GSTO1,LIMA1,KCNJ12,TCAP,SPHK1,MYOM1,MYLK2,TMEM38A,RAB3A
query_1	TRUE	0.0160068	249	261	30	0.114943	0.120482	GO:0051270	GO:BP	regulation of cellular component movement	5951	15719		IDA,ISS IEA,IDA,IBA,IDA,IDA,IDA,IDA,IEA,IBA,IMP,IMP,IDA,IDA,IMP,IEA,ISS IEA,IMP,IMP IEA,IGI,IDA IMP IGI ISS IBA TAS,IMP,IMP IEA,IDA IEA,IEA,IBA,IDA,IEA,IEA,IDA	LGR6,COL3A1,HYAL1,SEMA3F,COL1A1,ADARB1,TIAM1,TGFB2,STMN1,PDGFC,NEDD9,DNAH11,HGF,NOS3,HSPB1,PAK3,KIF20B,CDH1,GADD45A,EPHB2,VEGFA,TIMP1,HAS2,MMP14,FLRT2,SEMA4B,SPHK1,ONECUT2,LBP,MYLK2
query_1	TRUE	0.0192824	198	261	26	0.0996169	0.131313	GO:0001944	GO:BP	vasculature development	5951	671		ISS IEA,IEA,IDA IMP,IEA,IMP IBA IEA,IEA,IDA ISS,IMP,IMP,IEA,IEP,IDA ISS IEA,IMP,IEA,IEA,ISS,IEA,ISS IBA IEA,IEA,ISS IEA,IDA IMP IGI ISS IBA TAS IEA,ISS IEA,ISS IEA,IEA,IEA,IDA IEA	ERRFI1,COL3A1,HYAL1,ARHGAP24,COL1A1,VAV3,TGFB2,HK2,COL1A2,HGF,NRCAM,NOS3,HSPB1,GLI3,KLF5,TBX1,GADD45A,EPHB2,DDAH1,LOX,VEGFA,TSPAN12,HAS2,COL5A1,MMP14,SPHK1
query_1	TRUE	0.0201906	46	261	12	0.045977	0.26087	GO:0043588	GO:BP	skin development	5951	12429		ISS IBA IEA,IMP IEA,IEA,IEA,IMP IBA IEA,IDA ISS,IMP,IMP ISS IBA IEA,IDA IEA,IMP,IMP IEA,IEA	ERRFI1,COL3A1,CYP26B1,ADAMTS2,COL1A1,TGFB2,STMN1,COL5A2,FST,COL1A2,COL5A1,TNFRSF19
query_1	TRUE	0.0204861	412	261	41	0.157088	0.0995146	GO:0008283	GO:BP	cell population proliferation	5951	3567		IEA,IEA,IDA,IEA,IDA IBA IEA,IDA,IDA,IDA IEA,IMP,IDA,IDA IMP IBA,IDA IBA IEA,IEA,IEA,ISS IEA,IEA,TAS,IMP ISS IEA,IMP,TAS,ISS IBA IEA,ISS,IMP,IDA,IEA,IEA,IEA,IEA,IEA,IDA IMP IGI ISS IBA IEA,IDA,IMP IEA,IEA,IEA,IEA,ISS,IEA,IEA,IDA IEA,TAS,IDA IBA	ERRFI1,COL3A1,HYAL1,TNC,TMEM119,ADARB1,TIAM1,CDKN2C,VAV3,VCAM1,TGFB2,PDGFC,FST,HGF,NOS3,GLI3,MKI67,KIF20B,CCND2,CDKN3,NUPR1,TBX1,EPHB2,DDAH1,RAP1GAP,UCHL1,PRKG2,SQSTM1,NDUFAF4,VEGFA,TIMP1,HAS2,TENM4,CD248,ESRRA,GSTP1,HTRA1,MMP14,SPHK1,CDC25B,KANK2
query_1	TRUE	0.0212887	212	261	27	0.103448	0.127358	GO:0030334	GO:BP	regulation of cell migration	5951	7813		IDA,ISS IEA,IDA,IBA,IDA,IDA,IDA,IDA,IBA,IMP,IDA,IDA,IMP,IEA,ISS IEA,IMP,IMP IEA,IGI,IDA IMP IGI IBA TAS,IMP,IMP IEA,IDA IEA,IEA,IBA,IDA,IEA,IEA	LGR6,COL3A1,HYAL1,SEMA3F,COL1A1,ADARB1,TIAM1,TGFB2,PDGFC,NEDD9,HGF,NOS3,HSPB1,PAK3,KIF20B,CDH1,GADD45A,EPHB2,VEGFA,TIMP1,HAS2,MMP14,FLRT2,SEMA4B,SPHK1,ONECUT2,LBP
query_1	TRUE	0.0229974	138	261	21	0.0804598	0.152174	GO:2000147	GO:BP	positive regulation of cell motility	5951	29371		IDA,IDA,IBA,IDA,IDA,IDA,IBA,IMP,IDA,IDA,IMP,IEA,ISS IEA,IGI,IDA IMP IGI IBA TAS,IMP IEA,IDA IEA,IBA,IDA,IEA,IEA	LGR6,HYAL1,SEMA3F,COL1A1,TIAM1,TGFB2,PDGFC,NEDD9,HGF,NOS3,HSPB1,PAK3,KIF20B,EPHB2,VEGFA,HAS2,MMP14,SEMA4B,SPHK1,ONECUT2,LBP
query_1	TRUE	0.0239882	525	261	48	0.183908	0.0914286	GO:0032268	GO:BP	regulation of cellular protein metabolic process	5951	8640		IDA ISS IEA,ISS NAS IEA,IEA,ISS IEA,IDA ISS IEA,IDA IMP IBA,IEA,IDA,IDA IEA,IDA IBA,IDA,IEA,IBA,IBA IEA,IDA,IDA IBA IEA,IMP ISS TAS IEA,IMP IEA,IMP,IBA,IMP IBA,IDA IBA,TAS,IMP IEA,IEA,IDA ISS IBA IEA,IDA IEA,IDA IEA,IDA IMP IEA,NAS,ISS,IMP TAS IEA,ISS IEA,ISS IBA IEA,IDA,IDA IEA,IEA,IDA IBA,IDA IBA IEA,IMP ISS,IDA,IMP IBA,NAS,IEA,IDA IBA,IDA IMP,IMP,IEA	ERRFI1,EFNA5,PCOLCE,TMEM119,FAM20A,PMEPA1,MKNK2,ADARB1,CDKN2C,TGFB2,STRADB,CP,CCNG2,PDGFC,NEDD9,HGF,HSPB1,CDCA2,LAPTM4B,BDNF,FAS,CCND2,CDKN3,NUPR1,PARD6A,INPP5K,TRAF4,TPX2,RAD23A,MAPK12,TBX1,GADD45A,EPHB2,HHATL,UCHL1,SQSTM1,LOX,VEGFA,TIMP1,MUSK,GSTP1,RNF34,DIO2,MMP14,PPM1E,SPHK1,WBP2,CDC25B
query_1	TRUE	0.0260051	201	261	26	0.0996169	0.129353	GO:0051338	GO:BP	regulation of transferase activity	5951	15778		IDA ISS IEA,IEA,IEA,IDA,IDA IEA,IEA,IDA,IDA,IBA,IBA IEA,IDA,IEA,ISS IEA,IDA IBA,TAS,IDA ISS IEA,IDA IEA,IDA IEA,IMP TAS IEA,ISS IBA IEA,IDA,IDA,IBA,IDA,IDA IBA,IEA	ERRFI1,EFNA5,FAM20A,ADARB1,CDKN2C,VAV3,TGFB2,STRADB,CCNG2,PDGFC,NEDD9,HGF,HSPB1,CCND2,CDKN3,INPP5K,TRAF4,TPX2,GADD45A,EPHB2,UCHL1,VEGFA,MUSK,GSTP1,PPM1E,CDC25B
query_1	TRUE	0.0284457	189	261	25	0.0957854	0.132275	GO:0001568	GO:BP	blood vessel development	5951	464		IEA,IDA IMP,IEA,IMP IBA IEA,IEA,IDA ISS,IMP,IMP,IEA,IEP,IDA ISS IEA,IMP,IEA,IEA,ISS,IEA,ISS IBA IEA,IEA,ISS IEA,IDA IMP IGI ISS IBA TAS IEA,ISS IEA,ISS IEA,IEA,IEA,IDA IEA	COL3A1,HYAL1,ARHGAP24,COL1A1,VAV3,TGFB2,HK2,COL1A2,HGF,NRCAM,NOS3,HSPB1,GLI3,KLF5,TBX1,GADD45A,EPHB2,DDAH1,LOX,VEGFA,TSPAN12,HAS2,COL5A1,MMP14,SPHK1
query_1	TRUE	0.0363741	301	261	33	0.126437	0.109635	GO:0071495	GO:BP	cellular response to endogenous stimulus	5951	19516		IEA,IEA,IDA IEA,IDA,IEA,IMP IEA,IEA,IDA IMP IBA NAS IEA,IGI,IDA IBA,IEA,ISS IEA,IEA,IBA IEA,IDA IEA,IBA,IBA,IDA,IDA ISS IBA IEA,ISS,IEA,IEA,IEA,IEA,IDA,IEA,IEA,IDA,ISS IEA,IDA IMP IEA,IEA,IEA,IDA IBA	ERRFI1,COL16A1,COL3A1,HYAL1,EFNA5,ADAMTSL2,COL1A1,PMEPA1,VCAM1,TGFB2,COL5A2,IL17RD,PDGFC,FST,COL1A2,CASTOR2,BDNF,CDH1,INPP5K,TBX1,EPHB2,RAP1GAP,LOX,LPL,HAS2,ESRRA,HTRA1,ANKRD1,FLRT2,WBP2,ONECUT2,TMEM38A,KANK2
query_1	TRUE	0.0374996	142	261	21	0.0804598	0.147887	GO:0040017	GO:BP	positive regulation of locomotion	5951	11464		IDA,IDA,IBA,IDA,IDA,IDA,IBA,IMP,IDA,IDA,IMP,IEA,ISS IEA,IGI,IDA IMP IGI ISS IBA TAS NAS,IMP IEA,IDA IEA,IBA,IDA,IEA,IEA	LGR6,HYAL1,SEMA3F,COL1A1,TIAM1,TGFB2,PDGFC,NEDD9,HGF,NOS3,HSPB1,PAK3,KIF20B,EPHB2,VEGFA,HAS2,MMP14,SEMA4B,SPHK1,ONECUT2,LBP
query_1	TRUE	0.0378246	273	261	31	0.118774	0.113553	GO:0048646	GO:BP	anatomical structure formation involved in morphogenesis	5951	14947		IDA IMP,IEA,IMP IBA IEA,IEA,IEA,IDA ISS,IMP,IDA,IEA,IEA,IEP,IDA ISS IEA,IMP,IEA,IEA,IEA,IEA,IBA,ISS,IEA,ISS IBA IEA,IEA,IDA IMP IGI IBA IEA,ISS IEA,IDA,IMP ISS IEA,IEA,NAS,IEP IEA,IMP IBA TAS IEA,IDA	HYAL1,ARHGAP24,FAM20A,COL1A1,VAV3,TGFB2,HK2,COL5A2,SHROOM3,HGF,NRCAM,NOS3,HSPB1,GLI3,KIF20B,MYF6,KLF5,FLII,TBX1,GADD45A,EPHB2,DDAH1,VEGFA,TSPAN12,COL5A1,TENM4,HTRA1,ANKRD1,MMP14,TCAP,SPHK1
query_1	TRUE	0.04242	26	261	9	0.0344828	0.346154	GO:0030199	GO:BP	collagen fibril organization	5951	7739		IEA,IMP NAS IEA,TAS IEA,IMP,IDA,IMP ISS IEA,IMP,IBA IEA,IMP IBA NAS IEA	COL16A1,COL3A1,ADAMTS2,COL1A1,TGFB2,COL5A2,COL1A2,LOX,COL5A1
query_1	TRUE	0.0425488	49	261	12	0.045977	0.244898	GO:0030323	GO:BP	respiratory tube development	5951	7805		ISS IEA,IEA,IEA,IEA,IEA,IEA,IEA,IEA,ISS,IEA,IEA,IEA	ERRFI1,COL3A1,ADAMTS2,ADAMTSL2,NOS3,GLI3,TRAF4,LOX,VEGFA,MMP14,NKIRAS2,RAB3A

## Sheet: NETregulated_severeDM1
query	significant	p_value	term_size	query_size	intersection_size	precision	recall	term_id	source	term_name	effective_domain_size	source_order	parents	evidence_codes	intersection
query_1	TRUE	7.14268e-67	7750	609	576	0.945813	0.0743226	GO:0008150	GO:BP	biological_process	11920	3530		IDA ISS IBA IEA,ISS IBA TAS IC IEA,IBA,IMP IBA TAS IEA,IDA IEA,IDA IMP IEP ISS IBA NAS IEA,IDA IBA TAS IEA,IBA IEA,IBA TAS IEA,IBA ND,IDA IBA TAS IEA,IDA ISS IBA IEA,IDA IMP IEA,IMP IBA,HEP IEA,IDA ISS TAS IEA,IDA IBA NAS IEA,IDA IMP ISS IBA NAS IEA,HDA IBA TAS NAS IEA,ISS IBA TAS IEA,IDA IMP IBA NAS IEA,IDA,IDA IMP ISS IBA TAS IEA,TAS IEA,IMP IGI IEP ISS IBA TAS IEA,IBA IEA,IGI IBA TAS IEA,IDA I…	ERRFI1,FABP3,OLFML3,ITGA10,FMO1,GJA5,COL16A1,NIPAL3,CRABP2,IGFN1,EPHX1,LGR6,S100A10,SELENON,SYPL2,CYP1B1,PCYOX1,COL3A1,HSPE1,NGEF,FN1,CAVIN2,CYP26B1,COL6A3,ITGA6,LIMS2,ITGA9,HYAL1,GXYLT2,COL8A1,LRTM1,PLA1A,SEMA3F,KY,CCDC80,NDUFB5,SPON2,SMIM20,PARM1,ARHGAP24,SFRP2,SPP1,FGF5,GPX8,GHR,NREP,ADAMTS2,NDUFS6,EFNA5,SCML4,COL10A1,SERPINB6,GMPR,COL12A1,CCN2,BZW2,ATG9B,AEBP1,CAV1,PCOLCE,CAPN6,BGN,PORCN,SCAR…
query_1	TRUE	1.46241e-65	4409	609	435	0.714286	0.0986618	GO:0065007	GO:BP	biological regulation	11920	18612		IDA ISS IBA IEA,ISS TAS IC IEA,IBA,IMP IBA IEA,IDA IMP ISS NAS IEA,IDA TAS,TAS IEA,IDA ISS IEA,IDA IMP IEA,IMP IBA,IEA,IDA ISS IEA,IDA IMP ISS NAS IEA,NAS,ISS IBA TAS IEA,IDA IBA IEA,IDA TAS IEA,IEA,IMP IGI ISS IBA IEA,IBA IEA,IBA IEA,IDA IMP,IEA,ISS IBA IEA,IEA,IEA,ISS IBA,IBA IEA,IDA IMP ISS IBA NAS IEA,IDA IBA IEA,IDA IGI IBA TAS IEA,IMP ISS IBA IEA,IBA IEA,IDA ISS IBA NAS IEA,IBA,IDA IBA IEA,…	ERRFI1,FABP3,OLFML3,ITGA10,GJA5,COL16A1,CRABP2,LGR6,S100A10,SELENON,SYPL2,CYP1B1,COL3A1,HSPE1,NGEF,FN1,CYP26B1,COL6A3,ITGA6,LIMS2,ITGA9,HYAL1,COL8A1,SEMA3F,CCDC80,SPON2,PARM1,ARHGAP24,SFRP2,SPP1,FGF5,GHR,NREP,EFNA5,SCML4,SERPINB6,CCN2,BZW2,ATG9B,AEBP1,CAV1,PCOLCE,CAPN6,PORCN,SDC2,STMN2,ADAMTSL2,TNC,CDKN1C,CISD1,TSPAN14,ZNF365,ANXA8,MYL2,DCN,ENO2,TMEM119,RGCC,ASB2,PNP,TPM1,RASL12,ARHGDIG,ORC6,MMP2…
query_1	TRUE	7.04146e-64	4158	609	419	0.688013	0.10077	GO:0050789	GO:BP	regulation of biological process	11920	15321		IDA ISS IBA IEA,ISS TAS IC IEA,IBA,IMP IBA IEA,IDA IMP ISS NAS IEA,IDA TAS,TAS IEA,IDA ISS IEA,IDA IMP IEA,IMP,ISS IEA,IDA IMP ISS IEA,NAS,ISS TAS,IDA IEA,TAS IEA,IEA,IMP IGI ISS IBA IEA,IBA IEA,IBA IEA,IDA IMP,IEA,ISS IBA IEA,IEA,IEA,ISS IBA,IBA IEA,IDA IMP ISS IBA NAS IEA,IDA IBA IEA,IDA IGI IBA TAS IEA,IMP ISS IBA IEA,IBA IEA,IDA ISS IBA NAS IEA,IBA,IDA IBA IEA,IDA IBA IEA,IDA,ISS,IDA IMP IBA …	ERRFI1,FABP3,OLFML3,ITGA10,GJA5,COL16A1,CRABP2,LGR6,S100A10,SELENON,CYP1B1,COL3A1,HSPE1,NGEF,FN1,CYP26B1,COL6A3,ITGA6,LIMS2,ITGA9,HYAL1,COL8A1,SEMA3F,CCDC80,SPON2,PARM1,ARHGAP24,SFRP2,SPP1,FGF5,GHR,NREP,EFNA5,SCML4,SERPINB6,CCN2,BZW2,ATG9B,AEBP1,CAV1,PCOLCE,CAPN6,PORCN,SDC2,STMN2,ADAMTSL2,TNC,CDKN1C,CISD1,TSPAN14,ZNF365,ANXA8,MYL2,DCN,ENO2,TMEM119,RGCC,ASB2,PNP,TPM1,RASL12,ARHGDIG,ORC6,MMP2,FHOD1…
query_1	TRUE	1.81077e-58	7419	609	556	0.912972	0.0749427	GO:0009987	GO:BP	cellular process	11920	4273		IDA ISS IBA IEA,ISS TAS IC IEA,IBA,IMP IBA TAS IEA,IDA IEA,IDA IMP ISS IBA NAS IEA,IDA IBA TAS IEA,IEA,TAS IEA,IBA,IDA IBA TAS IEA,IDA ISS IBA IEA,IDA IMP IEA,IMP IBA,IEA,IDA ISS TAS IEA,IDA IBA NAS IEA,IDA IMP ISS IBA NAS IEA,HDA IBA TAS NAS IEA,ISS TAS IEA,IDA IMP IBA NAS IEA,IDA,IDA ISS TAS IEA,IEA,IMP IGI IEP ISS IBA TAS IEA,IBA IEA,IGI IBA TAS IEA,IDA IMP IEP TAS,IDA IBA,IEP IBA IEA,IBA,TAS,…	ERRFI1,FABP3,OLFML3,ITGA10,FMO1,GJA5,COL16A1,NIPAL3,CRABP2,IGFN1,EPHX1,LGR6,S100A10,SELENON,SYPL2,CYP1B1,PCYOX1,COL3A1,HSPE1,NGEF,FN1,CAVIN2,CYP26B1,COL6A3,ITGA6,LIMS2,ITGA9,HYAL1,GXYLT2,COL8A1,LRTM1,PLA1A,SEMA3F,CCDC80,NDUFB5,SPON2,SMIM20,PARM1,ARHGAP24,SFRP2,SPP1,FGF5,GPX8,GHR,NREP,ADAMTS2,NDUFS6,EFNA5,SCML4,COL10A1,SERPINB6,GMPR,COL12A1,CCN2,BZW2,ATG9B,AEBP1,CAV1,PCOLCE,CAPN6,BGN,PORCN,CA3,SDC…
query_1	TRUE	2.91635e-57	3932	609	396	0.650246	0.100712	GO:0050794	GO:BP	regulation of cellular process	11920	15325		IDA ISS IBA IEA,ISS TAS IC IEA,IBA,IMP IBA IEA,IMP ISS IEA,IDA TAS,TAS IEA,IDA ISS IEA,IDA IMP IEA,IMP,ISS IEA,IDA IMP ISS IEA,NAS,ISS TAS,IDA IEA,TAS IEA,IEA,IMP IGI ISS IBA IEA,IBA IEA,IBA IEA,IDA IMP,IEA,ISS IBA IEA,IEA,ISS IBA,IBA IEA,IDA IMP ISS IBA NAS IEA,IDA IEA,IDA IGI IBA TAS IEA,IMP ISS IBA IEA,IBA IEA,IDA ISS IBA NAS IEA,IBA,IDA IBA IEA,IDA IBA IEA,IDA,ISS,IDA IMP IBA IEA,IDA IMP ISS …	ERRFI1,FABP3,OLFML3,ITGA10,GJA5,COL16A1,CRABP2,LGR6,S100A10,SELENON,CYP1B1,COL3A1,HSPE1,NGEF,FN1,CYP26B1,COL6A3,ITGA6,LIMS2,ITGA9,HYAL1,COL8A1,SEMA3F,CCDC80,PARM1,ARHGAP24,SFRP2,SPP1,FGF5,GHR,NREP,EFNA5,SCML4,SERPINB6,CCN2,BZW2,ATG9B,AEBP1,CAV1,PCOLCE,CAPN6,PORCN,SDC2,STMN2,ADAMTSL2,TNC,CDKN1C,CISD1,TSPAN14,ZNF365,ANXA8,MYL2,DCN,ENO2,TMEM119,RGCC,ASB2,PNP,TPM1,RASL12,ARHGDIG,ORC6,MMP2,FHOD1,CHRNE…
query_1	TRUE	3.5419e-52	2631	609	308	0.505747	0.117066	GO:0032501	GO:BP	multicellular organismal process	11920	8803		ISS IBA IEA,IDA IMP IEP ISS NAS IEA,TAS,IEA,IBA,IBA,IEA,HEP IEA,ISS IEA,IMP ISS NAS IEA,HDA,ISS IEA,IDA IBA IEA,IMP ISS IEA,IMP ISS,IEA,IDA IMP IEP IEA,IEP IEA,IBA,IDA ISS IBA IEA,IEA,IEA,IDA IMP ISS IEA,IBA TAS IEA,TAS IEA,IMP ISS IEA,IBA IEA,IEA,IBA TAS IEA,TAS,IMP,IEP IBA,IEA,IEA,ISS,IMP ISS IC IEA,TAS,IEA,ISS IBA IEA,IDA IBA,IEA,HDA IEA,IEA,IEA,IDA ISS IBA IEA,IEA,ISS IBA IEA,IMP ISS IBA TAS,…	ERRFI1,GJA5,COL16A1,CRABP2,IGFN1,LGR6,S100A10,SYPL2,CYP1B1,COL3A1,HSPE1,NGEF,FN1,CYP26B1,ITGA6,LIMS2,HYAL1,COL8A1,LRTM1,SEMA3F,SPON2,ARHGAP24,SFRP2,SPP1,FGF5,GHR,NREP,ADAMTS2,EFNA5,COL10A1,SERPINB6,COL12A1,CCN2,BZW2,ATG9B,CAV1,PCOLCE,BGN,SDC2,STMN2,ADAMTSL2,TNC,ADAMTSL1,CDKN1C,ZNF365,ANXA8,MFAP5,MYL2,DCN,ENO2,TMEM119,LRIG3,RGCC,ASB2,PNP,TPM1,ARHGDIG,MMP2,MYH8,MYH4,MYH2,CHRNE,COL1A1,ATP5F1A,RIOK3,…
query_1	TRUE	2.4911e-51	3024	609	332	0.545156	0.109788	GO:0050896	GO:BP	response to stimulus	11920	15410		IDA ISS IBA IEA,IBA,IMP IBA IEA,IEA,TAS IEA,TAS,TAS IEA,IDA ISS IBA IEA,IMP,IDA ISS IEA,IDA IMP ISS NAS IEA,TAS,ISS TAS,IDA IBA NAS IEA,IDA TAS IEA,IMP IBA IEA,IBA IEA,IBA IEA,IDA IEP IEA,IBA,IDA ISS IBA IEA,IEA,IEA,IBA IEA,IDA ISS IBA NAS IEA,IDA IEA,IDA IGI IBA TAS IEA,TAS IEA,IDA IMP ISS IBA IEA,IBA IEA,IDA ISS IBA IEA,IMP,TAS,IDA IBA TAS IEA,IDA IMP IEP ISS IEA,ISS IBA IEA,TAS,IEA,IDA,IMP IEA…	ERRFI1,OLFML3,ITGA10,FMO1,COL16A1,CRABP2,EPHX1,LGR6,SELENON,CYP1B1,COL3A1,HSPE1,NGEF,FN1,CYP26B1,ITGA6,LIMS2,ITGA9,HYAL1,LRTM1,SEMA3F,CCDC80,SPON2,ARHGAP24,SFRP2,SPP1,FGF5,GPX8,GHR,NREP,EFNA5,SERPINB6,GMPR,CCN2,CAV1,PORCN,SCARA3,CA3,STMN2,ADAMTSL2,TNC,ADAMTSL1,MACROD1,CDKN1C,TSPAN14,AS3MT,ZNF365,ANXA8,DCN,ENO2,RGCC,ASB2,PNP,TPM1,RASL12,ARHGDIG,MMP2,CHRNE,FAM20A,COL1A1,ATP5F1A,RIOK3,PMEPA1,MKNK2,P…
query_1	TRUE	1.0992e-46	2355	609	280	0.45977	0.118896	GO:0032502	GO:BP	developmental process	11920	8804		ISS IBA IEA,IEA,IMP IEP ISS IEA,TAS IEA,IBA,IBA IEA,IMP IEA,IBA,HEP IEA,ISS IEA,IMP ISS IEA,HDA,ISS IEA,IDA IMP IBA IEA,IMP ISS IEA,TAS,IMP IEP ISS,IBA IEA,IDA IMP IEP IEA,IEP IEA,IBA,IDA ISS IBA IEA,IBA IEA,IDA IMP ISS IEA,IBA TAS IEA,IBA TAS IEA,IMP ISS IEA,IBA IEA,IEA,IDA IBA TAS IEA,TAS,IEP IBA,IDA TAS IEA,IEA,ISS,ISS IBA IEA,TAS,IEA,ISS IBA IEA,IDA IBA,IEA,HDA IEA,IEA,IEA,IDA ISS IBA IEA,ISS…	ERRFI1,FABP3,GJA5,CRABP2,IGFN1,LGR6,S100A10,SELENON,SYPL2,CYP1B1,COL3A1,HSPE1,NGEF,FN1,CYP26B1,COL6A3,ITGA6,LIMS2,HYAL1,COL8A1,LRTM1,SEMA3F,ARHGAP24,SFRP2,SPP1,FGF5,GHR,NREP,ADAMTS2,EFNA5,COL10A1,COL12A1,CCN2,BZW2,ATG9B,CAV1,PCOLCE,BGN,SDC2,STMN2,ADAMTSL2,TNC,ADAMTSL1,CDKN1C,ZNF365,MFAP5,MYL2,DCN,TMEM119,LRIG3,RGCC,ASB2,PNP,TPM1,ARHGDIG,MMP2,FAM20A,COL1A1,ATP5F1A,NMRK2,MKNK2,PVALB,COL18A1,ADARB1,…
query_1	TRUE	1.49278e-46	2186	609	268	0.440066	0.122598	GO:0048856	GO:BP	anatomical structure development	11920	15146		ISS IBA IEA,IMP IEP ISS IEA,TAS IEA,IBA,IBA IEA,IMP IEA,IBA,HEP IEA,ISS IEA,IMP ISS IEA,ISS IEA,IDA IMP IBA IEA,IMP ISS IEA,TAS,IMP IEP ISS,IBA IEA,IDA IMP IEP IEA,IEP IEA,IBA,IDA ISS IBA IEA,IBA IEA,IDA IMP ISS IEA,TAS IEA,IBA TAS IEA,IEA,IBA IEA,IEA,IDA IBA TAS IEA,TAS,IEP IBA,TAS IEA,IEA,ISS,ISS IEA,TAS,IEA,ISS IBA IEA,IDA IBA,IEA,IEA,IEA,IEA,IDA ISS IBA IEA,ISS IBA IEA,IMP ISS IBA,IDA IGI TAS…	ERRFI1,GJA5,CRABP2,IGFN1,LGR6,S100A10,SELENON,SYPL2,CYP1B1,COL3A1,NGEF,FN1,CYP26B1,COL6A3,ITGA6,LIMS2,HYAL1,COL8A1,LRTM1,SEMA3F,ARHGAP24,SFRP2,SPP1,FGF5,GHR,NREP,ADAMTS2,EFNA5,COL10A1,COL12A1,CCN2,BZW2,ATG9B,CAV1,PCOLCE,BGN,SDC2,STMN2,ADAMTSL2,TNC,ADAMTSL1,CDKN1C,ZNF365,MFAP5,MYL2,DCN,TMEM119,LRIG3,RGCC,ASB2,PNP,TPM1,ARHGDIG,MMP2,FAM20A,COL1A1,NMRK2,MKNK2,PVALB,COL18A1,ADARB1,COL6A1,TIAM1,MTOR,VA…
query_1	TRUE	3.63376e-46	2310	609	276	0.453202	0.119481	GO:0048518	GO:BP	positive regulation of biological process	11920	14840		ISS IC IEA,IEA,IDA,IEA,IDA ISS,IDA IMP IEA,IMP,ISS IEA,ISS IEA,NAS,IDA IEA,IEA,IMP IGI ISS,IBA IEA,IDA IMP,IEA,IBA,IEA,IEA,ISS IBA,IDA IMP ISS IEA,IDA IBA IEA,IDA IGI IBA IEA,IMP ISS IBA IEA,ISS NAS IEA,IDA IEA,ISS,IDA IMP ISS IEA,IEA,IDA,IEA,IMP IGI,IMP,ISS IEA,IDA IGI IEA,IDA ISS IBA IEA,IDA IMP ISS IEA,IDA IMP,ISS,IMP IEA,IDA IMP,IMP,IDA ISS IEA,IDA,IGI,IMP,IDA,ISS,IMP ISS IEA,IMP,IDA IBA NAS,…	FABP3,GJA5,COL16A1,CRABP2,LGR6,S100A10,SELENON,CYP1B1,COL3A1,HSPE1,FN1,CYP26B1,ITGA6,LIMS2,HYAL1,COL8A1,SEMA3F,CCDC80,SPON2,PARM1,SFRP2,SPP1,FGF5,GHR,EFNA5,CCN2,ATG9B,CAV1,PCOLCE,STMN2,TNC,CDKN1C,TSPAN14,ZNF365,DCN,TMEM119,RGCC,PNP,TPM1,MMP2,FHOD1,RILP,FAM20A,COL1A1,ATP5F1A,RIOK3,PLTP,TSHZ3,CHCHD10,ADARB1,TIAM1,MTOR,VAV3,VCAM1,KIRREL1,ADORA1,TGFB2,G0S2,LAMTOR2,GLUL,FNDC5,STMN1,JTB,AKIRIN1,S100A1,…
query_1	TRUE	1.95969e-41	2553	609	284	0.466338	0.111242	GO:0051716	GO:BP	cellular response to stimulus	11920	16064		IDA ISS IBA IEA,IBA,IMP IBA IEA,IEA,TAS IEA,TAS,TAS,IDA ISS IEA,IDA ISS IEA,IDA IMP ISS IEA,ISS TAS,IDA,IDA TAS IEA,IMP IBA IEA,IBA IEA,IBA IEA,IDA IEP,ISS IBA IEA,IEA,IBA IEA,IDA ISS IBA NAS IEA,IDA IEA,IDA IGI IBA TAS IEA,TAS IEA,IMP ISS IBA IEA,IBA IEA,IDA ISS IBA IEA,IMP,IDA IBA IEA,IDA IMP IEP ISS IEA,ISS IBA IEA,IDA,IMP IEA,IEA,IMP IBA IEA,IMP,IMP,IDA IBA,IMP IBA,IDA,IMP,TAS IEA,IEP,IEA,IBA…	ERRFI1,OLFML3,ITGA10,FMO1,COL16A1,CRABP2,EPHX1,LGR6,CYP1B1,COL3A1,NGEF,FN1,CYP26B1,ITGA6,LIMS2,ITGA9,HYAL1,SEMA3F,SPON2,ARHGAP24,SFRP2,SPP1,FGF5,GPX8,GHR,NREP,EFNA5,SERPINB6,CCN2,CAV1,PORCN,STMN2,ADAMTSL2,TNC,MACROD1,CDKN1C,TSPAN14,AS3MT,ZNF365,DCN,RGCC,ASB2,TPM1,RASL12,ARHGDIG,MMP2,CHRNE,COL1A1,ATP5F1A,RIOK3,PMEPA1,MKNK2,PIM3,SYNGR1,CHCHD10,COL6A1,TIAM1,MTOR,CNKSR1,VAV3,VCAM1,VANGL2,ADORA1,TGFB2…
query_1	TRUE	6.53649e-41	2113	609	253	0.415435	0.119735	GO:0048522	GO:BP	positive regulation of cellular process	11920	14844		IC,IEA,IDA,IEA,IDA ISS,IDA IMP IEA,ISS IEA,ISS IEA,NAS,IDA IEA,IEA,IMP IGI ISS,IBA IEA,IDA IMP,IEA,IBA,IEA,ISS IBA,IDA IMP ISS IEA,IDA,IDA IGI IBA IEA,ISS IBA IEA,ISS NAS IEA,IDA IEA,ISS,IDA IMP ISS IEA,IEA,IDA,IEA,IMP IGI,IMP,ISS IEA,IDA IGI IEA,IDA ISS IBA IEA,IDA IMP ISS IEA,IDA,ISS,IMP IEA,IDA IMP,IDA ISS IEA,IDA,IGI,ISS,IMP ISS IEA,IDA IBA NAS,IDA IMP TAS IEA,IMP IEA,IDA,IEA,IEA,IDA ISS IBA …	FABP3,GJA5,COL16A1,CRABP2,LGR6,S100A10,CYP1B1,COL3A1,HSPE1,FN1,CYP26B1,ITGA6,LIMS2,HYAL1,COL8A1,SEMA3F,CCDC80,PARM1,SFRP2,SPP1,FGF5,GHR,EFNA5,CCN2,ATG9B,CAV1,PCOLCE,STMN2,TNC,CDKN1C,TSPAN14,ZNF365,DCN,TMEM119,RGCC,PNP,TPM1,MMP2,FHOD1,FAM20A,COL1A1,ATP5F1A,TSHZ3,CHCHD10,TIAM1,MTOR,VAV3,VCAM1,KIRREL1,ADORA1,TGFB2,G0S2,LAMTOR2,GLUL,FNDC5,STMN1,JTB,AKIRIN1,CXCR4,TTL,RALB,SLC25A12,MAL,CD28,ERFE,ANTXR1…
query_1	TRUE	2.01018e-38	1882	609	232	0.380952	0.123273	GO:0007275	GO:BP	multicellular organism development	11920	3166		ISS IBA IEA,IMP IEP ISS IEA,IEA,IBA,IBA,IEA,HEP IEA,ISS IEA,IMP ISS IEA,ISS IEA,IDA IBA IEA,IMP ISS IEA,IMP ISS,IEA,IDA IMP IEP IEA,IEP IEA,IBA,IDA ISS IBA IEA,IEA,IMP ISS IEA,TAS IEA,TAS IEA,IEA,IBA IEA,IEA,IBA TAS IEA,TAS,IEP IBA,IEA,IEA,ISS,ISS IEA,TAS,IEA,ISS IBA IEA,IDA IBA,IEA,IEA,IEA,IEA,IDA ISS IBA IEA,ISS IBA IEA,IMP ISS IBA,IDA,IDA ISS IBA IEA,IEA,IDA,IMP ISS IEA,IDA,IMP,IEA,IEP IEA,IMP…	ERRFI1,GJA5,CRABP2,IGFN1,LGR6,S100A10,SYPL2,CYP1B1,COL3A1,NGEF,FN1,CYP26B1,ITGA6,LIMS2,HYAL1,COL8A1,LRTM1,SEMA3F,ARHGAP24,SFRP2,SPP1,FGF5,GHR,NREP,ADAMTS2,EFNA5,COL10A1,COL12A1,CCN2,BZW2,ATG9B,CAV1,PCOLCE,BGN,SDC2,STMN2,ADAMTSL2,TNC,ADAMTSL1,CDKN1C,ZNF365,MFAP5,MYL2,DCN,TMEM119,LRIG3,RGCC,ASB2,PNP,TPM1,ARHGDIG,MMP2,COL1A1,MKNK2,COL18A1,ADARB1,COL6A1,TIAM1,MTOR,VAV3,VCAM1,VANGL2,ADORA1,TGFB2,IGSF3…
query_1	TRUE	2.89068e-37	1720	609	218	0.357964	0.126744	GO:0048731	GO:BP	system development	11920	15031		ISS IEA,IMP IEP ISS IEA,IEA,IBA,IBA,IEA,HEP IEA,ISS IEA,IMP ISS IEA,ISS IEA,IDA IBA IEA,IMP IEA,ISS,IEA,IDA IMP IEP IEA,IEA,IBA,IDA ISS IBA IEA,IEA,IMP ISS IEA,TAS IEA,TAS IEA,IEA,IBA IEA,IEA,IBA TAS IEA,TAS,IEA,IEA,ISS,ISS IEA,IEA,ISS IBA IEA,IDA IBA,IEA,IEA,IEA,IEA,IDA ISS IBA IEA,ISS IBA IEA,IMP ISS IBA,IDA,ISS IEA,IDA,IMP ISS IEA,IDA,IMP,IEA,IMP IBA IEA,IDA,IBA,IEA,ISS IBA,ISS IEA,IEA,IC IEA,…	ERRFI1,GJA5,CRABP2,IGFN1,LGR6,S100A10,SYPL2,CYP1B1,COL3A1,NGEF,FN1,CYP26B1,ITGA6,LIMS2,HYAL1,COL8A1,LRTM1,SEMA3F,ARHGAP24,SFRP2,SPP1,FGF5,GHR,NREP,ADAMTS2,EFNA5,COL10A1,CCN2,BZW2,ATG9B,CAV1,BGN,SDC2,STMN2,ADAMTSL2,TNC,ADAMTSL1,CDKN1C,ZNF365,MFAP5,MYL2,DCN,TMEM119,RGCC,ASB2,PNP,TPM1,MMP2,COL1A1,MKNK2,COL18A1,ADARB1,TIAM1,MTOR,VAV3,VCAM1,VANGL2,ADORA1,TGFB2,IGSF3,GLUL,STMN1,HSPB7,S100A1,HK2,CXCR4,T…
query_1	TRUE	5.08033e-35	2242	609	251	0.412151	0.111954	GO:0007154	GO:BP	cell communication	11920	3054		IDA ISS IBA IEA,IBA,IMP IBA IEA,IDA IMP ISS IBA NAS IEA,TAS,TAS,IDA ISS IEA,ISS IEA,IDA IMP ISS IEA,ISS TAS,IDA,TAS IEA,IMP IBA IEA,IBA IEA,IBA IEA,ISS IBA IEA,IBA IEA,IDA ISS IBA NAS IEA,IDA IEA,IDA IGI IBA TAS IEA,IMP ISS IBA IEA,IBA IEA,IDA ISS IBA IEA,IDA IBA IEA,IDA IMP IEP ISS IEA,ISS IBA IEA,IMP IEA,IEA,IMP,IMP,IDA,TAS IEA,IEA,IBA TAS,TAS,IBA TAS IEA,IDA IEA,IDA IMP,IDA IMP IBA NAS IEA,ISS…	ERRFI1,OLFML3,ITGA10,GJA5,COL16A1,CRABP2,LGR6,CYP1B1,COL3A1,NGEF,FN1,CYP26B1,ITGA6,LIMS2,ITGA9,SEMA3F,ARHGAP24,SFRP2,SPP1,FGF5,GHR,NREP,EFNA5,CCN2,CAV1,PORCN,ADAMTSL2,TNC,CDKN1C,TSPAN14,DCN,ASB2,RASL12,ARHGDIG,MMP2,CHRNE,COL1A1,RIOK3,PMEPA1,TSHZ3,MKNK2,PIM3,PVALB,SYNGR1,CHCHD10,ADARB1,TIAM1,MTOR,CNKSR1,VAV3,VCAM1,VANGL2,ADORA1,TGFB2,G0S2,LAMTOR2,GLUL,FNDC5,STMN1,OLFML2B,S100A1,CXCR4,RALB,MAL,CD28…
query_1	TRUE	1.62333e-34	2227	609	249	0.408867	0.11181	GO:0023052	GO:BP	signaling	11920	7648		IDA ISS IBA IEA,IBA,IMP IBA IEA,IDA IMP ISS IBA NAS,TAS,TAS,IDA ISS IEA,ISS IEA,IDA IMP ISS IEA,ISS TAS,IDA,TAS IEA,IMP IBA IEA,IBA IEA,IBA IEA,ISS IBA IEA,IBA IEA,IDA ISS IBA NAS IEA,IDA IEA,IDA IGI IBA TAS IEA,IMP ISS IBA IEA,IBA IEA,IDA ISS IBA IEA,IDA IBA IEA,IDA IMP ISS IEA,ISS IBA IEA,IMP IEA,IEA,IMP,IMP,IDA,TAS IEA,IEA,IBA TAS,TAS,IBA TAS IEA,IDA IEA,IDA IMP,IDA IMP IBA NAS IEA,ISS,IDA IBA…	ERRFI1,OLFML3,ITGA10,GJA5,COL16A1,CRABP2,LGR6,CYP1B1,COL3A1,NGEF,FN1,CYP26B1,ITGA6,LIMS2,ITGA9,SEMA3F,ARHGAP24,SFRP2,SPP1,FGF5,GHR,NREP,EFNA5,CCN2,CAV1,PORCN,ADAMTSL2,TNC,CDKN1C,TSPAN14,DCN,ASB2,RASL12,ARHGDIG,MMP2,CHRNE,COL1A1,RIOK3,PMEPA1,TSHZ3,MKNK2,PIM3,PVALB,SYNGR1,CHCHD10,ADARB1,TIAM1,MTOR,CNKSR1,VAV3,VCAM1,VANGL2,ADORA1,TGFB2,G0S2,LAMTOR2,GLUL,FNDC5,STMN1,OLFML2B,S100A1,CXCR4,RALB,MAL,CD28…
query_1	TRUE	5.164e-33	1349	609	182	0.298851	0.134915	GO:0048513	GO:BP	animal organ development	11920	14835		ISS IBA IEA,IMP ISS IEA,IBA,IBA,HEP IEA,ISS IEA,IMP ISS IEA,IDA IBA,IMP IEA,TAS,IMP,IEA,IEP IEA,IEA,ISS IBA IEA,IDA IMP ISS IEA,TAS IEA,IBA,IEA,IEA,IEA,ISS,ISS IEA,IEA,IEA,IEA,IEA,ISS IEA,ISS IBA IEA,IMP ISS IBA,TAS,IDA ISS IBA IEA,IEA,IDA IMP,IMP ISS IEA,IDA,IMP,IEA,IMP IBA IEA,IDA IMP IBA IEA,IDA,IEA,TAS,IEA,IDA NAS,IMP ISS IEA,IC IEA,ISS IBA,IDA IEP ISS TAS NAS,IMP,IMP,ISS IEA,IEA,HEP,IEA,IBA …	ERRFI1,GJA5,IGFN1,SELENON,SYPL2,CYP1B1,COL3A1,FN1,CYP26B1,COL6A3,ITGA6,LIMS2,HYAL1,COL8A1,SEMA3F,SFRP2,SPP1,FGF5,GHR,ADAMTS2,CCN2,ATG9B,CAV1,BGN,ADAMTSL2,TNC,CDKN1C,ZNF365,MFAP5,MYL2,DCN,TMEM119,LRIG3,RGCC,ASB2,PNP,TPM1,MMP2,FAM20A,COL1A1,MKNK2,PVALB,COL18A1,ADARB1,TIAM1,MTOR,VCAM1,VANGL2,TGFB2,IGSF3,STMN1,AKIRIN1,HSPB7,S100A1,HK2,CXCR4,CD28,COL5A2,IL17RD,EVC,PDGFC,CPE,FST,PDLIM7,SLC29A1,SMAP1,DN…
query_1	TRUE	1.18008e-32	1087	609	160	0.262726	0.147194	GO:0009653	GO:BP	anatomical structure morphogenesis	11920	4021		ISS IEA,IMP IEP ISS,IEA,IBA,IBA,IMP,ISS IEA,IEA,ISS,IDA IMP IEA,IMP ISS IEA,IMP,IBA IEA,IDA IMP IEA,IEP IEA,IBA,IDA ISS IBA IEA,IBA IEA,IMP ISS IEA,IEA,IBA,IEA,IDA IBA IEA,IEP IBA,IEA,ISS,ISS IEA,ISS IBA IEA,IEA,IEA,IEA,ISS IEA,IBA,IMP ISS,IDA IGI TAS,ISS IEA,IEA,IDA,IEA,IMP,IEP IEA,IMP IBA IEA,IMP IEA,IBA TAS,IEA,IEP,IBA NAS,IMP IEA,IEA,ISS IBA,IDA IEP ISS NAS,IDA IEA,IEA,IDA,IMP,IEA,IEA,IDA IMP…	ERRFI1,GJA5,CRABP2,IGFN1,LGR6,S100A10,CYP1B1,COL3A1,NGEF,FN1,CYP26B1,ITGA6,LIMS2,HYAL1,COL8A1,LRTM1,SEMA3F,ARHGAP24,SFRP2,SPP1,FGF5,GHR,EFNA5,COL12A1,CCN2,ATG9B,CAV1,SDC2,TNC,ADAMTSL1,CDKN1C,ZNF365,MFAP5,MYL2,DCN,TMEM119,LRIG3,RGCC,ASB2,TPM1,MMP2,FAM20A,COL1A1,COL18A1,ADARB1,COL6A1,TIAM1,MTOR,VAV3,VANGL2,TGFB2,GLUL,STMN1,S100A1,HK2,CXCR4,TTL,COL5A2,ANTXR1,STRADB,MFF,SHROOM3,PDGFC,CPE,FST,NEDD9,DN…
query_1	TRUE	2.17457e-32	1518	609	194	0.318555	0.1278	GO:0042221	GO:BP	response to chemical	11920	11621		IEA,IEA,IEA,TAS IEA,IBA,IDA ISS IEA,IDA IEA,TAS,IDA IEA,IEA,IDA IEP,IBA,IDA ISS IBA IEA,IEA,IEA,IDA IEA,IDA IGI IBA TAS IEA,TAS IEA,IDA IMP IBA IEA,IBA IEA,ISS IBA IEA,IMP,IEA,IDA IMP ISS IEA,IEA,IDA,IMP IEA,IEA,IMP,IDA IBA,IDA,IEA,IMP,IMP,IEP,ISS IEA,IEA,IEA,IMP,IDA IMP IBA NAS IEA,IDA,ISS IEA,IEA,IEA,IDA IMP ISS IEA,IMP IEA,IGI IEA,IDA IEA,IDA ISS IBA,IDA IMP IBA,IEA,ISS IBA IEA,TAS,IEA,IDA IMP…	ERRFI1,FMO1,COL16A1,EPHX1,LGR6,CYP1B1,COL3A1,HSPE1,CYP26B1,ITGA9,HYAL1,LRTM1,SEMA3F,SPON2,SFRP2,SPP1,FGF5,GPX8,GHR,NREP,EFNA5,SERPINB6,CCN2,CAV1,CA3,STMN2,ADAMTSL2,ADAMTSL1,CDKN1C,AS3MT,DCN,ENO2,RGCC,PNP,TPM1,MMP2,COL1A1,ATP5F1A,RIOK3,PMEPA1,MKNK2,PIM3,SYNGR1,COL6A1,MTOR,VAV3,VCAM1,ADORA1,TGFB2,LAMTOR2,GLUL,AKIRIN1,HSPB7,HK2,CXCR4,RALB,SLC25A12,COL5A2,ERFE,IL17RD,H2AZ1,PDGFC,FST,SLC29A1,COL1A2,HG…
query_1	TRUE	6.8191e-30	2040	609	227	0.372742	0.111275	GO:0007165	GO:BP	signal transduction	11920	3065		IDA ISS IBA IEA,IBA,IMP IBA IEA,TAS,TAS,IDA ISS IEA,ISS IEA,IDA IMP ISS IEA,ISS TAS,IDA,TAS IEA,IMP IBA IEA,IBA IEA,IBA IEA,ISS IBA IEA,IBA IEA,IDA ISS IBA NAS IEA,IEA,IDA IGI IBA TAS IEA,IMP ISS IBA IEA,IBA IEA,IDA IBA IEA,IDA IBA IEA,IDA IMP ISS IEA,ISS IBA IEA,IMP IEA,IMP,IMP,IDA,TAS IEA,IEA,IBA TAS,TAS,IBA TAS IEA,IDA IEA,IDA IMP,IDA IMP IBA NAS IEA,IDA IBA TAS IEA,IMP IEA,IMP ISS IBA TAS NAS…	ERRFI1,OLFML3,ITGA10,COL16A1,CRABP2,LGR6,CYP1B1,COL3A1,NGEF,FN1,CYP26B1,ITGA6,LIMS2,ITGA9,SEMA3F,ARHGAP24,SFRP2,SPP1,FGF5,GHR,NREP,EFNA5,CCN2,CAV1,PORCN,ADAMTSL2,CDKN1C,TSPAN14,DCN,ASB2,RASL12,ARHGDIG,MMP2,CHRNE,COL1A1,RIOK3,PMEPA1,MKNK2,CHCHD10,TIAM1,MTOR,CNKSR1,VAV3,VCAM1,VANGL2,ADORA1,TGFB2,G0S2,LAMTOR2,FNDC5,STMN1,OLFML2B,S100A1,CXCR4,RALB,MAL,CD28,ERFE,STRADB,MFF,ASB14,IL17RD,EVC,PDGFC,CPE,F…
query_1	TRUE	2.37606e-29	1058	609	152	0.249589	0.143667	GO:0051239	GO:BP	regulation of multicellular organismal process	11920	15697		ISS IBA IEA,IDA IMP ISS NAS IEA,IEA,IEA,ISS IEA,IDA IEA,IEA,IDA IMP,IBA IEA,IEA,IDA ISS IEA,IBA IEA,IMP ISS,IEA,IEA,IMP ISS IC IEA,IEA,ISS IEA,ISS TAS,IDA,IDA ISS IBA IEA,IDA IMP,IDA IMP,ISS TAS,IEA,IDA,IGI,IMP,IMP IEA,ISS,IBA NAS,IMP ISS IEA,IEA,IDA IMP IEP ISS,ISS IEA,IDA IEA,TAS,IDA NAS IEA,IMP,ISS IEA,IEA,IDA TAS IEA,IMP,ISS IEA,ISS IEA,ISS IEA,IDA,IEA,IMP IBA,IDA IEA,ISS IEA,IDA ISS NAS IEA,…	ERRFI1,GJA5,CRABP2,S100A10,CYP1B1,FN1,CYP26B1,HYAL1,SEMA3F,SPON2,SFRP2,SPP1,GHR,EFNA5,CCN2,CAV1,CDKN1C,ZNF365,MYL2,DCN,TMEM119,RGCC,PNP,TPM1,MMP2,COL1A1,ATP5F1A,RIOK3,SNTA1,TSHZ3,TIAM1,MTOR,ADORA1,TGFB2,G0S2,GLUL,HSPB7,S100A1,HK2,CXCR4,SLC25A12,CD28,SLC4A3,IL17RD,PDGFC,ELOVL6,FST,SMAP1,SERPINB1,HGF,LRRC17,NOS3,GLI3,AQP1,FMR1,PAK3,LAPTM4B,GLIPR2,AGPAT2,OLFM1,PTPRD,IGF2,BDNF,PANX1,NLRX1,NRP1,JCAD,P…
query_1	TRUE	1.32107e-28	2607	609	262	0.430213	0.100499	GO:0051179	GO:BP	localization	11920	15648		ISS IBA IEA,IMP IEA,IBA IEA,IBA,IDA,IDA,IMP,ISS IEA,IEA,ISS IEA,IDA,IMP IBA,IBA IEA,IDA,IBA IEA,IEA,IBA,ISS IEA,IDA,IBA,IDA IEA,ISS IEA,IEA,IBA IEA,IDA IMP IGI ISS TAS IC IEA,IBA,IEA,IBA,IMP,IMP IBA,IDA,IDA,ISS,IMP ISS,IEA,IEA,IEA,IDA IMP IBA NAS IEA,IBA IEA,IDA IEA,IGI IEA,IMP,IDA IBA IEA,IEA,ISS IEA,ISS IEA,IMP ISS IEA,IDA,IDA IMP,IDA IMP,TAS IEA,IDA IEP IEA,ISS,TAS IEA,IDA ISS,IMP IEA,IDA IMP …	FABP3,GJA5,NIPAL3,CRABP2,LGR6,S100A10,SELENON,CYP1B1,PCYOX1,COL3A1,FN1,ITGA6,ITGA9,HYAL1,SEMA3F,SPON2,ARHGAP24,SFRP2,SPP1,FGF5,GHR,EFNA5,CCN2,ATG9B,CAV1,PORCN,SCARA3,SDC2,TSPAN14,ANXA8,DCN,RGCC,ASB2,TPM1,ARHGDIG,MMP2,FHOD1,RILP,CHRNE,COL1A1,ATP5F1A,SNTA1,PLTP,COX7A1,PIM3,SYNGR1,CHCHD10,ADARB1,TIAM1,MTOR,VAV3,VCAM1,VANGL2,ADORA1,TGFB2,LAMTOR2,GLUL,STMN1,KIF2C,AKIRIN1,HK2,CXCR4,TTL,RALB,SLC25A12,MA…
query_1	TRUE	1.21436e-27	1143	609	156	0.256158	0.136483	GO:0070887	GO:BP	cellular response to chemical stimulus	11920	19115		IEA,IEA,IEA,TAS,IDA ISS IEA,IDA IEA,IDA IEA,IEA,IDA IEP,IEA,IEA,IDA,IDA IGI IBA TAS IEA,TAS IEA,IMP IBA IEA,IBA IEA,ISS IEA,IMP,IEA,IDA IMP ISS IEA,IDA,IMP IEA,IMP,IDA IBA,IDA,IMP,IEP,IEA,IEA,IEA,IMP,IDA IMP IBA NAS IEA,IDA,ISS IEA,IEA,IEA,IDA ISS IEA,IEA,IGI IEA,IDA ISS IBA,IDA IMP IBA,ISS IBA IEA,IEA,IDA IMP IBA TAS IEA,IMP,IEA,IBA,ISS IEA,IMP,IEA,IBA IEA,IEA,IDA IEA,IDA,IDA,IDA IEA,IDA IMP IEP…	ERRFI1,FMO1,COL16A1,EPHX1,CYP1B1,COL3A1,CYP26B1,ITGA9,HYAL1,SPON2,SFRP2,SPP1,FGF5,GPX8,GHR,NREP,EFNA5,SERPINB6,CCN2,CAV1,STMN2,ADAMTSL2,CDKN1C,AS3MT,DCN,RGCC,TPM1,MMP2,COL1A1,ATP5F1A,RIOK3,PMEPA1,MKNK2,PIM3,SYNGR1,COL6A1,MTOR,VAV3,VCAM1,TGFB2,LAMTOR2,AKIRIN1,HK2,CXCR4,RALB,COL5A2,ERFE,IL17RD,H2AZ1,PDGFC,FST,SLC29A1,COL1A2,HGF,AKR1B1,NOS3,AQP1,CASTOR2,FMR1,PAK3,PTP4A3,AGPAT2,RRAGA,IGF2,BDNF,CD44,O…
query_1	TRUE	8.8837e-27	956	609	139	0.228243	0.145397	GO:0050793	GO:BP	regulation of developmental process	11920	15324		ISS IBA IEA,IEA,IMP IEA,ISS IEA,ISS,IEA,IEA,IBA,IDA IMP,IBA IEA,IDA ISS IEA,IEA,IMP ISS IEA,IBA IEA,IDA IEA,IDA IEA,ISS IEA,ISS IEA,IEA,ISS IEA,IDA IGI,IDA ISS IBA IEA,IDA IMP,IDA,IMP,IDA,IEA,IDA ISS IBA NAS,IMP ISS IEA,IBA,IDA ISS,IDA IEA,ISS IBA IEA,ISS IBA IEA,IDA,IMP,ISS IEA,IEA,IEA,IEA,IDA,IDA IBA IEA,ISS IEA,IEA,IDA IEA,IEA,IMP,IEA,IDA NAS IEA,NAS,ISS IEA,IDA ISS IEA,ISS IEA,IMP,IDA ISS,IBA…	ERRFI1,CRABP2,S100A10,CYP1B1,NGEF,FN1,CYP26B1,LIMS2,HYAL1,SEMA3F,SFRP2,SPP1,GHR,NREP,EFNA5,CCN2,CAV1,SDC2,CDKN1C,ZNF365,DCN,TMEM119,RGCC,PNP,TPM1,COL1A1,NMRK2,TIAM1,MTOR,VANGL2,TGFB2,GLUL,FNDC5,AKIRIN1,S100A1,HK2,CXCR4,TTL,SLC25A12,CD28,COL5A2,MFF,IL17RD,SHROOM3,FST,PDLIM7,NEDD9,SMAP1,HGF,NRCAM,LRRC17,NOS3,GLI3,AQP1,FMR1,PAK3,CEBPD,GLIPR2,OLFM1,PLPP7,PTPRD,IGF2,BDNF,CD44,NRP1,JCAD,MYF6,IGF1,CORO1…
query_1	TRUE	1.71683e-26	756	609	121	0.198686	0.160053	GO:0009888	GO:BP	tissue development	11920	4208		ISS IBA IEA,ISS IEA,TAS,IBA,ISS IEA,IEA,IDA,IEA,IEP,IEP,IEP,ISS IBA IEA,IBA,IDA ISS IEA,TAS IEA,IEA,IEP IBA,TAS IEA,ISS IEA,IEA,IEA,IEA,IEA,IMP ISS,IDA IBA IEA,IDA IMP,IMP ISS IEA,IMP,IEP IEA,IMP IBA IEA,IDA IMP IEA,IBA,IEA,IEP,IDA NAS,IMP IEA,ISS IBA,IDA ISS TAS,ISS IEA,IEA,IDA,ISS IEA,IEA,IEA,IDA IEA,IEP,IEA,IDA TAS IEA,IEA,ISS IEA,ISS IEA,TAS,IEA,IDA,IEA,ISS,IMP ISS IBA IEA,IEA,IMP IEP,IEA,ISS…	ERRFI1,GJA5,CRABP2,SELENON,CYP1B1,COL3A1,FN1,CYP26B1,ITGA6,HYAL1,COL8A1,SEMA3F,ARHGAP24,SFRP2,SPP1,GHR,COL12A1,CCN2,CAV1,BGN,ADAMTSL2,TNC,CDKN1C,MYL2,TMEM119,RGCC,ASB2,TPM1,MMP2,FAM20A,COL1A1,COL18A1,ADARB1,COL6A1,TIAM1,MTOR,VANGL2,TGFB2,AKIRIN1,CXCR4,COL5A2,IL17RD,EVC,SHROOM3,FST,VDAC1,COL1A2,HGF,AKR1B1,LRRC17,NOS3,MEST,GLI3,GLIPR2,AGPAT2,OLFM1,MYORG,IGF2,CD44,VIM,NRP1,KIF20B,MYF6,IGF1,CORO1C,MY…
query_1	TRUE	1.92732e-26	1562	609	186	0.305419	0.119078	GO:0048869	GO:BP	cellular developmental process	11920	15158		ISS IBA IEA,IEA,IEA,IBA,IMP IEA,IBA,IEA,ISS IEA,HDA,ISS IEA,IDA IMP IEA,ISS IEA,IEP ISS,IBA,IEP,IBA,IDA ISS IBA IEA,IEA,IDA IEA,IBA IEA,IBA IEA,IEA,IBA IEA,IDA IBA IEA,IEP IBA,IDA IEA,IEA,ISS IBA IEA,ISS IBA IEA,IDA IBA,HDA IEA,IEA,IEA,IDA ISS IBA IEA,ISS IBA,IDA ISS IBA IEA,IDA IMP,IMP ISS IEA,IDA,IMP,IEP IEA,IDA IEA,IEA,IBA,IEA,IEP HDA,IDA ISS IBA NAS,IMP ISS IEA,IC IEA,IDA ISS TAS,ISS IBA IEA,…	ERRFI1,FABP3,CRABP2,LGR6,S100A10,SELENON,SYPL2,COL3A1,HSPE1,NGEF,FN1,CYP26B1,ITGA6,LIMS2,COL8A1,LRTM1,SEMA3F,ARHGAP24,SFRP2,SPP1,FGF5,GHR,NREP,EFNA5,COL12A1,CCN2,BZW2,CAV1,SDC2,STMN2,TNC,ADAMTSL1,CDKN1C,ZNF365,MYL2,TMEM119,RGCC,ASB2,PNP,TPM1,MMP2,COL1A1,NMRK2,COL18A1,ADARB1,COL6A1,TIAM1,MTOR,VCAM1,TGFB2,FNDC5,STMN1,AKIRIN1,CXCR4,TTL,MAL,CD28,COL5A2,ANTXR1,MFF,IL17RD,SHROOM3,FST,VDAC1,PDLIM7,NEDD9…
query_1	TRUE	1.11453e-25	1150	609	153	0.251232	0.133043	GO:0010033	GO:BP	response to organic substance	11920	4307		IEA,IEA,IEA,IEA,IDA IEA,IDA IEA,TAS,IEA,IDA IEP,IEA,IEA,IDA IEA,IDA IGI IBA TAS IEA,IDA IMP IBA IEA,IBA IEA,ISS IEA,IEA,IDA IMP ISS IEA,IEA,IDA,IMP IEA,IMP,IDA,IEA,ISS IEA,IEA,IEA,IMP,IDA IMP IBA NAS IEA,ISS IEA,IEA,IEA,IDA IEA,IGI IEA,IDA,IDA IBA,IDA IMP IBA,IEA,TAS,IEA,IDA IMP IEA,IMP,IEA,IBA,ISS IEA,IMP,IEA,IBA IEA,IEA,IDA IEA,IDA,IBA IEA,IDA IEP,IBA,ISS,IEA,IEA,IC,IDA IMP IBA,IDA ISS IBA TAS …	ERRFI1,FMO1,COL16A1,EPHX1,CYP1B1,COL3A1,HSPE1,CYP26B1,HYAL1,SPON2,SFRP2,SPP1,FGF5,GHR,NREP,EFNA5,CCN2,CAV1,CA3,STMN2,ADAMTSL2,CDKN1C,DCN,ENO2,MMP2,COL1A1,ATP5F1A,RIOK3,PMEPA1,PIM3,SYNGR1,COL6A1,MTOR,VCAM1,ADORA1,TGFB2,LAMTOR2,GLUL,HSPB7,HK2,CXCR4,RALB,COL5A2,ERFE,IL17RD,H2AZ1,PDGFC,FST,SLC29A1,COL1A2,HGF,NOS3,AQP1,CASTOR2,FMR1,PAK3,PTP4A3,AGPAT2,RRAGA,IGF2,BDNF,PANX1,HSPB2,CD44,OPTN,VIM,NRP1,JCAD…
query_1	TRUE	1.79907e-25	2117	609	223	0.366174	0.105338	GO:0048519	GO:BP	negative regulation of biological process	11920	14841		IDA ISS IBA IEA,TAS,IEA,IMP,ISS IEA,IMP ISS IEA,ISS,IDA,TAS IEA,IEA,IMP,IEA,IDA,IBA IEA,IBA,IDA IMP ISS IBA NAS IEA,IEA,IEA,IDA,IBA,IDA IBA IEA,IBA IEA,IMP IBA,IDA IMP ISS IBA IEA,IDA,IMP IEA,IDA IMP IBA IEA,IDA,IDA IBA,IMP,IDA,IEA,ISS IEA,IDA IMP,IMP ISS,TAS,IMP,IEA,IDA,IEA,IMP,IDA IMP,IDA IMP IBA IEA,IMP,IEA,IDA IEA,IMP ISS IBA IEA,TAS,IDA,IDA IMP ISS IBA IEA,IEA,IEA,IDA IMP ISS,IMP IEA,ISS IBA…	ERRFI1,FABP3,GJA5,SELENON,CYP1B1,COL3A1,NGEF,FN1,CYP26B1,COL6A3,ITGA6,LIMS2,HYAL1,SEMA3F,ARHGAP24,SFRP2,SPP1,GHR,EFNA5,SCML4,SERPINB6,CCN2,AEBP1,CAV1,STMN2,ADAMTSL2,CDKN1C,ZNF365,ANXA8,MYL2,DCN,ENO2,TMEM119,RGCC,TPM1,ARHGDIG,ORC6,MMP2,RILP,COL1A1,ATP5F1A,RIOK3,PMEPA1,SNTA1,NMRK2,TSHZ3,PIM3,COL18A1,ADARB1,MTOR,KIRREL1,ADORA1,TGFB2,STMN1,AKIRIN1,HK2,SLC25A12,CD28,COL5A2,ERFE,ANTXR1,STRADB,CP,IL17RD…
query_1	TRUE	2.03424e-25	1549	609	183	0.300493	0.118141	GO:0030154	GO:BP	cell differentiation	11920	7716		ISS IBA IEA,IEA,IEA,IBA,IMP IEA,IBA,IEA,ISS IEA,HDA,ISS IEA,IDA IMP IEA,ISS IEA,IEP ISS,IBA,IEP,IBA,IDA ISS IBA IEA,IEA,IDA IEA,IBA IEA,IBA IEA,IEA,IBA IEA,IDA IBA IEA,IEP IBA,IDA IEA,IEA,ISS IBA IEA,ISS IBA IEA,IDA IBA,HDA IEA,IEA,IEA,IDA ISS IBA IEA,ISS IBA,IDA ISS IBA IEA,IDA IMP,IMP ISS IEA,IDA,IMP,IEP IEA,IDA IEA,IEA,IBA,IEA,IEP HDA,IDA ISS IBA NAS,IMP ISS IEA,IC IEA,IDA ISS TAS,ISS IBA IEA,…	ERRFI1,FABP3,CRABP2,LGR6,S100A10,SELENON,SYPL2,COL3A1,HSPE1,NGEF,FN1,CYP26B1,ITGA6,LIMS2,COL8A1,LRTM1,SEMA3F,ARHGAP24,SFRP2,SPP1,FGF5,GHR,NREP,EFNA5,COL12A1,CCN2,BZW2,CAV1,SDC2,STMN2,TNC,ADAMTSL1,CDKN1C,ZNF365,MYL2,TMEM119,RGCC,ASB2,PNP,TPM1,MMP2,COL1A1,NMRK2,COL18A1,ADARB1,COL6A1,TIAM1,MTOR,VCAM1,TGFB2,FNDC5,STMN1,AKIRIN1,CXCR4,TTL,MAL,CD28,COL5A2,ANTXR1,IL17RD,SHROOM3,FST,VDAC1,PDLIM7,NEDD9,SMA…
query_1	TRUE	9.09497e-25	962	609	136	0.223317	0.141372	GO:0051128	GO:BP	regulation of cellular component organization	11920	15598		IDA,IEA,IMP,ISS,IEA,ISS,IDA IMP,IBA IEA,IBA,IDA ISS IEA,IEA,IDA IBA IEA,IDA,IDA,IDA IMP ISS IEA,ISS IEA,ISS IEA,IDA IBA IEA,IDA,IDA IBA,IMP,IGI,IDA IMP,ISS,IDA IMP IEA,IDA,IDA IBA IEA,IMP,IBA,IDA IMP IEA,IEA,IDA,IMP IEA,IMP IBA IEA,ISS IBA IEA,IEA,IEA,IMP ISS,IDA,IEA,IDA IMP IBA IEA,IMP NAS,IBA IEA,ISS,IMP,IDA IEA,NAS IEA,IDA ISS IBA,ISS IEA,IDA IBA IEA,IBA,IMP,ISS,IDA IMP ISS IEA,IDA,IDA ISS IBA…	COL16A1,CRABP2,S100A10,NGEF,FN1,ITGA6,HYAL1,SEMA3F,ARHGAP24,SFRP2,SPP1,EFNA5,CCN2,AEBP1,CAV1,CAPN6,SDC2,STMN2,TNC,ZNF365,MYL2,DCN,RGCC,TPM1,FHOD1,RIOK3,PMEPA1,CHCHD10,TIAM1,MTOR,KIRREL1,TGFB2,LAMTOR2,STMN1,AKIRIN1,CXCR4,TTL,RALB,CD28,ANTXR1,MFF,VDAC1,SMAP1,SNX3,ANLN,HGF,NRCAM,FMR1,MID1IP1,PAK3,CDCA2,LAPTM4B,OLFM1,PTPRD,IGF2,BDNF,CD44,VIM,NRP1,MKI67,KIF20B,IGF1,CORO1C,HNRNPA1,TUBA1A,KLF5,CKAP2,SIX…
query_1	TRUE	2.13732e-24	1902	609	206	0.338259	0.108307	GO:0048523	GO:BP	negative regulation of cellular process	11920	14845		IDA ISS IBA IEA,TAS,IMP,ISS IEA,ISS IEA,ISS,TAS IEA,IEA,IMP,IEA,IDA,IBA IEA,IBA,IDA IMP ISS IBA NAS IEA,IEA,IEA,IDA,IBA,IDA IBA IEA,IBA IEA,IMP IBA,IDA IMP ISS IBA IEA,IDA,IMP IEA,IDA IMP IBA IEA,IDA,IDA IBA,IMP,IDA,IEA,ISS IEA,IDA IMP,IMP ISS,TAS,IMP,IEA,IEA,IMP,IDA IMP,IDA IMP IBA IEA,IMP,IEA,IDA IEA,IMP ISS IBA IEA,TAS,IDA,IDA IMP ISS IBA IEA,IEA,IEA,IDA IMP ISS,IMP IEA,ISS IBA IEA,IEA,IEA,TAS…	ERRFI1,FABP3,SELENON,CYP1B1,COL3A1,NGEF,CYP26B1,COL6A3,ITGA6,LIMS2,HYAL1,SEMA3F,ARHGAP24,SFRP2,SPP1,GHR,EFNA5,SCML4,SERPINB6,CCN2,AEBP1,CAV1,STMN2,ADAMTSL2,CDKN1C,ZNF365,ANXA8,MYL2,DCN,ENO2,TMEM119,RGCC,TPM1,ARHGDIG,ORC6,MMP2,COL1A1,ATP5F1A,RIOK3,PMEPA1,SNTA1,NMRK2,TSHZ3,PIM3,COL18A1,ADARB1,MTOR,KIRREL1,ADORA1,TGFB2,STMN1,AKIRIN1,HK2,SLC25A12,CD28,COL5A2,ERFE,ANTXR1,STRADB,CP,IL17RD,EIF4A2,FST,VD…
query_1	TRUE	7.15331e-23	836	609	122	0.200328	0.145933	GO:0006928	GO:BP	movement of cell or subcellular component	11920	2866		IMP,IDA IBA,ISS IEA,ISS IEA,IDA,IMP IBA,IBA IEA,IDA,IBA,IDA ISS IBA IEA,IBA,ISS IEA,IBA,IBA IEA,IEA,IMP ISS IC IEA,IBA,IEA,IDA,IDA,ISS,IMP ISS,IEA,IMP TAS,NAS,NAS,IDA,IGI,IMP,IEA,IDA,IDA IMP,IMP,IEA,IDA IEP IEA,ISS,IEA,IDA ISS,IEA,IDA IEA,IEA,IBA IEA,ISS IBA IEA,IBA TAS IEA,IBA,IMP IBA,IMP IBA IEA,IMP,IDA,IBA NAS IEA,IDA IMP,IEA,IEA,IEA,IMP IBA IEA,IDA,TAS,IDA IMP,ISS,IMP ISS TAS NAS IEA,IMP,IDA …	GJA5,LGR6,CYP1B1,COL3A1,FN1,ITGA6,ITGA9,HYAL1,LRTM1,SEMA3F,ARHGAP24,SFRP2,FGF5,EFNA5,CCN2,CAV1,SDC2,ADAMTSL1,DCN,RGCC,ASB2,TPM1,MMP2,MYH8,MYH4,MYH2,COL1A1,ATP5F1A,SNTA1,PLTP,ADARB1,TIAM1,MTOR,VAV3,VCAM1,VANGL2,ADORA1,TGFB2,LAMTOR2,GLUL,STMN1,KIF2C,AKIRIN1,CXCR4,PDGFC,NEDD9,DNAH11,ANLN,HGF,NRCAM,NOS3,GLI3,CD99L2,PAK3,PTP4A3,GLIPR2,BDNF,CD44,NCAM1,NRP1,JCAD,PLAU,KIF20B,IGF1,CORO1C,MYL6,IRS2,SIX1,AR…
query_1	TRUE	1.7296e-22	465	609	87	0.142857	0.187097	GO:0072359	GO:BP	circulatory system development	11920	20215		ISS IEA,IMP IEP ISS IEA,IEA,ISS IEA,IMP IEA,IBA IEA,IDA IMP,IEA,IEA,IMP ISS IEA,IEA,ISS IEA,IMP ISS IBA,IDA,IDA,IMP ISS IEA,IMP,IEA,IMP IBA IEA,IBA,IEA,IEA,IEA,ISS,IDA ISS,IDA IEA,IEA,IDA,IMP,IEA,IEA,IMP,IBA,IEA,IMP,IEA,IEP,IDA ISS TAS IEA,IEA,IMP,ISS,IMP ISS IEA,IMP IBA IEA,IDA IGI,IEA,IEA,ISS IEA,IDA IBA IEA,IEA,IEA,IEA,TAS IEA,IMP ISS,IEA,ISS IBA IEA,IEA,IMP,IBA,IEA,IMP ISS,IMP IEA,ISS IEA,IBA…	ERRFI1,GJA5,SYPL2,CYP1B1,COL3A1,FN1,HYAL1,COL8A1,ARHGAP24,SFRP2,CCN2,CAV1,MYL2,DCN,RGCC,ASB2,TPM1,MMP2,COL1A1,COL18A1,MTOR,VAV3,VCAM1,VANGL2,TGFB2,GLUL,HSPB7,S100A1,HK2,CXCR4,ANTXR1,CPE,PDLIM7,DNAH11,COL1A2,HGF,NRCAM,NOS3,GLI3,AQP1,OLFM1,NRP1,JCAD,IGF1,KLF5,SIX1,CTSH,SERPINF1,GJC1,GNA11,GYS1,ANGPTL4,TBX1,GADD45A,EPHB2,DDAH1,MYLK,POPDC2,GPX1,SLIT2,SH3PXD2B,LOX,PDLIM4,VEGFA,BMPER,TSPAN12,FZD1,SRPX2…
query_1	TRUE	4.49907e-22	900	609	126	0.206897	0.14	GO:0071310	GO:BP	cellular response to organic substance	11920	19341		IEA,IEA,IDA IEA,IDA IEA,IEA,IDA IEP,IEA,IEA,IDA,IDA IGI IBA TAS IEA,IMP IBA IEA,IBA IEA,ISS IEA,IEA,IDA IMP ISS IEA,IDA,IMP IEA,IMP,IDA,IEA,IEA,IEA,IMP,IDA IMP IBA NAS IEA,ISS IEA,IEA,IEA,IDA,IGI IEA,IDA IBA,IDA IMP IBA,IEA,IDA IMP,IMP,IEA,IBA,ISS IEA,IMP,IEA,IBA IEA,IEA,IDA IEA,IDA,IEA,IDA IEP,IBA,IEA,IEA,IC,IDA IMP IBA,IDA ISS IBA TAS IEA,IBA,IDA IEA,IMP,IMP IEA,IMP ISS IEA,IMP,IEA,IGI,IBA,IEA,…	ERRFI1,COL16A1,CYP1B1,COL3A1,CYP26B1,HYAL1,SPON2,SFRP2,SPP1,FGF5,GHR,NREP,EFNA5,CCN2,CAV1,STMN2,ADAMTSL2,CDKN1C,DCN,MMP2,COL1A1,ATP5F1A,RIOK3,PMEPA1,PIM3,SYNGR1,COL6A1,MTOR,VCAM1,TGFB2,LAMTOR2,HK2,CXCR4,RALB,COL5A2,ERFE,IL17RD,H2AZ1,PDGFC,FST,SLC29A1,COL1A2,HGF,NOS3,AQP1,CASTOR2,PAK3,PTP4A3,AGPAT2,RRAGA,IGF2,BDNF,CD44,OPTN,VIM,NRP1,JCAD,FAS,IGF1,SERP2,KLF5,IRS2,SIX1,ARF6,CTSH,CDH1,INPP5K,SERPINF1…
query_1	TRUE	7.13968e-22	587	609	98	0.16092	0.166951	GO:0016477	GO:BP	cell migration	11920	5816		IDA,ISS IEA,ISS IEA,IDA,IMP IBA,IBA IEA,IDA,IBA IEA,IBA,ISS IEA,IBA,IEA,IMP,IBA,IDA,IDA,ISS,IMP ISS,IEA,IDA,IGI,IDA,IDA IMP,IMP,IEA,IDA IEP IEA,ISS,IEA,IDA ISS,IEA,IDA IEA,ISS IBA IEA,IBA TAS IEA,IBA,IMP IBA,IMP,IDA,NAS,IDA IMP,IEA,IEA,IEA,IMP IBA IEA,IDA,IDA IMP,IMP ISS TAS IEA,IMP,IDA IEA,ISS IEA,IDA IMP,IMP IGI ISS IBA IEA,IEA,ISS IEA,ISS IEA,IDA ISS IEA,IMP,IEA,ISS,IMP IEA,IGI IEA,IBA,ISS IEA…	LGR6,CYP1B1,COL3A1,FN1,ITGA6,ITGA9,HYAL1,SEMA3F,ARHGAP24,SFRP2,FGF5,CCN2,CAV1,SDC2,DCN,RGCC,ASB2,TPM1,MMP2,COL1A1,ATP5F1A,ADARB1,TIAM1,MTOR,VAV3,VCAM1,VANGL2,ADORA1,TGFB2,LAMTOR2,GLUL,AKIRIN1,CXCR4,PDGFC,NEDD9,ANLN,HGF,NRCAM,NOS3,GLI3,CD99L2,PAK3,PTP4A3,GLIPR2,CD44,NRP1,JCAD,PLAU,KIF20B,IGF1,CORO1C,IRS2,SIX1,ARF6,CTSH,CDH1,SERPINF1,TBX1,GADD45A,EPHB2,SDC1,POMGNT2,PHLDB2,PODXL2,MYLK,CD47,GPX1,SLIT…
query_1	TRUE	6.76573e-21	509	609	89	0.146141	0.174853	GO:0051094	GO:BP	positive regulation of developmental process	11920	15571		IEA,IMP,ISS IEA,IEA,IEA,IBA,IDA IMP,IDA ISS IEA,IMP IEA,IEA,IDA,ISS IEA,IGI,IDA ISS IBA IEA,IDA IMP,IDA,IDA,IBA NAS,IMP IEA,IDA ISS,ISS IBA IEA,ISS IBA IEA,IDA,IMP,ISS IEA,IEA,IDA IBA IEA,IDA,IEA,IMP,IEA,NAS IEA,NAS,IDA ISS IEA,ISS IEA,IMP,ISS,IEA,IEA,IDA,ISS,ISS IEA,IEA,IDA IBA,IMP ISS IEA,IEA,IBA,IDA IGI,IMP,IEA,ISS IEA,ISS IEA,IDA IBA TAS IEA,IDA IEA,IDA IMP ISS IEA,TAS,TAS,ISS,IMP,ISS IEA,ISS…	CRABP2,S100A10,CYP1B1,FN1,CYP26B1,LIMS2,HYAL1,SFRP2,GHR,EFNA5,CCN2,ZNF365,DCN,TMEM119,RGCC,PNP,COL1A1,TIAM1,MTOR,TGFB2,FNDC5,AKIRIN1,S100A1,HK2,CXCR4,CD28,MFF,FST,PDLIM7,NEDD9,SMAP1,HGF,NRCAM,NOS3,GLI3,AQP1,FMR1,PAK3,CEBPD,GLIPR2,OLFM1,PTPRD,IGF2,BDNF,NRP1,JCAD,MYF6,IGF1,CORO1C,KLF5,SIX1,CTSH,MIEF2,SERPINF1,CEBPB,ANGPTL4,MAPK12,TBX1,CTNNBIP1,SUCO,EPHB2,DDAH1,PKDCC,STK25,GOLGA4,PHLDB2,SLIT2,GDNF,P…
query_1	TRUE	8.02774e-21	2495	609	237	0.389163	0.09499	GO:0019222	GO:BP	regulation of metabolic process	11920	6474		IDA ISS IEA,ISS IC IEA,TAS,IDA IEA,ISS IEA,NAS,IDA IEA,IEA,IEA,IMP,IEA,ISS IBA,IDA ISS IEA,IDA,IBA IEA,ISS IBA IEA,ISS NAS IEA,IBA,IDA IBA IEA,IEA,IDA,IMP IBA IEA,IDA IMP ISS IBA IEA,IEA,IEA,IDA IMP IGI IBA IEA,IEA,IMP IBA,IDA IBA,IDA IGI IEA,ISS IEA,IDA IMP ISS IEA,IMP,IDA IMP,IDA IMP,IDA ISS IEA,IDA,IMP,IDA IMP IBA,IMP,IDA IBA IEA,IBA,IEA,ISS IEA,IDA,IDA IMP ISS IBA TAS IEA,IEA,IEA,IEA,IDA IMP …	ERRFI1,FABP3,CRABP2,S100A10,CYP1B1,HSPE1,FN1,CYP26B1,COL6A3,ITGA6,SPON2,PARM1,SFRP2,SPP1,FGF5,GHR,EFNA5,SCML4,SERPINB6,CCN2,BZW2,AEBP1,CAV1,PCOLCE,TNC,CDKN1C,CISD1,ZNF365,ANXA8,DCN,TMEM119,RGCC,PNP,FHOD1,RILP,FAM20A,COL1A1,RIOK3,PMEPA1,SNTA1,TSHZ3,COX7A1,MKNK2,CHCHD10,ADARB1,MTOR,VAV3,KIRREL1,ADORA1,TGFB2,G0S2,JTB,AKIRIN1,HK2,CXCR4,RALB,SLC25A12,CD28,ERFE,ANTXR1,STRADB,VGLL3,CP,EIF4A2,H2AZ1,CCNG2…
query_1	TRUE	1.2486e-20	1069	609	137	0.224959	0.128157	GO:0032879	GO:BP	regulation of localization	11920	9081		ISS IEA,IMP,IDA,IMP,ISS IEA,ISS IEA,IDA,IMP,IDA,IBA,ISS IEA,IDA,IBA,ISS IEA,IDA IMP ISS IC IEA,IDA,IDA,IMP ISS,IEA,IEA,IDA,IGI,IMP,IDA,ISS IEA,IMP,IDA,IDA,IMP,IEA,IDA,IDA IMP IEA,IEA,ISS IBA IEA,IEA,IEA,IMP,ISS,IBA IEA,IDA IEA,IBA,IMP,IMP,IBA IEA,IDA IMP,IMP,IDA,IDA IEA,IBA,IEA,IMP,IEA,IDA ISS,IEA,IMP,IDA,TAS,IMP ISS TAS IEA,IMP,IDA,ISS IEA,IEA,IDA IMP,IMP,IMP IGI ISS IEA,IMP ISS IEA,IEA,IMP ISS …	FABP3,GJA5,LGR6,SELENON,CYP1B1,COL3A1,FN1,ITGA6,HYAL1,SEMA3F,SFRP2,SPP1,FGF5,EFNA5,CAV1,DCN,RGCC,TPM1,ARHGDIG,MMP2,COL1A1,ATP5F1A,SNTA1,PLTP,PIM3,CHCHD10,ADARB1,TIAM1,MTOR,ADORA1,TGFB2,GLUL,STMN1,AKIRIN1,HK2,CXCR4,TTL,RALB,ERFE,MFF,PDGFC,VDAC1,NEDD9,SMAP1,SNX3,DNAH11,HGF,NOS3,MEST,GLI3,AQP1,CD99L2,FMR1,PAK3,PTP4A3,GLIPR2,BDNF,NRP1,JCAD,PLAU,KIF20B,PFKM,IGF1,ISCU,CORO1C,IRS2,SIX1,ARF6,CATSPER2,CTS…
query_1	TRUE	1.27072e-20	2566	609	241	0.395731	0.0939205	GO:1901564	GO:BP	organonitrogen compound metabolic process	11920	24853		IDA ISS IEA,IEA,IDA,IEA,IDA IBA NAS IEA,IDA,NAS,IDA IBA IEA,IEA,IDA IBA TAS,IDA IBA,TAS,IEA,ISS IEA,IBA,ISS IBA IEA,IEA,ISS NAS IEA,IDA IBA IEA,IEA,IEA,IDA,IEA,IDA IMP ISS IBA IEA,IEA,IEA,IEA,ISS IBA IEA,IEA,IEA,IDA IBA,IBA TAS IEA,ISS,IMP IBA IEA,IMP IEA,IMP IEA,IDA IBA,IEA,ISS IBA IEA,ISS IEA,IDA IMP IEA,IDA IMP ISS IBA IEA,IDA IEA,IDA TAS IEA,IDA IMP,IEA,IDA ISS IEA,IDA IMP IBA NAS IEA,IEA,IDA…	ERRFI1,FABP3,S100A10,CYP1B1,PCYOX1,COL3A1,HSPE1,FN1,COL6A3,HYAL1,GXYLT2,PLA1A,KY,SFRP2,FGF5,GHR,ADAMTS2,EFNA5,SERPINB6,GMPR,CCN2,BZW2,AEBP1,CAV1,PCOLCE,CAPN6,BGN,PORCN,ADAMTSL2,ADAMTSL1,MACROD1,ART1,NUDT8,CDKN1C,TSPAN14,ACADSB,ANXA8,DCN,ENO2,TMEM119,RGCC,ASB2,PNP,MMP2,RILP,MYH8,FAM20A,ATP5F1A,RIOK3,PMEPA1,SNTA1,NMRK2,CKM,ADAMTSL5,MKNK2,PIM3,ADARB1,MTOR,VCAM1,KIRREL1,ADORA1,TGFB2,GLUL,JTB,HK2,TTL,…
query_1	TRUE	2.909e-20	448	609	82	0.134647	0.183036	GO:0009887	GO:BP	animal organ morphogenesis	11920	4207		ISS IEA,IMP,IBA,IEA,IMP IEA,IMP,IEA,IEA,IEA,IMP IEA,IBA,IEA,IEA,ISS,ISS IEA,IEA,IBA,IMP,TAS,ISS IEA,IEA,IEA,IMP,IEA,IMP IBA IEA,IMP IEA,TAS,IEA,NAS,IEA,ISS IBA,IDA IEP ISS NAS,IMP,IEA,IMP,IEA,IEA,IMP NAS,IDA IEA,ISS IEA,TAS IEA,IEP,ISS,IEA,ISS TAS IEA,IEA,ISS IEA,ISS IEA,ISS IEA,TAS,IMP ISS,IEA,ISS IEA,ISS IEA,IEA,IMP,ISS,IEA,IDA ISS IBA IEA,IEA,ISS,ISS IEA,IEA,ISS IEA,ISS IEA,IMP IEA,IEA,IEA,IMP…	ERRFI1,GJA5,IGFN1,COL3A1,CYP26B1,ITGA6,LIMS2,HYAL1,COL8A1,SFRP2,FGF5,GHR,CCN2,ATG9B,CAV1,TNC,MFAP5,MYL2,DCN,TMEM119,LRIG3,ASB2,TPM1,MMP2,FAM20A,COL1A1,COL18A1,ADARB1,TIAM1,MTOR,VANGL2,TGFB2,COL5A2,PDGFC,CPE,FST,DNAH11,COL1A2,HGF,NOS3,GLI3,AQP1,OLFM1,IGF2,NRP1,MYF6,SIX1,CTSH,CEBPB,TLE5,TBX1,CTNNBIP1,MFSD2A,EPHB2,SDC1,MYLK,SLIT2,ADAMTS16,GDNF,PPARGC1B,VEGFA,TSPAN12,FZD1,HAS2,SCRIB,COL5A1,CDON,HTRA1…
query_1	TRUE	4.21058e-20	651	609	101	0.165846	0.155146	GO:0051674	GO:BP	localization of cell	11920	16030		IDA,ISS IEA,ISS IEA,IDA,IMP IBA,IBA IEA,IDA,IBA IEA,IBA,ISS IEA,IBA,IEA,IMP,IBA,IDA,IDA,ISS,IMP ISS,IEA,IDA,IGI,IEA,IDA,IDA IMP,IMP,IEA,IDA IEP IEA,ISS,IEA,IDA ISS,IEA,IDA IEA,ISS IBA IEA,IBA TAS IEA,IBA,IMP IBA,IMP IEA,IMP,IDA,NAS,IDA IMP,IEA,IEA,IEA,IMP IBA IEA,IDA,IDA IMP,IMP ISS TAS IEA,IMP,IDA IEA,ISS IEA,IDA IMP,IMP IGI ISS IBA IEA,IEA,ISS IEA,ISS IEA,IBA IEA,IDA ISS IEA,IMP,IEA,ISS,IMP IEA…	LGR6,CYP1B1,COL3A1,FN1,ITGA6,ITGA9,HYAL1,SEMA3F,ARHGAP24,SFRP2,FGF5,CCN2,CAV1,SDC2,DCN,RGCC,ASB2,TPM1,MMP2,COL1A1,ATP5F1A,PLTP,ADARB1,TIAM1,MTOR,VAV3,VCAM1,VANGL2,ADORA1,TGFB2,LAMTOR2,GLUL,AKIRIN1,CXCR4,PDGFC,NEDD9,DNAH11,ANLN,HGF,NRCAM,NOS3,GLI3,CD99L2,PAK3,PTP4A3,GLIPR2,CD44,NRP1,JCAD,PLAU,KIF20B,IGF1,CORO1C,IRS2,SIX1,ARF6,CATSPER2,CTSH,CDH1,SERPINF1,TBX1,GADD45A,EPHB2,SDC1,POMGNT2,PHLDB2,PODXL…
query_1	TRUE	4.21058e-20	651	609	101	0.165846	0.155146	GO:0048870	GO:BP	cell motility	11920	15159		IDA,ISS IEA,ISS IEA,IDA,IMP IBA,IBA IEA,IDA,IBA IEA,IBA,ISS IEA,IBA,IEA,IMP,IBA,IDA,IDA,ISS,IMP ISS,IEA,IDA,IGI,IEA,IDA,IDA IMP,IMP,IEA,IDA IEP IEA,ISS,IEA,IDA ISS,IEA,IDA IEA,ISS IBA IEA,IBA TAS IEA,IBA,IMP IBA,IMP IEA,IMP,IDA,NAS,IDA IMP,IEA,IEA,IEA,IMP IBA IEA,IDA,IDA IMP,IMP ISS TAS IEA,IMP,IDA IEA,ISS IEA,IDA IMP,IMP IGI ISS IBA IEA,IEA,ISS IEA,ISS IEA,IBA IEA,IDA ISS IEA,IMP,IEA,ISS,IMP IEA…	LGR6,CYP1B1,COL3A1,FN1,ITGA6,ITGA9,HYAL1,SEMA3F,ARHGAP24,SFRP2,FGF5,CCN2,CAV1,SDC2,DCN,RGCC,ASB2,TPM1,MMP2,COL1A1,ATP5F1A,PLTP,ADARB1,TIAM1,MTOR,VAV3,VCAM1,VANGL2,ADORA1,TGFB2,LAMTOR2,GLUL,AKIRIN1,CXCR4,PDGFC,NEDD9,DNAH11,ANLN,HGF,NRCAM,NOS3,GLI3,CD99L2,PAK3,PTP4A3,GLIPR2,CD44,NRP1,JCAD,PLAU,KIF20B,IGF1,CORO1C,IRS2,SIX1,ARF6,CATSPER2,CTSH,CDH1,SERPINF1,TBX1,GADD45A,EPHB2,SDC1,POMGNT2,PHLDB2,PODXL…
query_1	TRUE	5.55253e-20	721	609	107	0.175698	0.148405	GO:0040011	GO:BP	locomotion	11920	11458		IDA IBA,ISS IEA,ISS IEA,IDA,IMP IBA,IBA IEA,IDA,IBA,IDA ISS IBA IEA,IBA,ISS IEA,IBA,IBA IEA,IEA,IMP,IBA,IEA,IDA,IDA,ISS,IMP ISS,IEA,IDA,IGI,IEA,IDA,IDA IMP,IMP,IEA,IDA IEP IEA,ISS,IEA,IDA ISS,IEA,IDA IEA,ISS IBA IEA,IMP IBA TAS IEA,IBA,IMP IBA,IMP IEA,IMP,IDA IEA,IBA NAS IEA,IDA IMP,IEA,IEA,IEA,IMP IBA IEA,IDA,TAS,IDA IMP,ISS,IMP ISS TAS NAS IEA,IMP,IDA TAS IEA,ISS IEA,IDA IMP,IMP IGI ISS IBA IEA…	LGR6,CYP1B1,COL3A1,FN1,ITGA6,ITGA9,HYAL1,LRTM1,SEMA3F,ARHGAP24,SFRP2,FGF5,EFNA5,CCN2,CAV1,SDC2,ADAMTSL1,DCN,RGCC,ASB2,TPM1,MMP2,COL1A1,ATP5F1A,PLTP,ADARB1,TIAM1,MTOR,VAV3,VCAM1,VANGL2,ADORA1,TGFB2,LAMTOR2,GLUL,AKIRIN1,CXCR4,PDGFC,NEDD9,DNAH11,ANLN,HGF,NRCAM,NOS3,GLI3,CD99L2,PAK3,PTP4A3,GLIPR2,BDNF,CD44,NCAM1,NRP1,JCAD,PLAU,KIF20B,IGF1,CORO1C,IRS2,SIX1,ARF6,CATSPER2,CTSH,CDH1,SERPINF1,TBX1,GADD45A…
query_1	TRUE	7.96572e-20	612	609	97	0.159278	0.158497	GO:0009719	GO:BP	response to endogenous stimulus	11920	4067		IEA,IEA,IEA,IDA IEA,IDA,IEA,IEA,IDA IGI IBA TAS IEA,IMP IBA IEA,IBA IEA,IEA,IEA,IDA ISS IEA,IDA,IMP IEA,IMP,IEA,IEA,IEA,IDA IMP IBA NAS IEA,IEA,IDA IEA,IGI,IDA IBA,IDA IMP IBA,IEA,IBA,ISS IEA,IEA,IBA IEA,IDA IEA,IBA,IDA IEP,IBA,IMP IBA,IDA ISS IBA TAS IEA,IBA,IDA,IMP,IGI,IMP ISS IBA IEA,IEA,IEA,IEP,IDA,IDA ISS IBA IEA,IEA,IDA,IMP,IEA,IGI IEA,IBA IEA,TAS IEA,ISS,IBA IEA,IMP,IEA,IEA,IEA,IEA,IDA IEP…	ERRFI1,COL16A1,CYP1B1,COL3A1,HYAL1,SFRP2,SPP1,FGF5,GHR,NREP,EFNA5,CCN2,CAV1,STMN2,ADAMTSL2,CDKN1C,MMP2,COL1A1,ATP5F1A,PMEPA1,COL6A1,MTOR,VCAM1,TGFB2,LAMTOR2,COL5A2,ERFE,IL17RD,PDGFC,FST,COL1A2,NOS3,AQP1,CASTOR2,RRAGA,IGF2,BDNF,CD44,VIM,IGF1,IRS2,SIX1,ARF6,CTSH,CDH1,INPP5K,SERPINF1,UBE2O,PIP4K2B,CEBPB,PRNP,GNA11,LTBP4,TBX1,SLC2A1,CASQ2,EPHB2,RAP1GAP,SDC1,GPX1,SLIT2,PELO,PPARGC1B,LOX,ME1,RRAGD,BMPE…
query_1	TRUE	1.23036e-19	1043	609	133	0.218391	0.127517	GO:0007166	GO:BP	cell surface receptor signaling pathway	11920	3066		IDA ISS IBA IEA,IMP IBA IEA,TAS,IDA ISS IEA,ISS IEA,IDA IMP,ISS TAS,IDA,IMP IBA IEA,IBA IEA,IBA IEA,ISS IBA IEA,IDA ISS IBA NAS IEA,IDA IGI IBA TAS IEA,IMP ISS IBA IEA,IBA IEA,IDA IBA IEA,IEA,IDA IMP ISS IEA,ISS IBA IEA,IMP IEA,IMP,IMP,IDA,TAS,IEA,IDA IEA,IDA IMP IBA IEA,TAS IEA,ISS TAS NAS,TAS,IMP TAS IEA,IBA,IEA,IDA IBA,IDA IBA,IMP,IDA IMP,IEA,IBA TAS IEA,IBA,IEA,ISS IEA,ISS IEA,IDA IBA IEA,IDA…	ERRFI1,ITGA10,COL16A1,LGR6,CYP1B1,COL3A1,NGEF,FN1,ITGA6,LIMS2,ITGA9,SEMA3F,SFRP2,FGF5,GHR,NREP,EFNA5,CCN2,CAV1,PORCN,ADAMTSL2,CDKN1C,TSPAN14,DCN,MMP2,CHRNE,COL1A1,PMEPA1,MKNK2,TIAM1,CNKSR1,VAV3,VANGL2,ADORA1,TGFB2,G0S2,STMN1,CXCR4,MAL,CD28,ERFE,STRADB,IL17RD,EVC,PDGFC,CPE,FST,NEDD9,SLC29A1,SNX3,COL1A2,HGF,NOS3,GLI3,FMR1,PAK3,PDGFRL,DEPTOR,PTP4A3,AGPAT2,RRAGA,MYORG,PTPRD,IGF2,BDNF,CD44,NCAM1,VIM,N…
query_1	TRUE	2.20805e-19	1325	609	154	0.252874	0.116226	GO:0023051	GO:BP	regulation of signaling	11920	7647		IDA ISS IBA IEA,IMP,IDA ISS,ISS IEA,ISS IEA,TAS,IDA,TAS IEA,IMP,IBA IEA,IBA,IDA ISS IBA NAS IEA,IDA,ISS IBA IEA,IBA IEA,ISS IEA,IDA,IDA IMP ISS IEA,IMP IEA,IMP,IMP,IDA,IDA,IDA IMP,IDA IMP IBA IEA,ISS,ISS IEA,ISS IEA,ISS TAS,TAS IEA,TAS IEA,IEA,IDA ISS IBA,IDA IBA,IMP IBA IEA,IEA,IMP,IMP,IEA,IEA,IBA,IEA,ISS IEA,ISS IEA,IBA,IDA IMP IBA,IMP,IDA IEA,ISS IC,IDA ISS IEA,IMP IBA,IDA ISS,IBA,IMP IGI IEA,…	ERRFI1,GJA5,LGR6,CYP1B1,COL3A1,NGEF,FN1,CYP26B1,ITGA6,LIMS2,ARHGAP24,SFRP2,SPP1,GHR,NREP,EFNA5,CCN2,CAV1,ADAMTSL2,CDKN1C,TSPAN14,DCN,COL1A1,RIOK3,PMEPA1,TSHZ3,PIM3,SYNGR1,TIAM1,MTOR,VAV3,ADORA1,TGFB2,G0S2,LAMTOR2,GLUL,STMN1,CXCR4,MAL,CD28,ERFE,STRADB,IL17RD,EVC,PDGFC,FST,SNX3,HGF,NOS3,GLI3,CASTOR2,FMR1,PAK3,DEPTOR,PTP4A3,LURAP1L,NACC2,GLIPR2,AGPAT2,RRAGA,MYORG,PTPRD,IGF2,BDNF,CD44,NCAM1,NLRX1,OPT…
query_1	TRUE	5.53301e-19	1323	609	153	0.251232	0.115646	GO:0010646	GO:BP	regulation of cell communication	11920	4791		IDA ISS IBA IEA,IMP IEA,IDA ISS,ISS IEA,ISS IEA,TAS,IDA,TAS IEA,IMP,IBA IEA,IBA,IDA ISS IBA NAS IEA,IDA,ISS IBA IEA,IBA IEA,ISS IEA,IDA,IDA IMP ISS IEA,IMP IEA,IMP,IMP,IDA,IDA,IDA IMP,IDA IMP IBA IEA,ISS,ISS IEA,ISS IEA,ISS TAS,TAS IEA,TAS IEA,IEA,IDA ISS IBA,IDA IBA,IMP IBA IEA,IEA,IMP,IMP,IEA,IEA,IBA,IEA,ISS IEA,ISS IEA,IBA,IDA IMP IBA,IMP,IDA IEA,ISS IC,IDA ISS IEA,IMP IBA,IDA ISS,IBA,IMP IGI …	ERRFI1,GJA5,LGR6,CYP1B1,COL3A1,NGEF,FN1,CYP26B1,ITGA6,LIMS2,ARHGAP24,SFRP2,SPP1,GHR,NREP,EFNA5,CCN2,CAV1,ADAMTSL2,CDKN1C,TSPAN14,DCN,COL1A1,RIOK3,PMEPA1,TSHZ3,PIM3,SYNGR1,TIAM1,MTOR,VAV3,ADORA1,TGFB2,G0S2,LAMTOR2,GLUL,STMN1,CXCR4,MAL,CD28,ERFE,STRADB,IL17RD,EVC,PDGFC,FST,SNX3,HGF,NOS3,GLI3,CASTOR2,FMR1,PAK3,DEPTOR,PTP4A3,LURAP1L,NACC2,GLIPR2,AGPAT2,RRAGA,MYORG,PTPRD,IGF2,BDNF,CD44,NCAM1,NLRX1,OPT…
query_1	TRUE	7.52301e-19	827	609	114	0.187192	0.137848	GO:0008219	GO:BP	cell death	11920	3560		ISS IEA,IEA,IMP IGI,IEA,IMP ISS IEA,IEA,IBA IEA,ISS,IMP IEA,IEA,IDA,IEA,IEA,IEA,IMP IBA IEA,IMP,IEA,NAS,IEA,TAS IEA,IDA ISS,IDA IBA IEA,IEA,IDA IEA,TAS IEA,IEA,NAS IEA,TAS IEA,IEA,IMP,IDA,IDA IMP TAS IEA,TAS,IDA IBA IEA,IEA,ISS,TAS IEA,ISS IEA,IDA IMP,IEA,IMP,IDA,IDA,IDA IEA,IGI,ISS IBA,IDA IMP,TAS,IEA,IDA IMP IBA TAS NAS IEA,ISS IEA,IDA IMP ISS,IMP,ISS IEA,IEA,ISS IEA,IEA,IEP ISS IEA,IEA,ISS IEA…	CYP1B1,CYP26B1,ITGA6,LIMS2,SFRP2,GHR,CCN2,ATG9B,CAV1,ENO2,RGCC,MMP2,ATP5F1A,MKNK2,PIM3,CHCHD10,ADARB1,MTOR,VAV3,ADORA1,TGFB2,G0S2,JTB,HK2,CXCR4,RALB,MAL,CD28,STRADB,MFF,ACOX2,VDAC1,DDAH2,HGF,AKR1B1,NOS3,FASTK,GLI3,AQP1,PAK3,DEPTOR,NACC2,OLFM1,RRAGA,SET,BDNF,CD44,OPTN,NRP1,FAS,INPP5A,IGF1,CCND2,IRS2,CKAP2,SIX1,ARF6,EGLN3,BUB1B,CTSH,ATP2A1,NUPR1,TOP2A,SERPINF1,AURKB,UBE2O,TRAF4,CEBPB,PRNP,UBE2M,ANG…
query_1	TRUE	1.56773e-18	1502	609	165	0.270936	0.109854	GO:0048583	GO:BP	regulation of response to stimulus	11920	14895		IDA ISS IBA IEA,IDA ISS,IMP,ISS IEA,IMP ISS IEA,TAS,IDA,TAS IEA,IMP,IBA IEA,IBA IEA,IBA,IDA ISS IBA NAS IEA,IEA,ISS IBA IEA,IBA IEA,IDA,IDA IMP ISS IEA,IMP IEA,IEA,IMP,IMP,IMP IBA,IDA,IMP,IDA,IDA IMP,IDA IMP IBA IEA,ISS IEA,ISS TAS,IMP TAS IEA,IMP TAS IEA,IEA,IDA ISS IBA,IDA IBA,IMP IBA IEA,IMP,ISS IBA IEA,IMP IEA,IEA,IBA IEA,IBA,IEA,IDA,ISS IEA,ISS IEA,IBA,IDA IMP IBA,IMP,IMP,IDA IEA,ISS NAS IC …	ERRFI1,LGR6,SELENON,CYP1B1,COL3A1,NGEF,FN1,CYP26B1,ITGA6,LIMS2,SEMA3F,ARHGAP24,SFRP2,SPP1,GHR,NREP,CCN2,CAV1,ADAMTSL2,TNC,CDKN1C,TSPAN14,ZNF365,DCN,RGCC,COL1A1,RIOK3,PMEPA1,PIM3,TIAM1,MTOR,VAV3,ADORA1,TGFB2,G0S2,LAMTOR2,STMN1,AKIRIN1,CXCR4,MAL,CD28,ERFE,STRADB,ACOX2,IL17RD,EVC,PDGFC,FST,VDAC1,SNX3,HGF,NOS3,GLI3,CASTOR2,FMR1,PAK3,DEPTOR,PTP4A3,LURAP1L,NACC2,GLIPR2,AGPAT2,RRAGA,MYORG,PTPRD,IGF2,BDN…
query_1	TRUE	1.89044e-18	1421	609	159	0.261084	0.111893	GO:0009893	GO:BP	positive regulation of metabolic process	11920	4213		IC,IDA IEA,ISS IEA,NAS,IDA IEA,IEA,IMP,IEA,ISS IBA,ISS IEA,IDA,IBA,ISS IBA IEA,ISS NAS IEA,IEA,IDA IMP ISS IEA,IEA,IEA,IGI,IDA IGI IEA,ISS IEA,IDA IMP ISS IEA,IMP,IDA IMP,IMP,IDA ISS IEA,IDA,IMP,ISS IEA,IDA IMP TAS IEA,IEA,IEA,IDA IBA,ISS IEA,IMP,IBA,ISS,IMP,IEA,IDA IMP TAS NAS IEA,IEA,IDA,IMP,ISS IBA IEA,ISS IEA,IMP,IDA,ISS IBA IEA,IDA IBA NAS IEA,IMP ISS IBA IEA,IDA IMP ISS IEA,IDA IMP ISS IBA,…	FABP3,S100A10,CYP1B1,HSPE1,FN1,CYP26B1,ITGA6,SPON2,PARM1,SFRP2,SPP1,FGF5,GHR,EFNA5,CCN2,CAV1,PCOLCE,TNC,CDKN1C,DCN,TMEM119,RGCC,PNP,FHOD1,RILP,FAM20A,COL1A1,RIOK3,CHCHD10,MTOR,VAV3,ADORA1,TGFB2,G0S2,JTB,AKIRIN1,CXCR4,RALB,SLC25A12,CD28,ANTXR1,STRADB,H2AZ1,PDGFC,ELOVL6,VDAC1,NEDD9,DDAH2,HGF,NOS3,GLI3,FMR1,MID1IP1,PAK3,CDCA2,CEBPD,AGPAT2,OLFM1,IGF2,BDNF,PANX1,CD44,OPTN,VIM,NRP1,FAS,PFKM,MYF6,IGF1,C…
query_1	TRUE	3.36337e-18	598	609	93	0.152709	0.155518	GO:0045595	GO:BP	regulation of cell differentiation	11920	13327		ISS IBA IEA,IEA,IMP IEA,IEA,IEA,IBA,IBA IEA,IDA IEA,IEA,IEA,IBA IEA,IDA IEA,IDA IEA,ISS IEA,IEA,ISS IEA,IDA ISS IBA IEA,IDA IMP,IDA,IDA,IEA,IDA ISS IBA NAS,IMP ISS IEA,IDA ISS,ISS IBA IEA,ISS IBA IEA,ISS IEA,IEA,IDA,ISS IEA,IEA,IEA,IMP,IEA,NAS,NAS,ISS IEA,ISS IEA,IEA,IBA IEA,IDA,ISS,IEA,ISS IEA,ISS IBA IEA,IDA ISS IBA,IMP ISS IEA,IBA,IDA IMP IGI,IMP,IEA,ISS IEA,IDA IEA,IDA,ISS IBA IEA,IEA,TAS,ISS…	ERRFI1,CRABP2,S100A10,FN1,CYP26B1,LIMS2,SEMA3F,SFRP2,SPP1,GHR,NREP,EFNA5,CCN2,CAV1,CDKN1C,ZNF365,TMEM119,RGCC,PNP,COL1A1,NMRK2,TIAM1,MTOR,TGFB2,FNDC5,AKIRIN1,CXCR4,CD28,COL5A2,IL17RD,FST,PDLIM7,NEDD9,SMAP1,HGF,NRCAM,LRRC17,GLI3,PAK3,CEBPD,GLIPR2,OLFM1,PLPP7,PTPRD,IGF2,BDNF,NRP1,MYF6,IGF1,CORO1C,KLF5,SIX1,SERPINF1,MCRIP1,CEBPB,GNA11,MAPK12,TBX1,CTNNBIP1,SUCO,EPHB2,RAP1GAP,PKDCC,STK25,GOLGA4,PHLDB2…
query_1	TRUE	3.81752e-18	440	609	78	0.128079	0.177273	GO:0035295	GO:BP	tube development	11920	10287		ISS IEA,IEP ISS,ISS IEA,IEA,IEA,IDA IMP,IEA,IEA,ISS IEA,IEA,IEA,ISS IEA,IEA,IDA,IDA,IEA,IEA,IBA,IEA,ISS,IDA IEP ISS,IDA IEA,IDA,IMP,IEA,IEA,IEA,IEA,IEP,IEA,IDA ISS IEA,TAS IEA,IMP,IMP ISS IEA,IMP IBA IEA,IEA,IEA,ISS IEA,ISS IEA,IDA IBA IEA,IEA,IEA,TAS IEA,ISS IEA,ISS,IEA,IEA,ISS IBA IEA,IEA,ISS IEA,IEA,IMP,IEA,IDA IMP,IEA,IDA ISS IBA IEA,ISS IEA,IDA IMP IGI ISS IBA TAS IEA,IEA,IDA IGI IBA IEA,ISS…	ERRFI1,GJA5,CYP1B1,COL3A1,FN1,HYAL1,COL8A1,ARHGAP24,SFRP2,ADAMTS2,CCN2,CAV1,ADAMTSL2,DCN,RGCC,ASB2,MMP2,COL18A1,VAV3,VANGL2,TGFB2,GLUL,S100A1,HK2,CXCR4,SHROOM3,PDGFC,HGF,NRCAM,AKR1B1,NOS3,GLI3,AQP1,NRP1,JCAD,KIF20B,KLF5,SIX1,CTSH,SERPINF1,GJC1,TRAF4,ANGPTL4,RCN3,TBX1,CTNNBIP1,GADD45A,EPHB2,DDAH1,PKDCC,SDC1,MYLK,GPX1,SLIT2,ADAMTS16,GDNF,LOX,VEGFA,AIMP2,BMPER,TSPAN12,FZD1,SRPX2,HAS2,SCRIB,CEMIP2,IL…
query_1	TRUE	5.84054e-18	1464	609	161	0.264368	0.109973	GO:0065008	GO:BP	regulation of biological quality	11920	18613		ISS IEA,IMP ISS IEA,IEA,IMP IBA,IEA,IDA IEA,NAS IEA,ISS,IBA IEA,IDA IEA,IBA IEA,IDA IBA IEA,IMP,ISS IEA,IEA,IEA,IDA IMP ISS IBA TAS IC IEA,IEA,IEA,ISS,IGI,ISS IEA,IMP ISS,IEA,IDA,IBA IEA,IMP,IMP IEA,ISS,ISS IEA,ISS IEA,IMP ISS IEA,IMP IEA,IGI TAS,IEA,IEA,ISS IEA,IEA,IMP,IBA IEA,ISS IBA TAS,IEA,ISS IEA,ISS IBA IEA,IBA,IBA TAS,IEA,ISS IEA,IEA,ISS IEA,IMP ISS IEA,IEA,IMP,NAS IEA,TAS IEA,IMP ISS IBA …	FABP3,GJA5,CRABP2,SELENON,SYPL2,CYP1B1,COL3A1,NGEF,FN1,CYP26B1,SEMA3F,SPP1,GHR,EFNA5,CCN2,ATG9B,CAV1,PORCN,ANXA8,MYL2,DCN,TMEM119,TPM1,MMP2,RILP,CHRNE,FAM20A,SNTA1,TSHZ3,PIM3,SYNGR1,CHCHD10,MTOR,VAV3,KIRREL1,ADORA1,G0S2,GLUL,STMN1,HK2,CXCR4,TTL,ERFE,SLC4A3,ACOX2,CP,SHROOM3,PDGFC,CPE,ELOVL6,SLC29A1,SMAP1,COL1A2,NRCAM,AKR1B1,NOS3,FASTK,AQP1,FMR1,PAK3,LAPTM4B,DEPTOR,PTP4A3,OLFM1,PTPRD,BDNF,VIM,NRP1,…
query_1	TRUE	9.83841e-18	541	609	87	0.142857	0.160813	GO:0051240	GO:BP	positive regulation of multicellular organismal process	11920	15698		IEA,IEA,ISS IEA,IEA,IDA IMP,IEA,ISS IEA,IMP,IEA,IEA,ISS IEA,ISS IEA,IDA ISS IBA IEA,IDA IMP,IDA IMP,ISS,IDA,IMP,IBA NAS,IMP IEA,IDA IEP ISS,ISS IEA,IDA,IMP,ISS IEA,IEA,IDA TAS IEA,ISS IEA,ISS IEA,IDA,IEA,IDA ISS IEA,ISS IEA,IMP,IEA,IDA,IMP,ISS,ISS IEA,IEA,IDA IBA,IDA IEA,ISS IEA,IEA,IDA IMP IGI,ISS IEA,ISS IEA,IMP TAS,IDA,ISS IEA,IDA IEA,IDA IMP ISS IEA,TAS,IMP,IDA,IMP ISS IEA,IEA,ISS IEA,IEA,IDA…	GJA5,CRABP2,CYP1B1,FN1,HYAL1,SPON2,SFRP2,GHR,EFNA5,CCN2,CAV1,ZNF365,TMEM119,RGCC,PNP,TPM1,COL1A1,RIOK3,TIAM1,MTOR,TGFB2,G0S2,S100A1,HK2,CXCR4,SLC25A12,CD28,PDGFC,ELOVL6,FST,HGF,NOS3,GLI3,AQP1,PAK3,GLIPR2,AGPAT2,OLFM1,PTPRD,IGF2,BDNF,PANX1,NRP1,JCAD,IGF1,SIX1,CTSH,SLC7A5,ATP2A1,INPP5K,SERPINF1,CEBPB,ANGPTL4,CTNNBIP1,CD55,EPHB2,DDAH1,PKDCC,STK25,GOLGA4,SLIT2,GDNF,PPARGC1B,C1QTNF3,VEGFA,BMPER,SRPX2,…
query_1	TRUE	2.01354e-17	525	609	85	0.139573	0.161905	GO:0071495	GO:BP	cellular response to endogenous stimulus	11920	19516		IEA,IEA,IEA,IDA IEA,IDA,IEA,IDA IGI IBA TAS IEA,IMP IBA IEA,IBA IEA,IEA,IEA,IDA ISS IEA,IDA,IMP IEA,IMP,IEA,IEA,IEA,IDA IMP IBA NAS IEA,IEA,IDA,IGI,IDA IBA,IDA IMP IBA,IEA,IBA,ISS IEA,IEA,IBA IEA,IDA IEA,IDA IEP,IBA,IMP IBA,IDA ISS IBA TAS IEA,IBA,IDA,IMP,IGI,IMP ISS IBA IEA,IEA,IEA,IEP,IDA,IDA ISS IBA IEA,IEA,IDA,IMP,IEA,IGI IEA,IBA IEA,TAS IEA,ISS,IMP,IEA,IEA,IDA IEP,IEA,IDA,IEA,IMP ISS IBA,TAS…	ERRFI1,COL16A1,CYP1B1,COL3A1,HYAL1,SFRP2,FGF5,GHR,NREP,EFNA5,CCN2,CAV1,STMN2,ADAMTSL2,CDKN1C,MMP2,COL1A1,ATP5F1A,PMEPA1,COL6A1,MTOR,VCAM1,TGFB2,LAMTOR2,COL5A2,ERFE,IL17RD,PDGFC,FST,COL1A2,AQP1,CASTOR2,RRAGA,IGF2,BDNF,CD44,VIM,IGF1,IRS2,SIX1,ARF6,CTSH,CDH1,INPP5K,SERPINF1,UBE2O,PIP4K2B,CEBPB,PRNP,GNA11,LTBP4,TBX1,CASQ2,EPHB2,RAP1GAP,SLIT2,PELO,PPARGC1B,LOX,RRAGD,BMPER,FZD1,LPL,FBXO32,GPT,HAS2,LMO2…
query_1	TRUE	2.68013e-17	538	609	86	0.141215	0.159851	GO:2000026	GO:BP	regulation of multicellular organismal development	11920	29251		ISS IBA IEA,IEA,IEA,ISS IEA,IEA,IEA,IDA IMP,IBA IEA,ISS IEA,IEA,IEA,IEA,ISS IEA,IEA,ISS IEA,IDA,IDA ISS IBA IEA,IDA,IDA,IBA,ISS IEA,IDA,IDA IEA,IDA,IMP,ISS IEA,IEA,IEA,IDA,IEA,IEA,ISS IEA,IDA ISS IEA,ISS IEA,IMP,IEA,ISS IEA,IDA IBA,ISS IEA,IEA,IDA IGI,ISS IEA,ISS IEA,IEA,IDA IBA IEA,IDA IMP ISS IEA,TAS,IMP,IEA,ISS IEA,IEA,ISS IEA,IEA,IDA,IMP IGI,TAS,IEA,IDA IEA,IEA,IEA,IMP IBA,IDA IMP IGI ISS IBA…	ERRFI1,CRABP2,S100A10,CYP1B1,FN1,CYP26B1,HYAL1,SEMA3F,SFRP2,SPP1,EFNA5,CCN2,CAV1,CDKN1C,ZNF365,DCN,TMEM119,RGCC,PNP,TIAM1,MTOR,TGFB2,GLUL,S100A1,HK2,CXCR4,SLC25A12,CD28,FST,SMAP1,HGF,LRRC17,NOS3,GLI3,AQP1,PAK3,PTPRD,BDNF,NRP1,JCAD,IGF1,SIX1,CTSH,NUPR1,SERPINF1,CEBPB,ANGPTL4,CTNNBIP1,GADD45A,EPHB2,DDAH1,PKDCC,STK25,GOLGA4,PHLDB2,SLIT2,PRKG2,GDNF,PPARGC1B,LOX,TNFRSF21,VEGFA,BMPER,TSPAN12,SRPX2,CEMI…
query_1	TRUE	5.90468e-17	1180	609	138	0.226601	0.116949	GO:0009966	GO:BP	regulation of signal transduction	11920	4266		IDA ISS IBA IEA,IDA ISS,ISS IEA,ISS IEA,TAS,IDA,TAS IEA,IMP,IBA IEA,IBA,IDA ISS IBA NAS IEA,ISS IBA IEA,IBA IEA,IDA,IDA IMP ISS IEA,IMP IEA,IMP,IMP,IDA,IDA,IDA IMP,IDA IMP IBA IEA,ISS TAS,TAS IEA,TAS IEA,IEA,IDA ISS IBA,IDA IBA,IMP IBA IEA,IMP,IMP,IEA,IEA,IBA,IEA,ISS IEA,ISS IEA,IBA,IDA IMP IBA,IMP,IDA IEA,ISS IC,IDA ISS IEA,IMP IBA,IBA,IMP IGI IEA,IDA IEA,IEA,IDA,IDA,IC,IMP IBA NAS,ISS IEA,IEA,I…	ERRFI1,LGR6,CYP1B1,COL3A1,NGEF,FN1,CYP26B1,ITGA6,LIMS2,ARHGAP24,SFRP2,GHR,NREP,CCN2,CAV1,ADAMTSL2,CDKN1C,TSPAN14,DCN,COL1A1,RIOK3,PMEPA1,TIAM1,MTOR,VAV3,ADORA1,TGFB2,G0S2,LAMTOR2,STMN1,CXCR4,MAL,CD28,ERFE,STRADB,IL17RD,EVC,PDGFC,FST,SNX3,HGF,NOS3,GLI3,CASTOR2,PAK3,DEPTOR,PTP4A3,LURAP1L,NACC2,GLIPR2,AGPAT2,RRAGA,MYORG,PTPRD,IGF2,BDNF,CD44,NCAM1,NLRX1,OPTN,NRP1,JCAD,FAS,PLAU,IGF1,ARF6,CTSH,NUPR1,IN…
query_1	TRUE	5.99545e-17	738	609	103	0.16913	0.139566	GO:0006915	GO:BP	apoptotic process	11920	2855		ISS IEA,IMP IGI,IEA,IMP ISS IEA,IMP IEA,IDA,IEA,IEA,IEA,IMP IBA IEA,IMP,IEA,NAS,IEA,TAS IEA,IDA ISS,IDA IBA IEA,IEA,IDA IEA,TAS,IEA,NAS IEA,TAS IEA,IEA,IMP,IDA IMP TAS IEA,TAS,IDA IBA IEA,IEA,ISS,TAS IEA,ISS IEA,IDA IMP,IEA,IMP,IDA,IDA,IEA,IGI,ISS IBA,IDA IMP,IEA,IDA IMP IBA TAS NAS IEA,IDA IMP ISS,IMP,ISS IEA,IEA,ISS IEA,IEA,IEP ISS IEA,IEA,ISS IEA,IMP,IMP ISS IEA,IDA IBA,IDA,IBA,IEA,TAS IEA,IMP…	CYP1B1,ITGA6,LIMS2,SFRP2,CAV1,RGCC,MMP2,ATP5F1A,MKNK2,PIM3,CHCHD10,ADARB1,MTOR,VAV3,ADORA1,TGFB2,G0S2,JTB,HK2,CXCR4,RALB,MAL,CD28,STRADB,MFF,VDAC1,DDAH2,HGF,AKR1B1,NOS3,FASTK,GLI3,AQP1,PAK3,DEPTOR,NACC2,OLFM1,RRAGA,SET,BDNF,CD44,NRP1,FAS,IGF1,CCND2,IRS2,CKAP2,SIX1,ARF6,EGLN3,BUB1B,CTSH,ATP2A1,NUPR1,TOP2A,AURKB,UBE2O,TRAF4,CEBPB,PRNP,UBE2M,ANGPTL4,TLE5,CDC34,TBX1,GADD45A,ATAD3A,STK17B,STK25,ST6GAL…
query_1	TRUE	8.28235e-17	753	609	104	0.170772	0.138114	GO:0012501	GO:BP	programmed cell death	11920	5116		ISS IEA,IEA,IMP IGI,IEA,IMP ISS IEA,IMP IEA,IDA,IEA,IEA,IEA,IMP IBA IEA,IMP,IEA,NAS,IEA,TAS IEA,IDA ISS,IDA IBA IEA,IEA,IDA IEA,TAS IEA,IEA,NAS IEA,TAS IEA,IEA,IMP,IDA IMP TAS IEA,TAS,IDA IBA IEA,IEA,ISS,TAS IEA,ISS IEA,IDA IMP,IEA,IMP,IDA,IDA,IEA,IGI,ISS IBA,IDA IMP,IEA,IDA IMP IBA TAS NAS IEA,IDA IMP ISS,IMP,ISS IEA,IEA,ISS IEA,IEA,IEP ISS IEA,IEA,ISS IEA,IMP,IMP ISS IEA,IDA IBA,IDA,IBA,IEA,TAS…	CYP1B1,CYP26B1,ITGA6,LIMS2,SFRP2,CAV1,RGCC,MMP2,ATP5F1A,MKNK2,PIM3,CHCHD10,ADARB1,MTOR,VAV3,ADORA1,TGFB2,G0S2,JTB,HK2,CXCR4,RALB,MAL,CD28,STRADB,MFF,VDAC1,DDAH2,HGF,AKR1B1,NOS3,FASTK,GLI3,AQP1,PAK3,DEPTOR,NACC2,OLFM1,RRAGA,SET,BDNF,CD44,NRP1,FAS,IGF1,CCND2,IRS2,CKAP2,SIX1,ARF6,EGLN3,BUB1B,CTSH,ATP2A1,NUPR1,TOP2A,AURKB,UBE2O,TRAF4,CEBPB,PRNP,UBE2M,ANGPTL4,TLE5,CDC34,TBX1,GADD45A,ATAD3A,STK17B,STK2…
query_1	TRUE	1.76031e-16	1167	609	136	0.223317	0.116538	GO:0006796	GO:BP	phosphate-containing compound metabolic process	11920	2752		IDA ISS IEA,IC IEA,IDA,IMP,TAS,ISS IEA,IBA,ISS IBA IEA,ISS NAS IEA,IEA,IEA,IDA IMP IBA IEA,IEA,ISS,IDA IMP IBA IEA,ISS IBA IEA,ISS IEA,IDA IMP IEA,IDA IGI,IEA,IDA ISS IEA,IDA IMP IBA NAS IEA,IEA,IDA IMP IBA,IEA,IBA IEA,IDA IBA TAS IEA,IDA IBA IEA,IDA,IDA IMP ISS IBA TAS IEA,IEA,IEA,IEA,IEA,IDA IBA,IMP,IDA ISS IBA TAS IEA,IMP,IEA,IDA IEA,IDA IBA TAS IEA,IBA,IBA IEA,TAS IEA,IDA,IDA IBA IEA,IMP ISS …	ERRFI1,FABP3,FN1,ITGA6,PLA1A,SFRP2,FGF5,GHR,EFNA5,GMPR,CCN2,CAV1,CA3,NUDT8,CDKN1C,ENO2,TMEM119,RGCC,PNP,MYH8,FAM20A,ATP5F1A,RIOK3,PMEPA1,NMRK2,CKM,MKNK2,PIM3,ADARB1,MTOR,CNKSR1,VAV3,KIRREL1,ADORA1,TGFB2,JTB,HK2,RALB,SLC25A12,STRADB,PAPSS1,CCNG2,PDGFC,ELOVL6,NEDD9,HGF,NOS3,FASTK,FMR1,PAK3,CDCA2,DEPTOR,PTP4A3,AGPAT2,AK1,PLPP7,PTPRD,IGF2,BDNF,CD44,NRP1,FAS,INPP5A,IDI1,PFKM,IGF1,CCND2,CORO1C,IRS2,TTC…
query_1	TRUE	3.0606e-16	1174	609	136	0.223317	0.115843	GO:0006793	GO:BP	phosphorus metabolic process	11920	2749		IDA ISS IEA,IC IEA,IDA,IMP,TAS,ISS IEA,IBA,ISS IBA IEA,ISS NAS IEA,IEA,IEA,IDA IMP IBA IEA,IEA,ISS,IDA IMP IBA IEA,ISS IBA IEA,ISS IEA,IDA IMP IEA,IDA IGI,IEA,IDA ISS IEA,IDA IMP IBA NAS IEA,IEA,IDA IMP IBA,IEA,IBA IEA,IDA IBA TAS IEA,IDA IBA IEA,IDA,IDA IMP ISS IBA TAS IEA,IEA,IEA,IEA,IEA,IDA IBA,IMP,IDA ISS IBA TAS IEA,IMP,IEA,IDA IEA,IDA IBA TAS IEA,IBA,IBA IEA,TAS IEA,IDA,IDA IBA IEA,IMP ISS …	ERRFI1,FABP3,FN1,ITGA6,PLA1A,SFRP2,FGF5,GHR,EFNA5,GMPR,CCN2,CAV1,CA3,NUDT8,CDKN1C,ENO2,TMEM119,RGCC,PNP,MYH8,FAM20A,ATP5F1A,RIOK3,PMEPA1,NMRK2,CKM,MKNK2,PIM3,ADARB1,MTOR,CNKSR1,VAV3,KIRREL1,ADORA1,TGFB2,JTB,HK2,RALB,SLC25A12,STRADB,PAPSS1,CCNG2,PDGFC,ELOVL6,NEDD9,HGF,NOS3,FASTK,FMR1,PAK3,CDCA2,DEPTOR,PTP4A3,AGPAT2,AK1,PLPP7,PTPRD,IGF2,BDNF,CD44,NRP1,FAS,INPP5A,IDI1,PFKM,IGF1,CCND2,CORO1C,IRS2,TTC…
query_1	TRUE	3.80079e-16	756	609	103	0.16913	0.136243	GO:0003008	GO:BP	system process	11920	1584		IEA,IDA IMP ISS NAS IEA,IMP,IEA,ISS IC IEA,ISS IBA TAS,ISS,IMP ISS IBA TAS,IEA,IMP TAS NAS,IDA NAS,IDA TAS NAS,IBA TAS IEA,IMP,IMP TAS IEA,ISS,TAS,IEA,IEA,IMP IEA,IEA,IDA,TAS,NAS IEA,IEA,IEA,IMP NAS,NAS IEA,IEA,IMP,IEA,IEA,IEA,IMP ISS IBA NAS IEA,IDA IMP IEP IBA TAS,IDA,TAS,IEA,IBA,IBA,IDA IMP IGI,TAS,IEA,ISS IBA IEA,NAS,IDA IMP ISS TAS,ISS IEA,IEA,ISS TAS NAS IEA,ISS,IEA,ISS TAS IEA,IEA,IEA,ISS,…	ERRFI1,GJA5,SERPINB6,CCN2,CAV1,MYL2,ASB2,TPM1,MMP2,MYH8,MYH4,MYH2,CHRNE,COL1A1,SNTA1,TSHZ3,COL18A1,ADARB1,MTOR,KIRREL1,ADORA1,TGFB2,HSPB7,S100A1,CXCR4,SLC25A12,SLC4A3,SLC29A1,DNAH11,COL1A2,HGF,NRCAM,AKR1B1,NOS3,AQP1,FMR1,NDUFB9,PTP4A3,TPM2,BDNF,IGF1,MYL6,SIX1,INSYN1,SLC7A5,ATP2A1,INPP5K,SERPINF1,GJC1,PIEZO2,CEBPB,PRNP,GNA11,MYBPC2,TBX1,CBR3,CTNNBIP1,MFSD2A,SLC2A1,CASQ2,EPHB2,EPB41,DDAH1,CLCNKA,CH…
query_1	TRUE	5.47783e-16	363	609	67	0.110016	0.184573	GO:0030334	GO:BP	regulation of cell migration	11920	7813		IDA,ISS IEA,ISS IEA,IDA,IMP,IDA,IBA,ISS IEA,IBA,IMP,IDA,IDA,IMP ISS,IEA,IDA,IGI,IDA,IDA,IMP,IEA,IDA,IDA IEA,ISS IBA IEA,IEA,IBA,IMP,IDA,IDA,IEA,IEA,IDA,IMP TAS IEA,IMP,IDA,ISS IEA,IDA IMP,IMP IGI ISS IEA,IEA,ISS IEA,IDA ISS IEA,IMP,IEA,IMP IEA,IGI,IMP,IDA,ISS,IDA IMP ISS,IMP,IDA IMP IGI IBA TAS,IDA,IMP,ISS IEA,ISS IEA,IMP IEA,ISS,IMP,IDA IEA,IEA,IDA IMP ISS,IBA,ISS IEA,IDA,IEA,IEA,IMP,IMP	LGR6,CYP1B1,COL3A1,FN1,ITGA6,HYAL1,SEMA3F,SFRP2,FGF5,CAV1,DCN,RGCC,TPM1,MMP2,COL1A1,ATP5F1A,ADARB1,TIAM1,MTOR,ADORA1,TGFB2,GLUL,AKIRIN1,CXCR4,PDGFC,NEDD9,HGF,NOS3,CD99L2,PAK3,GLIPR2,NRP1,JCAD,PLAU,KIF20B,IGF1,CORO1C,IRS2,ARF6,CTSH,CDH1,SERPINF1,GADD45A,EPHB2,PHLDB2,MYLK,CD47,SLIT2,LIMCH1,VEGFA,BMPER,TIMP1,SRPX2,MPP1,HAS2,LRP1,WNK1,MMP14,FLRT2,THBS1,SEMA4B,CIB1,SPHK1,ONECUT2,LBP,INSR,CARD10
query_1	TRUE	5.57537e-16	465	609	77	0.126437	0.165591	GO:0048646	GO:BP	anatomical structure formation involved in morphogenesis	11920	14947		IMP IEP,IBA,ISS IEA,IDA IEA,IDA IMP,IEP IEA,IEA,ISS IEA,IEP IBA,IEA,IEA,ISS,IDA,IDA,IMP,IEP IEA,IMP IBA IEA,IEA,IBA,IEP,IEA,ISS,IDA ISS,IDA IEA,IDA,IMP,IEA,IDA,IEA,IEA,IEP,IDA ISS IEA,IEA,IMP,ISS,IMP ISS IEA,IMP IBA IEA,IEA,IEA,IEA,ISS IEA,ISS IEA,IBA,IDA IBA IEA,TAS IEA,ISS,IEA,ISS IBA IEA,IEA,IMP IGI,IEA,IMP,IDA IEA,IEA,IDA IMP IGI IBA IEA,IDA IGI IBA,ISS IEA,IEA,ISS IEA,IMP IEA,ISS IEA,IDA,IMP…	GJA5,IGFN1,CYP1B1,FN1,HYAL1,COL8A1,ARHGAP24,SFRP2,COL12A1,CCN2,CAV1,MYL2,DCN,RGCC,TPM1,MMP2,FAM20A,COL1A1,COL18A1,COL6A1,VAV3,VANGL2,TGFB2,GLUL,S100A1,HK2,CXCR4,COL5A2,SHROOM3,HGF,NRCAM,NOS3,GLI3,AQP1,OLFM1,NRP1,JCAD,KIF20B,MYF6,KLF5,SIX1,CTSH,FLII,SERPINF1,ANGPTL4,TBX1,GADD45A,EPHB2,DDAH1,PHLDB2,GPX1,SLIT2,GDNF,PPARGC1B,VEGFA,BMPER,TSPAN12,FZD1,SRPX2,SCRIB,CEMIP2,COL5A1,TENM4,IL18,CDON,HTRA1,ANK…
query_1	TRUE	6.13765e-16	785	609	105	0.172414	0.133758	GO:0016310	GO:BP	phosphorylation	11920	5776		IDA ISS IEA,IDA,IMP,ISS IEA,IBA,ISS IBA IEA,ISS NAS IEA,IEA,IDA IMP IBA IEA,IDA IMP IBA IEA,ISS IBA IEA,ISS IEA,IDA IMP IEA,IDA ISS IEA,IEA,IDA IMP IBA,IEA,IEA,IDA IBA TAS IEA,IDA IBA IEA,IDA,IDA IMP ISS IBA TAS IEA,IEA,IEA,IEA,IEA,IDA IBA,IMP,IBA TAS IEA,IMP,IDA IEA,IEA,IBA,IBA IEA,IDA,IDA IBA IEA,IDA IEA,IDA IBA,IBA IEA,IMP IEA,IDA IBA IEA,ISS IBA IEA,IBA,IDA,IMP IEA,IMP,IMP IBA IEA,IDA IMP,IDA…	ERRFI1,FN1,ITGA6,SFRP2,FGF5,GHR,EFNA5,CCN2,CAV1,CDKN1C,ENO2,TMEM119,RGCC,FAM20A,RIOK3,PMEPA1,NMRK2,CKM,MKNK2,PIM3,ADARB1,MTOR,CNKSR1,VAV3,KIRREL1,ADORA1,TGFB2,JTB,HK2,RALB,STRADB,PAPSS1,CCNG2,PDGFC,NEDD9,HGF,FASTK,FMR1,PAK3,DEPTOR,AK1,IGF2,BDNF,CD44,NRP1,FAS,PFKM,IGF1,CCND2,CORO1C,IRS2,CDKN3,BUB1B,NUPR1,PARD6A,NME4,INPP5K,AURKB,TRAF4,PIP4K2B,PRNP,CERK,MAPK12,TBX1,GADD45A,EPHB2,PKDCC,STK17B,STK25,…
query_1	TRUE	6.95495e-16	738	609	101	0.165846	0.136856	GO:0008283	GO:BP	cell population proliferation	11920	3567		IEA,TAS,ISS IEA,IEA,IDA,IEA,IDA,IEA,IDA IMP ISS IEA,IDA IGI IBA,IEA,ISS IBA IEA,IEA,IMP,IDA IBA IEA,IDA IMP,IDA,IMP,IMP IEA,IMP,TAS,IDA,IDA,IMP,IDA,IEA,IDA IMP IBA,IDA IEA,ISS IBA IEA,IDA IBA TAS IEA,IDA IBA IEA,IEA,IDA,IEA,ISS IEA,IEA,IDA,IDA,IDA IBA IC IEA,TAS,IMP IBA,TAS,IEA,IMP ISS IEA,IDA IMP,IMP,ISS NAS IEA,IBA IEA,IEP,TAS,ISS IEA,ISS IBA IEA,IEA,IEA,ISS IEA,ISS IEA,IMP,IDA,ISS,IMP IEA,IDA,…	ERRFI1,FABP3,CYP1B1,COL3A1,FN1,LIMS2,HYAL1,COL8A1,SFRP2,FGF5,CCN2,CAV1,TNC,CDKN1C,TMEM119,RGCC,PNP,TPM1,MMP2,ATP5F1A,COL18A1,ADARB1,TIAM1,VAV3,VCAM1,ADORA1,TGFB2,GLUL,AKIRIN1,CD28,PDGFC,FST,SERPINB1,HGF,NOS3,GLI3,AQP1,NACC2,IGF2,NRP1,JCAD,MKI67,PLAU,KIF20B,IGF1,CCND2,IRS2,SIX1,EGLN3,CDKN3,CTSH,NUPR1,SERPINF1,AURKB,CEBPB,PRNP,UHRF1,RASGRP4,TBX1,CTNNBIP1,CD55,EPHB2,DDAH1,RAP1GAP,ST6GAL1,CD47,GPX1,U…
query_1	TRUE	1.02501e-15	1382	609	150	0.246305	0.108538	GO:0006950	GO:BP	response to stress	11920	2884		IEA,IEA,IMP,ISS IEA,IDA NAS,TAS,IBA NAS IEA,IEA,IDA,IEA,IBA,ISS IEA,IEA,TAS IEA,IBA IEA,IMP,TAS,IDA TAS IEA,IMP IEP ISS IEA,TAS,IEA,IDA IEP IEA,IMP IBA IEA,IMP IBA,IEA,IMP,IEP ISS,IBA IEA,IEA,IMP IEA,IEA,IDA IMP ISS TAS IEA,IMP TAS,IEA,TAS IEA,IDA IMP IEP ISS,IEA,TAS,IMP IEA,IBA,IEP TAS IEA,IDA,IEA,IEA,IDA,IDA,IMP,IEA,IDA IEA,IDA,IDA IEP NAS,IDA IMP IBA,IDA IBA IEA,TAS,IDA,IMP IBA,IEA,NAS,IDA IMP…	ERRFI1,FMO1,SELENON,CYP1B1,COL3A1,HSPE1,FN1,CYP26B1,HYAL1,SPON2,ARHGAP24,SFRP2,SPP1,GPX8,NREP,SERPINB6,GMPR,CCN2,CAV1,SCARA3,CA3,TNC,MACROD1,ZNF365,ANXA8,RGCC,TPM1,MMP2,COL1A1,RIOK3,ADARB1,MTOR,VAV3,VCAM1,ADORA1,TGFB2,GLUL,HSPB7,HK2,MCM6,CXCR4,RALB,CD28,STRADB,ACOX2,NDUFB4,VDAC1,SLC29A1,HGF,AKR1B1,NOS3,AQP1,FMR1,PAK3,NACC2,RRAGA,PANX1,HSPB2,CD44,NLRX1,OPTN,VIM,FAS,PLAU,GABARAPL1,IGF1,HNRNPA1,SERP…
query_1	TRUE	1.44075e-15	2203	609	205	0.336617	0.0930549	GO:0031323	GO:BP	regulation of cellular metabolic process	11920	8255		IDA ISS IEA,ISS IC IEA,TAS,IDA IEA,ISS IEA,NAS,IDA IEA,IEA,IMP,ISS IBA,IDA ISS IEA,IDA,IBA,ISS IBA IEA,ISS NAS IEA,IBA,IDA IBA IEA,IEA,IDA,IMP IBA IEA,IDA IMP ISS IBA IEA,IEA,IDA IMP IGI IBA IEA,IEA,IMP IBA,IDA IBA,IDA IGI IEA,ISS IEA,IDA IMP ISS IEA,IDA IMP,IDA ISS IEA,IDA,IDA IMP IBA,IMP,IDA IBA IEA,IBA,IEA,ISS IEA,IDA,IDA IMP ISS IBA TAS IEA,IEA,IEA,IEA,IDA IBA,IMP,IBA,IEA,IMP,IEA,NAS IEA,IBA …	ERRFI1,FABP3,CRABP2,S100A10,CYP1B1,HSPE1,FN1,COL6A3,ITGA6,PARM1,SFRP2,SPP1,FGF5,GHR,EFNA5,SCML4,SERPINB6,CCN2,BZW2,AEBP1,CAV1,PCOLCE,CDKN1C,CISD1,ZNF365,ANXA8,DCN,TMEM119,RGCC,FHOD1,FAM20A,COL1A1,PMEPA1,SNTA1,TSHZ3,COX7A1,MKNK2,CHCHD10,ADARB1,MTOR,VAV3,KIRREL1,ADORA1,TGFB2,JTB,AKIRIN1,HK2,RALB,SLC25A12,CD28,ERFE,ANTXR1,STRADB,VGLL3,CP,EIF4A2,H2AZ1,CCNG2,PDGFC,FST,VDAC1,NEDD9,SERPINB1,DDAH2,HGF,NO…
query_1	TRUE	1.70793e-15	421	609	72	0.118227	0.171021	GO:0051270	GO:BP	regulation of cellular component movement	11920	15719		IMP,IDA,ISS IEA,ISS IEA,IDA,IMP,IDA,IBA,ISS IEA,IBA,IMP ISS IC IEA,IDA,IDA,IMP ISS,IEA,IDA,IGI,IDA,IDA,IMP,IEA,IDA,IDA IEA,IEA,ISS IBA IEA,IEA,IBA,IMP,IMP,IDA,IDA,IEA,IEA,IDA,IMP ISS TAS IEA,IMP,IDA,ISS IEA,IDA IMP,IMP IGI ISS IEA,IEA,ISS IEA,IDA ISS IEA,ISS,IMP,IEA,IMP IEA,IGI,IMP,IDA,ISS,IDA IMP ISS,IMP,IDA IMP IGI ISS IBA TAS,IDA,IMP,ISS IEA,ISS IEA,IMP IEA,ISS,IMP,IDA IEA,IEA,IDA IMP ISS,IBA,…	GJA5,LGR6,CYP1B1,COL3A1,FN1,ITGA6,HYAL1,SEMA3F,SFRP2,FGF5,CAV1,DCN,RGCC,TPM1,MMP2,COL1A1,ATP5F1A,ADARB1,TIAM1,MTOR,ADORA1,TGFB2,GLUL,STMN1,AKIRIN1,CXCR4,PDGFC,NEDD9,DNAH11,HGF,NOS3,CD99L2,PAK3,GLIPR2,NRP1,JCAD,PLAU,KIF20B,IGF1,CORO1C,IRS2,ARF6,CTSH,ATP2A1,CDH1,SERPINF1,GADD45A,EPHB2,PHLDB2,MYLK,CD47,SLIT2,LIMCH1,VEGFA,BMPER,TIMP1,SRPX2,MPP1,HAS2,LRP1,WNK1,MMP14,FLRT2,THBS1,SEMA4B,CIB1,SPHK1,ONECU…
query_1	TRUE	1.79334e-15	641	609	92	0.151067	0.143526	GO:0010941	GO:BP	regulation of cell death	11920	5062		ISS IEA,IMP IGI,IEA,IMP ISS IEA,IEA,IBA IEA,ISS,IMP IEA,IEA,IDA,IEA,IMP IBA IEA,IEA,IEA,IDA ISS,IDA IBA,IEA,IEA,TAS,IEA,IDA,IMP,TAS,IDA IBA IEA,IEA,ISS,IEA,IDA IMP,IEA,IMP,IDA,IDA,IGI,ISS IBA,IDA IMP,IEA,IDA IMP IBA TAS NAS,ISS IEA,IDA IMP ISS,IMP,ISS IEA,ISS IEA,ISS,ISS IEA,IMP ISS IEA,IDA,IEA,IDA,IBA,IEA,IEA,IMP ISS IEA,IEA,IDA IEA,IMP,IEA,ISS,IDA,IMP,IMP IBA,IEA,IMP IEA,IMP,IDA IBA TAS IEA,TAS…	CYP1B1,ITGA6,LIMS2,SFRP2,GHR,CCN2,ATG9B,CAV1,ENO2,RGCC,MMP2,PIM3,VAV3,ADORA1,TGFB2,G0S2,CXCR4,MAL,CD28,STRADB,ACOX2,VDAC1,DDAH2,HGF,AKR1B1,NOS3,GLI3,AQP1,PAK3,DEPTOR,NACC2,OLFM1,SET,BDNF,CD44,NRP1,FAS,INPP5A,IGF1,CCND2,IRS2,SIX1,EGLN3,CTSH,NUPR1,TOP2A,SERPINF1,AURKB,UBE2O,TRAF4,CEBPB,PRNP,UBE2M,ANGPTL4,TLE5,CDC34,TBX1,GADD45A,ATAD3A,STK17B,ST6GAL1,GPX1,SLIT2,GDNF,SQSTM1,LOX,NDUFAF4,VEGFA,AIMP2,FZ…
query_1	TRUE	2.07894e-15	1226	609	138	0.226601	0.112561	GO:0065009	GO:BP	regulation of molecular function	11920	18614		IDA ISS IEA,IMP IEA,IMP,ISS IEA,NAS,ISS IBA IEA,IEA,IEA,IMP,ISS IBA,IBA IEA,IEA,ISS IEA,IDA ISS IEA,IDA IBA IEA,IEA,IDA IMP ISS IBA IEA,IEA,IDA IMP IBA IEA,IDA IBA,IDA IMP IEA,ISS,IEA,IEA,IDA,IDA IBA IEA,TAS IEA,IGI IEA,IEA,IDA,IEA,IMP,IMP,IDA,IMP,IEA,IDA,IDA,IBA,IBA IEA,IDA IEA,IEA,IDA IBA IEA,TAS,IDA IEA,IMP ISS IBA IEA,IDA,IMP,IDA ISS,ISS IEA,IMP IEA,IDA,IEA,ISS IBA IEA,IDA,IEA,IDA IMP,TAS IEA…	ERRFI1,S100A10,SELENON,CYP1B1,HSPE1,NGEF,FN1,COL6A3,ITGA6,PARM1,ARHGAP24,SFRP2,GHR,EFNA5,SERPINB6,CCN2,CAV1,PCOLCE,CDKN1C,ANXA8,RGCC,TPM1,ARHGDIG,FAM20A,ADARB1,TIAM1,MTOR,VAV3,ADORA1,TGFB2,LAMTOR2,STMN1,JTB,S100A1,RALB,ANTXR1,STRADB,EIF4A2,CCNG2,PDGFC,NEDD9,SMAP1,SERPINB1,DDAH2,HGF,NOS3,GLI3,AQP1,FMR1,MID1IP1,DEPTOR,TPM2,SET,IGF2,BDNF,HSPB2,CD44,NRP1,FAS,PLAU,IGF1,CCND2,ISCU,CORO1C,IRS2,EGLN3,CDK…
query_1	TRUE	2.96672e-15	611	609	89	0.146141	0.145663	GO:1901700	GO:BP	response to oxygen-containing compound	11920	24966		IEA,IEA,IEA,ISS IEA,IEA,IEA,IDA,IEA,IDA,IDA IMP IBA IEA,ISS IEA,IEA,IDA ISS IEA,IEA,IEA,IEP,ISS IEA,IEA,IEA,ISS IEA,IEA,IDA IEA,IGI IEA,IDA,IDA IMP IBA,IEA,IEA,IBA,IMP,IEA,IEA,IEA,IDA,IDA IBA IEA,IDA IEP,IBA,IMP IBA,IDA ISS IBA TAS IEA,IEA,IMP,IGI,IMP ISS IBA IEA,IEA,ISS IEA,IDA,IDA,IDA ISS IBA IEA,IEA,IMP,IEA,IGI ISS IEA,ISS IBA IEA,ISS,IDA,IBA IEA,IEA,IDA IGI,IEA,IEA,IEA,IMP IBA IEA,IDA IEP,IEA…	ERRFI1,FMO1,COL16A1,CYP1B1,COL3A1,CYP26B1,HYAL1,SPON2,SPP1,GHR,EFNA5,CCN2,CAV1,CA3,ENO2,TPM1,MMP2,COL1A1,ATP5F1A,PIM3,COL6A1,MTOR,VCAM1,TGFB2,LAMTOR2,GLUL,COL5A2,ERFE,H2AZ1,PDGFC,SLC29A1,COL1A2,HGF,NOS3,AQP1,CASTOR2,RRAGA,IGF2,PANX1,VIM,IGF1,IRS2,SIX1,CTSH,CDH1,GOT2,INPP5K,SERPINF1,PIP4K2B,CEBPB,PRNP,GNA11,TBX1,CD55,SLC2A1,EPHB2,STK25,SDC1,PLSCR4,ST6GAL1,GPX1,SLIT2,PPARGC1B,ME1,RRAGD,TIMP1,LPL,FB…
query_1	TRUE	3.12244e-15	297	609	59	0.0968801	0.198653	GO:0001568	GO:BP	blood vessel development	11920	464		IEP ISS,ISS IEA,IEA,IEA,IDA IMP,IEA,IEA,ISS IEA,IEA,ISS IEA,IDA,IDA,IEA,IMP IBA IEA,IBA,IEA,IDA ISS,IDA IEA,IDA,IMP,IEA,IEA,IMP,IEA,IEP,IDA ISS IEA,IEA,IMP,IMP ISS IEA,IMP IBA IEA,IEA,IEA,ISS IEA,IDA IBA IEA,IEA,TAS IEA,ISS,IEA,ISS IBA IEA,IEA,IMP,IEA,IMP,ISS IEA,IDA IMP IGI ISS IBA TAS IEA,IDA IGI IBA,ISS IEA,ISS IEA,ISS IEA,ISS IEA,IEA,IDA,ISS,IEA,IDA IMP IGI IBA IEA,ISS IEA,IDA IEA,IDA,IMP	GJA5,CYP1B1,COL3A1,FN1,HYAL1,COL8A1,ARHGAP24,SFRP2,CCN2,CAV1,DCN,RGCC,MMP2,COL1A1,COL18A1,VAV3,TGFB2,GLUL,S100A1,HK2,CXCR4,ANTXR1,COL1A2,HGF,NRCAM,NOS3,GLI3,AQP1,NRP1,JCAD,KLF5,SIX1,CTSH,SERPINF1,GJC1,ANGPTL4,TBX1,GADD45A,EPHB2,DDAH1,MYLK,GPX1,SLIT2,LOX,VEGFA,BMPER,TSPAN12,SRPX2,HAS2,CEMIP2,COL5A1,IL18,LRP1,MMP14,THBS1,CIB1,SPHK1,HSPB6,CARD10
query_1	TRUE	3.15442e-15	1526	609	159	0.261084	0.104194	GO:0006996	GO:BP	organelle organization	11920	2920		IDA IMP,ISS IEA,IMP,IDA IBA IEA,IDA IBA IEA,IDA,IDA IBA,ISS,ISS IEA,IDA IBA IEA,IEA,IMP IBA IEA,IMP IBA,ISS,IGI,IDA IMP,ISS IEA,IMP ISS IBA TAS,IDA IMP IBA IEA,IMP IBA,IEA,IBA,IMP ISS IBA IEA,IDA IMP IEA,IEA,ISS,IEA,IDA IMP IBA IEA,IDA IMP TAS,IDA IMP IEA,IDA IBA IEA,IEA,IMP,IDA,IDA,IBA,IBA IEA,IDA IMP ISS IBA IEA,IMP,IBA,IEA,IBA,IMP NAS,IBA IEA,IBA NAS,IMP,IBA IEA,IBA TAS,IDA,ISS,IMP,ISS IEA,IDA…	S100A10,CYP26B1,NDUFB5,SMIM20,EFNA5,CCN2,ATG9B,CAV1,CAPN6,STMN2,CDKN1C,ZNF365,ANXA8,MYL2,DCN,RGCC,ASB2,TPM1,FHOD1,RILP,ATP5F1A,COX7A1,CHCHD10,MTOR,VAV3,VANGL2,KIRREL1,STMN1,KIF2C,HK2,MCM6,TTL,RALB,CD28,ANTXR1,LMAN2L,TUBA4A,MFF,NDUFB4,SHROOM3,ABLIM2,YIPF7,VDAC1,PDLIM7,NEDD9,SNX3,MARCKS,ANLN,HGF,NOS3,AQP1,MID1IP1,PAK3,CDCA2,LAPTM4B,NDUFB9,TPM2,SET,PTPRD,IGF2,NDUFC2,OPTN,VIM,NRP1,MKI67,KIF20B,GABARA…
query_1	TRUE	3.41995e-15	365	609	66	0.108374	0.180822	GO:0035239	GO:BP	tube morphogenesis	11920	10253		IEP ISS,ISS IEA,IEA,IEA,IDA IMP,IEA,IEA,ISS IEA,IEA,ISS IEA,IDA,IDA,IEA,IEA,IBA,IEA,ISS,IDA ISS,IDA IEA,IDA,IMP,IEA,IEA,IEA,IEP,IDA ISS IEA,IEA,IMP,IMP ISS IEA,IMP IBA IEA,IEA,IEA,ISS IEA,ISS IEA,IDA IBA IEA,IEA,TAS IEA,ISS,IEA,IEA,ISS IBA IEA,IEA,IMP,IEA,IDA IMP,IEA,IDA ISS IBA IEA,ISS IEA,IDA IMP IGI ISS IBA TAS IEA,IDA IGI IBA,ISS IEA,IEA,ISS IEA,ISS IEA,IMP ISS IEA,ISS IEA,IDA,ISS,IEA,IDA IMP…	GJA5,CYP1B1,COL3A1,FN1,HYAL1,COL8A1,ARHGAP24,SFRP2,CCN2,CAV1,DCN,RGCC,ASB2,MMP2,COL18A1,VAV3,VANGL2,TGFB2,GLUL,S100A1,HK2,CXCR4,SHROOM3,HGF,NRCAM,NOS3,GLI3,AQP1,NRP1,JCAD,KIF20B,KLF5,SIX1,CTSH,SERPINF1,GJC1,ANGPTL4,TBX1,CTNNBIP1,GADD45A,EPHB2,DDAH1,MYLK,GPX1,SLIT2,ADAMTS16,GDNF,LOX,VEGFA,BMPER,TSPAN12,FZD1,SRPX2,HAS2,SCRIB,CEMIP2,IL18,LRP1,MMP14,THBS1,CIB1,TCAP,SPHK1,TGM2,HSPB6,CARD10
query_1	TRUE	4.07214e-15	327	609	62	0.101806	0.189602	GO:0045597	GO:BP	positive regulation of cell differentiation	11920	13329		IEA,IMP,IEA,IEA,IBA,IDA IEA,IEA,IEA,IDA,ISS IEA,IDA IBA IEA,IDA IMP,IDA,IDA,IBA NAS,IMP IEA,IDA ISS,ISS IBA IEA,ISS IBA IEA,ISS IEA,IEA,IMP,IEA,NAS,NAS,ISS IEA,IEA,IEA,IDA,ISS,ISS IEA,IDA IBA,IMP ISS IEA,IBA,IDA IGI,IEA,ISS IEA,IDA IEA,ISS IEA,TAS,ISS,IMP,ISS IEA,IEA,ISS IEA,IEA,IDA,TAS,IGI IEA,IEA,ISS,IMP IC IEA,IEA,ISS IEA,ISS IEA,IEA,ISS IEA,ISS IEA,IDA,IDA,IDA,IEA	CRABP2,S100A10,FN1,CYP26B1,LIMS2,SFRP2,GHR,EFNA5,CCN2,ZNF365,TMEM119,RGCC,PNP,COL1A1,TIAM1,MTOR,TGFB2,FNDC5,AKIRIN1,CXCR4,PDLIM7,NEDD9,SMAP1,HGF,NRCAM,GLI3,PAK3,CEBPD,GLIPR2,OLFM1,PTPRD,BDNF,NRP1,MYF6,IGF1,KLF5,SIX1,SERPINF1,CEBPB,MAPK12,TBX1,CTNNBIP1,SUCO,EPHB2,PKDCC,STK25,GOLGA4,SLIT2,GDNF,PPARGC1B,VEGFA,LPL,HAS2,TENM4,IL18,CDON,MEDAG,MMP14,CIB1,TRIM16,TGM2,AP3D1
query_1	TRUE	6.72604e-15	5560	609	392	0.643678	0.0705036	GO:0008152	GO:BP	metabolic process	11920	3531		IDA ISS IEA,ISS IC IEA,IDA IEA,TAS IEA,IDA IBA TAS IEA,IDA IEA,IDA ISS TAS IEA,IDA IBA NAS IEA,IDA IEA,NAS,IDA IBA IEA,IDA IBA TAS IEA,IEA,IMP,IDA IBA TAS IEA,IDA IBA,IBA TAS IEA,IEA,TAS NAS,IEA,ISS IBA,IDA ISS IEA,IDA,IBA IEA,IMP ISS IBA IEA,IEA,IBA NAS IEA,ISS NAS IEA,IBA,IDA IBA IEA,IEA,IEA,IDA,IDA IBA IEA,IMP IBA IEA,IDA IMP ISS IBA IEA,IEA,IEA,IEA,ISS IBA IEA,IBA IEA,IEA,IEA,IEA,IDA IBA IEA,…	ERRFI1,FABP3,FMO1,CRABP2,EPHX1,S100A10,CYP1B1,PCYOX1,COL3A1,HSPE1,FN1,CYP26B1,COL6A3,ITGA6,HYAL1,GXYLT2,PLA1A,KY,NDUFB5,SPON2,PARM1,SFRP2,SPP1,FGF5,GHR,ADAMTS2,NDUFS6,EFNA5,SCML4,SERPINB6,GMPR,CCN2,BZW2,ATG9B,AEBP1,CAV1,PCOLCE,CAPN6,BGN,PORCN,CA3,ADAMTSL2,TNC,ADAMTSL1,SDHD,MACROD1,ART1,NUDT8,CDKN1C,CISD1,TSPAN14,AS3MT,ACADSB,ZNF365,ANXA8,DCN,COQ5,ENO2,TMEM119,RGCC,ASB2,PNP,IDH2,ORC6,MMP2,FHOD1,RI…
query_1	TRUE	8.08371e-15	341	609	63	0.103448	0.184751	GO:0097435	GO:BP	supramolecular fiber organization	11920	21838		IEA,IMP,ISS IEA,IMP NAS IEA,IEA,TAS IEA,NAS IEA,IDA,IDA,IDA IBA,IEA,ISS,IDA,IMP ISS IBA,IDA IMP IBA IEA,IMP,IEA,IEA,IDA,IDA IMP IBA IEA,IDA IMP TAS,IMP ISS IEA,IBA,IBA NAS,IBA IEA,IMP,ISS IEA,IDA,IBA,ISS IEA,IMP,IBA,IBA IEA,IMP,IBA,IDA,ISS,IDA ISS IEA,IDA IBA,IBA TAS IEA,IMP,ISS,ISS,IDA,IMP IBA,IBA,IEA,IBA IEA,IBA,ISS IBA IEA,IMP IBA NAS IEA,IEA,IBA,NAS,IDA IBA IEA,IEA,IMP,IDA IMP,IEA,IDA IBA,IMP…	COL16A1,S100A10,CYP1B1,COL3A1,SFRP2,ADAMTS2,COL12A1,CCN2,AEBP1,STMN2,MFAP5,MYL2,RGCC,TPM1,FHOD1,COL1A1,MTOR,KIRREL1,TGFB2,STMN1,KIF2C,COL5A2,SHROOM3,NEDD9,MARCKS,COL1A2,MID1IP1,PAK3,TPM2,VIM,NRP1,CORO1C,CKAP2,ARF6,FLII,INPP5K,LTBP4,MICAL3,PKP1,CAPG,PHLDB2,CD47,GPX1,SLIT2,LIMCH1,RHOBTB3,PPARGC1B,LOX,STMND1,SHROOM4,COL5A1,SPTBN2,RHOBTB1,ANKRD1,LIMA1,KBTBD13,CGNL1,CIB1,TPPP3,KRT19,TCAP,PPM1E,KANK3
query_1	TRUE	9.48654e-15	313	609	60	0.0985222	0.191693	GO:0001944	GO:BP	vasculature development	11920	671		ISS IEA,IEP ISS,ISS IEA,IEA,IEA,IDA IMP,IEA,IEA,ISS IEA,IEA,ISS IEA,IDA,IDA,IEA,IMP IBA IEA,IBA,IEA,IDA ISS,IDA IEA,IDA,IMP,IEA,IEA,IMP,IEA,IEP,IDA ISS IEA,IEA,IMP,IMP ISS IEA,IMP IBA IEA,IEA,IEA,ISS IEA,IDA IBA IEA,IEA,TAS IEA,ISS,IEA,ISS IBA IEA,IEA,IMP,IEA,IMP,ISS IEA,IDA IMP IGI ISS IBA TAS IEA,IDA IGI IBA,ISS IEA,ISS IEA,ISS IEA,ISS IEA,IEA,IDA,ISS,IEA,IDA IMP IGI IBA IEA,ISS IEA,IDA IEA,IDA…	ERRFI1,GJA5,CYP1B1,COL3A1,FN1,HYAL1,COL8A1,ARHGAP24,SFRP2,CCN2,CAV1,DCN,RGCC,MMP2,COL1A1,COL18A1,VAV3,TGFB2,GLUL,S100A1,HK2,CXCR4,ANTXR1,COL1A2,HGF,NRCAM,NOS3,GLI3,AQP1,NRP1,JCAD,KLF5,SIX1,CTSH,SERPINF1,GJC1,ANGPTL4,TBX1,GADD45A,EPHB2,DDAH1,MYLK,GPX1,SLIT2,LOX,VEGFA,BMPER,TSPAN12,SRPX2,HAS2,CEMIP2,COL5A1,IL18,LRP1,MMP14,THBS1,CIB1,SPHK1,HSPB6,CARD10
query_1	TRUE	1.6068e-14	2263	609	206	0.338259	0.0910296	GO:0060255	GO:BP	regulation of macromolecule metabolic process	11920	17032		IDA ISS IEA,TAS,IDA IEA,ISS IEA,NAS,IDA IEA,IEA,IEA,IMP,IEA,ISS IBA,IDA ISS IEA,IDA,IBA IEA,ISS IBA IEA,ISS NAS IEA,IBA,IDA IBA IEA,IEA,IDA,IMP IBA IEA,IDA IMP ISS IBA IEA,IEA,IEA,IDA IMP IGI IBA IEA,IMP IBA,IDA IBA,IGI,ISS IEA,IDA IMP ISS IEA,IMP,IDA IMP,IDA IMP,IDA ISS IEA,IDA,IMP,IDA IMP IBA,IMP,IDA IBA IEA,IEA,ISS IEA,IDA,IDA IMP TAS IEA,IEA,IEA,IDA IMP IBA,IMP,IBA,IMP,IDA IMP TAS NAS IEA,IEA…	ERRFI1,CRABP2,S100A10,CYP1B1,HSPE1,FN1,CYP26B1,COL6A3,ITGA6,SPON2,PARM1,SFRP2,SPP1,FGF5,GHR,EFNA5,SCML4,SERPINB6,CCN2,BZW2,AEBP1,CAV1,PCOLCE,TNC,CDKN1C,ZNF365,ANXA8,DCN,TMEM119,RGCC,PNP,FHOD1,RILP,FAM20A,COL1A1,RIOK3,PMEPA1,SNTA1,TSHZ3,MKNK2,CHCHD10,ADARB1,MTOR,KIRREL1,ADORA1,TGFB2,JTB,AKIRIN1,RALB,CD28,ANTXR1,STRADB,VGLL3,CP,EIF4A2,H2AZ1,CCNG2,PDGFC,FST,NEDD9,SNX3,SERPINB1,HGF,NOS3,FASTK,GLI3,AQ…
query_1	TRUE	1.8264e-14	846	609	107	0.175698	0.126478	GO:0048468	GO:BP	cell development	11920	14805		IEA,IBA,IMP IEA,IBA,IEA,ISS,IDA IMP IEA,ISS,IBA,IBA,IDA ISS IBA IEA,IEA,IEA,IBA IEA,IDA IBA IEA,ISS IBA IEA,IDA IBA,IEA,IEA,IEA,IDA ISS IBA IEA,ISS,ISS IEA,IMP,IEA,IBA,IEA,IBA,IEA,ISS,IBA IEA,ISS IEA,IEA,IEA,IDA,IEA,IMP,ISS,IEA,IDA IBA NAS IEA,IEA,IEA,IDA ISS,ISS IBA TAS IEA,ISS,IMP ISS IBA IEA,ISS IEA,IDA ISS IBA TAS,IEA,ISS,IEA,IMP ISS TAS NAS IEA,ISS IEA,IBA,IDA IMP IGI,IMP IGI IBA,IEA,IBA,ISS…	CRABP2,LGR6,S100A10,SELENON,SYPL2,NGEF,FN1,ITGA6,LIMS2,LRTM1,SEMA3F,SFRP2,SPP1,NREP,EFNA5,SDC2,STMN2,TNC,ADAMTSL1,CDKN1C,ZNF365,MYL2,ASB2,TPM1,MMP2,COL18A1,ADARB1,TIAM1,MTOR,TGFB2,STMN1,CXCR4,TTL,MAL,ANTXR1,SHROOM3,NEDD9,SNX3,HGF,NRCAM,AKR1B1,GLI3,FMR1,PAK3,OLFM1,MYORG,PTPRD,BDNF,PANX1,NCAM1,VIM,NRP1,KIF20B,MYF6,IGF1,CORO1C,KLF5,SIX1,ARF6,CATSPER2,CDH1,FLII,SERPINF1,GJC1,TBX1,MFSD2A,PABPC4,EPHB2,…
query_1	TRUE	1.98002e-14	387	609	67	0.110016	0.173127	GO:2000145	GO:BP	regulation of cell motility	11920	29369		IDA,ISS IEA,ISS IEA,IDA,IMP,IDA,IBA,ISS IEA,IBA,IMP,IDA,IDA,IMP ISS,IEA,IDA,IGI,IDA,IDA,IMP,IEA,IDA,IDA IEA,ISS IBA IEA,IEA,IBA,IMP,IDA,IDA,IEA,IEA,IDA,IMP TAS IEA,IMP,IDA,ISS IEA,IDA IMP,IMP IGI ISS IEA,IEA,ISS IEA,IDA ISS IEA,IMP,IEA,IMP IEA,IGI,IMP,IDA,ISS,IDA IMP ISS,IMP,IDA IMP IGI IBA TAS,IDA,IMP,ISS IEA,ISS IEA,IMP IEA,ISS,IMP,IDA IEA,IEA,IDA IMP ISS,IBA,ISS IEA,IDA,IEA,IEA,IMP,IMP	LGR6,CYP1B1,COL3A1,FN1,ITGA6,HYAL1,SEMA3F,SFRP2,FGF5,CAV1,DCN,RGCC,TPM1,MMP2,COL1A1,ATP5F1A,ADARB1,TIAM1,MTOR,ADORA1,TGFB2,GLUL,AKIRIN1,CXCR4,PDGFC,NEDD9,HGF,NOS3,CD99L2,PAK3,GLIPR2,NRP1,JCAD,PLAU,KIF20B,IGF1,CORO1C,IRS2,ARF6,CTSH,CDH1,SERPINF1,GADD45A,EPHB2,PHLDB2,MYLK,CD47,SLIT2,LIMCH1,VEGFA,BMPER,TIMP1,SRPX2,MPP1,HAS2,LRP1,WNK1,MMP14,FLRT2,THBS1,SEMA4B,CIB1,SPHK1,ONECUT2,LBP,INSR,CARD10
query_1	TRUE	2.22166e-14	262	609	54	0.08867	0.206107	GO:0048514	GO:BP	blood vessel morphogenesis	11920	14836		IEP ISS,ISS IEA,IEA,IEA,IDA IMP,IEA,IEA,ISS IEA,IEA,ISS IEA,IDA,IDA,IEA,IBA,IEA,IDA ISS,IDA IEA,IDA,IMP,IEA,IEA,IEP,IDA ISS IEA,IMP,IMP ISS IEA,IMP IBA IEA,IEA,IEA,ISS IEA,IDA IBA IEA,IEA,TAS IEA,ISS,IEA,ISS IBA IEA,IEA,IMP,IEA,IMP,ISS IEA,IDA IMP IGI ISS IBA TAS IEA,IDA IGI IBA,ISS IEA,ISS IEA,ISS IEA,ISS IEA,IDA,ISS,IEA,IDA IMP IGI IBA IEA,ISS IEA,IDA,IDA,IMP	GJA5,CYP1B1,COL3A1,FN1,HYAL1,COL8A1,ARHGAP24,SFRP2,CCN2,CAV1,DCN,RGCC,MMP2,COL18A1,VAV3,TGFB2,GLUL,S100A1,HK2,CXCR4,HGF,NRCAM,NOS3,AQP1,NRP1,JCAD,KLF5,SIX1,CTSH,SERPINF1,GJC1,ANGPTL4,TBX1,GADD45A,EPHB2,DDAH1,MYLK,GPX1,SLIT2,LOX,VEGFA,BMPER,TSPAN12,SRPX2,HAS2,CEMIP2,IL18,LRP1,MMP14,THBS1,CIB1,SPHK1,HSPB6,CARD10
query_1	TRUE	2.35333e-14	951	609	115	0.188834	0.120925	GO:0050790	GO:BP	regulation of catalytic activity	11920	15322		IDA ISS IEA,IMP,NAS,ISS IBA IEA,IEA,IEA,IMP,ISS IBA,IBA IEA,IEA,ISS IEA,IDA ISS IEA,IDA IBA IEA,IEA,IMP ISS IBA IEA,IEA,IDA IMP IBA IEA,IDA IBA,IDA IMP IEA,IEA,IEA,IDA,IDA IBA IEA,TAS IEA,IGI IEA,IEA,IDA,IEA,IMP,IMP,IDA,IMP,IEA,IDA,IDA,IBA,IBA IEA,IDA IEA,IEA,IDA IBA IEA,TAS,IDA IEA,IMP ISS IBA IEA,IMP,ISS IEA,IMP IEA,IEA,ISS IBA IEA,IEA,IDA IMP,IEA,IMP IBA,IMP,IDA IBA,IMP,IMP ISS IEA,ISS IEA,IEP…	ERRFI1,S100A10,HSPE1,NGEF,FN1,COL6A3,ITGA6,PARM1,ARHGAP24,SFRP2,GHR,EFNA5,SERPINB6,CCN2,CAV1,PCOLCE,CDKN1C,ANXA8,RGCC,ARHGDIG,FAM20A,ADARB1,TIAM1,MTOR,VAV3,ADORA1,TGFB2,LAMTOR2,STMN1,JTB,S100A1,RALB,ANTXR1,STRADB,EIF4A2,CCNG2,PDGFC,NEDD9,SMAP1,SERPINB1,DDAH2,HGF,NOS3,AQP1,MID1IP1,DEPTOR,SET,IGF2,HSPB2,CD44,NRP1,FAS,IGF1,CCND2,ISCU,CORO1C,IRS2,EGLN3,CDKN3,BUB1B,CTSH,COX6A2,NUPR1,INPP5K,SERPINF1,AU…
query_1	TRUE	3.39012e-14	2167	609	199	0.326765	0.091832	GO:0019538	GO:BP	protein metabolic process	11920	6769		IDA ISS IEA,IDA,IEA,IDA IBA NAS,IDA,NAS,IDA IBA IEA,IEA,TAS,IDA IBA,IEA,ISS IEA,IBA,ISS IBA IEA,IEA,ISS NAS IEA,IDA IBA IEA,IEA,IDA,IEA,IDA IMP ISS IBA IEA,IEA,IEA,IEA,ISS IBA IEA,IEA,IEA,IDA IBA,IBA TAS IEA,IMP IBA IEA,IMP IEA,IDA IBA,IEA,ISS IEA,IDA IMP IEA,IDA IMP ISS IBA IEA,IDA TAS IEA,IDA IMP,IEA,IDA ISS IEA,IEA,IDA IMP IBA,IMP,IEA,IDA IBA TAS IEA,IDA IBA IEA,IDA,IDA IMP ISS IBA TAS IEA,IEA…	ERRFI1,S100A10,CYP1B1,PCYOX1,COL3A1,HSPE1,FN1,COL6A3,HYAL1,GXYLT2,KY,SFRP2,FGF5,GHR,ADAMTS2,EFNA5,SERPINB6,CCN2,BZW2,AEBP1,CAV1,PCOLCE,CAPN6,BGN,PORCN,ADAMTSL2,ADAMTSL1,MACROD1,ART1,CDKN1C,TSPAN14,ANXA8,DCN,TMEM119,RGCC,ASB2,MMP2,RILP,MYH8,FAM20A,RIOK3,PMEPA1,SNTA1,ADAMTSL5,MKNK2,PIM3,ADARB1,MTOR,KIRREL1,ADORA1,TGFB2,GLUL,JTB,TTL,RALB,CD28,ANTXR1,STRADB,ASB14,CP,EIF4A2,CCNG2,PDGFC,CPE,TSPAN17,NED…
query_1	TRUE	3.56414e-14	956	609	115	0.188834	0.120293	GO:0032268	GO:BP	regulation of cellular protein metabolic process	11920	8640		IDA ISS IEA,IDA,IEA,NAS,IDA IEA,IEA,ISS IEA,IBA,ISS IBA IEA,ISS NAS IEA,IDA IBA IEA,IEA,IDA,IDA IMP IBA IEA,IEA,IMP IBA IEA,IDA IBA,ISS IEA,IDA IMP IEA,IDA ISS IEA,IDA IMP IBA,IMP,IEA,IDA,IDA TAS IEA,IEA,IEA,IDA IBA,IMP,IMP,NAS,IEA,IDA,IEA,TAS,IBA,IBA IEA,IDA,IDA IBA IEA,IDA IBA IEA,IMP,IDA ISS IBA IEA,IMP IEA,IMP,IMP IEA,TAS,ISS IBA IEA,IBA,IDA IMP,IMP,IMP IEA,IMP IBA,IDA IMP,IDA IBA,IMP IGI,IEP…	ERRFI1,S100A10,CYP1B1,HSPE1,FN1,COL6A3,SFRP2,FGF5,GHR,EFNA5,SERPINB6,CCN2,BZW2,CAV1,PCOLCE,CDKN1C,ANXA8,TMEM119,RGCC,FAM20A,PMEPA1,SNTA1,MKNK2,ADARB1,MTOR,KIRREL1,ADORA1,TGFB2,JTB,RALB,CD28,ANTXR1,STRADB,CP,EIF4A2,CCNG2,PDGFC,NEDD9,SERPINB1,HGF,AQP1,FMR1,CDCA2,LAPTM4B,DEPTOR,SET,IGF2,BDNF,CD44,VIM,NRP1,FAS,IGF1,CCND2,CORO1C,EGLN3,CDKN3,BUB1B,CTSH,NUPR1,PARD6A,INPP5K,SERPINF1,UBE2O,TRAF4,PRNP,UHRF…
query_1	TRUE	4.40211e-14	1268	609	138	0.226601	0.108833	GO:0010604	GO:BP	positive regulation of macromolecule metabolic process	11920	4750		IDA IEA,ISS IEA,NAS,IDA IEA,IEA,IMP,IEA,ISS IBA,ISS IEA,IDA,IBA,ISS IBA IEA,ISS NAS IEA,IEA,IDA IMP IEA,IEA,IEA,IGI,IGI,ISS IEA,IDA IMP ISS IEA,IMP,IDA IMP,IMP,IDA ISS IEA,IDA,IMP,ISS IEA,IDA IMP TAS IEA,IEA,IDA IBA,IMP,IBA,IMP,IDA IMP TAS NAS IEA,IEA,IDA,IMP,IBA IEA,IDA,IDA IBA NAS IEA,ISS IEA,IDA IMP ISS IEA,IDA IMP ISS IBA,IEA,IMP IEA,IEA,IMP,ISS,ISS IBA IEA,IBA,IDA IEA,IDA,IMP IEA,IMP IEA,IMP…	S100A10,CYP1B1,HSPE1,FN1,CYP26B1,ITGA6,SPON2,PARM1,SFRP2,SPP1,FGF5,GHR,EFNA5,CCN2,CAV1,PCOLCE,TNC,CDKN1C,DCN,TMEM119,RGCC,PNP,FHOD1,RILP,FAM20A,COL1A1,RIOK3,CHCHD10,MTOR,ADORA1,TGFB2,JTB,AKIRIN1,RALB,CD28,ANTXR1,STRADB,H2AZ1,PDGFC,NEDD9,HGF,NOS3,GLI3,FMR1,PAK3,CDCA2,CEBPD,AGPAT2,OLFM1,IGF2,BDNF,PANX1,CD44,VIM,NRP1,FAS,PFKM,MYF6,IGF1,CCND2,HNRNPA1,KLF5,IRS2,CKAP2,SIX1,EGLN3,SNX1,CTSH,SLC7A5,NUPR1,…
query_1	TRUE	4.54098e-14	2110	609	195	0.320197	0.0924171	GO:0080090	GO:BP	regulation of primary metabolic process	11920	20855		IDA ISS IEA,ISS IC IEA,TAS,IDA IEA,ISS IEA,NAS,IDA IEA,IEA,IMP,ISS IBA,IDA ISS IEA,IDA,IBA,ISS IBA IEA,ISS NAS IEA,IBA,IDA IBA IEA,IEA,IDA,IMP IBA IEA,IDA IMP ISS IBA IEA,IEA,IDA IMP IGI IBA IEA,IMP IBA,IDA IBA,IGI,ISS IEA,IDA IMP ISS IEA,IDA IMP,IDA IMP,IDA ISS IEA,IDA,IDA IMP IBA,IMP,IDA IBA IEA,IEA,ISS IEA,IDA,IDA IMP TAS IEA,IEA,IEA,IEA,IDA IBA,IMP,IBA,IMP,IEA,NAS IEA,IBA IEA,IEA,IDA,IBA IEA,…	ERRFI1,FABP3,CRABP2,S100A10,CYP1B1,HSPE1,FN1,COL6A3,ITGA6,PARM1,SFRP2,SPP1,FGF5,GHR,EFNA5,SCML4,SERPINB6,CCN2,BZW2,AEBP1,CAV1,PCOLCE,CDKN1C,ZNF365,ANXA8,DCN,TMEM119,RGCC,FHOD1,RILP,FAM20A,COL1A1,PMEPA1,SNTA1,TSHZ3,MKNK2,CHCHD10,ADARB1,MTOR,VAV3,KIRREL1,ADORA1,TGFB2,JTB,AKIRIN1,RALB,SLC25A12,CD28,ERFE,ANTXR1,STRADB,VGLL3,CP,EIF4A2,H2AZ1,CCNG2,PDGFC,FST,NEDD9,SNX3,SERPINB1,HGF,NOS3,FASTK,GLI3,AQP1,…
query_1	TRUE	5.04625e-14	404	609	68	0.111658	0.168317	GO:0040012	GO:BP	regulation of locomotion	11920	11459		IDA,ISS IEA,ISS IEA,IDA,IMP,IDA,IBA IEA,ISS IEA,IBA,IMP,IDA,IDA,IMP ISS,IEA,IDA,IGI,IDA,IDA,IMP,IEA,IDA,IDA IEA,ISS IBA IEA,IMP IEA,IBA,IMP,IDA,IDA,IEA,IEA,IDA,IMP ISS TAS IEA,IMP,IDA,ISS IEA,IDA IMP,IMP IGI ISS IEA,IEA,ISS IEA,IDA ISS IEA,IMP,IEA,IMP IEA,IGI,IMP,IDA,IEA,ISS,IDA IMP ISS,IMP,IDA IMP IGI ISS IBA TAS NAS,IDA,IMP,ISS IEA,ISS IEA,IMP IEA,ISS,IMP,IDA IEA,IEA,IDA IMP ISS,IBA,ISS IEA,IDA…	LGR6,CYP1B1,COL3A1,FN1,ITGA6,HYAL1,SEMA3F,SFRP2,FGF5,CAV1,DCN,RGCC,TPM1,MMP2,COL1A1,ATP5F1A,ADARB1,TIAM1,MTOR,ADORA1,TGFB2,GLUL,AKIRIN1,CXCR4,PDGFC,NEDD9,HGF,NOS3,CD99L2,PAK3,GLIPR2,NRP1,JCAD,PLAU,KIF20B,IGF1,CORO1C,IRS2,ARF6,CTSH,CDH1,SERPINF1,GADD45A,EPHB2,PHLDB2,MYLK,ST6GAL1,CD47,SLIT2,LIMCH1,VEGFA,BMPER,TIMP1,SRPX2,MPP1,HAS2,LRP1,WNK1,MMP14,FLRT2,THBS1,SEMA4B,CIB1,SPHK1,ONECUT2,LBP,INSR,CARD10
query_1	TRUE	7.83651e-14	1058	609	122	0.200328	0.115312	GO:0035556	GO:BP	intracellular signal transduction	11920	10463		IEA,ISS IEA,ISS IEA,TAS,IDA,IBA,ISS IEA,ISS IEA,IDA IEA,IMP ISS IEA,IDA,IEA,IBA TAS,IDA IMP,IDA IBA IEA,IMP IBA TAS IEA,IDA IMP IBA TAS NAS IEA,IPI,TAS IEA,IGI,IEA,IDA ISS,IMP IBA IEA,IMP TAS,NAS,IMP IBA,IBA IEA,IEA,IEA,IEA,IBA,TAS,IDA,IDA IEA,IBA,IDA,IMP IBA,IBA IEA,IMP IGI IEA,IDA,IEA,IDA,IDA,IMP IBA NAS,ISS IEA,IDA IBA,IDA IBA,IBA IEA,IBA IEA,IMP ISS IEA,IMP,IMP IBA,IBA,IDA IMP TAS,IDA,IDA IBA…	ERRFI1,CYP1B1,COL3A1,NGEF,FN1,ARHGAP24,SFRP2,GHR,CCN2,CAV1,DCN,ASB2,ARHGDIG,RIOK3,MKNK2,TIAM1,MTOR,CNKSR1,VAV3,VCAM1,ADORA1,TGFB2,LAMTOR2,STMN1,S100A1,CXCR4,RALB,CD28,STRADB,ASB14,PDGFC,DDAH2,COL1A2,HGF,NOS3,AQP1,CASTOR2,PAK3,DEPTOR,PTP4A3,LURAP1L,NACC2,GLIPR2,RRAGA,MYORG,IGF2,CD44,NLRX1,OPTN,NRP1,JCAD,FAS,INPP5A,IGF1,ARF6,BUB1B,CTSH,ATP2A1,NUPR1,INPP5K,AURKB,TRAF4,CEBPB,PRNP,RASGRP4,RCN3,CDC34,M…
query_1	TRUE	8.80926e-14	631	609	88	0.144499	0.139461	GO:0007155	GO:BP	cell adhesion	11920	3055		IMP IBA TAS IEA,IDA IEA,IBA,IMP,ISS IEA,IDA,IDA IMP IBA NAS IEA,IEA,IMP IBA IEA,IBA IEA,IGI IBA TAS IEA,IMP,IEA,IEA,IBA IEA,ISS,IDA IBA IEA,IDA IBA IEA,IEA,IBA IEA,IDA,IDA TAS IEA,IEA,IDA,IDA,IBA,ISS,TAS,IEA,IEA,IEA,IEA,IMP,IEA,IDA IGI IEP IBA IEA,IBA IEA,IDA ISS,IDA,IDA IBA TAS IEA,IDA,IMP NAS IEA,IBA NAS IEA,ISS IEA,IEA,IDA IMP ISS IBA IEA,IDA IBA,IDA IMP IBA NAS IEA,NAS IEA,IDA IMP,IEA,IDA IBA…	ITGA10,COL16A1,IGFN1,S100A10,CYP1B1,COL3A1,FN1,COL6A3,ITGA6,LIMS2,ITGA9,HYAL1,COL8A1,CCDC80,SPON2,SFRP2,SPP1,EFNA5,COL12A1,CCN2,CAV1,TNC,ADAMTSL1,RGCC,PNP,IGDCC4,TPM1,ARHGDIG,MMP2,COL1A1,COL18A1,COL6A1,TIAM1,VAV3,VCAM1,KIRREL1,TGFB2,CXCR4,CD28,ANTXR1,NEDD9,NRCAM,GLI3,CD99L2,PTPRD,IGF2,CD44,NCAM1,NRP1,JCAD,PLAU,IGF1,CORO1C,ARF6,CDH1,CEBPB,PRNP,MYBPC2,CD55,PKP1,EPHB2,PHLDB2,PODXL2,ST6GAL1,CD47,LIMC…
query_1	TRUE	1.14591e-13	1023	609	119	0.195402	0.116325	GO:0051246	GO:BP	regulation of protein metabolic process	11920	15701		IDA ISS IEA,IDA,IEA,NAS,IDA IEA,IEA,ISS IEA,IBA,ISS IBA IEA,ISS NAS IEA,IDA IBA IEA,IEA,IDA,IDA IMP ISS IBA IEA,IEA,IMP IBA IEA,IDA IBA,ISS IEA,IDA IMP IEA,IDA IMP,IDA ISS IEA,IDA IMP IBA,IMP,IEA,IDA,IDA TAS IEA,IEA,IEA,IDA IBA,IMP,IMP,NAS,IEA,IDA,IEA,TAS,IBA,IBA IEA,IDA,IDA,IDA IBA IEA,IDA IBA IEA,IMP,IDA ISS IBA IEA,IMP IEA,IMP,IMP IEA,TAS,ISS IBA IEA,IBA,IDA IMP,IMP,IMP IEA,IMP IBA,IDA IMP IGI…	ERRFI1,S100A10,CYP1B1,HSPE1,FN1,COL6A3,SFRP2,FGF5,GHR,EFNA5,SERPINB6,CCN2,BZW2,CAV1,PCOLCE,CDKN1C,ANXA8,TMEM119,RGCC,RILP,FAM20A,PMEPA1,SNTA1,MKNK2,ADARB1,MTOR,KIRREL1,ADORA1,TGFB2,JTB,RALB,CD28,ANTXR1,STRADB,CP,EIF4A2,CCNG2,PDGFC,NEDD9,SNX3,SERPINB1,HGF,AQP1,FMR1,CDCA2,LAPTM4B,DEPTOR,SET,IGF2,BDNF,CD44,VIM,NRP1,FAS,IGF1,CCND2,CORO1C,EGLN3,CDKN3,BUB1B,SNX1,CTSH,NUPR1,PARD6A,CDH1,INPP5K,SERPINF1,U…
query_1	TRUE	1.30038e-13	623	609	87	0.142857	0.139647	GO:0042127	GO:BP	regulation of cell population proliferation	11920	11549		IEA,TAS,ISS IEA,IDA,IEA,IDA,IDA IMP IEA,IDA IGI IBA,IEA,ISS IBA IEA,IEA,IMP,IDA IBA IEA,IDA IMP,IDA,IMP,IMP IEA,IMP,TAS,IDA,IDA,IMP,IDA,IEA,IDA IMP IBA,IEA,ISS IBA IEA,IDA IBA TAS IEA,IDA IBA IEA,ISS IEA,IEA,IDA,IDA,IDA IBA IC,TAS,IMP IBA,IEA,IMP ISS IEA,IDA IMP,IMP,ISS NAS IEA,IBA IEA,IEP,TAS,ISS IEA,ISS IBA IEA,IEA,ISS IEA,ISS IEA,IMP,ISS,IMP IEA,IDA,IMP,IDA,IEA,IEA,IDA,IMP,IEA,IDA,ISS IBA IEA,…	ERRFI1,FABP3,CYP1B1,FN1,LIMS2,HYAL1,SFRP2,FGF5,CCN2,CAV1,TNC,CDKN1C,TMEM119,RGCC,PNP,TPM1,MMP2,ATP5F1A,COL18A1,ADARB1,TIAM1,VAV3,VCAM1,ADORA1,TGFB2,GLUL,AKIRIN1,CD28,PDGFC,NOS3,GLI3,AQP1,NACC2,IGF2,NRP1,JCAD,PLAU,KIF20B,IGF1,CCND2,IRS2,SIX1,EGLN3,CDKN3,CTSH,NUPR1,SERPINF1,CEBPB,PRNP,UHRF1,TBX1,CTNNBIP1,CD55,EPHB2,DDAH1,RAP1GAP,ST6GAL1,CD47,GPX1,PRKG2,GDNF,TNFRSF21,NDUFAF4,VEGFA,AIMP2,FMC1,TIMP1,T…
query_1	TRUE	2.70864e-13	406	609	67	0.110016	0.165025	GO:0022603	GO:BP	regulation of anatomical structure morphogenesis	11920	7595		IEA,IMP,ISS IEA,ISS,IEA,IBA,IDA IMP,IBA IEA,ISS IEA,IEA,IDA IEA,ISS IEA,IDA IGI,IDA,IMP,IBA NAS,IBA,IDA,IDA IEA,IDA,IMP,IEA,IDA IBA IEA,IEA,IMP,IDA IEA,IDA ISS IEA,IMP,IBA IEA,ISS IEA,IDA IBA,IMP,IMP ISS IEA,IEA,IMP IGI,ISS IEA,ISS IEA,IDA IBA TAS IEA,IDA IBA IEA,TAS,ISS,IEA,ISS IEA,IEA,IMP,IEA,IEA,IDA,IMP,IEA,TAS,IDA ISS IBA IEA,IBA,IDA IMP IGI ISS IBA,IGI IBA,ISS IEA,IEA,IEA,ISS,ISS IEA,IBA,IDA…	CRABP2,S100A10,CYP1B1,NGEF,FN1,LIMS2,HYAL1,SEMA3F,SFRP2,SPP1,EFNA5,SDC2,DCN,RGCC,TPM1,TIAM1,VANGL2,TGFB2,GLUL,S100A1,HK2,CXCR4,MFF,SHROOM3,NEDD9,HGF,NOS3,AQP1,PAK3,PTPRD,BDNF,CD44,NRP1,JCAD,CORO1C,SIX1,CTSH,MIEF2,SERPINF1,ANGPTL4,TBX1,GADD45A,MFSD2A,EPHB2,EPB41,DDAH1,STK25,GOLGA4,PHLDB2,ST6GAL1,SLIT2,GDNF,RHOBTB3,VEGFA,BMPER,TSPAN12,FZD1,HAS2,CEMIP2,TENM4,RHOBTB1,THBS1,SEMA4B,CIB1,SPHK1,WTIP,HSPB6
query_1	TRUE	3.13535e-13	608	609	85	0.139573	0.139803	GO:0030030	GO:BP	cell projection organization	11920	7676		IEA,IBA,ISS,IEA,ISS,IBA,IDA ISS IBA IEA,IBA,IEA,IEA,IBA IEA,IBA IEA,IDA,ISS IBA IEA,IDA IBA,IEA,IEA,IDA ISS IBA IEA,ISS,IEA,IBA,IEA,IBA,IEA,IEA,ISS,IBA IEA,ISS IBA IEA,IEA,IEA,IBA,ISS,IMP,IEA,IBA NAS IEA,IEA,IDA ISS IBA,ISS IBA TAS IEA,ISS,ISS IEA,IDA ISS IBA TAS,IMP,ISS,IEA,IMP ISS TAS NAS IEA,ISS IEA,IMP IEA,IEA,IDA ISS IBA IEA,IDA,IEA,IDA,IEA,IEA,ISS TAS IEA,ISS IEA,ISS IBA IEA,IMP,IBA,IEA,IDA…	CRABP2,LGR6,NGEF,FN1,ITGA6,LRTM1,SEMA3F,ARHGAP24,SFRP2,SPP1,NREP,EFNA5,CAV1,SDC2,STMN2,TNC,ADAMTSL1,ZNF365,TPM1,MMP2,RILP,ADARB1,TIAM1,MTOR,VAV3,VANGL2,STMN1,AKIRIN1,CXCR4,TTL,ABLIM2,SNX3,ANLN,HGF,NRCAM,GLI3,FMR1,PAK3,OLFM1,PTPRD,BDNF,CD44,NCAM1,VIM,NRP1,KIF20B,CORO1C,KLF5,ARF6,SNX1,CDH1,INPP5K,SERPINF1,RAB34,PRNP,MFSD2A,EPHB2,RAP1GAP,CAPG,STK25,GOLGA4,MYLK,SLIT2,UCHL1,ADAMTS16,GDNF,NR2F1,STMND1,…
query_1	TRUE	3.85388e-13	575	609	82	0.134647	0.142609	GO:0019220	GO:BP	regulation of phosphate metabolic process	11920	6472		IDA ISS IEA,IC IEA,IDA,IMP,ISS IEA,IBA,ISS IBA IEA,ISS NAS IEA,IEA,IDA IMP IBA IEA,IDA IMP IBA IEA,ISS IEA,IDA IMP IEA,IDA ISS IEA,IDA IMP IBA,IDA,TAS IEA,IEA,IEA,IEA,IDA IBA,IMP,IMP,IEA,IDA,IBA,IBA IEA,IDA,IDA IBA IEA,IMP ISS IBA,IDA IBA,IMP IEA,IMP IEA,ISS IBA IEA,IBA,IDA,IMP IEA,IMP,IDA IMP,IDA IBA,IMP IGI,ISS IEA,TAS,IMP,IEA,IDA ISS IBA IEA,IDA IEA,IMP,IDA IGI ISS IEA,ISS,IMP TAS IEA,IMP ISS …	ERRFI1,FABP3,FN1,ITGA6,SFRP2,FGF5,GHR,EFNA5,CCN2,CAV1,CDKN1C,TMEM119,RGCC,FAM20A,PMEPA1,ADARB1,MTOR,VAV3,KIRREL1,ADORA1,TGFB2,JTB,RALB,SLC25A12,STRADB,CCNG2,PDGFC,NEDD9,HGF,NOS3,FMR1,CDCA2,DEPTOR,IGF2,BDNF,CD44,NRP1,FAS,IGF1,CCND2,CORO1C,IRS2,CDKN3,NUPR1,PARD6A,INPP5K,TRAF4,PIP4K2B,PRNP,TBX1,GADD45A,MFSD2A,EPHB2,SLIT2,UCHL1,LIMCH1,PPARGC1B,SQSTM1,LOX,VEGFA,BMPER,FZD1,ARAF,SRPX2,TNFRSF10A,MUSK,IL1…
query_1	TRUE	3.90055e-13	518	609	77	0.126437	0.148649	GO:0042325	GO:BP	regulation of phosphorylation	11920	11668		IDA ISS IEA,IDA,IMP,ISS IEA,IBA,ISS IBA IEA,ISS NAS IEA,IEA,IDA IMP IBA IEA,IDA IMP IBA IEA,ISS IEA,IDA IMP IEA,IDA ISS IEA,IDA IMP IBA,IDA,TAS IEA,IEA,IEA,IEA,IDA IBA,IMP,IMP,IDA,IBA,IBA IEA,IDA,IDA IBA IEA,IDA IBA,IMP IEA,ISS IBA IEA,IBA,IDA,IMP IEA,IMP,IDA IMP,IDA IBA,IMP IGI,ISS IEA,TAS,IMP,IEA,IDA ISS IBA IEA,IDA IEA,IMP,IDA IGI ISS IEA,ISS,IMP TAS IEA,ISS IBA IEA,IDA,IDA,IMP,IEA,IEA,IEA,IDA…	ERRFI1,FN1,ITGA6,SFRP2,FGF5,GHR,EFNA5,CCN2,CAV1,CDKN1C,TMEM119,RGCC,FAM20A,PMEPA1,ADARB1,MTOR,VAV3,KIRREL1,ADORA1,TGFB2,JTB,RALB,STRADB,CCNG2,PDGFC,NEDD9,HGF,FMR1,DEPTOR,IGF2,BDNF,CD44,NRP1,FAS,IGF1,CCND2,CORO1C,IRS2,CDKN3,NUPR1,PARD6A,INPP5K,TRAF4,PIP4K2B,PRNP,TBX1,GADD45A,EPHB2,SLIT2,UCHL1,LIMCH1,PPARGC1B,SQSTM1,LOX,VEGFA,BMPER,FZD1,ARAF,SRPX2,TNFRSF10A,MUSK,IL18,GSTP1,CDON,LRP1,WNK1,CAB39L,THB…
query_1	TRUE	4.04905e-13	337	609	60	0.0985222	0.178042	GO:0030029	GO:BP	actin filament-based process	11920	7675		IMP,IMP,IDA IBA IEA,IDA,ISS IC IEA,ISS,IDA,ISS IEA,IMP ISS IBA,IDA IMP IBA IEA,IMP TAS,NAS,NAS,IMP,IMP IEA,IEA,IEA,IMP,IDA,IBA,IEA,IBA IEA,IBA NAS,IBA IEA,IBA,IMP,IDA IBA IEA,IBA,IMP,IBA IEA,TAS,IDA IMP,ISS,IBA IEA,IDA NAS,TAS,IDA ISS IEA,IBA NAS IEA,IBA TAS IEA,IMP,ISS,IDA,IMP IBA IEA,IBA,IEA,IDA IBA,ISS IBA NAS IEA,IBA IEA,IBA,NAS,IDA IBA IEA,ISS,TAS,IEA,IMP,IDA,IMP IBA TAS,IDA,IDA,IBA	GJA5,S100A10,EFNA5,CCN2,CAV1,MYL2,RGCC,ASB2,TPM1,FHOD1,MYH8,MYH4,MYH2,SNTA1,MTOR,KIRREL1,ADORA1,STMN1,ANTXR1,SHROOM3,ABLIM2,PDLIM7,NEDD9,MARCKS,ANLN,AQP1,PAK3,TPM2,NRP1,CORO1C,MYL6,ARF6,ATP2A1,FLII,INPP5K,GJC1,MICAL3,EPB41,CAPG,PHLDB2,CD47,SLIT2,LIMCH1,RHOBTB3,PPARGC1B,PDLIM4,SHROOM4,SPTBN2,RHOBTB1,ANKRD1,LIMA1,LRP1,MYL6B,KBTBD13,CGNL1,KRT19,TCAP,PPM1E,MYLK2,KANK3
query_1	TRUE	4.2885e-13	576	609	82	0.134647	0.142361	GO:0051174	GO:BP	regulation of phosphorus metabolic process	11920	15643		IDA ISS IEA,IC IEA,IDA,IMP,ISS IEA,IBA,ISS IBA IEA,ISS NAS IEA,IEA,IDA IMP IBA IEA,IDA IMP IBA IEA,ISS IEA,IDA IMP IEA,IDA ISS IEA,IDA IMP IBA,IDA,TAS IEA,IEA,IEA,IEA,IDA IBA,IMP,IMP,IEA,IDA,IBA,IBA IEA,IDA,IDA IBA IEA,IMP ISS IBA,IDA IBA,IMP IEA,IMP IEA,ISS IBA IEA,IBA,IDA,IMP IEA,IMP,IDA IMP,IDA IBA,IMP IGI,ISS IEA,TAS,IMP,IEA,IDA ISS IBA IEA,IDA IEA,IMP,IDA IGI ISS IEA,ISS,IMP TAS IEA,IMP ISS …	ERRFI1,FABP3,FN1,ITGA6,SFRP2,FGF5,GHR,EFNA5,CCN2,CAV1,CDKN1C,TMEM119,RGCC,FAM20A,PMEPA1,ADARB1,MTOR,VAV3,KIRREL1,ADORA1,TGFB2,JTB,RALB,SLC25A12,STRADB,CCNG2,PDGFC,NEDD9,HGF,NOS3,FMR1,CDCA2,DEPTOR,IGF2,BDNF,CD44,NRP1,FAS,IGF1,CCND2,CORO1C,IRS2,CDKN3,NUPR1,PARD6A,INPP5K,TRAF4,PIP4K2B,PRNP,TBX1,GADD45A,MFSD2A,EPHB2,SLIT2,UCHL1,LIMCH1,PPARGC1B,SQSTM1,LOX,VEGFA,BMPER,FZD1,ARAF,SRPX2,TNFRSF10A,MUSK,IL1…
query_1	TRUE	4.68691e-13	289	609	55	0.090312	0.190311	GO:0030155	GO:BP	regulation of cell adhesion	11920	7717		IDA,IMP,ISS IEA,IDA,IBA,IMP,IEA,IEA,ISS,IDA IBA IEA,IDA,IDA,IDA,IDA,ISS,TAS,IEA,IEA,IEA,IDA,IDA,IDA,IDA IBA TAS IEA,IMP,ISS IEA,IDA IBA,IMP,IDA IMP,IDA IBA,IDA,IMP IGI,IMP,ISS IEA,ISS IEA,IDA,IMP,IMP,IEA,IDA IBA IEA,IMP IBA,ISS IBA IEA,IDA,IMP IEA,ISS IEA,IDA ISS IEA,ISS,IMP,IEA,IEA,IDA TAS,IDA ISS IEA,IEA,ISS IEA,IEA,IDA	COL16A1,S100A10,CYP1B1,FN1,LIMS2,HYAL1,COL8A1,CCDC80,SFRP2,EFNA5,CAV1,TNC,RGCC,PNP,TPM1,ARHGDIG,MMP2,COL1A1,VAV3,VCAM1,TGFB2,CXCR4,CD28,NEDD9,GLI3,IGF2,CD44,NRP1,PLAU,IGF1,CORO1C,CDH1,CEBPB,PRNP,CD55,EPHB2,PHLDB2,ST6GAL1,CD47,LIMCH1,TNFRSF21,VEGFA,HAS2,SCRIB,IL18,ANK3,WNK1,LMO7,MMP14,THBS1,CIB1,ONECUT2,TGM2,AP3D1,PPARA
query_1	TRUE	5.61308e-13	1235	609	133	0.218391	0.107692	GO:0031325	GO:BP	positive regulation of cellular metabolic process	11920	8257		IC,IDA IEA,IEA,NAS,IEA,IMP,ISS IBA,ISS IEA,IDA,IBA,ISS IBA IEA,ISS NAS IEA,IEA,IDA IMP IEA,IEA,IGI,IDA IGI IEA,ISS IEA,IDA IMP ISS IEA,IDA IMP,IDA ISS IEA,IDA,ISS IEA,IDA IMP TAS IEA,IEA,IEA,IDA IBA,IMP,IBA,IMP,IEA,NAS IEA,IEA,IDA,IMP,IBA IEA,IMP,IDA,ISS IBA IEA,IDA IBA NAS,IMP ISS IBA,IDA IMP ISS IEA,IDA ISS IBA,ISS IEA,IEA,IMP IEA,IEA,ISS IBA IEA,IBA,IDA,IDA IMP,IMP,IMP IEA,IMP IBA,IMP,ISS IEA,…	FABP3,S100A10,CYP1B1,HSPE1,FN1,ITGA6,PARM1,SFRP2,SPP1,FGF5,GHR,EFNA5,CCN2,CAV1,PCOLCE,CDKN1C,DCN,TMEM119,RGCC,FHOD1,FAM20A,COL1A1,CHCHD10,MTOR,VAV3,ADORA1,TGFB2,JTB,AKIRIN1,RALB,SLC25A12,CD28,ANTXR1,STRADB,H2AZ1,PDGFC,VDAC1,NEDD9,DDAH2,HGF,NOS3,GLI3,FMR1,MID1IP1,PAK3,CDCA2,CEBPD,IGF2,BDNF,CD44,OPTN,VIM,NRP1,FAS,PFKM,MYF6,IGF1,CCND2,ISCU,HNRNPA1,KLF5,IRS2,CKAP2,SIX1,EGLN3,CTSH,NUPR1,CDH1,TOP2A,INP…
query_1	TRUE	6.15422e-13	952	609	112	0.183908	0.117647	GO:0009605	GO:BP	response to external stimulus	11920	3977		IEA,IBA,IEA,IEA,IEA,IDA IEA,IBA,IDA ISS IBA IEA,IEA,IEA,IEA,IDA IEA,IEA,IBA IEA,IDA IMP IEP,IEA,IEA,IEA,IEA,IEA,IBA IEA,IMP IEA,IEA,IDA IMP ISS IEA,IEA,IGI IEA,IEA,ISS,IEA,IEP,ISS IBA IEA,IMP IBA TAS IEA,IDA,IEA,ISS,IDA,IDA IEA,IBA IEA,IBA NAS IEA,IEA,IDA IMP,IDA,TAS,IMP IBA,TAS,ISS,IEA,IMP IEA,IMP IEA,IMP ISS TAS NAS IEA,IMP IEP,IBA TAS IEA,IBA,IGI,IMP,ISS IEA,IEA,IEA,ISS IBA,ISS IEA,ISS,IDA,IEA…	FMO1,LGR6,CYP1B1,CYP26B1,ITGA9,HYAL1,LRTM1,SEMA3F,CCDC80,SPON2,SFRP2,SPP1,GHR,EFNA5,CAV1,CA3,TNC,ADAMTSL1,MMP2,FAM20A,COL1A1,RIOK3,ADARB1,MTOR,VAV3,VCAM1,ADORA1,TGFB2,GLUL,STMN1,AKIRIN1,CXCR4,RALB,CD28,SHROOM3,SNX3,HGF,NRCAM,NOS3,GLI3,AQP1,FMR1,PAK3,RRAGA,BDNF,NCAM1,NLRX1,OPTN,VIM,NRP1,FAS,PLAU,GABARAPL1,IGF1,HNRNPA1,NUPR1,SERPINF1,TRAF4,PIEZO2,CEBPB,GNA11,RASGRP4,TLE5,GADD45A,CD55,MFSD2A,SLC2A1,…
query_1	TRUE	7.7796e-13	570	609	81	0.133005	0.142105	GO:0043067	GO:BP	regulation of programmed cell death	11920	12124		ISS IEA,IMP IGI,IEA,IMP ISS IEA,IMP IEA,IDA,IEA,IMP IBA IEA,IEA,IEA,IDA ISS,IDA IBA,IEA,IEA,TAS,IEA,IMP,TAS,IDA IBA IEA,IEA,ISS,IEA,IDA IMP,IEA,IMP,IDA,IDA,IGI,ISS IBA,IDA IMP,IEA,IDA IMP IBA TAS NAS,IDA IMP ISS,IMP,ISS IEA,ISS IEA,ISS,ISS IEA,IMP ISS IEA,IDA,IDA,IBA,IEA,IEA,IMP IEA,IEA,IDA IEA,IMP,IEA,ISS,IDA,IMP,IMP IBA,IEA,IMP IEA,IMP,IDA IBA TAS IEA,TAS,IEA,IEA,IDA IMP,IEA,IDA IEA,IBA,IMP,IEA…	CYP1B1,ITGA6,LIMS2,SFRP2,CAV1,RGCC,MMP2,PIM3,VAV3,ADORA1,TGFB2,G0S2,CXCR4,MAL,CD28,STRADB,VDAC1,DDAH2,HGF,AKR1B1,NOS3,GLI3,AQP1,PAK3,DEPTOR,NACC2,OLFM1,SET,BDNF,CD44,NRP1,FAS,IGF1,CCND2,IRS2,SIX1,EGLN3,CTSH,NUPR1,TOP2A,AURKB,UBE2O,TRAF4,CEBPB,PRNP,UBE2M,ANGPTL4,TLE5,CDC34,TBX1,GADD45A,ATAD3A,STK17B,ST6GAL1,GPX1,SLIT2,GDNF,SQSTM1,LOX,NDUFAF4,VEGFA,TIMP1,ARAF,TNFRSF10A,SCRIB,CD248,GSTP1,HTRA1,ANKRD…
query_1	TRUE	8.88191e-13	2041	609	187	0.307061	0.0916218	GO:0051171	GO:BP	regulation of nitrogen compound metabolic process	11920	15640		IDA ISS IEA,IEA,TAS,IDA IEA,ISS IEA,NAS,IDA IEA,IEA,IMP,ISS IBA,IDA ISS IEA,IDA,IBA,ISS IBA IEA,ISS NAS IEA,IBA,IDA IBA IEA,IEA,IDA,IMP IBA IEA,IDA IMP ISS IBA IEA,IEA,IDA IMP IGI IBA IEA,IMP IBA,IDA IBA,IGI,ISS IEA,IDA IMP ISS IEA,IDA IMP,IDA IMP,IDA ISS IEA,IDA,IDA IMP IBA,IMP,IDA IBA IEA,IEA,ISS IEA,IDA,IDA IMP TAS IEA,IEA,IEA,IDA IBA,IMP,IBA,IMP,IEA,NAS IEA,IEA,IDA,IBA IEA,IEA,IDA TAS,IMP,IBA…	ERRFI1,FABP3,CRABP2,S100A10,CYP1B1,HSPE1,FN1,COL6A3,ITGA6,PARM1,SFRP2,SPP1,FGF5,GHR,EFNA5,SCML4,SERPINB6,CCN2,BZW2,AEBP1,CAV1,PCOLCE,CDKN1C,ZNF365,ANXA8,DCN,TMEM119,RGCC,FHOD1,RILP,FAM20A,COL1A1,PMEPA1,SNTA1,TSHZ3,MKNK2,CHCHD10,ADARB1,MTOR,KIRREL1,ADORA1,TGFB2,JTB,AKIRIN1,RALB,SLC25A12,CD28,ANTXR1,STRADB,VGLL3,CP,EIF4A2,H2AZ1,CCNG2,PDGFC,FST,NEDD9,SNX3,SERPINB1,DDAH2,HGF,NOS3,FASTK,GLI3,AQP1,FMR1…
query_1	TRUE	1.58229e-12	222	609	47	0.0771757	0.211712	GO:0001525	GO:BP	angiogenesis	11920	437		IEP,ISS IEA,IEA,IDA IMP,IEA,IEA,ISS IEA,IEA,IEA,IDA,IDA,IEA,IBA,IEA,IDA,IDA IEA,IDA,IMP,IEA,IEA,IEP,IDA ISS IEA,IMP,IMP ISS IEA,IMP IBA IEA,IEA,ISS IEA,IDA IBA IEA,TAS IEA,ISS,IEA,ISS IBA IEA,IEA,IEA,IMP,IDA IMP IGI IBA IEA,IDA IGI IBA,ISS IEA,ISS IEA,ISS IEA,IDA,IEA,IDA IMP IGI IBA IEA,ISS IEA,IDA,IDA,IMP	GJA5,CYP1B1,FN1,HYAL1,COL8A1,ARHGAP24,SFRP2,CCN2,CAV1,DCN,RGCC,MMP2,COL18A1,VAV3,TGFB2,GLUL,S100A1,HK2,CXCR4,HGF,NRCAM,NOS3,AQP1,NRP1,JCAD,KLF5,CTSH,SERPINF1,ANGPTL4,TBX1,GADD45A,EPHB2,DDAH1,GPX1,SLIT2,VEGFA,BMPER,TSPAN12,SRPX2,CEMIP2,IL18,MMP14,THBS1,CIB1,SPHK1,HSPB6,CARD10
query_1	TRUE	1.76179e-12	2259	609	200	0.328407	0.0885347	GO:0044260	GO:BP	cellular macromolecule metabolic process	11920	12699		IDA ISS IEA,IDA,IEA,IDA IBA NAS,IDA,NAS,IDA IEA,IEA,TAS,IDA IBA,ISS IBA,ISS IEA,IBA,ISS IBA IEA,ISS NAS IEA,IDA IBA IEA,IEA,IDA,IDA IMP IBA IEA,IEA,IEA,ISS IBA IEA,IDA IBA,IBA TAS IEA,IMP IBA IEA,IMP IBA IEA,IDA IBA,IEA,ISS IEA,IDA IMP ISS IEA,IDA IMP ISS IBA IEA,IBA IEA,TAS,IEA,IDA ISS IEA,IEA,IDA IMP IBA,IMP,IDA IBA TAS IEA,IDA IBA IEA,IDA,IDA IMP ISS IBA TAS IEA,IEA,IEA,IDA IBA,IDA,IMP,IDA IBA…	ERRFI1,S100A10,CYP1B1,PCYOX1,COL3A1,HSPE1,FN1,COL6A3,HYAL1,GXYLT2,PARM1,SFRP2,FGF5,GHR,EFNA5,SERPINB6,CCN2,BZW2,CAV1,PCOLCE,BGN,PORCN,MACROD1,ART1,CDKN1C,ZNF365,ANXA8,DCN,TMEM119,RGCC,ASB2,ORC6,MMP2,MYH8,FAM20A,RIOK3,PMEPA1,SNTA1,MKNK2,PIM3,ADARB1,MTOR,KIRREL1,ADORA1,TGFB2,GLUL,JTB,MCM6,TTL,RALB,CD28,ANTXR1,STRADB,ASB14,CP,EIF4A2,CCNG2,PDGFC,CPE,TSPAN17,NEDD9,SERPINB1,HGF,FASTK,AQP1,KLHL13,FMR1,P…
query_1	TRUE	2.47325e-12	434	609	68	0.111658	0.156682	GO:1901701	GO:BP	cellular response to oxygen-containing compound	11920	24967		IEA,IEA,ISS IEA,IEA,IEA,IEA,IDA,IMP IBA IEA,ISS IEA,ISS IEA,IEP,IEA,IEA,IEA,ISS IEA,IEA,IDA,IGI,IDA IMP IBA,IEA,IBA,IMP,IEA,IEA,IEA,IDA,IDA IEA,IDA IEP,IBA,IMP IBA,IDA ISS IBA TAS IEA,IMP,IGI,IMP ISS IBA IEA,IEA,IDA,IDA ISS IBA IEA,IEA,IMP,IEA,IGI IEA,ISS IBA IEA,ISS,IDA,IEA,IGI,IEA,IEA,IDA,IEA,IMP ISS IBA,ISS IEA,IEA,IEA,IDA,IEA,ISS,IDA IEA,ISS,IMP TAS,IEA,IEA,IDA,IDA IMP IBA IEA,IBA,IDA ISS IEA…	ERRFI1,COL16A1,CYP1B1,COL3A1,CYP26B1,SPON2,SPP1,GHR,EFNA5,CAV1,TPM1,MMP2,COL1A1,ATP5F1A,PIM3,COL6A1,MTOR,VCAM1,LAMTOR2,COL5A2,ERFE,H2AZ1,PDGFC,SLC29A1,COL1A2,HGF,NOS3,AQP1,CASTOR2,RRAGA,IGF2,VIM,IGF1,IRS2,SIX1,CDH1,INPP5K,SERPINF1,PIP4K2B,CEBPB,PRNP,GNA11,TBX1,CD55,EPHB2,STK25,PLSCR4,GPX1,SLIT2,PPARGC1B,RRAGD,LPL,FBXO32,GPT,IL18,ESRRA,GSTP1,ANKRD1,LRP1,SELENOS,FBN1,SPHK1,TGM2,LBP,LPIN3,INSR,KANK2…
query_1	TRUE	2.83428e-12	559	609	79	0.129721	0.141324	GO:0042981	GO:BP	regulation of apoptotic process	11920	12064		ISS IEA,IMP IGI,IEA,IMP ISS IEA,IMP IEA,IDA,IEA,IMP IBA IEA,IEA,IEA,IDA ISS,IDA IBA,IEA,TAS,IEA,IMP,TAS,IDA IBA IEA,IEA,ISS,IEA,IDA IMP,IEA,IMP,IDA,IDA,IGI,ISS IBA,IDA IMP,IEA,IDA IMP IBA TAS NAS,IDA IMP ISS,IMP,ISS IEA,ISS IEA,ISS,ISS IEA,IMP ISS IEA,IDA,IDA,IBA,IEA,IEA,IMP IEA,IEA,IDA IEA,IMP,IEA,ISS,IDA,IMP,IMP IBA,IEA,IMP IEA,IMP,IDA IBA TAS IEA,TAS,IEA,IEA,IDA IMP,IEA,IDA IEA,IBA,IMP,IEA,IDA…	CYP1B1,ITGA6,LIMS2,SFRP2,CAV1,RGCC,MMP2,PIM3,VAV3,ADORA1,TGFB2,G0S2,MAL,CD28,STRADB,VDAC1,DDAH2,HGF,AKR1B1,NOS3,GLI3,AQP1,PAK3,DEPTOR,NACC2,OLFM1,SET,BDNF,CD44,NRP1,FAS,IGF1,CCND2,IRS2,SIX1,EGLN3,CTSH,NUPR1,TOP2A,AURKB,UBE2O,TRAF4,CEBPB,PRNP,UBE2M,ANGPTL4,TLE5,CDC34,TBX1,GADD45A,ATAD3A,STK17B,ST6GAL1,GPX1,SLIT2,GDNF,SQSTM1,LOX,NDUFAF4,VEGFA,TIMP1,ARAF,TNFRSF10A,SCRIB,CD248,GSTP1,HTRA1,ANKRD1,RNF3…
query_1	TRUE	3.78748e-12	597	609	82	0.134647	0.137353	GO:0120036	GO:BP	plasma membrane bounded cell projection organization	11920	22777		IEA,IBA,ISS,IEA,ISS,IBA,IDA ISS IBA IEA,IBA,IEA,IEA,IBA IEA,IBA IEA,IDA,ISS IBA IEA,IDA IBA,IEA,IEA,IDA ISS IBA IEA,ISS,IEA,IBA,IEA,IBA,IEA,IEA,ISS,IBA IEA,ISS IBA IEA,IEA,IEA,IBA,ISS,IMP,IEA,IBA NAS IEA,IEA,IDA ISS IBA,ISS IBA TAS IEA,ISS,ISS IEA,IDA ISS IBA TAS,IMP,ISS,IEA,IMP ISS TAS NAS IEA,ISS IEA,IMP IEA,IEA,IDA ISS IBA IEA,IDA,IEA,IDA,IEA,ISS TAS IEA,ISS IEA,ISS IBA IEA,IMP,IEA,IDA,IMP,IDA…	CRABP2,LGR6,NGEF,FN1,ITGA6,LRTM1,SEMA3F,ARHGAP24,SFRP2,SPP1,NREP,EFNA5,CAV1,SDC2,STMN2,TNC,ADAMTSL1,ZNF365,TPM1,MMP2,RILP,ADARB1,TIAM1,MTOR,VAV3,VANGL2,STMN1,AKIRIN1,CXCR4,TTL,ABLIM2,SNX3,ANLN,HGF,NRCAM,GLI3,FMR1,PAK3,OLFM1,PTPRD,BDNF,CD44,NCAM1,VIM,NRP1,KIF20B,CORO1C,KLF5,ARF6,SNX1,CDH1,INPP5K,SERPINF1,PRNP,MFSD2A,EPHB2,RAP1GAP,STK25,GOLGA4,MYLK,SLIT2,UCHL1,ADAMTS16,GDNF,NR2F1,STMND1,TNFRSF21,VE…
query_1	TRUE	4.36184e-12	1947	609	179	0.293924	0.0919363	GO:0044267	GO:BP	cellular protein metabolic process	11920	12703		IDA ISS IEA,IDA,IEA,IDA IBA NAS,IDA,NAS,IDA IEA,IEA,IDA IBA,ISS IEA,IBA,ISS IBA IEA,ISS NAS IEA,IDA IBA IEA,IEA,IDA,IDA IMP IBA IEA,IEA,IEA,ISS IBA IEA,IDA IBA,IBA TAS IEA,IMP IBA IEA,IDA IBA,IEA,ISS IEA,IDA IMP IEA,IDA IMP ISS IBA IEA,TAS,IEA,IDA ISS IEA,IEA,IDA IMP IBA,IMP,IDA IBA TAS IEA,IDA IBA IEA,IDA,IDA IMP ISS IBA TAS IEA,IEA,IEA,IDA IBA,IDA,IMP,IMP IEA,IMP,NAS,IEA,IDA IEA,IEA,IEA,IBA TAS…	ERRFI1,S100A10,CYP1B1,PCYOX1,COL3A1,HSPE1,FN1,COL6A3,GXYLT2,SFRP2,FGF5,GHR,EFNA5,SERPINB6,CCN2,BZW2,CAV1,PCOLCE,BGN,PORCN,MACROD1,ART1,CDKN1C,ANXA8,DCN,TMEM119,RGCC,ASB2,MMP2,MYH8,FAM20A,RIOK3,PMEPA1,SNTA1,MKNK2,PIM3,ADARB1,MTOR,KIRREL1,ADORA1,TGFB2,GLUL,JTB,TTL,RALB,CD28,ANTXR1,STRADB,ASB14,CP,EIF4A2,CCNG2,PDGFC,CPE,TSPAN17,NEDD9,SERPINB1,HGF,FASTK,AQP1,KLHL13,FMR1,PAK3,CDCA2,LAPTM4B,DEPTOR,PTP4…
query_1	TRUE	4.56075e-12	450	609	69	0.1133	0.153333	GO:0001932	GO:BP	regulation of protein phosphorylation	11920	662		IDA ISS IEA,IDA,ISS IEA,IBA,ISS IBA IEA,ISS NAS IEA,IEA,IDA IMP IBA IEA,IMP IBA IEA,ISS IEA,IDA IMP IEA,IDA ISS IEA,IDA IMP IBA,IDA,TAS IEA,IEA,IEA,IDA IBA,IMP,IMP,IDA,IBA,IBA IEA,IDA,IDA IBA IEA,IDA IBA,IMP IEA,ISS IBA IEA,IBA,IDA,IMP IEA,IMP,IDA IMP,IDA IBA,IMP IGI,TAS,IEA,IDA ISS IBA IEA,IDA IEA,IDA IGI ISS IEA,ISS,IMP TAS IEA,ISS IEA,IDA,IDA,IMP,IEA,IEA,IDA IBA,IDA,IEA,IDA IEA,NAS,IMP ISS,IDA…	ERRFI1,FN1,SFRP2,FGF5,GHR,EFNA5,CCN2,CAV1,CDKN1C,TMEM119,RGCC,FAM20A,PMEPA1,ADARB1,MTOR,KIRREL1,ADORA1,TGFB2,JTB,RALB,STRADB,CCNG2,PDGFC,NEDD9,HGF,FMR1,DEPTOR,IGF2,BDNF,CD44,NRP1,FAS,IGF1,CCND2,CORO1C,CDKN3,PARD6A,INPP5K,TRAF4,PRNP,TBX1,GADD45A,EPHB2,SLIT2,UCHL1,LIMCH1,SQSTM1,LOX,VEGFA,BMPER,FZD1,ARAF,TNFRSF10A,MUSK,IL18,GSTP1,CDON,LRP1,WNK1,CAB39L,THBS1,CIB1,CTF1,PPM1E,SPHK1,CDC25B,INSR,CARD10,S…
query_1	TRUE	9.96723e-12	260	609	50	0.0821018	0.192308	GO:0061061	GO:BP	muscle structure development	11920	17803		IBA,IEA,IEA,IEA,TAS,ISS IEA,IMP ISS IBA,ISS IEA,IMP ISS IEA,IMP,IEA,IEA,IEA,ISS,ISS IBA IEA,TAS,IBA,IEA,IMP ISS IBA IEA,ISS IBA IEA,ISS,ISS IBA TAS IEA,IDA IGI TAS,TAS,IEA,ISS IBA IEA,IEA,IBA,IDA TAS,ISS,IEP ISS IEA,IMP,IBA,IEA,IEA,IEA,IBA,ISS,IEA,IEA,IEA,IMP NAS IEA,TAS,ISS IEA,TAS,TAS,IDA,IMP IBA TAS,IDA IMP IBA IEA,IEA	SELENON,SYPL2,COL3A1,CYP26B1,COL6A3,CAV1,MYL2,TMEM119,ASB2,TPM1,NMRK2,ADARB1,MTOR,TGFB2,AKIRIN1,EVC,PDLIM7,PLPP7,MYORG,IGF2,BDNF,MYF6,IGF1,MYL6,KLF5,SIX1,NUPR1,FLII,MAPK12,TBX1,SDC1,MYLK,POPDC2,GPX1,UCHL1,LOX,PDLIM4,VEGFA,FZD1,IL18,CDON,ANKRD1,MYL6B,MMP14,ITGA11,CTF1,KRT19,TCAP,MYLK2,PPARA
query_1	TRUE	1.11943e-11	1965	609	179	0.293924	0.0910941	GO:0051234	GO:BP	establishment of localization	11920	15692		ISS IBA IEA,IEA,IBA IEA,IBA,IDA,IMP,IEA,IEA,IDA,IDA IEA,ISS IEA,IEA,IEA,IDA IMP IGI ISS TAS IEA,IBA,IEA,IMP IBA,IDA,IEA,IDA IMP IBA NAS IEA,IBA IEA,IEA,IEA,IMP,IDA IBA IEA,IEA,ISS IEA,ISS IEA,IMP,TAS IEA,TAS IEA,IDA,IEA,IMP,IMP IEA,IEA,IMP,ISS,IDA IBA IEA,IEA,IBA IEA,IMP IBA TAS NAS IEA,IBA,IMP IBA TAS,IDA,IDA IMP ISS IBA IEA,IBA IEA,IEA,IBA IEA,IDA IMP IEA,TAS,IDA,IDA IMP ISS IBA TAS NAS IEA,IBA…	FABP3,GJA5,NIPAL3,CRABP2,S100A10,SELENON,PCYOX1,SPON2,SPP1,GHR,EFNA5,CCN2,ATG9B,CAV1,PORCN,SCARA3,ANXA8,RGCC,FHOD1,RILP,CHRNE,COL1A1,ATP5F1A,SNTA1,PLTP,COX7A1,PIM3,SYNGR1,CHCHD10,VAV3,ADORA1,TGFB2,GLUL,KIF2C,HK2,CXCR4,TTL,RALB,SLC25A12,MAL,ERFE,SLC4A3,ANTXR1,LMAN2L,STRADB,MFF,CP,CPE,YIPF7,VDAC1,PDLIM7,TSPAN17,SLC29A1,SMAP1,SNX3,OSBPL3,DNAH11,NOS3,GLI3,AQP1,FMR1,COX7B,LAPTM4B,PTP4A3,PANX1,YIF1A,ST…
query_1	TRUE	1.3284e-11	426	609	66	0.108374	0.15493	GO:0044087	GO:BP	regulation of cellular component biogenesis	11920	12628		IDA,IMP,IDA,IBA,IDA IEA,IDA,IDA ISS IEA,IDA,IDA,ISS,IDA IMP IEA,IDA,IDA IBA IEA,IEA,IEA,IMP IEA,ISS IBA IEA,IMP ISS,IEA,IMP,IDA ISS IBA,IDA,IDA IMP ISS IEA,IDA,IDA IMP IEA,IMP IGI IEA,IEA,IEA,IDA IMP IEA,IMP,IBA,IDA,IMP,IMP,IDA,IEA,IEA,IMP,ISS IEA,IMP,IBA TAS IEA,IBA,IMP,IMP IGI,ISS,IDA,IMP IBA,IEA,IDA,IEA,IDA IEA,IEA,ISS,IGI IBA,IEA,ISS IBA,IDA,IEA,IEA,TAS,IMP,IBA,IDA,IDA IEA,IEA,IBA	COL16A1,S100A10,HYAL1,ARHGAP24,EFNA5,CCN2,CAV1,STMN2,RGCC,TPM1,FHOD1,RIOK3,PMEPA1,MTOR,KIRREL1,STMN1,AKIRIN1,RALB,ANTXR1,ANLN,FMR1,PAK3,PTPRD,BDNF,NRP1,CORO1C,KLF5,SIX1,ARF6,NUPR1,FLII,INPP5K,SPAG5,PIP4K2B,DNAJB1,CDC34,CTNNBIP1,SNX7,EPHB2,RAP1GAP,CAPG,PREB,SDC1,PHLDB2,CD47,SLIT2,LIMCH1,ADAMTS16,VEGFA,FZD1,SRPX2,HAS2,MUSK,EPS8L2,SPTBN2,RESF1,PEX5,MMP14,FLRT2,THBS1,CGNL1,TPPP3,PPM1E,SPHK1,RAB3A,KAN…
query_1	TRUE	1.80926e-11	396	609	63	0.103448	0.159091	GO:0007167	GO:BP	enzyme-linked receptor protein signaling pathway	11920	3067		IDA ISS IBA IEA,IDA,ISS TAS,IEA,IDA IGI IBA TAS IEA,IMP IBA IEA,IBA IEA,IDA IBA IEA,IEA,IDA,IMP IEA,IMP,IDA,TAS,IEA,IDA IMP IBA IEA,TAS,TAS,IEA,IDA IBA,IMP,IBA,ISS IEA,IDA IBA IEA,IDA IMP IBA IEA,IBA,IDA,IDA IBA IEA,TAS,IEA,IEA,ISS IEA,TAS,IDA ISS IBA TAS IEA,IBA TAS,IEA,IMP ISS IEA,IMP,IDA IMP,ISS IBA IEA,IDA IBA IEA,IDA,IMP,NAS,TAS IEA,ISS IBA IEA,IEA,IEA,IDA IMP ISS IBA,IDA TAS IEA,IBA,IEA,IBA…	ERRFI1,COL3A1,NGEF,SFRP2,FGF5,GHR,NREP,EFNA5,CCN2,CAV1,ADAMTSL2,CDKN1C,DCN,MMP2,COL1A1,PMEPA1,TIAM1,CNKSR1,ADORA1,TGFB2,STMN1,ERFE,IL17RD,PDGFC,FST,NEDD9,COL1A2,HGF,PAK3,PDGFRL,PTP4A3,MYORG,PTPRD,IGF2,BDNF,VIM,NRP1,JCAD,IGF1,IRS2,INPP5K,UBE2O,PIP4K2B,RASGRP4,LTBP4,EPHB2,PELO,LOX,VEGFA,BMPER,TSPAN12,FZD1,MUSK,HTRA1,IGFBP6,LRP1,FLRT2,THBS1,FBN1,CTF1,ONECUT2,INSR,PPARA
query_1	TRUE	2.3805e-11	237	609	47	0.0771757	0.198312	GO:0051272	GO:BP	positive regulation of cellular component movement	11920	15721		IDA,IEA,IDA,IMP,IDA,IBA,IMP,IEA,IDA,IGI,IDA,IMP,IDA,IEA,ISS IBA IEA,IEA,IBA,IMP,IDA,IDA,IEA,IEA,IDA,IMP ISS TAS IEA,IMP,IDA,ISS IEA,IDA IMP,IEA,ISS IEA,IDA ISS IEA,ISS,IGI,IDA,ISS,IDA IMP IGI ISS IBA TAS,ISS IEA,IMP IEA,IMP,IDA IEA,IDA IMP ISS,IBA,ISS IEA,IDA,IEA,IEA,IMP	LGR6,CYP1B1,FN1,ITGA6,HYAL1,SEMA3F,CAV1,MMP2,COL1A1,ATP5F1A,TIAM1,MTOR,TGFB2,STMN1,AKIRIN1,CXCR4,PDGFC,NEDD9,HGF,NOS3,CD99L2,PAK3,GLIPR2,NRP1,JCAD,PLAU,KIF20B,IGF1,IRS2,ARF6,CTSH,ATP2A1,EPHB2,MYLK,CD47,VEGFA,SRPX2,HAS2,WNK1,MMP14,THBS1,SEMA4B,CIB1,SPHK1,ONECUT2,LBP,INSR
query_1	TRUE	3.03738e-11	220	609	45	0.0738916	0.204545	GO:0030335	GO:BP	positive regulation of cell migration	11920	7814		IDA,IEA,IDA,IMP,IDA,IBA,IMP,IEA,IDA,IGI,IDA,IMP,IDA,ISS IBA IEA,IEA,IBA,IMP,IDA,IDA,IEA,IEA,IDA,IMP TAS IEA,IMP,IDA,ISS IEA,IDA IMP,IEA,ISS IEA,IDA ISS IEA,IGI,IDA,ISS,IDA IMP IGI IBA TAS,ISS IEA,IMP IEA,IMP,IDA IEA,IDA IMP ISS,IBA,ISS IEA,IDA,IEA,IEA,IMP	LGR6,CYP1B1,FN1,ITGA6,HYAL1,SEMA3F,CAV1,MMP2,COL1A1,ATP5F1A,TIAM1,MTOR,TGFB2,AKIRIN1,CXCR4,PDGFC,NEDD9,HGF,NOS3,CD99L2,PAK3,GLIPR2,NRP1,JCAD,PLAU,KIF20B,IGF1,IRS2,ARF6,CTSH,EPHB2,MYLK,CD47,VEGFA,SRPX2,HAS2,WNK1,MMP14,THBS1,SEMA4B,CIB1,SPHK1,ONECUT2,LBP,INSR
query_1	TRUE	4.10055e-11	658	609	85	0.139573	0.129179	GO:0006468	GO:BP	protein phosphorylation	11920	2446		IDA ISS IEA,IDA,ISS IEA,IBA,ISS IBA IEA,ISS NAS IEA,IEA,IDA IMP IBA IEA,IMP IBA IEA,ISS IEA,IDA IMP IEA,IDA ISS IEA,IEA,IDA IMP IBA,IDA IBA TAS IEA,IDA IBA IEA,IDA,IDA IMP ISS IBA TAS IEA,IEA,IEA,IDA IBA,IMP,IMP,IDA IEA,IBA,IBA IEA,IDA,IDA IBA IEA,IDA,IDA IBA,IBA IEA,IMP IEA,ISS IBA IEA,IBA,IDA,IMP IEA,IMP,IDA IMP,IDA IBA,IMP IGI,TAS,IEA,IEA,IDA ISS IBA IEA,IDA ISS TAS IEA,IDA IEA,IDA IGI ISS IEA…	ERRFI1,FN1,SFRP2,FGF5,GHR,EFNA5,CCN2,CAV1,CDKN1C,TMEM119,RGCC,FAM20A,RIOK3,PMEPA1,MKNK2,PIM3,ADARB1,MTOR,KIRREL1,ADORA1,TGFB2,JTB,RALB,STRADB,CCNG2,PDGFC,NEDD9,HGF,FASTK,FMR1,PAK3,DEPTOR,IGF2,BDNF,CD44,NRP1,FAS,IGF1,CCND2,CORO1C,CDKN3,BUB1B,PARD6A,INPP5K,AURKB,TRAF4,PRNP,MAPK12,TBX1,GADD45A,EPHB2,PKDCC,STK17B,STK25,MYLK,SLIT2,UCHL1,LIMCH1,PRKG2,SQSTM1,LOX,VEGFA,BMPER,FZD1,PHKA2,ARAF,TNFRSF10A,MUS…
query_1	TRUE	9.85288e-11	236	609	46	0.0755337	0.194915	GO:0040017	GO:BP	positive regulation of locomotion	11920	11464		IDA,IEA,IDA,IMP,IDA,IBA,IMP,IEA,IDA,IGI,IDA,IMP,IDA,ISS IBA IEA,IEA,IBA,IMP,IDA,IDA,IEA,IEA,IDA,IMP ISS TAS IEA,IMP,IDA,ISS IEA,IDA IMP,IEA,ISS IEA,IDA ISS IEA,IGI,IDA,ISS,IDA,IDA IMP IGI ISS IBA TAS NAS,ISS IEA,IMP IEA,IMP,IDA IEA,IDA IMP ISS,IBA,ISS IEA,IDA,IEA,IEA,IMP	LGR6,CYP1B1,FN1,ITGA6,HYAL1,SEMA3F,CAV1,MMP2,COL1A1,ATP5F1A,TIAM1,MTOR,TGFB2,AKIRIN1,CXCR4,PDGFC,NEDD9,HGF,NOS3,CD99L2,PAK3,GLIPR2,NRP1,JCAD,PLAU,KIF20B,IGF1,IRS2,ARF6,CTSH,EPHB2,MYLK,CD47,SLIT2,VEGFA,SRPX2,HAS2,WNK1,MMP14,THBS1,SEMA4B,CIB1,SPHK1,ONECUT2,LBP,INSR
query_1	TRUE	1.42038e-10	424	609	64	0.10509	0.150943	GO:1901698	GO:BP	response to nitrogen compound	11920	24964		IEA,IEA,IEA,IEA,IDA IMP IBA IEA,IEA,IMP ISS IEA,ISS IEA,IEA,IEA,IMP,IEA,IDA IEA,IGI,IDA,IDA IMP IBA,IEA,IMP,IEA,IBA,IEA,IEA,IDA IEP,IBA,ISS,IMP IBA,IDA ISS IBA TAS IEA,IEA,IMP,IGI,IMP ISS IBA IEA,IEA,IDA,IDA ISS IBA IEA,IEA,IMP,IEA,IGI ISS IEA,ISS IBA IEA,ISS IEA,IBA IEA,IMP,IEA,IEA,IEA,IEA,IDA,IEA,IMP ISS IBA,IEA,IMP IEA,IEA,IEA,IEA,ISS,IDA IBA TAS,IEA,IDA,IDA,IBA,IDA ISS IEA,IEA,IEA,IEA	ERRFI1,COL16A1,CYP1B1,COL3A1,GHR,CCN2,CAV1,MMP2,COL1A1,ATP5F1A,RIOK3,COL6A1,MTOR,VCAM1,ADORA1,LAMTOR2,CXCR4,RALB,COL5A2,ERFE,PDGFC,COL1A2,AQP1,CASTOR2,FMR1,RRAGA,IGF2,PANX1,VIM,IGF1,IRS2,SIX1,CDH1,INPP5K,SERPINF1,PIP4K2B,CEBPB,PRNP,GNA11,RCN3,SLC2A1,CASQ2,EPHB2,SDC1,GPX1,UQCRC1,SLIT2,PPARGC1B,RRAGD,TIMP1,LPL,GPT,CYC1,ESRRA,LRP1,SELENOS,FBN1,TRIM16,TGM2,LPIN3,INSR,TMEM38A,PPARA,SOD1
query_1	TRUE	1.74063e-10	230	609	45	0.0738916	0.195652	GO:2000147	GO:BP	positive regulation of cell motility	11920	29371		IDA,IEA,IDA,IMP,IDA,IBA,IMP,IEA,IDA,IGI,IDA,IMP,IDA,ISS IBA IEA,IEA,IBA,IMP,IDA,IDA,IEA,IEA,IDA,IMP TAS IEA,IMP,IDA,ISS IEA,IDA IMP,IEA,ISS IEA,IDA ISS IEA,IGI,IDA,ISS,IDA IMP IGI IBA TAS,ISS IEA,IMP IEA,IMP,IDA IEA,IDA IMP ISS,IBA,ISS IEA,IDA,IEA,IEA,IMP	LGR6,CYP1B1,FN1,ITGA6,HYAL1,SEMA3F,CAV1,MMP2,COL1A1,ATP5F1A,TIAM1,MTOR,TGFB2,AKIRIN1,CXCR4,PDGFC,NEDD9,HGF,NOS3,CD99L2,PAK3,GLIPR2,NRP1,JCAD,PLAU,KIF20B,IGF1,IRS2,ARF6,CTSH,EPHB2,MYLK,CD47,VEGFA,SRPX2,HAS2,WNK1,MMP14,THBS1,SEMA4B,CIB1,SPHK1,ONECUT2,LBP,INSR
query_1	TRUE	2.24596e-10	270	609	49	0.0804598	0.181481	GO:1901699	GO:BP	cellular response to nitrogen compound	11920	24965		IEA,IEA,IEA,IEA,IMP IBA IEA,IMP ISS IEA,IEA,IEA,IEA,IMP,IEA,IDA,IGI,IDA IMP IBA,IMP,IEA,IBA,IEA,IEA,IDA IEP,IBA,ISS,IMP IBA,IDA ISS IBA TAS IEA,IMP,IGI,IMP ISS IBA IEA,IEA,IDA,IDA ISS IBA IEA,IMP,IEA,IGI IEA,ISS IBA IEA,IMP,IEA,IDA,IMP ISS IBA,IEA,IEA,IEA,ISS,TAS,IEA,IDA,IBA,IDA ISS IEA,IEA,IEA	ERRFI1,COL16A1,CYP1B1,COL3A1,GHR,CAV1,MMP2,COL1A1,ATP5F1A,RIOK3,COL6A1,MTOR,VCAM1,LAMTOR2,RALB,COL5A2,ERFE,PDGFC,COL1A2,AQP1,CASTOR2,FMR1,RRAGA,IGF2,VIM,IGF1,IRS2,SIX1,CDH1,INPP5K,PIP4K2B,CEBPB,PRNP,GNA11,CASQ2,EPHB2,SLIT2,RRAGD,LPL,GPT,ESRRA,LRP1,SELENOS,FBN1,TGM2,LPIN3,INSR,TMEM38A,SOD1
query_1	TRUE	2.61331e-10	271	609	49	0.0804598	0.180812	GO:0071363	GO:BP	cellular response to growth factor stimulus	11920	19392		IEA,IDA,IDA,IEA,IDA IGI IBA TAS IEA,IBA IEA,IEA,IDA IEA,IDA,IMP IEA,IMP,IDA,IEA,IDA IMP IBA IEA,IEA,IDA IBA,ISS IEA,IBA IEA,IDA,IDA,IEA,IBA,IDA,IMP ISS IEA,IMP,IEA,IDA,IDA,TAS IEA,ISS,IEA,IDA,IEA,IEA,IDA IMP ISS IBA,TAS IEA,IBA,IEA,IDA,IEA,IDA,ISS IEA,IDA IEA,IDA ISS IEA,ISS IEA,IDA IBA IEA,IEA,IEA,IDA	ERRFI1,COL3A1,HYAL1,SFRP2,FGF5,NREP,CCN2,CAV1,STMN2,ADAMTSL2,CDKN1C,DCN,COL1A1,PMEPA1,VCAM1,TGFB2,IL17RD,FST,COL1A2,HGF,PTP4A3,BDNF,CD44,NRP1,JCAD,ARF6,INPP5K,UBE2O,LTBP4,TBX1,RAP1GAP,SLIT2,PELO,LOX,VEGFA,BMPER,TSPAN12,FZD1,HAS2,HTRA1,ANKRD1,FLRT2,THBS1,CIB1,FBN1,SPHK1,ONECUT2,INSR,PPARA
query_1	TRUE	3.03141e-10	668	609	84	0.137931	0.125749	GO:0010647	GO:BP	positive regulation of cell communication	11920	4792		IEA,IDA ISS,ISS IEA,ISS IEA,IDA,IBA IEA,ISS IEA,IDA,ISS IBA IEA,IDA,IMP,IMP,IMP,IDA,IDA,ISS,IEA,IDA IBA,IDA IBA,IMP IBA IEA,IEA,IMP,IEA,IEA,IBA,ISS IEA,IBA,IDA IEA,IC,ISS,IDA,IEA,IDA,IDA,IC,IMP IBA NAS,ISS IEA,IDA IBA IEA,TAS,IDA IBA,ISS TAS IEA,IMP,IMP,IEA,IDA IMP,ISS IEA,IEA,IMP ISS,IDA,ISS,IDA IBA IEA,IEA,IDA,ISS,IDA,ISS IEA,IMP,IDA,IBA,IEA,IEA,ISS IEA,IDA,IMP IBA NAS,IDA IGI,IDA,IMP,IDA IEA,I…	GJA5,LGR6,CYP1B1,COL3A1,FN1,LIMS2,SFRP2,SPP1,GHR,CCN2,CAV1,CDKN1C,TSPAN14,DCN,COL1A1,TSHZ3,ADORA1,TGFB2,G0S2,LAMTOR2,GLUL,CXCR4,MAL,CD28,ERFE,EVC,PDGFC,HGF,NOS3,FMR1,PTP4A3,LURAP1L,NACC2,GLIPR2,AGPAT2,RRAGA,MYORG,IGF2,BDNF,CD44,NRP1,JCAD,FAS,PFKM,IGF1,IRS2,CTSH,NUPR1,UBE2O,RAB34,TRAF4,PRNP,RASGRP4,TBX1,GADD45A,EPHB2,ATP6V1C2,STK25,LYPD6,GPX1,PELO,SQSTM1,C1QTNF3,RRAGD,VEGFA,BMPER,TSPYL5,IL18,CDON,…
query_1	TRUE	3.53211e-10	608	609	79	0.129721	0.129934	GO:0031399	GO:BP	regulation of protein modification process	11920	8297		IDA ISS IEA,IDA,ISS IEA,IBA,ISS IBA IEA,ISS NAS IEA,IEA,IDA IMP IBA IEA,IMP IBA IEA,ISS IEA,IDA IMP IEA,IDA ISS IEA,IDA IMP IBA,IMP,IDA,TAS IEA,IEA,IEA,IDA IBA,IMP,IMP,IDA,IBA,IBA IEA,IDA,IDA IBA IEA,IDA IBA,IMP IEA,IMP IEA,TAS,ISS IBA IEA,IBA,IDA,IMP IEA,IMP,IDA IMP,IDA IBA,IMP IGI,TAS,IDA,IEA,IEA,IDA ISS IBA IEA,IDA IEA,IDA IGI ISS IEA,ISS,IMP TAS IEA,ISS IEA,IDA,ISS IBA IEA,IDA,IDA,IMP,IDA IEA…	ERRFI1,FN1,SFRP2,FGF5,GHR,EFNA5,CCN2,CAV1,CDKN1C,TMEM119,RGCC,FAM20A,PMEPA1,SNTA1,ADARB1,MTOR,KIRREL1,ADORA1,TGFB2,JTB,RALB,STRADB,CCNG2,PDGFC,NEDD9,HGF,FMR1,CDCA2,DEPTOR,SET,IGF2,BDNF,CD44,NRP1,FAS,IGF1,CCND2,CORO1C,CDKN3,BUB1B,NUPR1,PARD6A,INPP5K,TRAF4,PRNP,TBX1,GADD45A,EPHB2,SPSB4,HHATL,SLIT2,UCHL1,LIMCH1,SQSTM1,LOX,VEGFA,AIMP2,BMPER,FZD1,ARAF,TNFRSF10A,TSPYL5,MUSK,IL18,GSTP1,CDON,LRP1,WNK1,CA…
query_1	TRUE	3.56029e-10	1011	609	110	0.180624	0.108803	GO:0007399	GO:BP	nervous system development	11920	3276		IEA,IBA,IBA,IEA,HEP,IEA,ISS IEA,ISS IEA,IDA IBA IEA,ISS,IBA,IDA ISS IBA IEA,IEA,IEA,TAS IEA,IBA IEA,IBA TAS IEA,IEA,ISS IBA IEA,IDA IBA,IEA,IEA,IEA,IDA ISS IBA IEA,IEA,IEA,ISS IBA,IEA,IEA,ISS,TAS,IDA ISS TAS,IBA IEA,HEP,ISS IBA IEA,IEA,IEA,IBA TAS NAS IEA,IEA,TAS,ISS,IBA,IEA,IEA,IDA IBA TAS NAS IEA,IEA,IEP,IDA ISS IEA,IMP,ISS IBA TAS IEA,ISS TAS IEA,IDA IMP ISS IEA,IDA ISS IBA TAS,ISS,IEA,ISS TAS…	CRABP2,IGFN1,LGR6,S100A10,SYPL2,CYP1B1,COL3A1,NGEF,FN1,ITGA6,LRTM1,SEMA3F,SFRP2,SPP1,FGF5,NREP,EFNA5,BZW2,SDC2,STMN2,TNC,ADAMTSL1,CDKN1C,ZNF365,MMP2,ADARB1,TIAM1,MTOR,VCAM1,VANGL2,ADORA1,TGFB2,STMN1,S100A1,CXCR4,TTL,SLC25A12,MAL,SHROOM3,PDGFC,SNX3,MARCKS,DNAH11,HGF,NRCAM,GLI3,AQP1,FMR1,COX7B,PAK3,OLFM1,PTPRD,BDNF,NCAM1,VIM,NRP1,KIF20B,IRS2,SIX1,ARF6,CDH1,SERPINF1,CEBPB,DNAJB1,TBX1,MFSD2A,SLC2A1,E…
query_1	TRUE	3.96475e-10	433	609	64	0.10509	0.147806	GO:0051130	GO:BP	positive regulation of cellular component organization	11920	15600		IDA,IEA,IMP,IEA,ISS,IDA,IEA,IDA,ISS IEA,IDA,IGI,IDA IMP,ISS,IDA,IMP,IBA,IEA,IEA,IDA,ISS IBA IEA,IMP,IDA,IDA IMP IBA IEA,IMP,ISS,IMP,IEA,IDA ISS,IEA,ISS IEA,IDA,IDA ISS IBA,IDA IMP ISS IEA,IDA,IMP,IDA,IMP ISS IEA,IDA IBA TAS IEA,IEA,IDA IMP,IMP,IMP,IEA,IMP,ISS IEA,IEA,IMP,IDA,IMP IGI,ISS,ISS,TAS,IMP IBA,IDA ISS,ISS,IDA IEA,IGI IBA,ISS IBA,IGI,IEA,IBA,IDA,IEA,IDA IMP ISS IEA	COL16A1,CRABP2,S100A10,FN1,ITGA6,HYAL1,EFNA5,CCN2,CAV1,STMN2,DCN,RGCC,TPM1,FHOD1,CHCHD10,TIAM1,MTOR,KIRREL1,TGFB2,AKIRIN1,RALB,CD28,MFF,VDAC1,SNX3,ANLN,HGF,FMR1,PAK3,PTPRD,IGF2,BDNF,NRP1,IGF1,CORO1C,HNRNPA1,ARF6,MIEF2,SERPINF1,AURKB,SPAG5,PIP4K2B,CDC34,SNX7,EPHB2,STK25,SDC1,GOLGA4,PHLDB2,CD47,GPX1,SLIT2,LIMCH1,VEGFA,FZD1,SRPX2,EPS8L2,RESF1,LRP1,FLRT2,TPPP3,PPM1E,SPHK1,INSR
query_1	TRUE	4.10944e-10	284	609	50	0.0821018	0.176056	GO:0070848	GO:BP	response to growth factor	11920	19096		IEA,IDA,IDA,IEA,IDA IGI IBA TAS IEA,IBA IEA,IEA,IDA IEA,IDA,IMP IEA,IMP,IDA,IEA,IDA IMP IBA IEA,IEA,IDA IBA,ISS IEA,IBA IEA,IDA,IDA,IEA,IBA,IDA,IMP ISS IEA,IMP,IEA,IDA,IDA,TAS IEA,IEA,ISS,IEA,IDA,IEA,IEA,IDA IMP ISS IBA,TAS IEA,IBA,IEA,IDA,IEA,IDA,ISS IEA,IDA IEA,IDA ISS IEA,ISS IEA,IDA IBA IEA,IEA,IEA,IDA	ERRFI1,COL3A1,HYAL1,SFRP2,FGF5,NREP,CCN2,CAV1,STMN2,ADAMTSL2,CDKN1C,DCN,COL1A1,PMEPA1,VCAM1,TGFB2,IL17RD,FST,COL1A2,HGF,PTP4A3,BDNF,CD44,NRP1,JCAD,ARF6,INPP5K,UBE2O,LTBP4,CDC34,TBX1,RAP1GAP,SLIT2,PELO,LOX,VEGFA,BMPER,TSPAN12,FZD1,HAS2,HTRA1,ANKRD1,FLRT2,THBS1,CIB1,FBN1,SPHK1,ONECUT2,INSR,PPARA
query_1	TRUE	4.11069e-10	1138	609	119	0.195402	0.104569	GO:0051173	GO:BP	positive regulation of nitrogen compound metabolic process	11920	15642		IDA IEA,IEA,NAS,IEA,IMP,ISS IBA,ISS IEA,IDA,IBA,ISS IBA IEA,ISS NAS IEA,IEA,IDA IMP IEA,IEA,IGI,IGI,ISS IEA,IDA IMP ISS IEA,IDA IMP,IMP,IDA ISS IEA,IDA,ISS IEA,IDA IMP TAS IEA,IEA,IDA IBA,IMP,IBA,IMP,IEA,NAS IEA,IEA,IDA,IMP,IBA IEA,IDA,ISS IBA IEA,IDA IBA NAS,IMP ISS IBA,IDA IMP ISS IEA,IDA ISS IBA,IEA,IMP IEA,IEA,ISS IBA IEA,IBA,IDA,IMP,IMP IEA,IMP IBA,IMP,ISS IEA,IDA IMP,IDA,IDA,IDA IEA,IGI,IDA…	S100A10,CYP1B1,HSPE1,FN1,ITGA6,PARM1,SFRP2,SPP1,FGF5,GHR,EFNA5,CCN2,CAV1,PCOLCE,CDKN1C,DCN,TMEM119,RGCC,FHOD1,RILP,FAM20A,COL1A1,CHCHD10,MTOR,ADORA1,TGFB2,JTB,AKIRIN1,RALB,SLC25A12,CD28,ANTXR1,STRADB,H2AZ1,PDGFC,NEDD9,DDAH2,HGF,NOS3,GLI3,FMR1,PAK3,CDCA2,CEBPD,IGF2,BDNF,CD44,VIM,NRP1,FAS,PFKM,MYF6,IGF1,CCND2,HNRNPA1,KLF5,CKAP2,SIX1,EGLN3,SNX1,CTSH,NUPR1,CDH1,TOP2A,INPP5K,AURKB,TRAF4,CEBPB,PRNP,UHR…
query_1	TRUE	5.64195e-10	3717	609	278	0.456486	0.0747915	GO:0016043	GO:BP	cellular component organization	11920	5645		IDA IMP,IDA IBA IEA,IEA,IBA,IBA,IDA IMP,IEA,ISS IEA,IMP IBA NAS IEA,ISS,IMP IBA IEA,IDA,ISS IEA,ISS TAS IEA,IBA IEA,IEA,IDA IMP,IBA,IBA,IDA ISS IBA IEA,IEA,IMP,IDA IBA IEA,IBA,IDA ISS IEA,IEA,IBA IEA,IBA TAS IEA,IDA IBA IEA,IBA,NAS IEA,IDA IEA,IDA IBA IEA,IDA,IDA IMP IGI ISS IBA IEA,ISS IEA,ISS IBA IEA,IDA IBA IEA,IBA IEA,IDA IEA,IEA,IEA,IDA IMP ISS IBA IEA,IMP IBA,IEA,IMP ISS,IGI,IDA IMP,ISS IEA…	GJA5,COL16A1,CRABP2,IGFN1,LGR6,S100A10,SYPL2,CYP1B1,COL3A1,NGEF,FN1,CAVIN2,CYP26B1,ITGA6,LIMS2,ITGA9,HYAL1,COL8A1,LRTM1,SEMA3F,CCDC80,NDUFB5,SMIM20,ARHGAP24,SFRP2,SPP1,NREP,ADAMTS2,EFNA5,COL10A1,COL12A1,CCN2,ATG9B,AEBP1,CAV1,CAPN6,SDC2,STMN2,ADAMTSL2,TNC,ADAMTSL1,CDKN1C,ZNF365,ANXA8,MFAP5,MYL2,DCN,RGCC,ASB2,TPM1,MMP2,FHOD1,RILP,COL1A1,ATP5F1A,RIOK3,PMEPA1,SNTA1,PLTP,COX7A1,ADAMTSL5,SYNGR1,CHCHD10…
query_1	TRUE	7.10708e-10	1907	609	170	0.279146	0.0891453	GO:0006810	GO:BP	transport	11920	2766		ISS IBA IEA,IEA,IBA IEA,IBA,IDA,IMP,IEA,IEA,IDA,IDA IEA,ISS IEA,IEA,IEA,IDA IMP IGI ISS TAS IEA,IBA,IEA,IMP IBA,IDA,IEA,IDA IMP IBA NAS IEA,IBA IEA,IEA,IEA,IMP,IDA IBA IEA,IEA,ISS IEA,ISS IEA,IMP,TAS IEA,TAS IEA,IDA,IEA,IEA,IEA,ISS,IDA IBA IEA,IBA IEA,IMP IBA TAS NAS IEA,IBA,IMP IBA TAS,IDA,IDA IMP ISS IBA IEA,IBA IEA,IEA,IBA IEA,IDA IMP IEA,TAS,IDA IMP ISS IBA TAS NAS IEA,IBA IEA,IDA IMP IBA IEA…	FABP3,GJA5,NIPAL3,CRABP2,S100A10,SELENON,PCYOX1,SPON2,SPP1,GHR,EFNA5,CCN2,ATG9B,CAV1,PORCN,SCARA3,ANXA8,RGCC,FHOD1,RILP,CHRNE,COL1A1,ATP5F1A,SNTA1,PLTP,COX7A1,PIM3,SYNGR1,CHCHD10,VAV3,ADORA1,TGFB2,GLUL,HK2,CXCR4,RALB,SLC25A12,ERFE,SLC4A3,ANTXR1,LMAN2L,STRADB,MFF,CP,CPE,YIPF7,VDAC1,PDLIM7,SLC29A1,SMAP1,SNX3,OSBPL3,DNAH11,NOS3,GLI3,AQP1,FMR1,COX7B,LAPTM4B,PANX1,YIF1A,STARD10,OPTN,NRP1,KIF20B,PFKM,I…
query_1	TRUE	8.21169e-10	158	609	36	0.0591133	0.227848	GO:0043062	GO:BP	extracellular structure organization	11920	12119		IBA IEA,ISS IEA,IMP IBA NAS IEA,IEA,IEA,IBA,IEA,IEA,IBA TAS IEA,IBA,NAS IEA,IEA,IDA,IEA,IBA IEA,IEA,IDA,IBA TAS,IMP IBA,IEA,IBA,IDA,IEA,IMP ISS IBA IEA,IEA,IMP IBA IEA,ISS,IMP IGI,IBA IEA,IMP,IBA IEA,ISS IBA IEA,IMP IBA NAS IEA,TAS,IBA TAS,ISS IEA	COL16A1,CYP1B1,COL3A1,ITGA6,ITGA9,COL8A1,CCDC80,SFRP2,ADAMTS2,COL10A1,COL12A1,CCN2,AEBP1,CAV1,ADAMTSL2,ADAMTSL1,RGCC,MMP2,COL1A1,ADAMTSL5,COL18A1,TGFB2,OLFML2B,COL5A2,ANTXR1,COL1A2,LTBP4,PHLDB2,ADAMTS16,SH3PXD2B,LOX,HAS2,COL5A1,LRP1,MMP14,FLRT2
query_1	TRUE	8.21169e-10	158	609	36	0.0591133	0.227848	GO:0030198	GO:BP	extracellular matrix organization	11920	7738		IBA IEA,ISS IEA,IMP IBA NAS IEA,IEA,IEA,IBA,IEA,IEA,IBA TAS IEA,IBA,NAS IEA,IEA,IDA,IEA,IBA IEA,IEA,IDA,IBA TAS,IMP IBA,IEA,IBA,IDA,IEA,IMP ISS IBA IEA,IEA,IMP IBA IEA,ISS,IMP IGI,IBA IEA,IMP,IBA IEA,ISS IBA IEA,IMP IBA NAS IEA,TAS,IBA TAS,ISS IEA	COL16A1,CYP1B1,COL3A1,ITGA6,ITGA9,COL8A1,CCDC80,SFRP2,ADAMTS2,COL10A1,COL12A1,CCN2,AEBP1,CAV1,ADAMTSL2,ADAMTSL1,RGCC,MMP2,COL1A1,ADAMTSL5,COL18A1,TGFB2,OLFML2B,COL5A2,ANTXR1,COL1A2,LTBP4,PHLDB2,ADAMTS16,SH3PXD2B,LOX,HAS2,COL5A1,LRP1,MMP14,FLRT2
query_1	TRUE	8.38658e-10	395	609	60	0.0985222	0.151899	GO:0010243	GO:BP	response to organonitrogen compound	11920	4496		IEA,IEA,IEA,IEA,IDA IMP IBA IEA,IEA,IMP ISS IEA,ISS IEA,IEA,IEA,IDA IEA,IGI,IDA,IDA IMP IBA,IEA,IEA,IBA,IEA,IEA,IDA IEP,IBA,IMP IBA,IDA ISS IBA TAS IEA,IEA,IMP,IGI,IMP ISS IBA IEA,IEA,IDA,IDA ISS IBA IEA,IEA,IMP,IEA,IGI ISS IEA,IBA IEA,ISS IEA,IBA IEA,IMP,IEA,IEA,IEA,IEA,IDA,IEA,IMP ISS IBA,IEA,IMP IEA,IEA,IEA,IEA,ISS,IDA IBA TAS,IEA,IDA,IDA,IBA,IDA ISS IEA,IEA,IEA,IEA	ERRFI1,COL16A1,CYP1B1,COL3A1,GHR,CCN2,CAV1,MMP2,COL1A1,COL6A1,MTOR,VCAM1,ADORA1,LAMTOR2,CXCR4,COL5A2,ERFE,PDGFC,COL1A2,AQP1,CASTOR2,RRAGA,IGF2,PANX1,VIM,IGF1,IRS2,SIX1,CDH1,INPP5K,SERPINF1,PIP4K2B,CEBPB,PRNP,GNA11,RCN3,SLC2A1,CASQ2,EPHB2,SDC1,GPX1,UQCRC1,SLIT2,PPARGC1B,RRAGD,TIMP1,LPL,GPT,CYC1,ESRRA,LRP1,SELENOS,FBN1,TRIM16,TGM2,LPIN3,INSR,TMEM38A,PPARA,SOD1
query_1	TRUE	1.01147e-09	159	609	36	0.0591133	0.226415	GO:0045229	GO:BP	external encapsulating structure organization	11920	13199		IBA IEA,ISS IEA,IMP IBA NAS IEA,IEA,IEA,IBA,IEA,IEA,IBA TAS IEA,IBA,NAS IEA,IEA,IDA,IEA,IBA IEA,IEA,IDA,IBA TAS,IMP IBA,IEA,IBA,IDA,IEA,IMP ISS IBA IEA,IEA,IMP IBA IEA,ISS,IMP IGI,IBA IEA,IMP,IBA IEA,ISS IBA IEA,IMP IBA NAS IEA,TAS,IBA TAS,ISS IEA	COL16A1,CYP1B1,COL3A1,ITGA6,ITGA9,COL8A1,CCDC80,SFRP2,ADAMTS2,COL10A1,COL12A1,CCN2,AEBP1,CAV1,ADAMTSL2,ADAMTSL1,RGCC,MMP2,COL1A1,ADAMTSL5,COL18A1,TGFB2,OLFML2B,COL5A2,ANTXR1,COL1A2,LTBP4,PHLDB2,ADAMTS16,SH3PXD2B,LOX,HAS2,COL5A1,LRP1,MMP14,FLRT2
query_1	TRUE	1.02144e-09	3769	609	280	0.45977	0.0742903	GO:0071840	GO:BP	cellular component organization or biogenesis	11920	19757		IDA IMP,IDA IBA IEA,IEA,IBA,IBA,IDA IMP,IEA,ISS IEA,IMP IBA NAS IEA,ISS,IMP IBA IEA,IDA,ISS IEA,ISS TAS IEA,IBA IEA,IEA,IDA IMP,IBA,IBA,IDA ISS IBA IEA,IEA,IMP,IDA IBA IEA,IBA,IDA ISS IEA,IEA,IBA IEA,IBA TAS IEA,IDA IBA IEA,IBA,NAS IEA,IDA IEA,IDA IBA IEA,IDA,IDA IMP IGI ISS IBA IEA,ISS IEA,ISS IBA IEA,IDA IBA IEA,IBA IEA,IDA IEA,IEA,IEA,IDA IMP ISS IBA IEA,IMP IBA,IEA,IMP ISS,IGI,IDA IMP,ISS IEA…	GJA5,COL16A1,CRABP2,IGFN1,LGR6,S100A10,SYPL2,CYP1B1,COL3A1,NGEF,FN1,CAVIN2,CYP26B1,ITGA6,LIMS2,ITGA9,HYAL1,COL8A1,LRTM1,SEMA3F,CCDC80,NDUFB5,SMIM20,ARHGAP24,SFRP2,SPP1,NREP,ADAMTS2,EFNA5,COL10A1,COL12A1,CCN2,ATG9B,AEBP1,CAV1,CAPN6,SDC2,STMN2,ADAMTSL2,TNC,ADAMTSL1,CDKN1C,ZNF365,ANXA8,MFAP5,MYL2,DCN,RGCC,ASB2,TPM1,MMP2,FHOD1,RILP,COL1A1,ATP5F1A,RIOK3,PMEPA1,SNTA1,PLTP,COX7A1,ADAMTSL5,SYNGR1,CHCHD10…
query_1	TRUE	1.06121e-09	670	609	83	0.136289	0.123881	GO:0023056	GO:BP	positive regulation of signaling	11920	7652		IDA ISS,ISS IEA,ISS IEA,IDA,IBA IEA,ISS IEA,IDA,ISS IBA IEA,IDA,IMP,IMP,IMP,IDA,IDA,ISS,IEA,IDA IBA,IDA IBA,IMP IBA IEA,IEA,IMP,IEA,IEA,IBA,ISS IEA,IBA,IDA IEA,IC,ISS,IDA,IEA,IDA,IDA,IC,IMP IBA NAS,ISS IEA,IDA IBA IEA,TAS,IDA IBA,ISS TAS IEA,IMP,IMP,IEA,IDA IMP,ISS IEA,IEA,IMP ISS,IDA,ISS,IDA IBA IEA,IEA,IDA,ISS,IDA,ISS IEA,IMP,IDA,IBA,IEA,IEA,ISS IEA,IDA,IMP IBA NAS,IDA IGI,IDA,IMP,IMP,IDA IEA,I…	LGR6,CYP1B1,COL3A1,FN1,LIMS2,SFRP2,SPP1,GHR,CCN2,CAV1,CDKN1C,TSPAN14,DCN,COL1A1,TSHZ3,ADORA1,TGFB2,G0S2,LAMTOR2,GLUL,CXCR4,MAL,CD28,ERFE,EVC,PDGFC,HGF,NOS3,FMR1,PTP4A3,LURAP1L,NACC2,GLIPR2,AGPAT2,RRAGA,MYORG,IGF2,BDNF,CD44,NRP1,JCAD,FAS,PFKM,IGF1,IRS2,CTSH,NUPR1,UBE2O,RAB34,TRAF4,PRNP,RASGRP4,TBX1,GADD45A,EPHB2,ATP6V1C2,STK25,LYPD6,GPX1,PELO,SQSTM1,C1QTNF3,RRAGD,VEGFA,BMPER,TSPYL5,SCRIB,IL18,CDON…
query_1	TRUE	1.2444e-09	1490	609	142	0.233169	0.095302	GO:0006464	GO:BP	cellular protein modification process	11920	2443		IDA ISS IEA,IDA,IDA,IDA IBA,ISS IEA,IBA,ISS IBA IEA,ISS NAS IEA,IEA,IDA IMP IBA IEA,IEA,ISS IBA IEA,IDA IBA,IBA TAS IEA,IMP IBA IEA,IEA,ISS IEA,IDA IMP IEA,IDA IBA IEA,IEA,IDA ISS IEA,IEA,IDA IMP IBA,IMP,IDA IBA TAS IEA,IDA IBA IEA,IDA,IDA IMP ISS IBA TAS IEA,IEA,IEA,IDA IBA,IDA,IMP,IMP IEA,IMP,IDA IEA,IEA,IBA,IBA IEA,NAS,NAS,IDA,IDA IBA IEA,IDA,IDA IEA,IDA IBA,IBA IEA,IMP IEA,IMP IEA,IEA,IEA,TAS…	ERRFI1,COL3A1,FN1,GXYLT2,SFRP2,FGF5,GHR,EFNA5,CCN2,CAV1,BGN,PORCN,MACROD1,ART1,CDKN1C,DCN,TMEM119,RGCC,ASB2,MYH8,FAM20A,RIOK3,PMEPA1,SNTA1,MKNK2,PIM3,ADARB1,MTOR,KIRREL1,ADORA1,TGFB2,GLUL,JTB,TTL,RALB,STRADB,ASB14,CCNG2,PDGFC,CPE,TSPAN17,NEDD9,HGF,FASTK,KLHL13,FMR1,PAK3,CDCA2,DEPTOR,PTP4A3,UBAC1,SET,PTPRD,IGF2,BDNF,CD44,NRP1,FAS,IGF1,CCND2,CORO1C,CDCA3,SERP2,EGLN3,CDKN3,BUB1B,PIGQ,NUPR1,PARD6A,IN…
query_1	TRUE	1.2444e-09	1490	609	142	0.233169	0.095302	GO:0036211	GO:BP	protein modification process	11920	10936		IDA ISS IEA,IDA,IDA,IDA IBA,ISS IEA,IBA,ISS IBA IEA,ISS NAS IEA,IEA,IDA IMP IBA IEA,IEA,ISS IBA IEA,IDA IBA,IBA TAS IEA,IMP IBA IEA,IEA,ISS IEA,IDA IMP IEA,IDA IBA IEA,IEA,IDA ISS IEA,IEA,IDA IMP IBA,IMP,IDA IBA TAS IEA,IDA IBA IEA,IDA,IDA IMP ISS IBA TAS IEA,IEA,IEA,IDA IBA,IDA,IMP,IMP IEA,IMP,IDA IEA,IEA,IBA,IBA IEA,NAS,NAS,IDA,IDA IBA IEA,IDA,IDA IEA,IDA IBA,IBA IEA,IMP IEA,IMP IEA,IEA,IEA,TAS…	ERRFI1,COL3A1,FN1,GXYLT2,SFRP2,FGF5,GHR,EFNA5,CCN2,CAV1,BGN,PORCN,MACROD1,ART1,CDKN1C,DCN,TMEM119,RGCC,ASB2,MYH8,FAM20A,RIOK3,PMEPA1,SNTA1,MKNK2,PIM3,ADARB1,MTOR,KIRREL1,ADORA1,TGFB2,GLUL,JTB,TTL,RALB,STRADB,ASB14,CCNG2,PDGFC,CPE,TSPAN17,NEDD9,HGF,FASTK,KLHL13,FMR1,PAK3,CDCA2,DEPTOR,PTP4A3,UBAC1,SET,PTPRD,IGF2,BDNF,CD44,NRP1,FAS,IGF1,CCND2,CORO1C,CDCA3,SERP2,EGLN3,CDKN3,BUB1B,PIGQ,NUPR1,PARD6A,IN…
query_1	TRUE	1.3891e-09	562	609	74	0.121511	0.131673	GO:0007010	GO:BP	cytoskeleton organization	11920	2933		IMP,IDA IBA IEA,IDA,ISS IEA,IDA IBA IEA,ISS,IDA,ISS IEA,IMP ISS IBA TAS,IDA IMP IBA IEA,IMP IEA,IEA,IDA IMP IBA IEA,IDA IMP TAS,IEA,IDA,IBA IEA,IBA,IEA,IBA IEA,IBA NAS,IBA IEA,IBA TAS,IMP,ISS IEA,IDA IBA IEA,IBA,ISS IEA,IMP,IBA IEA,IBA IEA,IBA IEA,IDA IMP,IMP IBA TAS,IMP IBA,IBA IEA,IDA NAS,IMP IBA TAS,IMP,IDA ISS IEA,IEA,IMP IBA,IDA IBA,IBA NAS IEA,IBA TAS IEA,IMP IGI IBA,ISS,IDA,IMP IBA IEA,IBA…	S100A10,EFNA5,CCN2,CAPN6,STMN2,MYL2,RGCC,ASB2,TPM1,FHOD1,MTOR,KIRREL1,STMN1,KIF2C,TTL,ANTXR1,TUBA4A,SHROOM3,ABLIM2,PDLIM7,NEDD9,MARCKS,ANLN,AQP1,MID1IP1,PAK3,TPM2,VIM,NRP1,CORO1C,TUBA1A,CKAP2,ARF6,KIF23,PARD6A,FLII,INPP5K,AURKB,SPAG5,MICAL3,GADD45A,VAMP4,PKP1,EPB41,CAPG,PHLDB2,CD47,SLIT2,LIMCH1,RHOBTB3,PPARGC1B,PDLIM4,STMND1,SHROOM4,SPTBN2,ANK3,RHOBTB1,ANKRD1,LIMA1,LRP1,SYNM,KBTBD13,CGNL1,CIB1,E2…
query_1	TRUE	1.72244e-09	197	609	40	0.0656814	0.203046	GO:0003012	GO:BP	muscle system process	11920	1588		IEA,IMP,IEA,ISS IC IEA,IBA TAS,ISS,IMP ISS IBA TAS,IMP TAS NAS,IDA NAS,IDA TAS NAS,TAS,IMP TAS,IEA,IEA,IEA,ISS IEA,IBA,IDA IMP IGI,TAS,IDA IMP ISS,TAS,IEA,IMP IBA TAS,TAS,ISS IBA,ISS IEA,TAS,ISS IEA,IC,TAS,IBA IEA,IMP IEA,TAS,IMP IEP IBA,IDA,IBA IEA,IDA IBA IC,IEA,IEA,ISS IEA	ERRFI1,GJA5,CCN2,CAV1,MYL2,ASB2,TPM1,MYH8,MYH4,MYH2,CHRNE,SNTA1,MTOR,ADORA1,CXCR4,NOS3,TPM2,IGF1,MYL6,ATP2A1,GJC1,MYBPC2,CASQ2,CHRNG,MYLK,GDNF,CKMT2,FBXO32,GSTO1,MYL6B,SYNM,KBTBD13,KCNJ12,TCAP,SPHK1,MYOM1,MYLK2,TMEM38A,PPARA,SOD1
query_1	TRUE	1.77137e-09	805	609	93	0.152709	0.115528	GO:0048584	GO:BP	positive regulation of response to stimulus	11920	14896		IDA ISS,IMP,ISS IEA,ISS IEA,IDA,IBA IEA,ISS IEA,ISS IBA IEA,IDA,IMP,IMP,IMP,IDA,IMP,IDA,IMP,IMP,IMP TAS,IEA,IDA ISS IBA,IDA IBA,IMP IBA IEA,ISS IBA IEA,IMP IEA,IEA,IBA IEA,IBA,IDA,ISS IEA,IBA,IMP,IDA IEA,IC,IDA IBA,TAS,IDA,IEA,IDA,IDA,IC,IMP IBA NAS,ISS IEA,IDA IBA IEA,TAS,IDA IBA,IMP,ISS TAS IEA,IMP,IMP,IDA IMP,IEA,IMP ISS IEA,IDA,ISS,IDA IBA IEA,IEA,ISS IEA,IDA,ISS,IDA,IDA IMP IBA IEA,IMP,IDA,I…	LGR6,SELENON,CYP1B1,COL3A1,FN1,LIMS2,SFRP2,GHR,CCN2,CAV1,CDKN1C,TSPAN14,DCN,RGCC,COL1A1,RIOK3,MTOR,VAV3,ADORA1,TGFB2,G0S2,LAMTOR2,AKIRIN1,CXCR4,MAL,CD28,ERFE,ACOX2,EVC,PDGFC,VDAC1,HGF,NOS3,FMR1,PAK3,PTP4A3,LURAP1L,NACC2,GLIPR2,AGPAT2,RRAGA,MYORG,IGF2,BDNF,CD44,OPTN,NRP1,JCAD,FAS,IGF1,CTSH,NUPR1,UBE2O,RAB34,TRAF4,CEBPB,PRNP,RASGRP4,TBX1,GADD45A,CD55,ATP6V1C2,STK25,LYPD6,MYLK,CD47,GPX1,SLIT2,PELO,R…
query_1	TRUE	1.81234e-09	689	609	84	0.137931	0.121916	GO:1902531	GO:BP	regulation of intracellular signal transduction	11920	25711		IEA,ISS IEA,TAS,IDA,IBA,ISS IEA,ISS IEA,IDA,IMP ISS IEA,IDA,IDA IMP,TAS,TAS IEA,TAS IEA,IEA,IDA ISS,IMP IBA IEA,IMP,IEA,IBA,IDA IEA,IMP IBA,IBA,IMP IGI IEA,IDA,IEA,IDA,IDA,IMP IBA NAS,ISS IEA,IDA IBA,IDA IBA,IBA IEA,IBA IEA,IMP ISS IEA,IMP,IMP IBA,IDA IMP,IDA,IMP ISS,IDA IBA IEA,TAS,IDA IBA IEA,ISS IEA,IDA,IMP,IDA,ISS,IDA,ISS IEA,IEA,IEA,IDA,IEA,IDA,IDA,IMP NAS,IDA,IMP IBA NAS,IDA IGI,IDA,IMP IEA…	ERRFI1,COL3A1,NGEF,FN1,ARHGAP24,SFRP2,GHR,CCN2,CAV1,DCN,RIOK3,TIAM1,MTOR,VAV3,ADORA1,TGFB2,LAMTOR2,STMN1,CD28,PDGFC,HGF,CASTOR2,PAK3,DEPTOR,PTP4A3,LURAP1L,NACC2,GLIPR2,RRAGA,MYORG,IGF2,CD44,NLRX1,OPTN,NRP1,JCAD,FAS,IGF1,ARF6,NUPR1,INPP5K,AURKB,TRAF4,PRNP,RASGRP4,RCN3,CDC34,TBX1,GADD45A,EPHB2,RAP1GAP,RALGPS2,STK25,GPX1,SLIT2,UCHL1,SQSTM1,C1QTNF3,RRAGD,VEGFA,BMPER,ARAF,TSPYL5,EPS8L2,IL18,GSTP1,CDON…
query_1	TRUE	2.38755e-09	461	609	65	0.106732	0.140998	GO:0033043	GO:BP	regulation of organelle organization	11920	9205		IMP,IDA IBA IEA,IDA,ISS IEA,IDA IBA IEA,IGI,IDA IMP,ISS,IDA IMP IEA,IMP,IMP IEA,IEA,IMP IBA IEA,IMP,IDA,IDA IMP IBA IEA,IMP NAS,IDA,ISS IEA,IDA IBA IEA,IBA,IMP,IEA,IDA,IMP,IDA IBA,NAS IEA,IDA ISS,IDA IMP,IBA IEA,IMP,IDA IBA IEA,IMP,IDA IMP IBA TAS IEA,IBA,IMP,IDA,IDA IMP IEA,IMP,IMP,IMP,IBA TAS IEA,IBA,IMP,IMP IGI IBA,ISS,IMP,IDA,IMP IBA,IEA,IBA,NAS,IBA IEA,IEA,IBA,ISS IBA,IDA IEA,ISS,IMP,IDA,IDA…	S100A10,EFNA5,CCN2,CAPN6,STMN2,DCN,RGCC,TPM1,FHOD1,CHCHD10,MTOR,KIRREL1,STMN1,RALB,CD28,MFF,VDAC1,HGF,MID1IP1,PAK3,CDCA2,LAPTM4B,PTPRD,IGF2,NRP1,MKI67,KIF20B,IGF1,HNRNPA1,CKAP2,ARF6,BUB1B,NUPR1,MIEF2,FLII,TOP2A,INPP5K,AURKB,SPAG5,PIP4K2B,SNX7,CAPG,PREB,SDC1,PHLDB2,CD47,GPX1,SLIT2,LIMCH1,ADAMTS16,RHOBTB3,SQSTM1,STMND1,SPTBN2,RHOBTB1,RESF1,LIMA1,LRP1,CGNL1,CIB1,PPM1E,SPHK1,INSR,RAB3A,KANK3
query_1	TRUE	3.10972e-09	248	609	45	0.0738916	0.181452	GO:0071417	GO:BP	cellular response to organonitrogen compound	11920	19446		IEA,IEA,IEA,IEA,IMP IBA IEA,ISS IEA,IEA,IEA,IEA,IDA,IGI,IDA IMP IBA,IEA,IBA,IEA,IEA,IDA IEP,IBA,IMP IBA,IDA ISS IBA TAS IEA,IMP,IGI,IMP ISS IBA IEA,IEA,IDA,IDA ISS IBA IEA,IMP,IEA,IGI IEA,IBA IEA,IMP,IEA,IDA,IMP ISS IBA,IEA,IEA,IEA,ISS,TAS,IEA,IDA,IBA,IDA ISS IEA,IEA,IEA	ERRFI1,COL16A1,CYP1B1,COL3A1,GHR,CAV1,MMP2,COL1A1,COL6A1,MTOR,VCAM1,LAMTOR2,COL5A2,ERFE,PDGFC,COL1A2,AQP1,CASTOR2,RRAGA,IGF2,VIM,IGF1,IRS2,SIX1,CDH1,INPP5K,PIP4K2B,CEBPB,PRNP,GNA11,CASQ2,EPHB2,SLIT2,RRAGD,LPL,GPT,ESRRA,LRP1,SELENOS,FBN1,TGM2,LPIN3,INSR,TMEM38A,SOD1
query_1	TRUE	4.68555e-09	491	609	67	0.110016	0.136456	GO:0043085	GO:BP	positive regulation of catalytic activity	11920	12129		IMP,NAS,IBA,IEA,IMP,ISS IBA,IBA,IEA,ISS IEA,IEA,IEA,ISS IEA,IEA,IDA IMP IEA,IEA,IDA IBA IEA,TAS,IEA,IEA,IDA,IMP,IDA,IMP,IEA,IDA,IBA IEA,IDA IEA,IMP ISS IBA,ISS IEA,ISS IBA IEA,IDA,IMP IBA,IMP,IDA,IMP,ISS IEA,IEP,IDA IEA,IMP,IDA IEA,IGI IEA,IC,IBA NAS,IMP,NAS,IBA,IDA IBA,IBA,IBA,IDA,IEA,IDA,IBA IEA,IMP,NAS,IMP,IBA,IDA,IEA,IEA,IMP,ISS IEA,ISS,IEA,IDA IMP IBA,IDA,IDA IEA	S100A10,HSPE1,NGEF,FN1,ITGA6,PARM1,ARHGAP24,SFRP2,GHR,EFNA5,CCN2,CAV1,PCOLCE,RGCC,FAM20A,TIAM1,MTOR,VAV3,ADORA1,TGFB2,JTB,S100A1,RALB,ANTXR1,STRADB,PDGFC,NEDD9,NOS3,MID1IP1,IGF2,CD44,FAS,IGF1,CCND2,ISCU,CORO1C,EGLN3,CTSH,AURKB,TRAF4,PRNP,UHRF1,RASGRP4,RCN3,MAPK12,EPHB2,RAP1GAP,RALGPS2,TBC1D1,GDNF,PPARGC1B,VEGFA,AIMP2,NDUFA4,TNFRSF10A,SCRIB,MUSK,IL18,WNK1,CAB39L,THBS1,CIB1,TGM2,CDC25B,INSR,CARD10,…
query_1	TRUE	6.66956e-09	654	609	80	0.131363	0.122324	GO:0044093	GO:BP	positive regulation of molecular function	11920	12634		IMP IEA,NAS,IBA,IEA,IMP,ISS IBA,IBA,IEA,ISS IEA,IEA,IEA,IMP ISS IEA,IEA,IDA IMP IEA,ISS,IEA,IDA IBA IEA,TAS,IEA,IEA,IDA,IMP,IMP,IDA,IMP,IEA,IDA,IBA IEA,IDA IEA,IMP ISS IBA,IDA,ISS IEA,ISS IBA IEA,IDA,IDA,TAS,IMP IBA,IDA IMP,IDA,IMP,ISS IEA,IEP,IDA IEA,ISS,IMP,IDA IEA,IGI IEA,IC,IBA NAS,IMP,IDA,NAS,ISS IBA IEA,IDA,IDA IBA,IBA,IBA,IDA,IBA IEA,IDA,IBA IEA,IMP,IDA,NAS,IMP,IBA,IDA,ISS,IDA,IGI,IBA IEA,…	S100A10,HSPE1,NGEF,FN1,ITGA6,PARM1,ARHGAP24,SFRP2,GHR,EFNA5,CCN2,CAV1,PCOLCE,RGCC,TPM1,FAM20A,TIAM1,MTOR,VAV3,ADORA1,TGFB2,STMN1,JTB,S100A1,RALB,ANTXR1,STRADB,PDGFC,NEDD9,NOS3,FMR1,MID1IP1,IGF2,BDNF,CD44,NRP1,FAS,IGF1,CCND2,ISCU,CORO1C,EGLN3,CTSH,ATP2A1,AURKB,TRAF4,PRNP,UHRF1,RASGRP4,RCN3,DNAJB1,MAPK12,EPHB2,EPB41,RAP1GAP,RALGPS2,TBC1D1,GDNF,PPARGC1B,VEGFA,AIMP2,NDUFA4,FZD1,TNFRSF10A,SCRIB,MUSK,I…
query_1	TRUE	8.72159e-09	245	609	44	0.0722496	0.179592	GO:0007507	GO:BP	heart development	11920	3374		IMP ISS IEA,IEA,IMP,IBA,IMP,IMP ISS IBA,IMP ISS IEA,IMP,IEA,IEA,IEA,ISS,IDA ISS,IEA,IMP,IBA,IEA,ISS TAS IEA,IEA,ISS,ISS IEA,IDA IGI,IEA,IEA,IEA,IEA,IMP ISS,IBA,ISS,IMP IEA,IEA,IBA,ISS,IEA,ISS IEA,IEA,IEA,IMP,ISS IEA,IMP,IMP IBA IEA,IMP IBA,IMP,IEA	GJA5,SYPL2,COL3A1,FN1,SFRP2,MYL2,ASB2,TPM1,MMP2,MTOR,VCAM1,VANGL2,TGFB2,HSPB7,CPE,PDLIM7,DNAH11,NOS3,GLI3,OLFM1,NRP1,IGF1,SIX1,GJC1,GNA11,GYS1,TBX1,POPDC2,SLIT2,SH3PXD2B,LOX,PDLIM4,VEGFA,FZD1,HAS2,COL5A1,TENM4,ANKRD1,FLRT2,FBN1,TCAP,MYLK2,INSR,PPARA
query_1	TRUE	1.04214e-08	1560	609	144	0.236453	0.0923077	GO:0043412	GO:BP	macromolecule modification	11920	12301		IDA ISS IEA,IEA,IDA,IDA,IDA IBA,ISS IEA,IBA,ISS IBA IEA,ISS NAS IEA,IEA,IDA IMP IBA IEA,IEA,ISS IBA IEA,IDA IBA,IBA TAS IEA,IMP IBA IEA,IEA,ISS IEA,IDA IMP IEA,IDA IBA IEA,IEA,IDA ISS IEA,IEA,IDA IMP IBA,IMP,IDA IBA TAS IEA,IDA IBA IEA,IDA IBA IC IEA,IDA IMP ISS IBA TAS IEA,IEA,IEA,IDA IBA,IDA,IMP,IMP IEA,IMP,IDA IEA,IEA,IBA,IBA IEA,NAS,NAS,IDA,IDA IBA IEA,IDA,IDA IEA,IDA IBA,IBA IEA,IMP IEA,IMP …	ERRFI1,CYP1B1,COL3A1,FN1,GXYLT2,SFRP2,FGF5,GHR,EFNA5,CCN2,CAV1,BGN,PORCN,MACROD1,ART1,CDKN1C,DCN,TMEM119,RGCC,ASB2,MYH8,FAM20A,RIOK3,PMEPA1,SNTA1,MKNK2,PIM3,ADARB1,MTOR,KIRREL1,ADORA1,TGFB2,GLUL,JTB,TTL,RALB,STRADB,ASB14,CCNG2,PDGFC,CPE,TSPAN17,NEDD9,HGF,FASTK,KLHL13,FMR1,PAK3,CDCA2,DEPTOR,PTP4A3,UBAC1,SET,PTPRD,IGF2,BDNF,CD44,NRP1,FAS,IGF1,CCND2,CORO1C,CDCA3,SERP2,EGLN3,CDKN3,BUB1B,PIGQ,NUPR1,PA…
query_1	TRUE	1.2377e-08	288	609	48	0.0788177	0.166667	GO:0030036	GO:BP	actin cytoskeleton organization	11920	7682		IMP,IDA IBA IEA,IDA,ISS,IDA,ISS IEA,IMP ISS IBA,IDA IMP IBA IEA,IMP IEA,IEA,IMP,IDA,IBA,IEA,IBA IEA,IBA NAS,IBA IEA,IBA,IMP,IDA IBA IEA,IBA,IMP,IBA IEA,IDA IMP,IBA IEA,IDA NAS,IDA ISS IEA,IBA NAS IEA,IBA TAS IEA,IMP,ISS,IDA,IMP IBA IEA,IBA,IEA,IDA IBA,ISS IBA NAS IEA,IBA IEA,IBA,NAS,IDA IBA IEA,ISS,IEA,IMP,IDA,IMP IBA TAS,IDA,IBA	S100A10,EFNA5,CCN2,MYL2,RGCC,ASB2,TPM1,FHOD1,MTOR,KIRREL1,STMN1,ANTXR1,SHROOM3,ABLIM2,PDLIM7,NEDD9,MARCKS,ANLN,AQP1,PAK3,TPM2,NRP1,CORO1C,ARF6,FLII,INPP5K,MICAL3,EPB41,CAPG,PHLDB2,CD47,SLIT2,LIMCH1,RHOBTB3,PPARGC1B,PDLIM4,SHROOM4,SPTBN2,RHOBTB1,ANKRD1,LIMA1,LRP1,KBTBD13,CGNL1,KRT19,TCAP,PPM1E,KANK3
query_1	TRUE	2.15288e-08	157	609	34	0.0558292	0.216561	GO:0007517	GO:BP	muscle organ development	11920	3381		IBA,IEA,IEA,TAS,ISS IEA,IMP,IEA,IMP,IEA,ISS,ISS IEA,TAS,IMP ISS IBA IEA,IEA,IBA TAS IEA,TAS,TAS,IEA,ISS IBA IEA,IEA,TAS,ISS,IMP,IBA,IEA,IEA,IEA,IEA,IMP IEA,TAS,TAS,TAS,IMP IBA,IDA IMP IBA IEA	SELENON,COL3A1,CYP26B1,COL6A3,CAV1,MYL2,ASB2,TPM1,ADARB1,TGFB2,AKIRIN1,EVC,MYORG,IGF2,MYF6,IGF1,MYL6,KLF5,SIX1,NUPR1,MAPK12,TBX1,MYLK,POPDC2,GPX1,LOX,FZD1,CDON,ANKRD1,MYL6B,ITGA11,CTF1,TCAP,MYLK2
query_1	TRUE	2.21112e-08	184	609	37	0.0607553	0.201087	GO:0001667	GO:BP	ameboidal-type cell migration	11920	489		ISS IEA,IDA,IDA,IBA IEA,IDA,IDA,IGI,IMP,IDA,IEA,IDA IEA,IMP,IDA IMP,IEA,IMP IBA IEA,IDA,IMP ISS TAS IEA,IMP,IMP IGI ISS IBA IEA,ISS IEA,ISS IEA,IEA,ISS,IMP IEA,IEA,IDA IMP,IDA,IDA IMP IGI,IDA,IMP,ISS IEA,IEA,IDA IMP,IBA,ISS IEA,IMP IEA,IMP	CYP1B1,FN1,HYAL1,SEMA3F,DCN,RGCC,ATP5F1A,MTOR,TGFB2,LAMTOR2,GLUL,ANLN,NOS3,PAK3,PTP4A3,GLIPR2,NRP1,JCAD,CORO1C,ARF6,CTSH,SERPINF1,TBX1,GADD45A,GPX1,SLIT2,GDNF,VEGFA,BMPER,TIMP1,SRPX2,HAS2,THBS1,SEMA4B,CIB1,KANK2,CARD10
query_1	TRUE	2.36692e-08	644	609	78	0.128079	0.121118	GO:0051049	GO:BP	regulation of transport	11920	15540		ISS IEA,IMP,IDA,ISS IEA,IDA IMP ISS IEA,IDA,IMP,IDA,ISS IEA,IMP,IEA,IDA,IEA,IEA,IEA,IBA IEA,IDA IEA,IMP,IBA IEA,IDA IMP,IEA,IEA,IMP,IDA ISS,TAS,ISS IEA,IEA,IDA IMP,IMP,IMP ISS IEA,IMP TAS,IEA,ISS,IEA,IDA,IDA,IDA ISS IEA,IMP,ISS IBA IEA,IDA IMP,IGI ISS IEA,IEA,IDA IMP ISS IBA,ISS IEA,ISS,IEA,ISS IEA,IBA,IMP,IDA,ISS IBA IEA,IEA,IDA TAS,IDA,IDA,IMP,ISS IEA,IEA,IEA,ISS,IDA IC,IMP,IGI ISS,IMP ISS IBA …	FABP3,SELENON,SPP1,EFNA5,CAV1,RGCC,SNTA1,PLTP,PIM3,CHCHD10,ADORA1,TGFB2,GLUL,HK2,CXCR4,ERFE,MFF,VDAC1,SMAP1,SNX3,NOS3,GLI3,AQP1,FMR1,NRP1,KIF20B,PFKM,IGF1,ISCU,IRS2,ARF6,CATSPER2,ATP2A1,PARD6A,CDH1,MIEF2,INPP5K,SPAG5,DHRS7C,CEBPB,PRNP,VAMP4,CASQ2,EPHB2,EPB41,CLCNKA,PKDCC,PREB,SDC1,MYLK,CD47,PRKG2,GDNF,C1QTNF3,VEGFA,NDUFA4,PIP4P2,SCRIB,TMEM109,ANK3,GSTO1,ANKRD1,LRP1,WNK1,THBS1,SCAMP5,SELENOS,CIB1,…
query_1	TRUE	2.42869e-08	380	609	56	0.091954	0.147368	GO:0010562	GO:BP	positive regulation of phosphorus metabolic process	11920	4713		IC,IMP,ISS IEA,IBA,ISS IBA IEA,ISS NAS IEA,IEA,IDA,ISS IEA,IDA IMP IEA,IDA ISS IEA,TAS IEA,IEA,IEA,IDA IBA,IMP,IMP,IEA,IDA,IBA IEA,IDA,IDA IBA,IMP ISS IBA,IDA IBA,IMP IEA,ISS IBA IEA,IBA,IDA,IMP IEA,IMP,IDA IMP,IDA,IDA IEA,IDA IGI IEA,ISS,IBA,IMP,IEA,IEA,IDA IMP IBA,IEA,IDA IEA,NAS,IMP ISS IBA,IDA,IEA,IEA,IEA,IMP,ISS IEA,IDA IBA,IMP,IEA,IDA IMP IBA,IDA,IMP	FABP3,ITGA6,SFRP2,FGF5,GHR,EFNA5,CCN2,CAV1,TMEM119,RGCC,FAM20A,MTOR,VAV3,ADORA1,TGFB2,JTB,RALB,SLC25A12,STRADB,PDGFC,NEDD9,HGF,NOS3,FMR1,CDCA2,IGF2,BDNF,CD44,NRP1,FAS,IGF1,CCND2,TRAF4,PRNP,TBX1,EPHB2,LIMCH1,PPARGC1B,SQSTM1,VEGFA,FZD1,ARAF,TNFRSF10A,MUSK,IL18,CDON,WNK1,CAB39L,THBS1,CIB1,CTF1,SPHK1,CDC25B,INSR,CARD10,PPARA
query_1	TRUE	2.42869e-08	380	609	56	0.091954	0.147368	GO:0045937	GO:BP	positive regulation of phosphate metabolic process	11920	13645		IC,IMP,ISS IEA,IBA,ISS IBA IEA,ISS NAS IEA,IEA,IDA,ISS IEA,IDA IMP IEA,IDA ISS IEA,TAS IEA,IEA,IEA,IDA IBA,IMP,IMP,IEA,IDA,IBA IEA,IDA,IDA IBA,IMP ISS IBA,IDA IBA,IMP IEA,ISS IBA IEA,IBA,IDA,IMP IEA,IMP,IDA IMP,IDA,IDA IEA,IDA IGI IEA,ISS,IBA,IMP,IEA,IEA,IDA IMP IBA,IEA,IDA IEA,NAS,IMP ISS IBA,IDA,IEA,IEA,IEA,IMP,ISS IEA,IDA IBA,IMP,IEA,IDA IMP IBA,IDA,IMP	FABP3,ITGA6,SFRP2,FGF5,GHR,EFNA5,CCN2,CAV1,TMEM119,RGCC,FAM20A,MTOR,VAV3,ADORA1,TGFB2,JTB,RALB,SLC25A12,STRADB,PDGFC,NEDD9,HGF,NOS3,FMR1,CDCA2,IGF2,BDNF,CD44,NRP1,FAS,IGF1,CCND2,TRAF4,PRNP,TBX1,EPHB2,LIMCH1,PPARGC1B,SQSTM1,VEGFA,FZD1,ARAF,TNFRSF10A,MUSK,IL18,CDON,WNK1,CAB39L,THBS1,CIB1,CTF1,SPHK1,CDC25B,INSR,CARD10,PPARA
query_1	TRUE	2.63929e-08	485	609	65	0.106732	0.134021	GO:0048666	GO:BP	neuron development	11920	14967		IEA,IBA,ISS,IEA,ISS,IBA,IDA ISS IBA IEA,IEA,IEA,IBA IEA,IBA IEA,ISS IBA IEA,IDA IBA,IEA,IEA,IEA,IDA ISS IBA IEA,IEA,IEA,IBA,ISS,IBA IEA,IEA,IEA,ISS,IEA,IDA IBA NAS IEA,IEA,IDA ISS,ISS IBA TAS IEA,ISS,ISS IEA,IDA ISS IBA TAS,ISS,IEA,ISS TAS NAS IEA,ISS IEA,ISS IBA IEA,IEA,IEA,ISS IEA,ISS IBA IEA,IEA,IDA,IDA IMP IBA TAS,IEA,IDA ISS TAS IEA,IEA,IBA,IEA,ISS,ISS,IEA,IMP IBA IEA,ISS,NAS,IEA,IBA,IDA,IEA…	CRABP2,LGR6,NGEF,FN1,ITGA6,LRTM1,SEMA3F,SFRP2,SPP1,NREP,EFNA5,SDC2,STMN2,TNC,ADAMTSL1,CDKN1C,ZNF365,MMP2,ADARB1,TIAM1,TGFB2,STMN1,CXCR4,TTL,SNX3,HGF,NRCAM,GLI3,FMR1,PAK3,OLFM1,PTPRD,BDNF,NCAM1,VIM,NRP1,KIF20B,ARF6,CDH1,SERPINF1,MFSD2A,EPHB2,STK25,GOLGA4,SLIT2,UCHL1,GDNF,NR2F1,STMND1,TNFRSF21,VEGFA,FZD1,SCRIB,TENM4,ANK3,WNK1,FLRT2,SEMA4B,CIB1,CTF1,ONECUT2,RAB3A,ATF5,KREMEN1,SOD1
query_1	TRUE	2.66389e-08	438	609	61	0.100164	0.139269	GO:0060429	GO:BP	epithelium development	11920	17195		ISS IBA IEA,IEA,IEA,IBA,ISS IEA,ISS IEA,IEA,IEA,IEA,IEA,IEA,IBA,NAS,IMP,ISS IBA,IDA ISS,IEA,IEA,IDA IEA,IEP,IDA IEA,IEA,IEA,IMP,IEA,ISS IEA,IEA,IEA,IEA,ISS IEA,ISS IEA,ISS IEA,ISS IEA,ISS,IEA,ISS IEA,IEA,IMP,IMP IEA,IDA IMP,IEA,IDA ISS IBA IEA,IEA,IDA IMP ISS,IEA,IEA,IEA,IMP ISS IEA,IMP,IEA,IEA,ISS IEA,IBA,IEA,IDA,IEP,IEA,IEA,IEA,IMP,ISS IEA	ERRFI1,GJA5,CYP26B1,ARHGAP24,SFRP2,CAV1,ADAMTSL2,TNC,CDKN1C,ASB2,MMP2,COL18A1,TIAM1,MTOR,VANGL2,TGFB2,CXCR4,SHROOM3,FST,VDAC1,HGF,AKR1B1,GLI3,CD44,VIM,NRP1,KIF20B,MYF6,KLF5,SIX1,CTSH,CEBPB,RCN3,TBX1,CTNNBIP1,MFSD2A,SDC1,PHLDB2,GPX1,SLIT2,ADAMTS16,GDNF,PELO,VEGFA,AIMP2,BMPER,FZD1,SCRIB,COL5A1,TNFRSF19,MMP14,E2F4,KRT19,TCAP,TRIM16,ACADVL,ONECUT2,TGM2,KEAP1,KANK2,SOD1
query_1	TRUE	2.82216e-08	404	609	58	0.0952381	0.143564	GO:0060548	GO:BP	negative regulation of cell death	11920	17313		IMP,IEA,ISS IEA,IEA,IBA IEA,IMP IEA,IEA,IMP IBA IEA,IEA,TAS,IEA,IMP,TAS,IDA IBA IEA,IEA,ISS,IEA,IDA IMP,IGI,ISS IBA,IDA IMP,IEA,IBA TAS,ISS IEA,IDA IMP ISS,IMP,ISS IEA,ISS IEA,ISS IEA,IMP ISS IEA,IEA,IDA,IBA,IEA,IEA,IDA IEA,ISS,IMP,IEA,IMP IEA,IDA IBA TAS IEA,IEA,IDA IMP,IEA,IEA,IDA IEA,IMP IBA IEA,IDA TAS,IMP IBA,IDA TAS,IMP,IMP IEA,ISS IEA,IDA IMP IBA TAS IEA,IMP IEA,IDA,IMP IEA,ISS IEA	ITGA6,LIMS2,SFRP2,GHR,CCN2,CAV1,ENO2,PIM3,ADORA1,CD28,STRADB,VDAC1,DDAH2,HGF,AKR1B1,NOS3,GLI3,AQP1,SET,BDNF,CD44,NRP1,FAS,INPP5A,IGF1,CCND2,IRS2,SIX1,CTSH,NUPR1,SERPINF1,AURKB,UBE2O,CEBPB,PRNP,ANGPTL4,TBX1,ATAD3A,ST6GAL1,GPX1,GDNF,NDUFAF4,VEGFA,FZD1,TIMP1,ARAF,TMEM109,GSTP1,RNF34,THBS1,SELENOS,CIB1,CIAPIN1,SPHK1,ATF5,KANK2,PPARA,SOD1
query_1	TRUE	2.8612e-08	5309	609	357	0.586207	0.0672443	GO:0071704	GO:BP	organic substance metabolic process	11920	19683		IDA ISS IEA,ISS IC IEA,IDA,TAS IEA,IDA IBA IEA,IDA IEA,IDA ISS TAS IEA,IDA IBA NAS IEA,IDA IEA,NAS,IDA IBA IEA,IDA IBA IEA,IEA,IMP,IDA IBA TAS IEA,IDA IBA,IBA TAS IEA,IEA,IEA,ISS IBA,IDA ISS IEA,IDA,IBA IEA,ISS IBA IEA,IEA,ISS NAS IEA,IBA,IDA IBA IEA,IEA,IEA,IDA,IMP IBA IEA,IDA IMP ISS IBA IEA,IEA,IEA,IEA,ISS IBA IEA,IEA,IEA,IEA,IDA IBA,IBA TAS IEA,ISS,IDA IMP IGI IBA IEA,IMP IEA,IDA IBA,IDA IMP …	ERRFI1,FABP3,FMO1,CRABP2,EPHX1,S100A10,CYP1B1,PCYOX1,COL3A1,HSPE1,FN1,CYP26B1,COL6A3,ITGA6,HYAL1,GXYLT2,PLA1A,KY,SPON2,PARM1,SFRP2,SPP1,FGF5,GHR,ADAMTS2,EFNA5,SCML4,SERPINB6,GMPR,CCN2,BZW2,AEBP1,CAV1,PCOLCE,CAPN6,BGN,PORCN,ADAMTSL2,TNC,ADAMTSL1,MACROD1,ART1,NUDT8,CDKN1C,TSPAN14,AS3MT,ACADSB,ZNF365,ANXA8,DCN,COQ5,ENO2,TMEM119,RGCC,ASB2,PNP,IDH2,ORC6,MMP2,FHOD1,RILP,MYH8,FAM20A,COL1A1,ATP5F1A,RIOK3…
query_1	TRUE	4.55382e-08	277	609	46	0.0755337	0.166065	GO:0120035	GO:BP	regulation of plasma membrane bounded cell projection organization	11920	22776		IEA,ISS,IEA,ISS,IBA IEA,IBA,IEA,IEA,IEA,IDA,ISS IEA,IDA,IDA IBA,IBA,IEA,ISS IBA IEA,ISS,IMP,IEA,IEA,IDA ISS IBA,IBA IEA,ISS IEA,IDA ISS IBA,IMP,IEA,IMP ISS IEA,IMP IEA,IEA,IDA IEA,IEA,ISS IEA,ISS IEA,IEA,IMP,IEA,IDA,IDA TAS,IEA,IEA,ISS,ISS,IGI IBA,IBA,IDA,IEA	CRABP2,NGEF,FN1,ITGA6,SEMA3F,ARHGAP24,SFRP2,SPP1,EFNA5,CAV1,SDC2,STMN2,ZNF365,TIAM1,MTOR,AKIRIN1,SNX3,ANLN,HGF,NRCAM,FMR1,PAK3,PTPRD,BDNF,CD44,VIM,NRP1,CORO1C,KLF5,ARF6,SERPINF1,PRNP,MFSD2A,EPHB2,RAP1GAP,STK25,GOLGA4,SLIT2,ADAMTS16,NR2F1,VEGFA,FZD1,EPS8L2,SEMA4B,CIB1,KREMEN1
query_1	TRUE	4.81487e-08	5190	609	350	0.574713	0.0674374	GO:0044237	GO:BP	cellular metabolic process	11920	12684		IDA ISS IEA,ISS IC IEA,IDA IEA,TAS IEA,IDA IBA TAS IEA,IDA IEA,IDA ISS TAS IEA,IDA IBA NAS IEA,IDA,NAS,IDA IEA,IDA IEA,IEA,IMP,TAS,IDA IBA,TAS,TAS NAS,ISS IBA,IDA ISS IEA,IDA,IBA,ISS IBA IEA,IBA NAS IEA,ISS NAS IEA,IBA,IDA IBA IEA,IEA,IEA,IDA,IDA IBA IEA,IMP IBA IEA,IDA IMP ISS IBA IEA,IEA,IEA,ISS IBA IEA,IBA IEA,IDA IBA IEA,IDA IBA,IBA TAS IEA,ISS,IDA IMP IGI IBA IEA,IEA,IDA IBA,IDA IMP IEA,IMP …	ERRFI1,FABP3,FMO1,CRABP2,EPHX1,S100A10,CYP1B1,PCYOX1,COL3A1,HSPE1,FN1,CYP26B1,COL6A3,ITGA6,HYAL1,GXYLT2,PLA1A,NDUFB5,PARM1,SFRP2,SPP1,FGF5,GHR,NDUFS6,EFNA5,SCML4,SERPINB6,GMPR,CCN2,BZW2,ATG9B,AEBP1,CAV1,PCOLCE,BGN,PORCN,CA3,SDHD,MACROD1,ART1,NUDT8,CDKN1C,CISD1,AS3MT,ACADSB,ZNF365,ANXA8,DCN,COQ5,ENO2,TMEM119,RGCC,ASB2,PNP,IDH2,ORC6,MMP2,FHOD1,MYH8,FAM20A,COL1A1,ATP5F1A,RIOK3,PMEPA1,SNTA1,PLTP,NMRK…
query_1	TRUE	5.45856e-08	566	609	71	0.116585	0.125442	GO:0032270	GO:BP	positive regulation of cellular protein metabolic process	11920	8642		IDA,IEA,NAS,IEA,ISS IEA,IBA,ISS IBA IEA,ISS NAS IEA,IEA,IDA IMP IEA,IEA,ISS IEA,IDA IMP IEA,IDA ISS IEA,IDA TAS IEA,IEA,IDA IBA,IMP,IMP,NAS,IEA,IDA,IBA IEA,IDA,IDA IBA,IDA ISS IBA,IMP IEA,ISS IBA IEA,IBA,IDA,IMP,IMP IEA,IMP IBA,IDA IMP,IDA,IEP,IDA IEA,IMP IEA,IDA IEA,IDA IGI IEA,IDA,IMP,IMP,NAS,ISS,IDA,IDA,IMP,IEA,IDA IBA,IEA,IEA,IDA IEA,NAS,IDA,IMP ISS,IDA,IEA,IMP,IEA,IEA,IEA,IDA IMP,ISS IEA,IDA…	S100A10,CYP1B1,HSPE1,FN1,SFRP2,FGF5,GHR,EFNA5,CCN2,CAV1,PCOLCE,TMEM119,RGCC,FAM20A,MTOR,ADORA1,TGFB2,JTB,RALB,CD28,ANTXR1,STRADB,PDGFC,NEDD9,HGF,FMR1,CDCA2,IGF2,BDNF,CD44,VIM,NRP1,FAS,IGF1,CCND2,EGLN3,CTSH,NUPR1,TRAF4,PRNP,UHRF1,RAD23A,RCN3,MAPK12,TBX1,CSDE1,SPSB4,LIMCH1,SQSTM1,VEGFA,AIMP2,FZD1,ARAF,TNFRSF10A,TSPYL5,MUSK,IL18,CDON,LRP1,WNK1,CAB39L,MMP14,THBS1,CIB1,CTF1,SPHK1,WBP2,CDC25B,INSR,KEAP…
query_1	TRUE	6.35489e-08	774	609	87	0.142857	0.112403	GO:0044281	GO:BP	small molecule metabolic process	11920	12712		ISS IEA,IDA,IEA,IDA IBA,IDA TAS IEA,IDA TAS IEA,ISS,IEA,ISS IEA,IBA,IDA IBA,ISS,IDA IBA,IDA IMP IEA,IGI IBA IEA,ISS IBA IEA,IDA IGI IEA,ISS IBA IEA,IDA IMP IBA NAS IEA,IEA,IEA,IEA,IBA TAS IEA,IBA TAS IEA,TAS IEA,IBA IEA,IBA TAS IEA,IDA IMP IBA IEA,IDA IBA TAS IEA,IDA IGI IBA TAS IEA,TAS,IDA IBA TAS IEA,TAS,IMP TAS IEA,IDA IMP ISS IBA,ISS IEA,IDA IBA TAS IEA,ISS IEA,IDA IBA TAS,IEA,IMP IBA IEA,IDA…	FABP3,FMO1,CRABP2,EPHX1,CYP1B1,CYP26B1,GHR,GMPR,CAV1,CA3,MACROD1,NUDT8,AS3MT,ACADSB,COQ5,ENO2,PNP,IDH2,ATP5F1A,PLTP,NMRK2,MTOR,GLUL,HK2,SLC25A12,ERFE,MTHFD2,ACOX2,PAPSS1,ELOVL6,VDAC1,DDAH2,OSBPL3,AKR1B1,NOS3,MID1IP1,AK1,IGF2,INPP5A,IDI1,PFKM,IGF1,IRS2,SPTSSA,ADSS1,NUPR1,GOT2,NME4,INPP5K,SLC25A19,SLC25A17,MFSD2A,SLC2A1,DDAH1,ST6GAL1,GPX1,PRKG2,CKMT2,STARD4,C1QTNF3,ME1,ALDH5A1,MDH2,HIBADH,MPP1,LPL,…
query_1	TRUE	7.37457e-08	697	609	81	0.133005	0.116212	GO:0022008	GO:BP	neurogenesis	11920	7544		IEA,IBA,IEA,ISS IEA,ISS,IEA,ISS,IBA,IDA ISS IBA IEA,IEA,IEA,IEA,IBA IEA,IBA IEA,ISS IBA IEA,IDA IBA,IEA,IEA,IEA,IDA ISS IBA IEA,IEA,IEA,ISS IBA,IEA,IEA,IDA ISS TAS,IBA IEA,ISS IBA IEA,IEA,IEA,ISS,IEA,IDA IBA NAS IEA,IEA,IDA ISS,ISS IBA TAS IEA,ISS,ISS IEA,IDA ISS IBA TAS,ISS,IEA,ISS TAS NAS IEA,ISS IEA,ISS IEA,ISS IBA IEA,IEA,IDA IEA,IEA,ISS IEA,ISS IBA IEA,IEA,IEA,ISS IEA,IDA,IDA IMP IBA TAS IEA…	CRABP2,LGR6,S100A10,COL3A1,NGEF,FN1,ITGA6,LRTM1,SEMA3F,SFRP2,SPP1,FGF5,NREP,EFNA5,SDC2,STMN2,TNC,ADAMTSL1,CDKN1C,ZNF365,MMP2,ADARB1,TIAM1,MTOR,VCAM1,TGFB2,STMN1,CXCR4,TTL,MAL,SNX3,HGF,NRCAM,GLI3,FMR1,PAK3,OLFM1,PTPRD,BDNF,NCAM1,VIM,NRP1,KIF20B,SIX1,ARF6,CDH1,SERPINF1,CEBPB,MFSD2A,EPHB2,RAP1GAP,STK25,POMGNT2,GOLGA4,SLIT2,UCHL1,GDNF,NR2F1,STMND1,TNFRSF21,VEGFA,FZD1,SCRIB,TENM4,CDON,ANK3,LRP1,PEX5,W…
query_1	TRUE	8.0791e-08	164	609	34	0.0558292	0.207317	GO:0006936	GO:BP	muscle contraction	11920	2874		IMP,IEA,ISS IC IEA,IBA TAS,IMP ISS IBA TAS,IMP TAS NAS,IDA NAS,IDA TAS NAS,TAS,IMP TAS,IEA,IEA,IEA,IBA,TAS,IDA IMP ISS,TAS,IEA,IMP IBA TAS,TAS,ISS IBA,ISS IEA,TAS,IC,TAS,IBA IEA,IMP IEA,TAS,IMP IEP IBA,IDA,IBA IEA,IDA IBA IC,IEA,ISS IEA	GJA5,CCN2,CAV1,MYL2,TPM1,MYH8,MYH4,MYH2,CHRNE,SNTA1,MTOR,ADORA1,CXCR4,TPM2,MYL6,ATP2A1,GJC1,MYBPC2,CASQ2,CHRNG,MYLK,GDNF,CKMT2,GSTO1,MYL6B,SYNM,KBTBD13,KCNJ12,TCAP,SPHK1,MYOM1,MYLK2,TMEM38A,SOD1
query_1	TRUE	8.80566e-08	221	609	40	0.0656814	0.180995	GO:0001501	GO:BP	skeletal system development	11920	423		IEA,IMP,IEP IEA,IEA,IEA,TAS,IEA,ISS,IEA,IEA,ISS IEA,IEA,IMP IBA IEA,ISS,IEA,ISS TAS IEA,TAS,IEA,IEA,IMP,ISS IEA,IEA,IEP,IDA TAS,ISS IEA,IEA,IEA,IMP ISS,IMP ISS IEA,IEA,IEA,IMP IEA,IEA,IEA,IEA,IEA,TAS IEA,IBA IEA,IDA IMP IEA,ISS	COL3A1,CYP26B1,HYAL1,SFRP2,GHR,COL10A1,CCN2,ATG9B,BGN,CDKN1C,TMEM119,MMP2,COL1A1,TGFB2,COL5A2,EVC,PAPSS1,PDGFC,FST,COL1A2,LRRC17,GLI3,CD44,IGF1,SIX1,GNA11,TLE5,TBX1,PKDCC,PRKG2,PPARGC1B,SH3PXD2B,LOX,TIMP1,HAS2,ESRRA,MGP,MMP14,FBN1,TGM2
query_1	TRUE	1.13648e-07	284	609	46	0.0755337	0.161972	GO:0031344	GO:BP	regulation of cell projection organization	11920	8275		IEA,ISS,IEA,ISS,IBA IEA,IBA,IEA,IEA,IEA,IDA,ISS IEA,IDA,IDA IBA,IBA,IEA,ISS IBA IEA,ISS,IMP,IEA,IEA,IDA ISS IBA,IBA IEA,ISS IEA,IDA ISS IBA,IMP,IEA,IMP ISS IEA,IMP IEA,IEA,IDA IEA,IEA,ISS IEA,ISS IEA,IEA,IMP,IEA,IDA,IDA TAS,IEA,IEA,ISS,ISS,IGI IBA,IBA,IDA,IEA	CRABP2,NGEF,FN1,ITGA6,SEMA3F,ARHGAP24,SFRP2,SPP1,EFNA5,CAV1,SDC2,STMN2,ZNF365,TIAM1,MTOR,AKIRIN1,SNX3,ANLN,HGF,NRCAM,FMR1,PAK3,PTPRD,BDNF,CD44,VIM,NRP1,CORO1C,KLF5,ARF6,SERPINF1,PRNP,MFSD2A,EPHB2,RAP1GAP,STK25,GOLGA4,SLIT2,ADAMTS16,NR2F1,VEGFA,FZD1,EPS8L2,SEMA4B,CIB1,KREMEN1
query_1	TRUE	1.15913e-07	600	609	73	0.119869	0.121667	GO:0051247	GO:BP	positive regulation of protein metabolic process	11920	15702		IDA,IEA,NAS,IEA,ISS IEA,IBA,ISS IBA IEA,ISS NAS IEA,IEA,IDA IMP IEA,IEA,ISS IEA,IDA IMP IEA,IMP,IDA ISS IEA,IDA TAS IEA,IEA,IDA IBA,IMP,IMP,NAS,IEA,IDA,IBA IEA,IDA,IDA IBA,IDA ISS IBA,IMP IEA,ISS IBA IEA,IBA,IDA,IMP,IMP IEA,IMP IBA,IDA IMP,IDA,IEP,IEA,IDA IEA,IMP IEA,IDA IEA,IDA IGI IEA,IDA,IMP,IMP,NAS,ISS,IDA,IDA,IMP,IEA,IDA IBA,IEA,IEA,IDA IEA,NAS,IDA,IMP ISS,IDA,IEA,IMP,IEA,IEA,IEA,IDA IMP,ISS…	S100A10,CYP1B1,HSPE1,FN1,SFRP2,FGF5,GHR,EFNA5,CCN2,CAV1,PCOLCE,TMEM119,RGCC,RILP,FAM20A,MTOR,ADORA1,TGFB2,JTB,RALB,CD28,ANTXR1,STRADB,PDGFC,NEDD9,HGF,FMR1,CDCA2,IGF2,BDNF,CD44,VIM,NRP1,FAS,IGF1,CCND2,EGLN3,SNX1,CTSH,NUPR1,TRAF4,PRNP,UHRF1,RAD23A,RCN3,MAPK12,TBX1,CSDE1,SPSB4,LIMCH1,SQSTM1,VEGFA,AIMP2,FZD1,ARAF,TNFRSF10A,TSPYL5,MUSK,IL18,CDON,LRP1,WNK1,CAB39L,MMP14,THBS1,CIB1,CTF1,SPHK1,WBP2,CDC25B…
query_1	TRUE	1.19501e-07	295	609	47	0.0771757	0.159322	GO:0001934	GO:BP	positive regulation of protein phosphorylation	11920	664		ISS IEA,IBA,ISS IBA IEA,ISS NAS IEA,IEA,IDA,ISS IEA,IDA IMP IEA,IDA ISS IEA,TAS IEA,IEA,IDA IBA,IMP,IMP,IDA,IBA IEA,IDA,IDA IBA,IDA IBA,ISS IBA IEA,IBA,IDA,IMP IEA,IMP,IDA IMP,IDA,IDA IEA,IDA IGI IEA,ISS,IMP,IEA,IDA IBA,IEA,IDA IEA,NAS,IMP ISS,IDA,IEA,IEA,IEA,IMP,ISS IEA,IDA IBA,IMP,IEA,IDA IMP,IDA	SFRP2,FGF5,GHR,EFNA5,CCN2,CAV1,TMEM119,RGCC,FAM20A,MTOR,ADORA1,TGFB2,JTB,RALB,STRADB,PDGFC,NEDD9,HGF,FMR1,IGF2,BDNF,CD44,NRP1,FAS,IGF1,CCND2,TRAF4,PRNP,TBX1,LIMCH1,SQSTM1,VEGFA,FZD1,ARAF,TNFRSF10A,MUSK,IL18,CDON,WNK1,CAB39L,THBS1,CIB1,CTF1,SPHK1,CDC25B,INSR,CARD10
query_1	TRUE	1.21229e-07	418	609	58	0.0952381	0.138756	GO:0031175	GO:BP	neuron projection development	11920	8213		IEA,IBA,ISS,IEA,ISS,IBA,IDA ISS IBA IEA,IEA,IEA,IBA IEA,IBA IEA,ISS IBA IEA,IDA IBA,IEA,IEA,IDA ISS IBA IEA,IEA,IEA,IBA,IBA IEA,IEA,IEA,ISS,IEA,IBA NAS IEA,IEA,IDA ISS,ISS IBA TAS IEA,ISS,ISS IEA,IDA ISS IBA TAS,ISS,IEA,ISS TAS NAS IEA,ISS IEA,ISS IBA IEA,IEA,IEA,ISS IEA,ISS IBA IEA,IEA,IDA,IDA IMP IBA TAS,IEA,IDA ISS TAS IEA,IEA,IBA,IEA,ISS,ISS,IEA,ISS,IEA,IBA,IDA,IBA IEA,IEA,ISS IEA	CRABP2,LGR6,NGEF,FN1,ITGA6,LRTM1,SEMA3F,SFRP2,SPP1,NREP,EFNA5,SDC2,STMN2,TNC,ADAMTSL1,ZNF365,MMP2,ADARB1,TIAM1,STMN1,CXCR4,TTL,SNX3,HGF,NRCAM,GLI3,FMR1,PAK3,OLFM1,PTPRD,BDNF,NCAM1,VIM,NRP1,KIF20B,ARF6,CDH1,SERPINF1,MFSD2A,EPHB2,STK25,GOLGA4,SLIT2,UCHL1,GDNF,NR2F1,STMND1,TNFRSF21,VEGFA,FZD1,SCRIB,ANK3,FLRT2,SEMA4B,CIB1,RAB3A,KREMEN1,SOD1
query_1	TRUE	1.43228e-07	340	609	51	0.0837438	0.15	GO:0042327	GO:BP	positive regulation of phosphorylation	11920	11670		IMP,ISS IEA,IBA,ISS IBA IEA,ISS NAS IEA,IEA,IDA,ISS IEA,IDA IMP IEA,IDA ISS IEA,TAS IEA,IEA,IEA,IDA IBA,IMP,IMP,IDA,IBA IEA,IDA,IDA IBA,IDA IBA,ISS IBA IEA,IBA,IDA,IMP IEA,IMP,IDA IMP,IDA,IDA IEA,IDA IGI IEA,ISS,IBA,IMP,IEA,IEA,IDA IMP IBA,IEA,IDA IEA,NAS,IMP ISS IBA,IDA,IEA,IEA,IEA,IMP,ISS IEA,IDA IBA,IMP,IEA,IDA IMP IBA,IDA	ITGA6,SFRP2,FGF5,GHR,EFNA5,CCN2,CAV1,TMEM119,RGCC,FAM20A,MTOR,VAV3,ADORA1,TGFB2,JTB,RALB,STRADB,PDGFC,NEDD9,HGF,FMR1,IGF2,BDNF,CD44,NRP1,FAS,IGF1,CCND2,TRAF4,PRNP,TBX1,EPHB2,LIMCH1,PPARGC1B,SQSTM1,VEGFA,FZD1,ARAF,TNFRSF10A,MUSK,IL18,CDON,WNK1,CAB39L,THBS1,CIB1,CTF1,SPHK1,CDC25B,INSR,CARD10
query_1	TRUE	1.78189e-07	309	609	48	0.0788177	0.15534	GO:0051129	GO:BP	negative regulation of cellular component organization	11920	15599		ISS,IBA IEA,IBA,IEA,IMP,IDA,IDA,IDA,IDA IBA IEA,IMP IEA,IEA,IDA,ISS IEA,IEA,IEA,ISS,IMP,IMP,IBA IEA,TAS IEA,IDA IBA IEA,IMP,IBA,IMP,IDA,IEA,ISS IEA,IDA,IEA,IEA,IMP,IBA TAS IEA,IMP,IMP,IDA,IEA,IDA,IEA,IDA IEA,IDA,IEA,TAS,IDA,IMP,IBA,IDA,IBA,IEA	NGEF,SEMA3F,ARHGAP24,SPP1,CAV1,STMN2,ZNF365,RIOK3,PMEPA1,STMN1,ANTXR1,HGF,MID1IP1,VIM,NRP1,IGF1,CORO1C,HNRNPA1,CKAP2,ARF6,BUB1B,NUPR1,FLII,TOP2A,INPP5K,AURKB,PRNP,DNAJB1,CTNNBIP1,EPHB2,RAP1GAP,CAPG,PHLDB2,GPX1,SLIT2,NR2F1,VEGFA,SPTBN2,LIMA1,PEX5,MMP14,THBS1,SCAMP5,CGNL1,SEMA4B,CIB1,KANK3,KREMEN1
query_1	TRUE	1.85891e-07	434	609	59	0.0968801	0.135945	GO:0000902	GO:BP	cell morphogenesis	11920	307		IEA,IBA,IMP,ISS,IDA IMP IEA,IBA,IBA,IDA ISS IBA IEA,IEA,IDA IBA IEA,ISS IBA IEA,IEA,ISS IEA,IMP,IBA,IEA,IBA,IDA,IEA,IEA,IEA,IDA,IEA,ISS IEA,IMP,IEA,IBA NAS IEA,IEA,ISS IBA TAS IEA,ISS,ISS IEA,IDA IBA TAS,IMP,ISS,IMP ISS TAS NAS IEA,ISS IEA,IMP IGI,IDA,ISS IEA,ISS IBA IEA,IMP,IEA,IDA,IEA,IDA IMP IBA TAS,IEA,ISS IEA,IBA,IDA ISS,IEA,IEA,ISS,IBA,IEA,IBA,IDA ISS IEA,IMP,IBA IEA,ISS IEA	CRABP2,LGR6,S100A10,NGEF,FN1,LIMS2,LRTM1,SEMA3F,SPP1,EFNA5,SDC2,ADAMTSL1,ZNF365,TPM1,COL18A1,ADARB1,TIAM1,TGFB2,STMN1,CXCR4,TTL,ANTXR1,STRADB,SHROOM3,NEDD9,HGF,NRCAM,GLI3,PAK3,OLFM1,PTPRD,BDNF,CD44,NCAM1,NRP1,KIF20B,CORO1C,SNX1,MFSD2A,EPHB2,EPB41,STK25,GOLGA4,ST6GAL1,SLIT2,UCHL1,GDNF,RHOBTB3,VEGFA,HAS2,SCRIB,ANK3,RHOBTB1,FLRT2,SEMA4B,CIB1,WTIP,RAB3A,SOD1
query_1	TRUE	2.48413e-07	584	609	71	0.116585	0.121575	GO:0030182	GO:BP	neuron differentiation	11920	7730		IEA,IBA,ISS,IEA,ISS,IBA,IDA ISS IBA IEA,IEA,IEA,IBA IEA,IBA IEA,ISS IBA IEA,IDA IBA,IEA,IEA,IEA,IDA ISS IBA IEA,IEA,IEA,ISS IBA,IEA,ISS,IBA IEA,IEA,IEA,ISS,IEA,IDA IBA NAS IEA,IEA,IDA ISS,ISS IBA TAS IEA,ISS,ISS IEA,IDA ISS IBA TAS,ISS,IEA,ISS TAS NAS IEA,ISS IEA,ISS IEA,ISS IBA IEA,IEA,IEA,IEA,ISS IEA,ISS IBA IEA,IEA,IEA,IDA,IDA IMP IBA TAS,IEA,IDA ISS TAS IEA,IEA,IBA,IEA,ISS,ISS NAS,IEA,IMP IBA…	CRABP2,LGR6,NGEF,FN1,ITGA6,LRTM1,SEMA3F,SFRP2,SPP1,NREP,EFNA5,SDC2,STMN2,TNC,ADAMTSL1,CDKN1C,ZNF365,MMP2,ADARB1,TIAM1,VCAM1,TGFB2,STMN1,CXCR4,TTL,SNX3,HGF,NRCAM,GLI3,FMR1,PAK3,OLFM1,PTPRD,BDNF,NCAM1,VIM,NRP1,KIF20B,SIX1,ARF6,CDH1,SERPINF1,CEBPB,MFSD2A,EPHB2,RAP1GAP,STK25,GOLGA4,SLIT2,UCHL1,GDNF,NR2F1,STMND1,TNFRSF21,VEGFA,FZD1,SCRIB,TENM4,CDON,ANK3,PEX5,WNK1,FLRT2,SEMA4B,CIB1,CTF1,ONECUT2,RAB3A,A…
query_1	TRUE	2.60604e-07	610	609	73	0.119869	0.119672	GO:0048699	GO:BP	generation of neurons	11920	14999		IEA,IBA,ISS IEA,ISS,IEA,ISS,IBA,IDA ISS IBA IEA,IEA,IEA,IBA IEA,IBA IEA,ISS IBA IEA,IDA IBA,IEA,IEA,IEA,IDA ISS IBA IEA,IEA,IEA,ISS IBA,IEA,ISS TAS,IBA IEA,IEA,IEA,ISS,IEA,IDA IBA NAS IEA,IEA,IDA ISS,ISS IBA TAS IEA,ISS,ISS IEA,IDA ISS IBA TAS,ISS,IEA,ISS TAS NAS IEA,ISS IEA,ISS IEA,ISS IBA IEA,IEA,IEA,IEA,ISS IEA,ISS IBA IEA,IEA,IEA,ISS IEA,IDA,IDA IMP IBA TAS IEA,IEA,IDA ISS TAS IEA,IEA,IBA,IEA…	CRABP2,LGR6,COL3A1,NGEF,FN1,ITGA6,LRTM1,SEMA3F,SFRP2,SPP1,NREP,EFNA5,SDC2,STMN2,TNC,ADAMTSL1,CDKN1C,ZNF365,MMP2,ADARB1,TIAM1,VCAM1,TGFB2,STMN1,CXCR4,TTL,SNX3,HGF,NRCAM,GLI3,FMR1,PAK3,OLFM1,PTPRD,BDNF,NCAM1,VIM,NRP1,KIF20B,SIX1,ARF6,CDH1,SERPINF1,CEBPB,MFSD2A,EPHB2,RAP1GAP,STK25,POMGNT2,GOLGA4,SLIT2,UCHL1,GDNF,NR2F1,STMND1,TNFRSF21,VEGFA,FZD1,SCRIB,TENM4,CDON,ANK3,PEX5,WNK1,FLRT2,SEMA4B,CIB1,CTF1,…
query_1	TRUE	2.71655e-07	849	609	91	0.149425	0.107185	GO:0002376	GO:BP	immune system process	11920	1029		IMP,IDA IEA,IEA,IBA,IBA IEA,IEA,ISS IEA,IDA IMP,IEA,ISS IEA,IMP,ISS,IDA IMP,IMP IEA,IDA,IEA,ISS IEA,IMP TAS IEA,IDA IEP IC,IEA,IDA ISS,ISS IBA IEA,IBA TAS,IDA IGI IBA TAS IEA,IDA,IEA,IEA,ISS IEA,ISS IEA,IEA,TAS,IEA,IEA,IDA IBA,IDA,IEA,IEA,IEA,IBA IEA,IDA,ISS IEA,ISS IEA,NAS,IDA IEP ISS TAS IEA,TAS,IEA,IMP,IEA,ISS TAS IEA,ISS IEA,TAS,IMP,IMP,IDA IMP IBA IEA,IEA,IMP IEA,IMP,TAS,IDA IBA,IBA,TAS,IDA …	COL3A1,FN1,CYP26B1,ITGA6,ITGA9,SPON2,SFRP2,CAV1,CDKN1C,MFAP5,RGCC,ASB2,PNP,RIOK3,MKNK2,ADARB1,MTOR,VAV3,VCAM1,ADORA1,TGFB2,AKIRIN1,CXCR4,CD28,FST,SMAP1,ANLN,LRRC17,GLI3,CD99L2,PAK3,CEBPD,PTPRD,IGF2,CD44,NLRX1,OPTN,VIM,FAS,IGF1,IRS2,SIX1,ADSS1,CTSH,SLC7A5,TOP2A,RAB34,TRAF4,CEBPB,PRNP,RASGRP4,TBX1,CTNNBIP1,CD55,PABPC4,EPHB2,ATAD3A,RAP1GAP,PODXL2,ALAS1,ST6GAL1,CD47,GPX1,SLIT2,PPARGC1B,SQSTM1,LOX,TNF…
query_1	TRUE	2.76587e-07	598	609	72	0.118227	0.120401	GO:0009967	GO:BP	positive regulation of signal transduction	11920	4267		IDA ISS,ISS IEA,ISS IEA,IDA,IBA IEA,ISS IEA,ISS IBA IEA,IDA,IMP,IMP,IMP,IDA,IDA,IEA,IDA IBA,IDA IBA,IMP IBA IEA,IMP,IEA,IEA,IBA,ISS IEA,IBA,IDA IEA,IC,IDA,IEA,IDA,IDA,IC,IMP IBA NAS,ISS IEA,IDA IBA IEA,TAS,IDA IBA,ISS TAS IEA,IMP,IMP,IDA IMP,IEA,IMP ISS,IDA,ISS,IDA IBA IEA,IDA,ISS,IDA,IMP,IDA,IBA,IEA,IEA,IMP IBA NAS,IDA IGI,IDA,IMP,IDA IEA,IEA,IDA,IDA,IMP,IBA IEA,IDA IMP,IDA ISS IEA,IDA,IDA IMP,I…	LGR6,CYP1B1,COL3A1,FN1,LIMS2,SFRP2,GHR,CCN2,CAV1,CDKN1C,TSPAN14,DCN,COL1A1,ADORA1,TGFB2,G0S2,LAMTOR2,CXCR4,MAL,CD28,ERFE,EVC,PDGFC,HGF,NOS3,PTP4A3,LURAP1L,NACC2,GLIPR2,AGPAT2,RRAGA,MYORG,IGF2,BDNF,CD44,NRP1,JCAD,FAS,IGF1,CTSH,NUPR1,UBE2O,RAB34,TRAF4,RASGRP4,TBX1,GADD45A,ATP6V1C2,STK25,LYPD6,GPX1,PELO,RRAGD,VEGFA,BMPER,TSPYL5,IL18,CDON,ANKRD1,IGFBP6,WNK1,TNFRSF19,THBS1,CIB1,TRIM16,SPHK1,WBP2,MAP3K…
query_1	TRUE	2.91826e-07	742	609	83	0.136289	0.11186	GO:0033554	GO:BP	cellular response to stress	11920	9518		IEA,ISS IEA,ISS IEA,IEA,TAS,IBA IEA,IMP,IDA,IMP IEP,IEA,IMP IBA IEA,IMP IBA,IMP,IEP,IEA,IDA ISS TAS IEA,IMP,IDA,IEA,IMP,IBA,IDA,IEA,IMP,IEA,IDA IEA,IDA,IDA,IDA IMP,IDA IBA IEA,IDA,IMP IBA,IDA,IMP,IMP IBA,IBA,IMP,IBA,IBA IEA,IMP,IMP ISS IEA,IDA,IDA IBA IEA,IDA TAS IEA,IEA,IDA TAS IEA,ISS IEA,IDA TAS,TAS,IEA,IDA IMP TAS IEA,ISS IEA,IEA,IDA,IDA IGI,IDA,IDA,NAS IEA,IDA,IEA,IGI,IMP IBA,IDA IMP,IEA,IEP…	ERRFI1,CYP1B1,SFRP2,SPP1,GPX8,NREP,SERPINB6,CCN2,CAV1,TNC,MACROD1,ZNF365,RGCC,TPM1,MMP2,MTOR,VAV3,TGFB2,GLUL,HK2,MCM6,RALB,STRADB,VDAC1,SLC29A1,HGF,AKR1B1,NOS3,AQP1,FMR1,NACC2,RRAGA,CD44,OPTN,FAS,GABARAPL1,HNRNPA1,SERP2,EGLN3,ATP2A1,NUPR1,TOP2A,TRAF4,CEBPB,UHRF1,RAD23A,RCN3,DNAJB1,MAPK12,CHAF1B,GADD45A,MFSD2A,SLC2A1,DDAH1,STK25,ETV5,MYLK,GPX1,ARPP21,PPARGC1B,SQSTM1,RRAGD,VEGFA,FZD1,HAS2,TMEM109,G…
query_1	TRUE	4.13812e-07	273	609	44	0.0722496	0.161172	GO:0045859	GO:BP	regulation of protein kinase activity	11920	13573		IDA ISS IEA,IEA,ISS IEA,IEA,IMP IBA IEA,IMP IBA IEA,IDA IMP IEA,IEA,IDA,TAS IEA,IEA,IDA,IMP,IMP,IDA,IBA,IBA IEA,IDA,IEA,IMP IEA,IEA,IMP,IDA IBA,IMP,TAS,IDA,IDA IEA,IGI IEA,IMP TAS IEA,ISS IEA,IDA,IDA,NAS,IDA,IDA,IEA,IEA,IMP,ISS IEA,IDA IBA,IEA,IDA IMP,IDA,IDA	ERRFI1,SFRP2,GHR,EFNA5,CAV1,CDKN1C,RGCC,FAM20A,ADARB1,MTOR,ADORA1,TGFB2,JTB,RALB,STRADB,CCNG2,PDGFC,NEDD9,HGF,DEPTOR,IGF2,IGF1,CCND2,CORO1C,CDKN3,INPP5K,TRAF4,PRNP,GADD45A,EPHB2,UCHL1,VEGFA,TNFRSF10A,IL18,GSTP1,WNK1,CAB39L,THBS1,CIB1,PPM1E,CDC25B,INSR,CARD10,SOD1
query_1	TRUE	4.47449e-07	396	609	55	0.090312	0.138889	GO:0040007	GO:BP	growth	11920	11454		IEA,IEA,IEA,IEA,IDA IMP,ISS IBA IEA,IDA ISS IEA,IEA,IMP ISS,IEA,IDA,IEA,IMP,IEA,IDA IEA,IDA,IMP,ISS IBA IEA,IEA,IEA,ISS IEA,IEA,NAS,IEA,ISS,IEA,IDA IBA,ISS IEA,IDA IMP IGI IEP,IEA,ISS IEA,TAS,IEA,ISS IEA,IMP,IEA,IDA,IEA,IDA IMP IBA,IEA,ISS,IEA,IEA,ISS,IEA,IEA,IEA,IDA,IBA,ISS IEA,IDA,IMP,IEA,IEA,ISS NAS IEA	CRABP2,LGR6,COL3A1,FN1,HYAL1,SEMA3F,SFRP2,SPP1,GHR,EFNA5,TNC,CDKN1C,MYL2,ADARB1,MTOR,TGFB2,LAMTOR2,AKIRIN1,CXCR4,TTL,EVC,NEDD9,NRCAM,GLI3,OLFM1,IGF2,BDNF,NRP1,IGF1,KLF5,SIX1,LTBP4,TLE5,MFSD2A,ATAD3A,PKDCC,GOLGA4,GPX1,SLIT2,PELO,VEGFA,TSPYL5,EXTL3,MUSK,TENM4,SPTBN2,PEX5,MMP14,SEMA4B,CIB1,SPHK1,INSR,ATF5,PPARA,SOD1
query_1	TRUE	4.87004e-07	444	609	59	0.0968801	0.132883	GO:0009628	GO:BP	response to abiotic stimulus	11920	3996		IEA,IEA,IDA,IDA,IEA,IMP,TAS,IEA,IMP ISS IEA,TAS,IMP,IDA IBA IEA,IBA IEA,ISS TAS IEA,IEA,IEA,IMP,IEA,IEP IEA,IEA,IDA,NAS,IDA IMP IBA,ISS,IMP IEP,IEA,IDA,IEP IBA,IEA,IDA,ISS IBA,ISS IEA,NAS,TAS,IMP IEP,IEA,IDA,IEA,IDA,IMP IEA,IDA,IDA IMP IBA,IDA,IEP,IEA,IMP,NAS,IMP IBA IEA,IDA IMP,IEA,IEA,NAS IEA,IMP IBA TAS,IEP,IEA,IDA IBA,IEA,IEA,ISS IEA	ERRFI1,FMO1,COL3A1,HYAL1,SFRP2,SERPINB6,GMPR,CCN2,CAV1,SCARA3,RGCC,MMP2,COL1A1,MTOR,VCAM1,ADORA1,TGFB2,HK2,CXCR4,SLC29A1,AKR1B1,NOS3,AQP1,FMR1,FAS,PLAU,IGF1,EGLN3,SERPINF1,AURKB,PIEZO2,GNA11,ANGPTL4,DNAJB1,GADD45A,SLC2A1,DDAH1,LXN,MYLK,GPX1,ARPP21,VEGFA,TIMP1,TNFRSF10A,LPL,TSPYL5,PLEKHB1,TMEM109,ANKRD1,RNF34,MMP14,THBS1,TCAP,MAP3K14,ACADVL,WTIP,RAB3A,PPARA,SOD1
query_1	TRUE	5.10456e-07	329	609	49	0.0804598	0.148936	GO:0043549	GO:BP	regulation of kinase activity	11920	12396		IDA ISS IEA,IEA,ISS IEA,IEA,IMP IBA IEA,IDA IMP IBA IEA,IDA IMP IEA,IEA,IDA,TAS IEA,IEA,IEA,IDA,IMP,IMP,IDA,IBA,IBA IEA,IDA,IEA,IMP IEA,IEA,IDA,IMP,IDA IBA,IMP,ISS IEA,TAS,IDA,IDA IEA,IMP,IGI IEA,IMP TAS IEA,ISS IBA IEA,IDA,IDA,NAS,IBA,IDA,IDA,IEA,IEA,IMP,ISS IEA,IDA IBA,IEA,IDA IMP IBA,IDA,IDA	ERRFI1,SFRP2,GHR,EFNA5,CAV1,CDKN1C,RGCC,FAM20A,ADARB1,MTOR,VAV3,ADORA1,TGFB2,JTB,RALB,STRADB,CCNG2,PDGFC,NEDD9,HGF,DEPTOR,IGF2,CD44,IGF1,CCND2,CORO1C,IRS2,CDKN3,INPP5K,TRAF4,PIP4K2B,PRNP,GADD45A,EPHB2,UCHL1,VEGFA,TNFRSF10A,MUSK,IL18,GSTP1,WNK1,CAB39L,THBS1,CIB1,PPM1E,CDC25B,INSR,CARD10,SOD1
query_1	TRUE	5.51294e-07	194	609	36	0.0591133	0.185567	GO:0090066	GO:BP	regulation of anatomical structure size	11920	21090		IEA,IEA,IEA,IBA IEA,IEA,IEA,ISS IEA,IEA,IDA,IEA,IMP IEA,IGI,IEA,IEA,IEA,NAS,ISS NAS IEA,IDA IMP,IDA,IMP,ISS,IDA IBA,ISS IEA,IMP,IBA,IBA TAS IEA,IDA,IEA,IDA,ISS,IEA,IDA IEA,IBA,IEA,IBA,ISS IEA	GJA5,CRABP2,FN1,SEMA3F,SPP1,EFNA5,CAV1,MMP2,RILP,SNTA1,MTOR,VAV3,KIRREL1,ADORA1,TTL,NRCAM,NOS3,AQP1,PAK3,DEPTOR,OLFM1,BDNF,NRP1,ARF6,FLII,CAPG,GOLGA4,GPX1,SLIT2,VEGFA,SPTBN2,LIMA1,SEMA4B,E2F4,KANK3,SOD1
query_1	TRUE	5.55585e-07	375	609	53	0.0870279	0.141333	GO:0051338	GO:BP	regulation of transferase activity	11920	15778		IDA ISS IEA,ISS IBA,IEA,ISS IEA,IEA,IMP IBA IEA,IDA IMP IBA IEA,IDA IMP IEA,IEA,IDA,TAS IEA,IEA,IEA,IDA,IMP,IMP,IDA,IDA,IBA,IBA IEA,IDA,IEA,IMP IEA,ISS IBA IEA,IDA,IMP,IDA IBA,IMP,ISS IEA,TAS,IDA,IDA ISS IEA,IMP,IDA IEA,IMP,IGI IEA,IMP TAS IEA,ISS IBA IEA,IDA,IDA,NAS,IBA,IDA,IDA,IEA,IEA,IMP,ISS IEA,IDA IBA,IEA,IDA IMP IBA,IDA,IDA	ERRFI1,PARM1,SFRP2,GHR,EFNA5,CAV1,CDKN1C,RGCC,FAM20A,ADARB1,MTOR,VAV3,ADORA1,TGFB2,JTB,RALB,STRADB,EIF4A2,CCNG2,PDGFC,NEDD9,HGF,DEPTOR,IGF2,CD44,IGF1,CCND2,CORO1C,IRS2,CDKN3,BUB1B,INPP5K,AURKB,TRAF4,PIP4K2B,PRNP,GADD45A,EPHB2,UCHL1,VEGFA,TNFRSF10A,MUSK,IL18,GSTP1,WNK1,CAB39L,THBS1,CIB1,PPM1E,CDC25B,INSR,CARD10,SOD1
query_1	TRUE	5.84541e-07	434	609	58	0.0952381	0.133641	GO:0006082	GO:BP	organic acid metabolic process	11920	2114		ISS IEA,IDA,IEA,IDA IBA,IDA TAS IEA,IDA IEA,ISS,ISS IEA,ISS,IDA IBA,IDA IMP IEA,ISS IBA IEA,IDA,ISS IBA IEA,IBA TAS IEA,IBA TAS IEA,TAS IEA,IEA,TAS,IDA IMP IBA IEA,IDA IBA TAS IEA,IDA IGI IBA IEA,TAS,IDA IBA TAS IEA,TAS,IEA,IDA IBA,ISS IEA,IMP IBA IEA,IDA TAS,IMP,IMP,IDA ISS IBA TAS IEA,IGI TAS,ISS IEA,TAS,IDA IBA TAS IEA,IDA,IDA IEA,IEA,IDA,IDA IBA,IDA IMP ISS IEA,IDA IMP IEA,IDA IBA IEA,IDA ISS…	FABP3,FMO1,CRABP2,EPHX1,CYP1B1,CYP26B1,GHR,CAV1,NUDT8,AS3MT,ACADSB,ENO2,PNP,IDH2,GLUL,HK2,SLC25A12,ERFE,MTHFD2,ACOX2,PAPSS1,ELOVL6,VDAC1,DDAH2,OSBPL3,AKR1B1,NOS3,MID1IP1,PFKM,IGF1,IRS2,NUPR1,GOT2,SLC25A17,MFSD2A,SLC2A1,DDAH1,ST6GAL1,GPX1,CKMT2,STARD4,ME1,ALDH5A1,MDH2,HIBADH,LPL,GPT,GSTP1,SCD,GSTO1,PEX5,HDC,ACADVL,OSBPL2,LPIN3,INSR,PPARA,ACO2
query_1	TRUE	5.8797e-07	446	609	59	0.0968801	0.132287	GO:0044092	GO:BP	negative regulation of molecular function	11920	12633		IDA ISS IEA,ISS IEA,IEA,IEA,IDA IBA IEA,IDA IMP IBA IEA,IDA IMP IBA IEA,IDA IBA,IDA,IDA,IMP,IMP,IDA,IDA IBA IEA,IDA,IEA,IMP,ISS,IMP IEA,IEA,IMP,IMP,ISS IEA,IDA,IMP ISS,IDA ISS IEA,IBA IEA,IDA,IEA,IEA,IMP,ISS IEA,IDA IEA,IDA,IDA IMP IEA,IMP IEA,IDA ISS,ISS IEA,IEA,IEA,IEA,IMP,IEA,IEA,IDA,IDA,IDA IBA IEA,IDA,ISS,IDA,IC,IMP IBA,IMP IEA,IDA,IEA,IDA IBA,IDA IBA IEA,IBA TAS,IDA IEA	ERRFI1,CYP1B1,COL6A3,SFRP2,SERPINB6,CAV1,CDKN1C,ANXA8,ADARB1,TGFB2,STMN1,RALB,EIF4A2,SERPINB1,HGF,NOS3,AQP1,FMR1,DEPTOR,SET,CD44,CORO1C,IRS2,BUB1B,NUPR1,INPP5K,SERPINF1,AURKB,UBE2O,PPP1R27,PIP4K2B,PRNP,ANGPTL4,TLE5,CTNNBIP1,GADD45A,CASQ2,EPHB2,RAP1GAP,LYPD6,LXN,GPX1,PROS1,SLIT2,UCHL1,VEGFA,TIMP1,GSTP1,ANK3,GSTO1,LRP1,RNF34,WNK1,THBS1,CIB1,PPM1E,TIMP2,KEAP1,PPARA
query_1	TRUE	5.96801e-07	148	609	31	0.0509031	0.209459	GO:0042692	GO:BP	muscle cell differentiation	11920	11884		IBA,IEA,IEA,ISS IBA,ISS IEA,IMP ISS IEA,IMP,IEA,IEA,IMP ISS IBA IEA,ISS IBA IEA,ISS,ISS IBA,IDA IGI,IEA,IBA IEA,IBA,TAS,ISS,IEP,IBA,IEA,IEA,IEA,ISS,IEA,NAS,ISS IEA,IDA,IMP IBA TAS,IEA	SELENON,SYPL2,CYP26B1,MYL2,TMEM119,ASB2,TPM1,MTOR,PLPP7,MYORG,IGF2,BDNF,MYF6,IGF1,KLF5,SIX1,FLII,MAPK12,TBX1,SDC1,POPDC2,GPX1,UCHL1,LOX,VEGFA,CDON,ANKRD1,MMP14,KRT19,TCAP,PPARA
query_1	TRUE	6.31425e-07	114	609	27	0.044335	0.236842	GO:0051146	GO:BP	striated muscle cell differentiation	11920	15615		IBA,IEA,ISS,ISS IEA,IMP ISS IEA,IMP,IEA,IEA,IMP ISS IBA IEA,IEA,ISS,IBA,IDA IGI,IEA,IBA,IBA,ISS,IEP,IBA,IEA,ISS,IEA,NAS,ISS IEA,IDA,IMP IBA TAS,IEA	SELENON,CYP26B1,MYL2,TMEM119,ASB2,TPM1,MTOR,PLPP7,MYORG,IGF2,BDNF,MYF6,IGF1,KLF5,SIX1,FLII,TBX1,SDC1,POPDC2,GPX1,VEGFA,CDON,ANKRD1,MMP14,KRT19,TCAP,PPARA
query_1	TRUE	6.39094e-07	331	609	49	0.0804598	0.148036	GO:0008284	GO:BP	positive regulation of cell population proliferation	11920	3568		IDA,IDA,IDA IEA,IDA IGI IBA,IEA,IEA,IDA IBA IEA,IDA,IMP IEA,IDA,IMP,IDA,IDA,IEA,IDA IBA TAS IEA,IDA IBA IEA,IEA,IDA,IDA IBA IC,TAS,IMP IBA,IMP ISS IEA,IDA IMP,IMP,ISS NAS IEA,IEA,ISS IEA,ISS,IDA,IMP,IEA,IDA,IDA,IEA,IDA IMP IGI ISS IBA IEA,IDA,IDA IMP,IMP IEA,IDA,IEA,IEA,IEA,IDA,ISS IEA,IEA,TAS,IDA IEA,TAS,IDA IMP IC	FN1,HYAL1,SFRP2,FGF5,CCN2,TNC,TMEM119,PNP,MMP2,TIAM1,VAV3,VCAM1,TGFB2,GLUL,CD28,PDGFC,GLI3,AQP1,IGF2,NRP1,JCAD,KIF20B,IGF1,CCND2,IRS2,SIX1,CTSH,TBX1,CD55,EPHB2,ST6GAL1,CD47,GDNF,NDUFAF4,VEGFA,TIMP1,TSPYL5,HAS2,IL18,CD248,CDON,HTRA1,THBS1,CIB1,ROGDI,CTF1,SPHK1,CDC25B,INSR
query_1	TRUE	7.9847e-07	333	609	49	0.0804598	0.147147	GO:0009725	GO:BP	response to hormone	11920	4073		IEA,IEA,IEA,IEA,IMP IBA IEA,IEA,IEA,IDA ISS IEA,IEA,IEA,IEA,NAS,IEA,IDA,IBA,IBA,IDA,IDA ISS IBA TAS IEA,IMP ISS IBA IEA,IEP,IDA ISS IBA IEA,IEA,IMP,IBA IEA,IEA,IEA,IEP,IDA IEA,IEA,ISS,IBA IEA,IEA,IEA,IEA,IEA,IDA,IEA,IEA,TAS,TAS,IEA,IEP,IBA,IDA,IDA IMP IEA,IBA,IDA ISS IEA,IDA IBA,IBA IEA	ERRFI1,CYP1B1,COL3A1,SPP1,GHR,EFNA5,CCN2,CAV1,MMP2,COL1A1,ATP5F1A,PMEPA1,MTOR,TGFB2,ERFE,NOS3,AQP1,IGF2,IRS2,CTSH,INPP5K,SERPINF1,PIP4K2B,SLC2A1,SDC1,GPX1,SLIT2,PPARGC1B,LOX,ME1,TIMP1,LPL,FBXO32,GPT,CYC1,LMO2,ESRRA,MMP14,THBS1,SELENOS,FBN1,KRT19,TIMP2,TRIM16,WBP2,LPIN3,INSR,KANK2,PPARA
query_1	TRUE	8.03632e-07	132	609	29	0.047619	0.219697	GO:0010631	GO:BP	epithelial cell migration	11920	4776		ISS IEA,IDA,IDA,IDA,IGI,IMP,IDA,IDA IEA,IMP,IDA IMP,IMP IBA IEA,IDA,IMP ISS TAS IEA,IMP,IMP IGI,ISS IEA,ISS IEA,IEA,IMP IEA,IEA,IDA IMP,IDA IMP IGI,IDA,ISS IEA,IEA,IDA IMP,ISS IEA,IMP IEA,IMP	CYP1B1,HYAL1,DCN,RGCC,ATP5F1A,MTOR,TGFB2,GLUL,ANLN,NOS3,PTP4A3,GLIPR2,NRP1,JCAD,CORO1C,ARF6,CTSH,SERPINF1,GADD45A,GPX1,SLIT2,VEGFA,BMPER,SRPX2,HAS2,THBS1,CIB1,KANK2,CARD10
query_1	TRUE	8.35317e-07	356	609	51	0.0837438	0.143258	GO:0043069	GO:BP	negative regulation of programmed cell death	11920	12126		IMP,IEA,ISS IEA,IMP IEA,IMP IBA IEA,IEA,TAS,IEA,IMP,TAS,IDA IBA IEA,IEA,ISS,IEA,IDA IMP,IGI,ISS IBA,IDA IMP,IEA,IBA TAS,IDA IMP ISS,IMP,ISS IEA,ISS IEA,ISS IEA,IMP ISS IEA,IDA,IBA,IEA,IEA,IDA IEA,ISS,IMP,IEA,IMP IEA,IDA IBA TAS IEA,IEA,IDA IMP,IEA,IDA IEA,IDA TAS,IMP IBA,IDA TAS,IMP,IMP IEA,ISS IEA,IDA IMP IBA TAS IEA,IMP IEA,IDA,IMP,ISS IEA	ITGA6,LIMS2,SFRP2,CAV1,PIM3,ADORA1,CD28,STRADB,VDAC1,DDAH2,HGF,AKR1B1,NOS3,GLI3,AQP1,SET,BDNF,CD44,NRP1,FAS,IGF1,CCND2,IRS2,SIX1,CTSH,NUPR1,AURKB,UBE2O,CEBPB,PRNP,ANGPTL4,TBX1,ATAD3A,ST6GAL1,GPX1,GDNF,NDUFAF4,VEGFA,TIMP1,ARAF,GSTP1,RNF34,THBS1,SELENOS,CIB1,CIAPIN1,SPHK1,ATF5,KANK2,PPARA,SOD1
query_1	TRUE	8.39842e-07	268	609	43	0.0706076	0.160448	GO:0003013	GO:BP	circulatory system process	11920	1589		IDA IMP ISS NAS IEA,IEA,ISS IC IEA,ISS IBA,IMP ISS IBA TAS,IEA,IMP IEA,IEA,IEA,IDA,TAS,NAS IEA,IEA,IMP NAS,NAS,IMP,IMP ISS IBA NAS IEA,IEA,NAS,ISS TAS,ISS TAS NAS IEA,IEA,IMP,IMP ISS NAS IEA,IMP IGI NAS,IMP IBA NAS,IDA ISS IEA,ISS,IMP IEA,IDA,IEA,IDA IMP,IC,ISS NAS,IEA,IEA,TAS,IMP IBA,IC,NAS,IEA,IEA,IDA ISS IEA	GJA5,CCN2,CAV1,MYL2,TPM1,MMP2,SNTA1,MTOR,ADORA1,TGFB2,HSPB7,S100A1,CXCR4,SLC4A3,SLC29A1,COL1A2,NOS3,PTP4A3,SLC7A5,ATP2A1,GJC1,GNA11,CTNNBIP1,MFSD2A,SLC2A1,CASQ2,DDAH1,POPDC2,GPX1,SLIT2,ADAMTS16,VEGFA,GSTO1,LRP1,WNK1,E2F4,KCNJ12,TCAP,MYLK2,INSR,TMEM38A,PPARA,SOD1
query_1	TRUE	8.97078e-07	227	609	39	0.0640394	0.171806	GO:0009611	GO:BP	response to wounding	11920	3983		IDA NAS,IBA NAS IEA,IBA,IEA,IBA IEA,TAS,IMP,IDA IEP IEA,IEA,ISS,IEA,IEA,IMP,TAS,IEP ISS,IEA,NAS,IMP,IBA TAS IC IEA,IDA,TAS,IMP,IEA,IMP,IDA,IEA,TAS IEA,IEA,IMP,IEA,IEA,TAS,IMP,IEA,IDA,IDA IMP,IEA,IEA,ISS IEA	COL3A1,FN1,ARHGAP24,SPP1,NREP,CCN2,CAV1,TNC,ANXA8,TPM1,MMP2,COL1A1,MTOR,VAV3,TGFB2,CXCR4,NOS3,CD44,PLAU,IGF1,PABPC4,EPHB2,SDC1,PHLDB2,MYLK,GPX1,PROS1,LOX,VEGFA,TIMP1,SCRIB,AK3,COL5A1,TSPAN8,THBS1,RAB3A,PPARA,KREMEN1,SOD1
query_1	TRUE	9.08939e-07	323	609	48	0.0788177	0.148607	GO:0034330	GO:BP	cell junction organization	11920	9845		IDA IMP,IDA,IBA,IMP,ISS,IBA IEA,TAS,IBA IEA,IEA,IDA IEA,ISS IEA,IEA,ISS IEA,IEA,ISS IEA,IMP,IDA,IMP IEA,TAS IEA,ISS TAS IEA,IDA IMP ISS IBA IEA,IDA,IDA IEA,IMP IGI,IEA,IEA,ISS IEA,ISS IEA,IMP IBA IEA,ISS TAS IEA,ISS TAS IEA,IBA,ISS IEA,IMP,IMP IBA,IEA,IDA,TAS IEA,IDA IEA,IEA,IDA ISS,IEA,ISS,IEA,IEA,TAS,ISS,IBA IEA	GJA5,COL16A1,IGFN1,S100A10,NGEF,FN1,ITGA6,LIMS2,SEMA3F,EFNA5,CAV1,TNC,ZNF365,SNTA1,CHCHD10,KIRREL1,TGFB2,LAMTOR2,NRCAM,PAK3,PTPRD,BDNF,NRP1,CORO1C,TUBA1A,SIX1,ARF6,PARD6A,CDH1,GJC1,PRNP,PKP1,EPHB2,PHLDB2,LIMCH1,GDNF,VEGFA,FZD1,SRPX2,DRP2,MUSK,SPTBN2,ANK3,MMP14,FLRT2,THBS1,INSR,RAB3A
query_1	TRUE	9.79187e-07	133	609	29	0.047619	0.218045	GO:0090132	GO:BP	epithelium migration	11920	21151		ISS IEA,IDA,IDA,IDA,IGI,IMP,IDA,IDA IEA,IMP,IDA IMP,IMP IBA IEA,IDA,IMP ISS TAS IEA,IMP,IMP IGI,ISS IEA,ISS IEA,IEA,IMP IEA,IEA,IDA IMP,IDA IMP IGI,IDA,ISS IEA,IEA,IDA IMP,ISS IEA,IMP IEA,IMP	CYP1B1,HYAL1,DCN,RGCC,ATP5F1A,MTOR,TGFB2,GLUL,ANLN,NOS3,PTP4A3,GLIPR2,NRP1,JCAD,CORO1C,ARF6,CTSH,SERPINF1,GADD45A,GPX1,SLIT2,VEGFA,BMPER,SRPX2,HAS2,THBS1,CIB1,KANK2,CARD10
query_1	TRUE	1.08926e-06	1304	609	121	0.198686	0.0927914	GO:0033036	GO:BP	macromolecule localization	11920	9203		ISS IBA IEA,IBA,IDA,IDA,ISS IEA,IBA IEA,IDA ISS TAS IEA,IBA,IMP,IEA,NAS IEA,IDA IEA,IDA IBA IEA,ISS IEA,IEA,ISS IEA,ISS,IEA,IDA,IMP IEA,IMP IEA,IMP,TAS IEA,IEA,IMP,IDA,IDA IMP ISS IBA IEA,ISS,IDA IEA,IDA IBA,IDA IEA,IEA,IMP,IEA,IBA,IEA,ISS IEA,IMP,IMP,TAS,IEA,IEA,IMP IBA IEA,ISS IEA,ISS IEA,IEA,IMP,ISS IEA,IC IEA,IEA,IEA,IMP ISS IEA,IDA IEA,IMP ISS IBA IEA,IDA,IDA IBA,IMP IEA,IMP IEA,IDA IMP,IEP …	FABP3,CRABP2,S100A10,SPP1,EFNA5,ATG9B,CAV1,PORCN,TSPAN14,ARHGDIG,RILP,COL1A1,PLTP,PIM3,SYNGR1,CHCHD10,VANGL2,ADORA1,TGFB2,LAMTOR2,GLUL,HK2,MAL,ERFE,LMAN2L,STRADB,MFF,SHROOM3,CPE,TSPAN17,SNX3,OSBPL3,DNAH11,NRCAM,MEST,GLI3,FMR1,PTP4A3,RRAGA,BDNF,YIF1A,STARD10,OPTN,NRP1,KIF20B,PFKM,IGF1,CORO1C,HNRNPA1,SERP2,KLF5,IRS2,SIX1,ARF6,SPTSSA,TTC7B,SNX1,PARD6A,CDH1,GOT2,NME4,MIEF2,INPP5K,AURKB,SPAG5,RAB34,PR…
query_1	TRUE	1.11074e-06	336	609	49	0.0804598	0.145833	GO:0032989	GO:BP	cellular component morphogenesis	11920	9175		IEA,IBA,ISS,IEA,IBA,IDA ISS IBA IEA,IEA,IBA IEA,ISS IBA IEA,IEA,ISS IEA,ISS,IMP,IEA,IBA,IEA,IEA,IEA,IMP,IBA NAS IEA,IEA,ISS IBA TAS IEA,ISS,ISS IEA,IDA IBA TAS,IMP,ISS,ISS TAS NAS IEA,ISS IEA,IMP,IDA,IBA,ISS IEA,ISS IBA IEA,IEA,IDA,IMP IGI,IDA IMP IBA TAS,IEA,ISS IEA,ISS,IMP ISS IEA,ISS,NAS,IEA,IBA,IDA,IMP IBA TAS,IBA IEA	CRABP2,LGR6,NGEF,FN1,LRTM1,SEMA3F,SPP1,EFNA5,SDC2,ADAMTSL1,ZNF365,MYL2,TPM1,ADARB1,TIAM1,STMN1,CXCR4,TTL,MFF,NRCAM,GLI3,PAK3,OLFM1,PTPRD,BDNF,CD44,NCAM1,NRP1,KIF20B,CORO1C,SNX1,FLII,MFSD2A,EPHB2,STK25,GOLGA4,PHLDB2,SLIT2,UCHL1,GDNF,VEGFA,TENM4,ANK3,ANKRD1,FLRT2,SEMA4B,KRT19,TCAP,RAB3A
query_1	TRUE	1.19672e-06	348	609	50	0.0821018	0.143678	GO:0043066	GO:BP	negative regulation of apoptotic process	11920	12123		IMP,IEA,ISS IEA,IMP IEA,IMP IBA IEA,IEA,TAS,IEA,IMP,TAS,IDA IBA IEA,IEA,ISS,IEA,IDA IMP,IGI,ISS IBA,IDA IMP,IEA,IBA TAS,IDA IMP ISS,IMP,ISS IEA,ISS IEA,ISS IEA,IMP ISS IEA,IDA,IBA,IEA,IEA,IDA IEA,ISS,IMP,IEA,IMP IEA,IDA IBA TAS IEA,IEA,IDA IMP,IEA,IDA IEA,IDA TAS,IMP IBA,IDA TAS,IMP,IMP IEA,ISS IEA,IDA IMP IBA TAS IEA,IMP IEA,IMP,ISS IEA	ITGA6,LIMS2,SFRP2,CAV1,PIM3,ADORA1,CD28,STRADB,VDAC1,DDAH2,HGF,AKR1B1,NOS3,GLI3,AQP1,SET,BDNF,CD44,NRP1,FAS,IGF1,CCND2,IRS2,SIX1,CTSH,NUPR1,AURKB,UBE2O,CEBPB,PRNP,ANGPTL4,TBX1,ATAD3A,ST6GAL1,GPX1,GDNF,NDUFAF4,VEGFA,TIMP1,ARAF,GSTP1,RNF34,THBS1,SELENOS,CIB1,CIAPIN1,SPHK1,ATF5,PPARA,SOD1
query_1	TRUE	1.44474e-06	135	609	29	0.047619	0.214815	GO:0090130	GO:BP	tissue migration	11920	21149		ISS IEA,IDA,IDA,IDA,IGI,IMP,IDA,IDA IEA,IMP,IDA IMP,IMP IBA IEA,IDA,IMP ISS TAS IEA,IMP,IMP IGI,ISS IEA,ISS IEA,IEA,IMP IEA,IEA,IDA IMP,IDA IMP IGI,IDA,ISS IEA,IEA,IDA IMP,ISS IEA,IMP IEA,IMP	CYP1B1,HYAL1,DCN,RGCC,ATP5F1A,MTOR,TGFB2,GLUL,ANLN,NOS3,PTP4A3,GLIPR2,NRP1,JCAD,CORO1C,ARF6,CTSH,SERPINF1,GADD45A,GPX1,SLIT2,VEGFA,BMPER,SRPX2,HAS2,THBS1,CIB1,KANK2,CARD10
query_1	TRUE	1.80698e-06	1180	609	112	0.183908	0.0949153	GO:0009892	GO:BP	negative regulation of metabolic process	11920	4212		IDA ISS IEA,IDA,IEA,IDA ISS IEA,IBA,IDA IBA IEA,IEA,IMP IBA,IDA IMP ISS IBA IEA,IDA IMP IBA IEA,IDA IBA,IDA IMP,IDA,IDA IMP IBA,IMP,IDA IEA,IDA,IDA IMP ISS IBA IEA,IEA,IEA,IDA,IEA,IEA,IMP,IBA,IEA,IDA,IDA,IDA,IDA IMP IBA IEA,IDA NAS IEA,IBA IEA,IDA IEA,IMP,IDA IMP ISS IBA IEA,IDA IMP,IEA,IMP IEA,IDA IMP ISS IBA,ISS,IMP,IDA TAS,ISS IEA,IMP,IEA,IMP,IMP,IEA,IDA IGI,IMP,IMP,IEA,ISS IEA,IEA,IDA,IMP,IMP…	ERRFI1,FN1,COL6A3,SFRP2,SCML4,SERPINB6,CCN2,AEBP1,CAV1,CDKN1C,ANXA8,RGCC,RILP,PMEPA1,SNTA1,TSHZ3,ADARB1,MTOR,KIRREL1,ADORA1,TGFB2,HK2,SLC25A12,CD28,ERFE,CP,EIF4A2,FST,SNX3,SERPINB1,HGF,FASTK,GLI3,AQP1,FMR1,LAPTM4B,CEBPD,DEPTOR,NACC2,OLFM1,RRAGA,SET,IGF2,CD44,NLRX1,OPTN,VIM,MYF6,IGF1,CORO1C,HNRNPA1,KLF5,IRS2,SIX1,BUB1B,SLC7A5,NUPR1,PARD6A,INPP5K,SERPINF1,AURKB,UBE2O,PIP4K2B,CEBPB,PRNP,UHRF1,DNAJB1…
query_1	TRUE	2.00902e-06	164	609	32	0.0525452	0.195122	GO:0032970	GO:BP	regulation of actin filament-based process	11920	9159		IMP,IMP,IDA IBA IEA,IDA,ISS IC IEA,IDA,ISS,IDA IMP IEA,IMP IEA,IEA,IEA,IMP,IDA IBA IEA,IMP,IMP,ISS,IBA,IDA,IBA TAS IEA,IMP,ISS,IDA,IMP IBA,IBA,IEA,IBA,IDA IEA,ISS,IMP,IDA,IDA,IBA	GJA5,S100A10,EFNA5,CCN2,CAV1,RGCC,TPM1,FHOD1,MTOR,KIRREL1,ADORA1,STMN1,PAK3,NRP1,ARF6,ATP2A1,FLII,INPP5K,CAPG,PHLDB2,CD47,SLIT2,LIMCH1,RHOBTB3,SPTBN2,RHOBTB1,LIMA1,LRP1,CGNL1,PPM1E,MYLK2,KANK3
query_1	TRUE	2.77458e-06	2176	609	175	0.287356	0.0804228	GO:0009058	GO:BP	biosynthetic process	11920	3661		IEA,IC IEA,TAS IEA,IEA,ISS IEA,IMP,IDA,IDA IBA,ISS IBA,IDA ISS IEA,IDA,IBA,IEA,IDA,IMP IBA IEA,IMP ISS IEA,ISS IBA IEA,IDA IGI IEA,IGI,IGI IBA IEA,IEA,IDA IMP ISS,IDA IGI IEA,IDA IMP,IDA IMP,IDA IMP IBA NAS IEA,IEA,IEA,IDA IBA IEA,IBA IEA,IEA,ISS IEA,IDA IMP TAS IEA,IDA ISS,IDA IBA TAS IEA,IBA,TAS IEA,NAS IEA,IBA,IBA IEA,IEA,IDA IBA TAS IEA,IMP,IDA IBA TAS IEA,IEA,IDA IGI IBA TAS IEA,IDA,ISS IBA …	ERRFI1,FABP3,CRABP2,S100A10,CYP1B1,ITGA6,HYAL1,GXYLT2,PARM1,SFRP2,SPP1,SCML4,CCN2,BZW2,AEBP1,CAV1,PORCN,CDKN1C,DCN,COQ5,ENO2,RGCC,PNP,FHOD1,COL1A1,ATP5F1A,PLTP,NMRK2,TSHZ3,CKM,MKNK2,CHCHD10,MTOR,TGFB2,GLUL,AKIRIN1,SLC25A12,CD28,ERFE,VGLL3,CP,EIF4A2,H2AZ1,PAPSS1,ABLIM2,ELOVL6,FST,DDAH2,OSBPL3,HGF,AKR1B1,NOS3,GLI3,FMR1,MID1IP1,PAK3,CEBPD,PTP4A3,NACC2,AGPAT2,AK1,SET,IGF2,VIM,IDI1,PFKM,MYF6,IGF1,HNRN…
query_1	TRUE	2.84441e-06	195	609	35	0.0574713	0.179487	GO:0007015	GO:BP	actin filament organization	11920	2936		IMP,IDA,IDA,ISS IBA,IDA IMP IBA IEA,IEA,IEA,IMP,IBA,IBA NAS,IBA IEA,IDA,IBA,IMP,IBA,IMP,IBA,IDA,IDA ISS IEA,IBA TAS IEA,IMP,ISS,IDA,IMP IBA,IBA,IEA,ISS IBA IEA,IEA,IBA,IDA IBA IEA,IEA,IMP,IMP IBA,IDA,IBA	S100A10,CCN2,RGCC,TPM1,FHOD1,MTOR,KIRREL1,STMN1,SHROOM3,NEDD9,MARCKS,PAK3,TPM2,NRP1,CORO1C,ARF6,FLII,INPP5K,MICAL3,CAPG,PHLDB2,CD47,SLIT2,LIMCH1,RHOBTB3,PPARGC1B,SHROOM4,SPTBN2,RHOBTB1,LIMA1,KBTBD13,CGNL1,TCAP,PPM1E,KANK3
query_1	TRUE	3.13619e-06	323	609	47	0.0771757	0.145511	GO:0033993	GO:BP	response to lipid	11920	9631		IEA,IEA,IEA,IEA,IEA,IDA IEA,IDA IEA,IEA,IEA,IDA,IEA,IEA,IEA,IEA,NAS,IEA,IDA,IMP,IBA IEA,IDA,IMP,ISS IEA,IEA,IEA,ISS,IDA,IEA,IEA,IEA,IEA,IEP,IDA IEA,IEA,ISS IEA,IEA,IDA,IEA,ISS,IBA,IDA IEA,TAS IEA,IMP,IEP,IDA,IDA IMP IBA IEA,IDA IMP IBA,IBA IEA	ERRFI1,FMO1,CYP1B1,CYP26B1,SPON2,SPP1,GHR,EFNA5,CCN2,CAV1,ENO2,MMP2,COL1A1,ATP5F1A,PMEPA1,VCAM1,TGFB2,H2AZ1,NOS3,AQP1,VIM,CTSH,SERPINF1,CEBPB,TBX1,CD55,EPHB2,SDC1,PLSCR4,GPX1,SLIT2,PPARGC1B,LOX,LPL,FBXO32,IL18,ESRRA,GSTP1,SCD,ANKRD1,THBS1,SELENOS,TRIM16,WBP2,LBP,KANK2,PPARA
query_1	TRUE	3.21176e-06	312	609	46	0.0755337	0.147436	GO:0000904	GO:BP	cell morphogenesis involved in differentiation	11920	309		IEA,IBA,IMP,ISS,IDA IMP IEA,IBA,IBA,IDA ISS IBA IEA,IEA,IDA IBA IEA,ISS IBA IEA,IEA,ISS IEA,IBA,IEA,IBA,IEA,IEA,IDA,IMP,IBA NAS IEA,IEA,ISS IBA TAS IEA,ISS,ISS IEA,IDA IBA TAS,ISS,IMP ISS TAS NAS IEA,IMP IGI,ISS IEA,ISS IBA IEA,IEA,IDA,IEA,IDA IMP IBA TAS,IEA,ISS IEA,ISS,IEA,IEA,ISS,IEA,IBA,IDA ISS IEA,IBA IEA,ISS IEA	CRABP2,LGR6,S100A10,NGEF,FN1,LIMS2,LRTM1,SEMA3F,SPP1,EFNA5,SDC2,ADAMTSL1,ZNF365,COL18A1,ADARB1,TIAM1,STMN1,TTL,ANTXR1,NEDD9,NRCAM,GLI3,PAK3,OLFM1,PTPRD,BDNF,NCAM1,NRP1,CORO1C,MFSD2A,EPHB2,STK25,GOLGA4,ST6GAL1,SLIT2,UCHL1,GDNF,VEGFA,HAS2,SCRIB,ANK3,FLRT2,SEMA4B,CIB1,RAB3A,SOD1
query_1	TRUE	3.5624e-06	177	609	33	0.0541872	0.186441	GO:1901652	GO:BP	response to peptide	11920	24928		IEA,IEA,IEA,IMP IBA IEA,IEA,ISS IEA,ISS IEA,IEA,IEA,IGI,IBA,IDA ISS IBA TAS IEA,IMP,IGI,IMP ISS IBA IEA,IDA IBA IEA,IEA,IMP,IGI ISS IEA,IBA IEA,IEA,IEA,IEA,IEA,IEA,IEA,ISS,TAS,IEA,IDA,IBA,IDA ISS IEA,IEA	ERRFI1,CYP1B1,COL3A1,GHR,CCN2,CAV1,MMP2,COL1A1,MTOR,VCAM1,ERFE,IGF2,VIM,IGF1,IRS2,INPP5K,SERPINF1,PIP4K2B,PRNP,SLC2A1,EPHB2,TIMP1,LPL,GPT,CYC1,ESRRA,LRP1,SELENOS,FBN1,TRIM16,LPIN3,INSR,PPARA
query_1	TRUE	3.56412e-06	269	609	42	0.0689655	0.156134	GO:0048589	GO:BP	developmental growth	11920	14901		IEA,IEA,IEA,IEA,ISS IBA IEA,IEA,IEA,IMP ISS,IEA,IEA,IEA,IEA,IDA,ISS IBA IEA,IEA,IEA,ISS IEA,NAS,IEA,ISS,IEA,IDA IBA,ISS IEA,IDA IMP IGI IEP,IEA,ISS IEA,ISS IEA,IEA,IDA,IEA,IDA,IEA,ISS,ISS,IEA,IEA,IEA,IBA,IMP,IEA,IEA,ISS NAS IEA	CRABP2,LGR6,COL3A1,FN1,SEMA3F,SFRP2,SPP1,GHR,EFNA5,CDKN1C,ADARB1,MTOR,TGFB2,AKIRIN1,CXCR4,TTL,EVC,NRCAM,GLI3,OLFM1,IGF2,BDNF,NRP1,IGF1,KLF5,SIX1,MFSD2A,PKDCC,GOLGA4,GPX1,SLIT2,PELO,VEGFA,MUSK,TENM4,SPTBN2,PEX5,SEMA4B,INSR,ATF5,PPARA,SOD1
query_1	TRUE	3.72238e-06	394	609	53	0.0870279	0.134518	GO:0031401	GO:BP	positive regulation of protein modification process	11920	8299		ISS IEA,IBA,ISS IBA IEA,ISS NAS IEA,IEA,IDA IMP,ISS IEA,IDA IMP IEA,IDA ISS IEA,TAS IEA,IEA,IDA IBA,IMP,IMP,IDA,IBA IEA,IDA,IDA IBA,IDA IBA,IMP IEA,ISS IBA IEA,IBA,IDA,IMP IEA,IMP,IDA IMP,IDA,IEA,IDA IEA,IDA IGI IEA,ISS,IDA,IMP,IEA,IDA IBA,IEA,IEA,IDA IEA,NAS,IDA,IMP ISS,IDA,IEA,IEA,IEA,IMP,ISS IEA,IDA IBA,IDA IMP,IMP,IEA,IDA IMP,IDA	SFRP2,FGF5,GHR,EFNA5,CCN2,CAV1,TMEM119,RGCC,FAM20A,MTOR,ADORA1,TGFB2,JTB,RALB,STRADB,PDGFC,NEDD9,HGF,FMR1,CDCA2,IGF2,BDNF,CD44,NRP1,FAS,IGF1,CCND2,NUPR1,TRAF4,PRNP,TBX1,SPSB4,LIMCH1,SQSTM1,VEGFA,AIMP2,FZD1,ARAF,TNFRSF10A,TSPYL5,MUSK,IL18,CDON,WNK1,CAB39L,THBS1,CIB1,CTF1,SPHK1,WBP2,CDC25B,INSR,CARD10
query_1	TRUE	4.2697e-06	42	609	16	0.0262726	0.380952	GO:0071229	GO:BP	cellular response to acid chemical	11920	19264		IEA,IEA,IEA,IEA,IEA,IDA,IDA IMP IBA,IEA,IEA,IEA,IBA,IMP IBA,IEA,IEA,IMP ISS IBA,IDA	COL16A1,COL3A1,MMP2,COL1A1,COL6A1,MTOR,LAMTOR2,COL5A2,PDGFC,COL1A2,CASTOR2,RRAGA,SIX1,CEBPB,RRAGD,VEGFA
query_1	TRUE	4.46925e-06	674	609	75	0.123153	0.111276	GO:0048585	GO:BP	negative regulation of response to stimulus	11920	14897		IDA ISS IBA IEA,IMP,TAS IEA,IMP,IBA IEA,IBA,IDA ISS IBA NAS IEA,IEA,IDA ISS IEA,IMP IEA,IDA,IDA IMP,IDA IMP IBA IEA,ISS IEA,IEA,IEA,ISS,IMP,IEA,ISS IEA,IDA IMP IBA,IDA IEA,ISS NAS IEA,IDA ISS IEA,IMP IBA,IMP IGI IEA,IEA,ISS,IDA,IBA IEA,IEA,IEA,IBA TAS IEA,IDA IGI ISS,IDA IBA IEA,IEA,IMP,ISS IEA,IDA IMP IBA,IDA,IBA IEA,IDA IMP IBA,ISS IEA,IDA,IMP,IEA,ISS,IMP IEA,IEA,IDA IMP ISS,IDA,IDA,IDA,TAS IEA…	ERRFI1,COL3A1,CYP26B1,ITGA6,SEMA3F,ARHGAP24,SFRP2,SPP1,CAV1,ADAMTSL2,DCN,RIOK3,PMEPA1,PIM3,MTOR,ADORA1,TGFB2,STMN1,STRADB,IL17RD,FST,HGF,NOS3,GLI3,CASTOR2,DEPTOR,PTPRD,BDNF,CD44,NLRX1,OPTN,NRP1,PLAU,IGF1,INPP5K,SERPINF1,PIP4K2B,PRNP,TLE5,CDC34,CTNNBIP1,CD55,EPHB2,DDAH1,PHLDB2,ST6GAL1,CD47,GPX1,PROS1,SLIT2,UCHL1,GDNF,C1QTNF3,BMPER,FZD1,LPL,GSTP1,HTRA1,IGFBP6,TSPAN8,LRP1,RNF34,MMP14,THBS1,SELENOS,C…
query_1	TRUE	4.86719e-06	179	609	33	0.0541872	0.184358	GO:0050673	GO:BP	epithelial cell proliferation	11920	15259		IEA,IEA,IDA,IEA,IDA,ISS IBA IEA,IMP,IDA,IMP,IDA IMP,IEA,IEA,IDA,IEA,IBA,TAS,IMP IBA,IDA,IEA,ISS IEA,IEA,ISS IEA,IMP,ISS,IEA,IMP,IDA IMP IGI ISS IBA,IDA,IEA,IEA,IEA,IEA,IDA IMP	ERRFI1,LIMS2,HYAL1,COL8A1,SFRP2,CAV1,CDKN1C,RGCC,ATP5F1A,TGFB2,GLUL,FST,SERPINB1,HGF,IGF2,NRP1,JCAD,IGF1,SIX1,NUPR1,SERPINF1,CEBPB,UHRF1,TBX1,RAP1GAP,GPX1,VEGFA,BMPER,FMC1,HAS2,HTRA1,MMP14,THBS1
query_1	TRUE	5.67839e-06	180	609	33	0.0541872	0.183333	GO:0060537	GO:BP	muscle tissue development	11920	17302		ISS,IBA,IEA,IEA,ISS IEA,IMP ISS,IMP ISS IEA,IMP,IEA,IDA ISS,ISS IEA,IMP ISS IBA IEA,IEA,IBA TAS IEA,IDA IGI,TAS,IEA,ISS IBA IEA,IEA,IEA,ISS,IMP,IBA,IEA,IEA,ISS,IEA,IEA,IMP IEA,TAS,IMP IBA,IDA IMP IBA IEA,IEA	GJA5,SELENON,COL3A1,CYP26B1,CAV1,MYL2,ASB2,TPM1,MTOR,TGFB2,AKIRIN1,MYORG,IGF2,MYF6,IGF1,MYL6,KLF5,SIX1,NUPR1,GJC1,TBX1,MYLK,POPDC2,GPX1,LOX,VEGFA,TENM4,CDON,ANKRD1,MYL6B,TCAP,MYLK2,PPARA
query_1	TRUE	5.84497e-06	37	609	15	0.0246305	0.405405	GO:0071230	GO:BP	cellular response to amino acid stimulus	11920	19265		IEA,IEA,IEA,IEA,IEA,IDA,IDA IMP IBA,IEA,IEA,IEA,IBA,IMP IBA,IEA,IEA,IMP ISS IBA	COL16A1,COL3A1,MMP2,COL1A1,COL6A1,MTOR,LAMTOR2,COL5A2,PDGFC,COL1A2,CASTOR2,RRAGA,SIX1,CEBPB,RRAGD
query_1	TRUE	6.13834e-06	125	609	27	0.044335	0.216	GO:0045765	GO:BP	regulation of angiogenesis	11920	13491		ISS IEA,IDA IMP,ISS IEA,IDA,IDA,IDA,IDA IEA,IDA,IMP,IEA,IEA,IDA ISS IEA,IMP,IEA,IEA,ISS IEA,IDA IBA IEA,TAS,IEA,IEA,IDA IMP IGI IBA,IGI IBA,ISS IEA,ISS,IDA IMP IGI IBA IEA,IDA,IDA	CYP1B1,HYAL1,SFRP2,DCN,RGCC,TGFB2,GLUL,S100A1,HK2,CXCR4,HGF,NOS3,AQP1,NRP1,JCAD,CTSH,SERPINF1,ANGPTL4,GADD45A,DDAH1,VEGFA,BMPER,TSPAN12,CEMIP2,THBS1,SPHK1,HSPB6
query_1	TRUE	7.42698e-06	222	609	37	0.0607553	0.166667	GO:0015980	GO:BP	energy derivation by oxidation of organic compounds	11920	5622		TAS NAS,IBA NAS IEA,IDA IBA IEA,IEA,IEA,IDA,IBA IEA,IMP,IEA,IDA IBA IEA,NAS,IEA,TAS NAS IEA,ISS IEA,NAS IEA,IEA,IDA,IMP,IMP NAS,IBA IEA,IMP,IDA ISS IBA IEA,IDA IBA TAS IEA,IBA IEA,TAS IEA,NAS,IDA IBA IEA,IEA,IBA,IDA IMP IBA TAS IEA,TAS,IEA,IEA,TAS,IDA IEA,NAS,IDA IBA TAS IEA	NDUFB5,NDUFS6,SDHD,CISD1,IDH2,ATP5F1A,COX7A1,CHCHD10,MTOR,SLC25A12,NDUFB4,COX7B,NDUFB9,IGF2,NDUFC2,PFKM,IGF1,ISCU,IRS2,COX6A2,NUPR1,INPP5K,GYS1,COX5B,UQCRC1,NDUFA4,MDH2,PHKA2,CYC1,PYGM,SELENOS,COQ9,COX10,ACADVL,INSR,NDUFB7,ACO2
query_1	TRUE	7.44358e-06	126	609	27	0.044335	0.214286	GO:1901342	GO:BP	regulation of vasculature development	11920	24648		ISS IEA,IDA IMP,ISS IEA,IDA,IDA,IDA,IDA IEA,IDA,IMP,IEA,IEA,IDA ISS IEA,IMP,IEA,IEA,ISS IEA,IDA IBA IEA,TAS,IEA,IEA,IDA IMP IGI IBA,IGI IBA,ISS IEA,ISS,IDA IMP IGI IBA IEA,IDA,IDA	CYP1B1,HYAL1,SFRP2,DCN,RGCC,TGFB2,GLUL,S100A1,HK2,CXCR4,HGF,NOS3,AQP1,NRP1,JCAD,CTSH,SERPINF1,ANGPTL4,GADD45A,DDAH1,VEGFA,BMPER,TSPAN12,CEMIP2,THBS1,SPHK1,HSPB6
query_1	TRUE	8.48416e-06	223	609	37	0.0607553	0.165919	GO:0008015	GO:BP	blood circulation	11920	3500		IDA IMP ISS NAS IEA,IEA,ISS IC IEA,ISS IBA,IMP ISS IBA TAS,IEA,IMP IEA,IEA,IEA,IDA,TAS,NAS IEA,IEA,IMP,IMP,IMP ISS IBA NAS IEA,IEA,ISS TAS,ISS TAS NAS IEA,IEA,IMP,IMP IBA NAS,IDA ISS IEA,ISS,IMP IEA,IDA,IEA,IDA IMP,IC,IEA,IEA,TAS,IMP IBA,IC,IEA,IEA,IDA ISS IEA	GJA5,CCN2,CAV1,MYL2,TPM1,MMP2,SNTA1,MTOR,ADORA1,TGFB2,HSPB7,S100A1,CXCR4,SLC4A3,COL1A2,NOS3,PTP4A3,ATP2A1,GJC1,GNA11,CTNNBIP1,CASQ2,DDAH1,POPDC2,GPX1,SLIT2,ADAMTS16,VEGFA,GSTO1,WNK1,E2F4,KCNJ12,TCAP,MYLK2,TMEM38A,PPARA,SOD1
query_1	TRUE	8.51987e-06	244	609	39	0.0640394	0.159836	GO:0010942	GO:BP	positive regulation of cell death	11920	5063		ISS IEA,IGI,IMP,IEA,ISS,IMP,IDA,IEA,IEA,IEA,IDA,IDA IBA,IEA,IDA,IEA,IDA,IDA,IDA IMP,IEA,IMP ISS IEA,IDA,IMP ISS IEA,IEA,IMP,IEA,IDA,IMP IBA,IMP,TAS,IEA,IBA,IMP,IEA,IBA,IMP,IGI,IDA,IMP,IMP IC	CYP1B1,ITGA6,SFRP2,CCN2,ATG9B,CAV1,RGCC,MMP2,VAV3,ADORA1,TGFB2,G0S2,MAL,ACOX2,PAK3,NACC2,OLFM1,FAS,CTSH,NUPR1,TOP2A,PRNP,UBE2M,TLE5,CDC34,GADD45A,STK17B,SLIT2,SQSTM1,AIMP2,TNFRSF10A,SCRIB,CD248,HTRA1,ANKRD1,LRP1,THBS1,TGM2,SOD1
query_1	TRUE	1.00434e-05	174	609	32	0.0525452	0.183908	GO:0042060	GO:BP	wound healing	11920	11511		IDA NAS,IBA IEA,IBA,IMP,IEA,ISS,IEA,IMP,TAS,ISS,IEA,NAS,IMP,IBA TAS IC IEA,IDA,TAS,IMP,IEA,IMP,IDA,IEA,TAS IEA,IEA,IMP,IEA,IEA,TAS,IMP,IEA,IDA,IDA IMP,IEA	COL3A1,FN1,ARHGAP24,CAV1,ANXA8,TPM1,COL1A1,MTOR,VAV3,TGFB2,CXCR4,NOS3,CD44,PLAU,IGF1,PABPC4,EPHB2,SDC1,PHLDB2,MYLK,GPX1,PROS1,LOX,VEGFA,TIMP1,SCRIB,AK3,COL5A1,TSPAN8,THBS1,RAB3A,PPARA
query_1	TRUE	1.0193e-05	102	609	24	0.0394089	0.235294	GO:0010632	GO:BP	regulation of epithelial cell migration	11920	4777		IDA,IDA,IDA,IGI,IMP,IDA,IDA IEA,IDA,IDA,IMP TAS IEA,IMP,IMP IGI,ISS IEA,ISS IEA,IEA,IMP IEA,IDA,IDA IMP IGI,IDA,ISS IEA,IEA,IDA IMP,ISS IEA,IMP	HYAL1,DCN,RGCC,ATP5F1A,MTOR,TGFB2,GLUL,NOS3,GLIPR2,NRP1,JCAD,CORO1C,ARF6,CTSH,SERPINF1,GADD45A,SLIT2,VEGFA,BMPER,SRPX2,HAS2,THBS1,CIB1,CARD10
query_1	TRUE	1.0406e-05	936	609	93	0.152709	0.099359	GO:0031324	GO:BP	negative regulation of cellular metabolic process	11920	8256		IDA ISS IEA,IEA,IDA ISS IEA,IBA,IDA IBA IEA,IMP IBA,IDA IMP ISS IBA IEA,IDA IMP IBA IEA,IDA IBA,IDA IMP IBA,IMP,IDA IEA,IDA,IDA IMP ISS IBA IEA,IEA,IDA,IEA,IEA,IBA,IEA,IDA,IDA,IDA IBA IEA,IDA NAS IEA,IDA IEA,IMP,IMP ISS IBA,IMP,IEA,IMP IEA,IDA IMP ISS IBA,IMP,IDA TAS,ISS IEA,IMP,IMP,IEA,IGI,IMP,IMP,IEA,ISS IEA,IEA,IDA,IMP ISS IEA,IEA,IDA ISS IBA IEA,IBA IEA,IDA,IEA,IMP,ISS IEA,ISS TAS IEA,IDA IEA…	ERRFI1,COL6A3,SFRP2,SCML4,SERPINB6,AEBP1,CAV1,CDKN1C,ANXA8,PMEPA1,SNTA1,TSHZ3,ADARB1,MTOR,KIRREL1,TGFB2,HK2,SLC25A12,ERFE,CP,EIF4A2,FST,SERPINB1,HGF,GLI3,AQP1,FMR1,LAPTM4B,CEBPD,DEPTOR,NACC2,RRAGA,SET,IGF2,CD44,OPTN,MYF6,IGF1,CORO1C,HNRNPA1,KLF5,IRS2,SIX1,BUB1B,NUPR1,PARD6A,INPP5K,SERPINF1,AURKB,UBE2O,PIP4K2B,CEBPB,PRNP,UHRF1,DNAJB1,TLE5,CTNNBIP1,GADD45A,PKP1,MFSD2A,EPHB2,CSDE1,LXN,ETV5,GPX1,PROS…
query_1	TRUE	1.12726e-05	728	609	78	0.128079	0.107143	GO:0009891	GO:BP	positive regulation of biosynthetic process	11920	4211		IC,IEA,IEA,IMP,ISS IBA,ISS IEA,IDA,IEA,IGI,IGI,IDA IMP ISS,IDA IMP,IDA,ISS IEA,IDA IMP TAS,IDA,IBA,IEA,NAS IEA,IMP,ISS IBA IEA,IDA NAS,IMP ISS IBA,IDA IMP ISS IEA,IDA IBA,ISS IEA,IEA,IEA,ISS IBA IEA,IMP,IMP,ISS IEA,IDA IMP,IDA,IDA IEA,IMP NAS,IGI,IDA IMP ISS IEA,IEA,IDA,IEA,ISS IEA,IMP,IDA IMP IEA,IC,IDA ISS,TAS,ISS IEA,ISS IEA,ISS IBA IEA,IDA,IMP,IDA,IDA,IBA IEA,IDA IBA IEA,TAS,IDA IMP IGI,IDA,I…	FABP3,S100A10,CYP1B1,ITGA6,PARM1,SFRP2,SPP1,CCN2,CDKN1C,DCN,RGCC,FHOD1,COL1A1,CHCHD10,MTOR,TGFB2,AKIRIN1,SLC25A12,CD28,H2AZ1,DDAH2,HGF,NOS3,GLI3,FMR1,MID1IP1,PAK3,CEBPD,IGF2,VIM,PFKM,MYF6,IGF1,HNRNPA1,KLF5,IRS2,CKAP2,SIX1,NUPR1,CDH1,TOP2A,INPP5K,AURKB,CEBPB,UHRF1,TBX1,HMGN1,SUCO,MFSD2A,DDAH1,CSDE1,ETV5,GDNF,STARD4,NR2F1,PPARGC1B,SQSTM1,VEGFA,FZD1,GPT,HAS2,LMO2,IL18,ESRRA,CDON,ANKRD1,LMO7,THBS1,E2…
query_1	TRUE	1.27531e-05	258	609	40	0.0656814	0.155039	GO:0007169	GO:BP	transmembrane receptor protein tyrosine kinase signaling pathway	11920	3069		IDA ISS IBA IEA,ISS TAS,IDA IGI IBA TAS IEA,IMP IBA IEA,IDA IBA IEA,IEA,IDA,TAS,IEA,TAS,TAS,IEA,IMP,IBA,IDA IBA IEA,IBA,IDA IBA IEA,TAS,IEA,IEA,ISS IEA,IDA ISS IBA TAS IEA,IBA TAS,IMP ISS IEA,IMP,IDA IMP,ISS IBA IEA,IDA IBA IEA,IMP,NAS,ISS IBA IEA,IEA,IDA IMP ISS IBA,IBA,IBA TAS IEA,IBA,ISS,ISS IEA,IDA,IDA ISS IBA IEA	ERRFI1,NGEF,FGF5,GHR,EFNA5,CCN2,DCN,MMP2,COL1A1,TIAM1,CNKSR1,ADORA1,STMN1,ERFE,PDGFC,NEDD9,HGF,PAK3,PDGFRL,PTP4A3,MYORG,IGF2,BDNF,NRP1,JCAD,IGF1,IRS2,INPP5K,PIP4K2B,RASGRP4,EPHB2,LOX,VEGFA,TSPAN12,MUSK,IGFBP6,LRP1,FLRT2,THBS1,INSR
query_1	TRUE	1.51801e-05	238	609	38	0.0623974	0.159664	GO:0044057	GO:BP	regulation of system process	11920	12600		IEA,IDA IMP ISS NAS IEA,IEA,ISS IC IEA,ISS TAS,ISS TAS,IEA,IMP IEA,ISS,IEA,IDA,TAS,NAS IEA,IEA,IMP,IEA,ISS IEA,IMP,IDA,IDA IMP IGI,IDA IMP ISS TAS,ISS IEA,ISS TAS NAS IEA,IMP IBA NAS,ISS,ISS,IMP IBA,ISS IEA,ISS IEA,IC,IEA,IMP IEA,TAS,IDA,IDA,IEA,IEA,ISS IEA	ERRFI1,GJA5,CCN2,CAV1,MYL2,TPM1,MMP2,SNTA1,TSHZ3,ADORA1,TGFB2,HSPB7,S100A1,SLC25A12,SLC4A3,HGF,NOS3,AQP1,FMR1,IGF1,ATP2A1,INPP5K,GJC1,CASQ2,EPB41,POPDC2,TNFRSF21,FBXO32,TENM4,GSTO1,WNK1,KBTBD13,KCNJ12,SPHK1,MYLK2,TMEM38A,PPARA,SOD1
query_1	TRUE	1.6618e-05	158	609	30	0.0492611	0.189873	GO:0045785	GO:BP	positive regulation of cell adhesion	11920	13511		IDA,IMP,IDA,IBA,IMP,IEA,IEA,ISS,IDA,IDA,ISS,IEA,IDA,IDA,IDA IBA TAS IEA,IMP,ISS IEA,IDA IBA,IMP,IDA IMP,IDA,IDA,IDA IBA IEA,IDA,IMP IEA,IDA ISS IEA,ISS,IDA ISS IEA,ISS IEA,IEA	COL16A1,S100A10,FN1,LIMS2,HYAL1,COL8A1,CCDC80,SFRP2,CAV1,PNP,TPM1,VAV3,VCAM1,TGFB2,CD28,NEDD9,GLI3,IGF2,CD44,NRP1,IGF1,CD55,CD47,VEGFA,HAS2,IL18,ANK3,CIB1,TGM2,AP3D1
query_1	TRUE	1.78108e-05	423	609	54	0.08867	0.12766	GO:0043436	GO:BP	oxoacid metabolic process	11920	12315		ISS IEA,IEA,IDA IBA,IDA TAS IEA,IDA IEA,ISS IEA,ISS,IDA IMP IEA,ISS IBA IEA,ISS IBA IEA,IBA TAS IEA,IBA TAS IEA,TAS IEA,IEA,TAS,IDA IMP IBA IEA,IDA IBA TAS IEA,IDA IGI IBA IEA,TAS,IDA IBA TAS IEA,TAS,IEA,IDA IBA,ISS IEA,IMP IBA IEA,IDA TAS,IMP,IMP,IDA ISS IBA TAS IEA,IGI TAS,ISS IEA,TAS,IDA IBA TAS IEA,IDA,IDA IEA,IEA,IDA,IDA IBA,IDA IMP ISS IEA,IDA IMP IEA,IDA IBA IEA,IDA ISS IBA IC,IEA,IDA,IDA …	FABP3,CRABP2,EPHX1,CYP1B1,CYP26B1,CAV1,NUDT8,ACADSB,ENO2,IDH2,GLUL,HK2,SLC25A12,ERFE,MTHFD2,ACOX2,PAPSS1,ELOVL6,VDAC1,DDAH2,OSBPL3,AKR1B1,NOS3,MID1IP1,PFKM,IGF1,IRS2,NUPR1,GOT2,SLC25A17,MFSD2A,SLC2A1,DDAH1,ST6GAL1,GPX1,CKMT2,STARD4,ME1,ALDH5A1,MDH2,HIBADH,LPL,GPT,GSTP1,SCD,GSTO1,PEX5,HDC,ACADVL,OSBPL2,LPIN3,INSR,PPARA,ACO2
query_1	TRUE	1.78108e-05	423	609	54	0.08867	0.12766	GO:0051336	GO:BP	regulation of hydrolase activity	11920	15776		IMP,NAS,ISS IBA,IEA,IEA,IMP,IBA,IEA,IDA ISS IEA,IDA IBA IEA,IEA,ISS IEA,IEA,IDA IBA,IDA IBA IEA,TAS IEA,IGI IEA,IDA,IMP,IEA,IEA,IDA IBA IEA,IDA,IEA,IMP,IMP,IMP IBA,ISS IEA,IEP,IDA IEA,IBA IEA,IEA,IEA,IBA NAS,IDA IEA,IMP,NAS,IDA IBA,IBA,IEA,IMP,IEA,IBA,IEA,IDA,IDA IBA IEA,IMP,ISS IC,IMP IBA,IMP IEA,IDA,IDA IBA IEA,ISS,IDA	S100A10,HSPE1,NGEF,FN1,COL6A3,ITGA6,ARHGAP24,SFRP2,EFNA5,SERPINB6,CCN2,CAV1,PCOLCE,ANXA8,TIAM1,MTOR,VAV3,TGFB2,STMN1,ANTXR1,NEDD9,SERPINB1,HGF,NOS3,AQP1,CD44,FAS,CORO1C,EGLN3,CTSH,SERPINF1,UBE2O,PRNP,RASGRP4,ANGPTL4,RCN3,MAPK12,RAP1GAP,RALGPS2,LXN,GPX1,PROS1,TBC1D1,PPARGC1B,VEGFA,TIMP1,SCRIB,LRP1,RNF34,WNK1,THBS1,TIMP2,TGM2,SOD1
query_1	TRUE	2.60071e-05	115	609	25	0.0410509	0.217391	GO:0003007	GO:BP	heart morphogenesis	11920	1583		IMP,IMP,IMP,IEA,IMP,IEA,ISS,IDA ISS,IMP,IEA,ISS IEA,ISS,ISS IEA,IEA,ISS,ISS,ISS,IEA,ISS IEA,IEA,IMP,ISS IEA,IMP IBA,IMP IBA,IMP	GJA5,SFRP2,MYL2,ASB2,TPM1,MTOR,VANGL2,TGFB2,CPE,DNAH11,NOS3,OLFM1,NRP1,SIX1,TBX1,SLIT2,VEGFA,FZD1,HAS2,COL5A1,ANKRD1,FLRT2,TCAP,MYLK2,INSR
query_1	TRUE	2.70528e-05	124	609	26	0.0426929	0.209677	GO:0010720	GO:BP	positive regulation of cell development	11920	4860		IEA,IMP,IEA,IBA,IEA,ISS IEA,IBA,IEA,ISS IEA,IMP,IEA,IEA,ISS IEA,IDA IBA,IMP ISS IEA,IBA,IDA IEA,IEA,IEA,IDA,TAS,ISS,IEA,ISS IEA,IDA,IDA	CRABP2,S100A10,FN1,LIMS2,EFNA5,ZNF365,TIAM1,MTOR,CXCR4,NEDD9,GLI3,PAK3,PTPRD,BDNF,NRP1,MYF6,SERPINF1,EPHB2,STK25,GOLGA4,SLIT2,VEGFA,HAS2,TENM4,CIB1,TGM2
query_1	TRUE	3.07281e-05	212	609	35	0.0574713	0.165094	GO:0061564	GO:BP	axon development	11920	18256		IEA,IBA,IEA,IBA,IDA ISS IBA IEA,IEA,IBA IEA,IBA IEA,IEA,IEA,IEA,IEA,IBA,IEA,IEA,IBA NAS IEA,IEA,ISS IBA IEA,ISS,IDA IBA TAS,ISS,ISS TAS NAS IEA,ISS IBA IEA,IEA,IDA,IDA IMP IBA TAS,IEA,ISS IEA,IEA,ISS,ISS,IEA,IBA,IBA IEA,IEA	CRABP2,LGR6,FN1,LRTM1,SEMA3F,SPP1,NREP,EFNA5,TNC,ADAMTSL1,MMP2,ADARB1,TIAM1,STMN1,TTL,NRCAM,GLI3,PAK3,OLFM1,BDNF,NCAM1,NRP1,EPHB2,STK25,GOLGA4,SLIT2,UCHL1,GDNF,TNFRSF21,VEGFA,ANK3,FLRT2,SEMA4B,RAB3A,KREMEN1
query_1	TRUE	3.07781e-05	417	609	53	0.0870279	0.127098	GO:0019752	GO:BP	carboxylic acid metabolic process	11920	6954		ISS IEA,IEA,IDA IBA,IDA TAS IEA,IDA IEA,ISS IEA,ISS,IDA IMP IEA,ISS IBA IEA,ISS IBA IEA,IBA TAS IEA,IBA TAS IEA,TAS IEA,IEA,TAS,IDA IMP IBA IEA,IDA IGI IBA IEA,TAS,IDA IBA TAS IEA,TAS,IEA,IDA IBA,ISS IEA,IMP IBA IEA,IDA TAS,IMP,IMP,IDA ISS IBA TAS IEA,IGI TAS,ISS IEA,TAS,IDA IBA TAS IEA,IDA,IDA IEA,IEA,IDA,IDA IBA,IDA IMP ISS IEA,IDA IMP IEA,IDA IBA IEA,IDA ISS IBA IC,IEA,IDA,IDA IBA IEA,IDA IBA,…	FABP3,CRABP2,EPHX1,CYP1B1,CYP26B1,CAV1,NUDT8,ACADSB,ENO2,IDH2,GLUL,HK2,SLC25A12,ERFE,MTHFD2,ACOX2,ELOVL6,VDAC1,DDAH2,OSBPL3,AKR1B1,NOS3,MID1IP1,PFKM,IGF1,IRS2,NUPR1,GOT2,SLC25A17,MFSD2A,SLC2A1,DDAH1,ST6GAL1,GPX1,CKMT2,STARD4,ME1,ALDH5A1,MDH2,HIBADH,LPL,GPT,GSTP1,SCD,GSTO1,PEX5,HDC,ACADVL,OSBPL2,LPIN3,INSR,PPARA,ACO2
query_1	TRUE	3.22717e-05	277	609	41	0.0673235	0.148014	GO:0048729	GO:BP	tissue morphogenesis	11920	15029		IEA,IBA,ISS IEA,IEA,IMP,IEA,IMP,IEA,IEA,NAS,IMP,ISS IBA,ISS,IEA,IEA,IEA,IDA IEA,ISS IEA,IEA,IMP,ISS IEA,IEA,IEA,ISS IEA,ISS IEA,ISS,IEA,IMP,IMP,IDA IMP,IEA,IDA ISS IBA IEA,IDA IMP ISS,IEA,IMP ISS IEA,IMP,IMP,IEA,IMP IBA IEA,IEA,IMP IBA	COL3A1,ARHGAP24,SFRP2,TNC,MYL2,ASB2,TPM1,MMP2,ADARB1,TIAM1,MTOR,VANGL2,TGFB2,CXCR4,SHROOM3,FST,HGF,NOS3,GLI3,CD44,NRP1,KIF20B,MYF6,SIX1,CTSH,TBX1,CTNNBIP1,PHLDB2,MYLK,SLIT2,ADAMTS16,GDNF,VEGFA,FZD1,SCRIB,COL5A1,ANKRD1,MMP14,TCAP,TGM2,MYLK2
query_1	TRUE	3.41719e-05	300	609	43	0.0706076	0.143333	GO:0006091	GO:BP	generation of precursor metabolites and energy	11920	2122		TAS NAS,IBA NAS IEA,IDA IBA IEA,IEA,ISS IBA IEA,IEA,IDA,IBA TAS IEA,IMP,IEA,IBA TAS IEA,IDA IBA IEA,NAS,IEA,IEA,TAS NAS IEA,ISS IEA,NAS IEA,IMP IBA IEA,IDA,IMP,IMP NAS,IBA TAS IEA,IMP,IDA ISS IBA IEA,IDA IBA TAS IEA,IBA IEA,TAS IEA,IEA,IMP NAS,IDA IBA IEA,TAS IEA,IBA,IDA IMP IBA TAS IEA,TAS,IEA,IEA,IEA,TAS,IDA IMP IEA,NAS,IDA,IDA IBA TAS IEA	NDUFB5,NDUFS6,SDHD,CISD1,ENO2,IDH2,ATP5F1A,COX7A1,CHCHD10,MTOR,HK2,SLC25A12,NDUFB4,AKR1B1,COX7B,NDUFB9,IGF2,NDUFC2,PFKM,IGF1,ISCU,IRS2,COX6A2,NUPR1,INPP5K,GYS1,COX5B,UQCRC1,ME1,NDUFA4,MDH2,PHKA2,CYC1,PYGM,SELENOS,COQ9,CIAPIN1,COX10,ACADVL,INSR,NDUFB7,PPARA,ACO2
query_1	TRUE	3.4974e-05	2144	609	169	0.277504	0.0788246	GO:1901576	GO:BP	organic substance biosynthetic process	11920	24864		IC IEA,TAS IEA,IEA,ISS IEA,IMP,IDA,IDA IBA,ISS IBA,IDA ISS IEA,IDA,IBA,IEA,IDA,IMP IBA IEA,IMP ISS IEA,ISS IBA IEA,IDA IGI IEA,IGI,IGI IBA IEA,IEA,IMP ISS,IDA IGI IEA,IDA IMP,IDA,IDA IMP IBA NAS IEA,IEA,IEA,IDA IBA IEA,IBA IEA,IEA,ISS IEA,IDA IMP TAS IEA,IDA ISS,IDA IBA TAS IEA,IBA,TAS IEA,NAS IEA,IBA,IBA IEA,IEA,IDA IBA TAS IEA,IMP,IDA IBA TAS IEA,IEA,IDA IGI IBA TAS IEA,IDA,TAS,IDA NAS,TAS,IMP …	FABP3,CRABP2,S100A10,CYP1B1,ITGA6,HYAL1,GXYLT2,PARM1,SFRP2,SPP1,SCML4,CCN2,BZW2,AEBP1,CAV1,PORCN,CDKN1C,DCN,COQ5,ENO2,RGCC,PNP,FHOD1,COL1A1,ATP5F1A,PLTP,NMRK2,TSHZ3,CKM,MKNK2,CHCHD10,MTOR,TGFB2,GLUL,AKIRIN1,SLC25A12,CD28,ERFE,VGLL3,CP,EIF4A2,H2AZ1,PAPSS1,ABLIM2,ELOVL6,FST,OSBPL3,HGF,AKR1B1,NOS3,GLI3,FMR1,MID1IP1,PAK3,CEBPD,PTP4A3,NACC2,AGPAT2,AK1,SET,IGF2,VIM,IDI1,PFKM,MYF6,IGF1,HNRNPA1,SERP2,KLF…
query_1	TRUE	3.59222e-05	335	609	46	0.0755337	0.137313	GO:0051050	GO:BP	positive regulation of transport	11920	15541		ISS IEA,IDA,IDA ISS IEA,IDA,IDA,IMP,IEA,IDA,IEA,IBA IEA,IDA IEA,IEA,IMP,IDA,ISS IEA,IEA,IDA IMP,IMP ISS IEA,IMP,ISS,IEA,IDA,IDA,ISS IEA,IMP,IDA IMP,ISS IEA,ISS IEA,IMP,IDA,IBA IEA,TAS,IDA,IDA,IMP,ISS,IDA,IMP,IGI ISS,IBA,IDA,IMP,IMP IGI,IDA NAS,IMP TAS,IEA	FABP3,SPP1,CAV1,RGCC,PLTP,CHCHD10,ADORA1,TGFB2,GLUL,ERFE,MFF,GLI3,AQP1,FMR1,KIF20B,PFKM,IGF1,IRS2,ARF6,ATP2A1,PARD6A,CDH1,MIEF2,INPP5K,SPAG5,CEBPB,PRNP,EPHB2,SDC1,MYLK,CD47,GDNF,C1QTNF3,VEGFA,NDUFA4,ANK3,GSTO1,ANKRD1,LRP1,WNK1,SCAMP5,CIB1,MYOM1,INSR,RAB3A,SOD1
query_1	TRUE	3.60692e-05	278	609	41	0.0673235	0.147482	GO:0040008	GO:BP	regulation of growth	11920	11455		IEA,IEA,IDA IMP,IBA IEA,IDA ISS IEA,IEA,IMP ISS,IEA,IDA,IMP,IDA,IDA,IMP,IEA,IEA,IEA,NAS,ISS,IEA,IDA IBA,ISS IEA,IDA IMP IGI IEP,ISS IEA,TAS,IEA,ISS IEA,IMP,IDA,IMP IBA,ISS,IEA,IEA,ISS,IEA,IDA,IBA,ISS IEA,IDA,IMP,IEA,ISS NAS IEA	CRABP2,FN1,HYAL1,SEMA3F,SFRP2,SPP1,GHR,EFNA5,TNC,MYL2,MTOR,TGFB2,LAMTOR2,CXCR4,TTL,NEDD9,NRCAM,OLFM1,IGF2,BDNF,NRP1,IGF1,SIX1,LTBP4,TLE5,MFSD2A,ATAD3A,GOLGA4,SLIT2,VEGFA,TSPYL5,EXTL3,MUSK,PEX5,MMP14,SEMA4B,CIB1,SPHK1,INSR,PPARA,SOD1
query_1	TRUE	4.02913e-05	154	609	29	0.047619	0.188312	GO:0009410	GO:BP	response to xenobiotic stimulus	11920	3915		IEA,TAS,IDA IEA,IDA,IEA,IDA IBA,IEA,IMP,IEA,IEA,IMP,IDA,IEA,IEA,IEA,IEA,TAS,IEA,IEA,IEA,IMP,IEA,IDA,IDA,IEA,IEP,IDA,TAS,IEA	FMO1,EPHX1,CYP1B1,CYP26B1,SFRP2,AS3MT,ENO2,PNP,MMP2,COL1A1,VAV3,TGFB2,CXCR4,AGPAT2,CDH1,PRNP,CBR3,GPX1,UCHL1,LOX,FZD1,LPL,GSTP1,GSTO1,ANKRD1,THBS1,PPM1E,ALDH3A1,SOD1
query_1	TRUE	4.39196e-05	174	609	31	0.0509031	0.178161	GO:0031589	GO:BP	cell-substrate adhesion	11920	8387		IMP IBA TAS,IDA,IMP,IDA,IDA IMP IBA IEA,IMP IBA,IBA,IBA,IEA,IEA,IDA,IEA,IEA,IMP,IDA,IDA,IMP,NAS,IDA IMP,IDA,IMP IGI,IMP,IEA,IMP IBA,IDA,IEA,IEA,IDA TAS,IMP IBA TAS,IDA ISS IEA,IEA	ITGA10,COL16A1,S100A10,COL3A1,FN1,ITGA6,LIMS2,ITGA9,COL8A1,CCDC80,EFNA5,CCN2,COL1A1,TIAM1,VCAM1,ANTXR1,NEDD9,CD44,NRP1,PLAU,CORO1C,PHLDB2,ST6GAL1,LIMCH1,VEGFA,HAS2,MMP14,THBS1,ITGA11,CIB1,ONECUT2
query_1	TRUE	4.79195e-05	523	609	61	0.100164	0.116635	GO:0006629	GO:BP	lipid metabolic process	11920	2601		ISS IC IEA,IEA,IDA IBA IEA,IDA ISS TAS IEA,IDA IBA IEA,IBA TAS IEA,IDA,ISS IEA,IBA,ISS,IDA IEA,ISS IEA,TAS IEA,IMP,IEA,IEA,IEA,IDA IMP IBA IEA,IDA IGI IBA IEA,TAS,IMP TAS IEA,ISS IBA IEA,IGI IBA TAS NAS IEA,IEA,IDA IBA IEA,IMP TAS,IDA IBA TAS IEA,IDA IBA,IDA IBA IEA,IDA IBA TAS IEA,IDA IMP IBA IEA,IBA,IEA,IGI TAS,IDA IBA TAS IEA,IMP ISS TAS IEA,IDA IEA,IEA,IDA,IEA,IDA ISS IBA IC IEA,IDA IBA IEA,I…	FABP3,CRABP2,EPHX1,CYP1B1,CYP26B1,PLA1A,SPP1,CAV1,PORCN,NUDT8,ACADSB,ATP5F1A,PLTP,MTOR,VAV3,ADORA1,ERFE,ACOX2,ELOVL6,OSBPL3,AKR1B1,MID1IP1,AGPAT2,INPP5A,IDI1,IRS2,SPTSSA,TTC7B,PIGQ,INPP5K,PIP4K2B,ABHD8,ANGPTL4,SLC25A17,CERK,MFSD2A,GPX1,PIGX,STARD4,FMC1,LPL,PIP4P2,NAA40,GSTP1,DHCR7,SCD,LIMA1,LRP1,PEX5,ALG1,ALDH3A1,COX10,SPHK1,ACADVL,IMPA2,OSBPL2,LPIN3,A4GALT,PPARA,SOD1,B3GALT5
query_1	TRUE	5.13102e-05	656	609	71	0.116585	0.108232	GO:0042592	GO:BP	homeostatic process	11920	11832		ISS IEA,IMP IBA,IEA,IEA,IEA,IBA IEA,ISS IEA,IEA,IDA ISS IBA TAS IEA,ISS IEA,IMP,ISS IEA,IEA,ISS IEA,IMP,IBA IEA,ISS,ISS IEA,IBA IEA,IBA,IBA TAS,ISS IEA,ISS IEA,IEA,IEA,IEA,ISS TAS IEA,IDA IMP IEP IBA TAS,IBA,IMP IEA,IMP IBA,TAS IEA,IDA,IMP IBA,ISS IEA,IEA,ISS IBA IEA,ISS IEA,NAS,IBA,ISS IBA IEA,ISS IEA,ISS IEA,ISS,IDA IMP ISS IBA,IBA,IDA IEA,ISS IEA,IEA,IDA,IEA,IMP ISS,IMP IGI,ISS IEA,ISS IEA,NAS…	FABP3,SELENON,SYPL2,COL3A1,CYP26B1,SPP1,EFNA5,CCN2,CAV1,TMEM119,FAM20A,PIM3,ADORA1,G0S2,STMN1,HK2,CXCR4,ERFE,SLC4A3,ACOX2,CP,PDGFC,ELOVL6,SLC29A1,SMAP1,AKR1B1,NOS3,AQP1,FAS,PFKM,ISCU,IRS2,CTSH,ATP2A1,INPP5K,SERPINF1,DHRS7C,CEBPB,PRNP,ABHD8,ANGPTL4,RCN3,MFSD2A,SLC2A1,CASQ2,ALAS1,GPX1,PPARGC1B,SQSTM1,C1QTNF3,LOX,VEGFA,LPL,HAS2,IL18,GSTP1,ANK3,SCD,GSTO1,LIMA1,WNK1,SELENOS,E2F4,NKIRAS2,ACADVL,TGM2,VA…
query_1	TRUE	5.43282e-05	351	609	47	0.0771757	0.133903	GO:0061024	GO:BP	membrane organization	11920	17767		IDA,IEA,IDA,IEA,IMP IGI ISS IBA IEA,IMP,IEA,ISS IEA,IMP,IEA,IDA,IEA,ISS,TAS IEA,IBA,IDA IMP,IDA IEA,IMP,ISS IEA,IDA,IDA,IDA IEA,IMP IBA,ISS IEA,IDA IBA,IMP,IEA,ISS IBA TAS,IBA NAS IEA,IBA NAS IEA,IEA,IEA,TAS,ISS,IMP,IMP ISS,IBA,IEA,IDA,ISS IEA,IBA,IMP IBA,IMP IEA,IBA IEA,IDA IMP ISS IBA IEA,IDA,ISS IEA	S100A10,SYPL2,CAVIN2,ATG9B,CAV1,RILP,PLTP,SYNGR1,CHCHD10,VAV3,TGFB2,HK2,CXCR4,MAL,YIPF7,SNX3,NRCAM,LAPTM4B,PTPRD,CORO1C,MIEF2,AURKB,RAB34,PIP4K2B,VAMP4,MFSD2A,EPHB2,PREB,ATP11B,PLSCR4,GDNF,STARD4,TIMM8A,MUSK,COL5A1,ANK3,RHOBTB1,PEX5,THBS1,SPHK1,SLC66A2,VAPB,OSBPL2,AP3D1,RAB3A,A4GALT,SOD1
query_1	TRUE	5.55618e-05	2107	609	166	0.272578	0.078785	GO:0044249	GO:BP	cellular biosynthetic process	11920	12692		IC IEA,TAS IEA,IEA,ISS IEA,IMP,IDA IBA,ISS IBA,IDA ISS IEA,IDA,IBA,IEA,IDA,IMP IBA IEA,IMP ISS IEA,ISS IBA IEA,IDA IGI IEA,IGI,IGI IBA IEA,IMP ISS,IDA IGI IEA,IDA IMP,IDA,IDA IMP IBA NAS IEA,IEA,IEA,IDA IBA IEA,IEA,ISS IEA,IDA IMP TAS IEA,IDA ISS,IDA IBA TAS IEA,IBA,IEA,NAS IEA,IBA,IBA IEA,IEA,IDA IBA TAS IEA,IMP,IDA IBA TAS IEA,IEA,IDA IGI IBA TAS IEA,IDA,ISS IBA TAS IEA,TAS,IDA NAS,TAS,IDA IMP …	FABP3,CRABP2,S100A10,CYP1B1,ITGA6,GXYLT2,PARM1,SFRP2,SPP1,SCML4,CCN2,BZW2,AEBP1,CAV1,PORCN,CDKN1C,DCN,COQ5,RGCC,PNP,FHOD1,COL1A1,ATP5F1A,PLTP,NMRK2,TSHZ3,MKNK2,CHCHD10,MTOR,TGFB2,GLUL,AKIRIN1,SLC25A12,CD28,ERFE,VGLL3,CP,EIF4A2,H2AZ1,PAPSS1,ABLIM2,ELOVL6,FST,DDAH2,OSBPL3,HGF,AKR1B1,NOS3,GLI3,FMR1,MID1IP1,PAK3,CEBPD,PTP4A3,NACC2,AGPAT2,AK1,SET,IGF2,VIM,IDI1,PFKM,MYF6,IGF1,HNRNPA1,SERP2,KLF5,IRS2,CK…
query_1	TRUE	5.63654e-05	424	609	53	0.0870279	0.125	GO:0009790	GO:BP	embryo development	11920	4132		IEA,IEA,IDA,ISS IEA,IEA,IEP,IEA,ISS IEA,IEP IBA,IEA,IBA,IEA,IEA,IEA,IEP,IMP,IEP,ISS,IEP ISS TAS,IDA,IEA,IEA,IEA,TAS IEA,ISS IEA,IEA,IEA,IEA,IMP,ISS IEA,IEA,IEA,IEA,IMP ISS,ISS IEA,ISS IEA,IMP IGI,IDA ISS IEA,IEA,ISS,IEA,IMP IEA,IDA,ISS IEA,IEA,IMP,IEP IEA,IEP,IEA,IEA,IMP,IEA,ISS IEA	CRABP2,COL3A1,FN1,CYP26B1,HYAL1,COL8A1,SEMA3F,SFRP2,COL12A1,CDKN1C,MFAP5,LRIG3,ASB2,ARHGDIG,MMP2,COL1A1,COL6A1,VANGL2,TGFB2,COL5A2,SHROOM3,PDGFC,NOS3,GLI3,IGF2,NRP1,KIF20B,MYF6,IGF1,SIX1,TOP2A,INPP5K,CEBPB,TBX1,EPHB2,PKDCC,PHLDB2,GDNF,PELO,VEGFA,FZD1,SCRIB,COL5A1,TENM4,CDON,WNK1,MMP14,FBN1,KRT19,TCAP,INSR,KEAP1,SOD1
query_1	TRUE	6.03012e-05	147	609	28	0.045977	0.190476	GO:0032535	GO:BP	regulation of cellular component size	11920	8826		IEA,IEA,IBA IEA,IEA,IEA,IDA,IMP IEA,IGI,IEA,IEA,NAS,IDA IMP,IDA,IMP,ISS,IDA IBA,ISS IEA,IMP,IBA,IBA TAS IEA,IDA,IDA,ISS,IEA,IDA IEA,IBA,IEA,IBA	CRABP2,FN1,SEMA3F,SPP1,EFNA5,RILP,MTOR,VAV3,KIRREL1,TTL,NRCAM,AQP1,PAK3,DEPTOR,OLFM1,BDNF,NRP1,ARF6,FLII,CAPG,GOLGA4,SLIT2,VEGFA,SPTBN2,LIMA1,SEMA4B,E2F4,KANK3
query_1	TRUE	7.3102e-05	716	609	75	0.123153	0.104749	GO:0031328	GO:BP	positive regulation of cellular biosynthetic process	11920	8260		IC,IEA,IEA,IMP,ISS IBA,ISS IEA,IDA,IGI,IGI,IMP ISS,IDA IMP,IDA,ISS IEA,IDA IMP TAS,IDA,IBA,IEA,NAS IEA,IMP,ISS IBA IEA,IDA NAS,IMP ISS IBA,IDA IMP ISS IEA,IDA IBA,ISS IEA,IEA,IEA,ISS IBA IEA,IMP,IMP,ISS IEA,IDA IMP,IDA,IDA IEA,IMP NAS,IGI,IDA IMP ISS IEA,IEA,IDA,IEA,ISS IEA,IMP,IDA IMP IEA,IC,IDA ISS,TAS,ISS IEA,ISS IBA IEA,IDA,IMP,IDA,IDA,IBA IEA,IDA IBA IEA,TAS,IDA IMP IGI,IDA,IEA,IDA,IDA,ISS I…	FABP3,S100A10,CYP1B1,ITGA6,PARM1,SFRP2,SPP1,CDKN1C,DCN,RGCC,FHOD1,COL1A1,CHCHD10,MTOR,TGFB2,AKIRIN1,SLC25A12,CD28,H2AZ1,DDAH2,HGF,NOS3,GLI3,FMR1,MID1IP1,PAK3,CEBPD,IGF2,VIM,PFKM,MYF6,IGF1,HNRNPA1,KLF5,IRS2,CKAP2,SIX1,NUPR1,CDH1,TOP2A,INPP5K,AURKB,CEBPB,UHRF1,TBX1,HMGN1,MFSD2A,DDAH1,CSDE1,ETV5,GDNF,STARD4,NR2F1,PPARGC1B,SQSTM1,VEGFA,FZD1,GPT,LMO2,IL18,ESRRA,CDON,ANKRD1,LMO7,THBS1,E2F4,TRIM16,MRPL1…
query_1	TRUE	8.08853e-05	263	609	39	0.0640394	0.148289	GO:0097190	GO:BP	apoptotic signaling pathway	11920	21694		ISS IEA,IMP,ISS IEA,IMP,IEA,IMP,TAS,IDA,IDA IBA,IEA,IEA,IEA,IMP,IDA IEA,ISS,TAS,IMP,IDA,ISS,IDA,IEA,IMP IBA,IDA ISS,IEA,IMP,IMP ISS IEA,TAS IEA,IGI,IMP IEA,IDA,IDA IMP IBA TAS NAS IEA,IBA IEA,IDA,IMP IBA,IDA TAS,IMP,TAS,IMP IBA,IMP	CYP1B1,ITGA6,SFRP2,CAV1,MKNK2,CHCHD10,ADORA1,TGFB2,G0S2,MAL,CD28,STRADB,MFF,HGF,NOS3,FASTK,DEPTOR,NACC2,BDNF,CD44,NRP1,FAS,IGF1,CTSH,ATP2A1,NUPR1,CEBPB,STK25,GPX1,GDNF,TNFRSF10A,TMEM109,GSTP1,RNF34,THBS1,SELENOS,CIB1,CDIP1,SOD1
query_1	TRUE	8.76464e-05	1048	609	98	0.16092	0.0935115	GO:0009056	GO:BP	catabolic process	11920	3659		IEA,ISS IEA,IDA IBA NAS IEA,IDA IEA,IDA IBA TAS,IBA IEA,IDA,IEA,IDA IBA IEA,IMP,ISS,IEA,IMP IEA,IDA IGI IEA,ISS IBA IEA,IDA IMP ISS IBA IEA,IDA,IBA TAS IEA,IDA IMP,IDA IMP ISS IBA TAS IEA,IEA,TAS,IMP IBA TAS IEA,IMP,IEA,IDA IMP IBA IEA,IBA,IMP NAS,IDA,TAS IEA,NAS,IDA IBA,IBA IEA,IMP ISS IBA,IMP,IMP IBA,IDA,IDA IMP IEA,IMP,IDA IBA,IBA IEA,IMP IBA IEA,IDA,IMP,IEA,IDA IBA,IMP ISS IEA,IEA,IDA IBA TAS…	EPHX1,CYP1B1,PCYOX1,CYP26B1,HYAL1,PLA1A,SPP1,ADAMTS2,ATG9B,CAV1,NUDT8,CISD1,ACADSB,DCN,ENO2,ASB2,PNP,MMP2,RILP,MTOR,ADORA1,GLUL,HK2,RALB,SLC25A12,ACOX2,LIX1,VDAC1,SNX3,DDAH2,HGF,NOS3,FASTK,FMR1,LAPTM4B,RRAGA,CD44,OPTN,VIM,INPP5A,GABARAPL1,PFKM,IGF1,IRS2,SNX1,CTSH,NUPR1,CDH1,GOT2,INPP5K,TRAF4,PIP4K2B,UHRF1,RAD23A,RCN3,CDC34,SLC25A17,SNX7,PKP1,MFSD2A,PABPC4,DDAH1,RNF11,CSDE1,ATP6V1C2,SPSB4,RNF123,G…
query_1	TRUE	9.06655e-05	242	609	37	0.0607553	0.152893	GO:0051301	GO:BP	cell division	11920	15744		ISS IEA,IEA,IMP,ISS IEA,IMP IEA,IEA,IMP IBA IEA,IEA,IEA,IEA,IEA,IDA IBA IEA,IMP IEA,IEA,IEA,IMP ISS IEA,IEA,IEA,TAS,IGI,IEA,IEA,IMP IEA,IEA,IEA,IDA IMP ISS IBA TAS IEA,IEA,IEA,IEA,IEA,IEA,IEA,IEA,IMP,IEA,IMP IEA,IMP IEA	SFRP2,FGF5,ORC6,TGFB2,STMN1,KIF2C,JTB,RALB,CCNG2,PDGFC,NEDD9,ANLN,KLHL13,CDCA2,IGF2,KIF20B,CCND2,CDCA3,TUBA1A,CKAP2,ARF6,BUB1B,KIF23,PARD6A,TOP2A,AURKB,SPAG5,CDC34,MICAL3,MIS18A,EPB41,PELO,VEGFA,ANK3,ANAPC16,CIB1,CDC25B
query_1	TRUE	9.68427e-05	221	609	35	0.0574713	0.158371	GO:0044089	GO:BP	positive regulation of cellular component biogenesis	11920	12630		IDA,IMP,IDA,IEA,IDA,ISS IEA,IDA,ISS,IDA,IEA,IEA,ISS IBA IEA,IMP,IMP,ISS,ISS IEA,IDA,IDA IMP IEA,IMP,IMP,IMP,IEA,IMP,ISS IEA,IMP,IMP IGI,ISS,IMP IBA,IDA,IDA IEA,IGI IBA,ISS IBA,IEA,IBA,IDA	COL16A1,S100A10,HYAL1,EFNA5,CCN2,CAV1,RGCC,TPM1,FHOD1,MTOR,KIRREL1,AKIRIN1,RALB,ANLN,FMR1,PTPRD,BDNF,NRP1,ARF6,SPAG5,PIP4K2B,CDC34,SNX7,EPHB2,SDC1,PHLDB2,CD47,LIMCH1,VEGFA,SRPX2,EPS8L2,RESF1,FLRT2,TPPP3,PPM1E
query_1	TRUE	9.97556e-05	322	609	44	0.0722496	0.136646	GO:0043086	GO:BP	negative regulation of catalytic activity	11920	12130		IDA ISS IEA,IEA,IEA,IDA IBA IEA,IMP IBA IEA,IDA IMP IBA IEA,IDA IBA,IDA,IDA,IDA,IDA IBA IEA,IDA,IEA,IMP,IMP IEA,IEA,IMP,IMP,ISS IEA,IDA,IDA ISS IEA,IBA IEA,IEA,IEA,IMP,IEA,IDA IEA,IMP IEA,ISS IEA,IEA,IMP,IEA,IEA,IDA,IDA,IDA IBA IEA,IDA,IC,IMP IBA,IMP IEA,IDA,IEA,IDA IBA,IDA IBA IEA	ERRFI1,COL6A3,SFRP2,SERPINB6,CAV1,CDKN1C,ANXA8,ADARB1,TGFB2,EIF4A2,SERPINB1,HGF,NOS3,AQP1,DEPTOR,SET,CD44,CORO1C,IRS2,BUB1B,INPP5K,SERPINF1,UBE2O,PPP1R27,PIP4K2B,PRNP,ANGPTL4,GADD45A,EPHB2,LXN,GPX1,PROS1,SLIT2,UCHL1,VEGFA,TIMP1,GSTP1,LRP1,RNF34,WNK1,THBS1,CIB1,PPM1E,TIMP2
query_1	TRUE	0.000119502	181	609	31	0.0509031	0.171271	GO:0001503	GO:BP	ossification	11920	425		HDA,IEA,IBA IEA,IEA,HDA,IDA ISS IBA IEA,IEA,IBA IEA,HDA,IEP,IEA,IEA,IEA,NAS,IEA,IEA,IEA,IEA,IDA,IEA,IMP,ISS IEA,ISS IEA,IEA,IEA,IMP,IEA,TAS IEA,IEA,HDA,IEA	HSPE1,SFRP2,SPP1,CCN2,TNC,TMEM119,MMP2,COL1A1,COL6A1,TGFB2,COL5A2,PDLIM7,COL1A2,HGF,LRRC17,GLI3,CEBPD,IGF2,IGF1,CEBPB,CTNNBIP1,SUCO,PKDCC,PPARGC1B,LOX,FZD1,ESRRA,MGP,MMP14,ITGA11,KREMEN1
query_1	TRUE	0.000161414	247	609	37	0.0607553	0.149798	GO:0048667	GO:BP	cell morphogenesis involved in neuron differentiation	11920	14968		IEA,IBA,ISS,IEA,IBA,IDA ISS IBA IEA,IEA,IBA IEA,ISS IBA IEA,IEA,ISS IEA,IEA,IBA,IEA,IEA,IBA NAS IEA,IEA,ISS IBA TAS IEA,ISS,ISS IEA,IDA IBA TAS,ISS,ISS TAS NAS IEA,ISS IEA,ISS IBA IEA,IEA,IDA,IDA IMP IBA TAS,IEA,ISS IEA,ISS,IEA,ISS,IEA,IBA,IBA IEA,ISS IEA	CRABP2,LGR6,NGEF,FN1,LRTM1,SEMA3F,SPP1,EFNA5,SDC2,ADAMTSL1,ZNF365,ADARB1,TIAM1,STMN1,TTL,NRCAM,GLI3,PAK3,OLFM1,PTPRD,BDNF,NCAM1,NRP1,MFSD2A,EPHB2,STK25,GOLGA4,SLIT2,UCHL1,GDNF,VEGFA,SCRIB,ANK3,FLRT2,SEMA4B,RAB3A,SOD1
query_1	TRUE	0.000164509	5033	609	327	0.536946	0.0649712	GO:0044238	GO:BP	primary metabolic process	11920	12685		IDA ISS IEA,ISS IC IEA,TAS IEA,IDA IBA IEA,IDA IEA,IDA ISS TAS IEA,IDA IBA NAS,IDA,NAS,IDA IBA IEA,IDA IBA IEA,IEA,IMP,TAS IEA,IDA IBA,IBA TAS IEA,IEA,ISS IBA,IDA ISS IEA,IDA,IBA,ISS IBA IEA,IEA,ISS NAS IEA,IBA,IDA IBA IEA,IEA,IEA,IDA,IMP IBA IEA,IDA IMP ISS IBA IEA,IEA,IEA,IEA,ISS IBA IEA,IEA,IEA,IDA IBA IEA,IDA IBA,IBA TAS IEA,ISS,IDA IMP IGI IBA IEA,IMP IEA,IDA IMP IEA,IMP IBA IEA,IDA IBA,IGI …	ERRFI1,FABP3,CRABP2,EPHX1,S100A10,CYP1B1,PCYOX1,COL3A1,HSPE1,FN1,CYP26B1,COL6A3,ITGA6,HYAL1,GXYLT2,PLA1A,KY,PARM1,SFRP2,SPP1,FGF5,GHR,ADAMTS2,EFNA5,SCML4,SERPINB6,GMPR,CCN2,BZW2,AEBP1,CAV1,PCOLCE,CAPN6,BGN,PORCN,ADAMTSL2,ADAMTSL1,SDHD,MACROD1,ART1,NUDT8,CDKN1C,TSPAN14,ACADSB,ZNF365,ANXA8,DCN,ENO2,TMEM119,RGCC,ASB2,PNP,IDH2,ORC6,MMP2,FHOD1,RILP,MYH8,FAM20A,COL1A1,ATP5F1A,RIOK3,PMEPA1,SNTA1,PLTP,NM…
query_1	TRUE	0.000164663	52	609	16	0.0262726	0.307692	GO:0043200	GO:BP	response to amino acid	11920	12193		IEA,IEA,IEA,IEA,IEA,IEA,IDA IEA,IDA IMP IBA,IEA,IEA,IEA,IBA,IMP IBA,IEA,IEA,IMP ISS IBA	COL16A1,COL3A1,CCN2,MMP2,COL1A1,COL6A1,MTOR,LAMTOR2,COL5A2,PDGFC,COL1A2,CASTOR2,RRAGA,SIX1,CEBPB,RRAGD
query_1	TRUE	0.000168125	281	609	40	0.0656814	0.142349	GO:0120039	GO:BP	plasma membrane bounded cell projection morphogenesis	11920	22778		IEA,IBA,ISS,IEA,IBA,IDA ISS IBA IEA,IEA,IBA IEA,ISS IBA IEA,IEA,ISS IEA,IEA,IBA,IEA,IEA,IEA,IBA NAS IEA,IEA,ISS IBA TAS IEA,ISS,ISS IEA,IDA IBA TAS,IMP,ISS,ISS TAS NAS IEA,ISS IEA,IMP,IDA,ISS IEA,ISS IBA IEA,IEA,IDA,IDA IMP IBA TAS,IEA,ISS IEA,ISS,ISS,IEA,IBA,IBA IEA	CRABP2,LGR6,NGEF,FN1,LRTM1,SEMA3F,SPP1,EFNA5,SDC2,ADAMTSL1,ZNF365,ADARB1,TIAM1,STMN1,CXCR4,TTL,NRCAM,GLI3,PAK3,OLFM1,PTPRD,BDNF,CD44,NCAM1,NRP1,KIF20B,CORO1C,SNX1,MFSD2A,EPHB2,STK25,GOLGA4,SLIT2,UCHL1,GDNF,VEGFA,ANK3,FLRT2,SEMA4B,RAB3A
query_1	TRUE	0.000196461	516	609	59	0.0968801	0.114341	GO:0080134	GO:BP	regulation of response to stress	11920	20874		IEA,IMP,ISS IEA,IEA,IDA,IMP,IEA,IMP IBA,IMP,IMP TAS IEA,IEA,IDA,IEA,IEA,IDA,IMP,IDA IEA,NAS,IDA IBA,TAS,IDA,IDA,IEA,IMP,IMP IBA,IBA TAS IC IEA,IGI,IMP ISS IEA,IEA,IDA IBA IEA,IEA,TAS,IDA,IMP IEA,IDA,IDA,IMP,IDA,IBA IEA,IEA,IEA,IDA,IDA,IEA,ISS IC IEA,ISS TAS IC,IDA ISS NAS,IEA,IDA,IDA,IEA,IBA,IDA,IMP IC,IDA ISS IEA,ISS IEA,IDA IBA,IEA,IMP IEA	ERRFI1,SELENON,SFRP2,SPP1,CCN2,CAV1,TNC,ZNF365,RIOK3,MTOR,ADORA1,TGFB2,CXCR4,CD28,ACOX2,VDAC1,HGF,NOS3,FMR1,PAK3,NACC2,CD44,NLRX1,OPTN,FAS,PLAU,IGF1,NUPR1,SERPINF1,TRAF4,CEBPB,DNAJB1,GADD45A,EPHB2,DDAH1,STK25,PHLDB2,MYLK,CD47,GPX1,PROS1,C1QTNF3,VEGFA,FZD1,LPL,IL18,GSTP1,HTRA1,ANKRD1,IGFBP6,TSPAN8,TNFRSF19,THBS1,SELENOS,SPHK1,LBP,PPARA,KREMEN1,SOD1
query_1	TRUE	0.000197168	294	609	41	0.0673235	0.139456	GO:0032990	GO:BP	cell part morphogenesis	11920	9176		IEA,IBA,ISS,IEA,IBA,IDA ISS IBA IEA,IEA,IBA IEA,ISS IBA IEA,IEA,ISS IEA,IEA,IBA,IEA,IEA,IEA,IMP,IBA NAS IEA,IEA,ISS IBA TAS IEA,ISS,ISS IEA,IDA IBA TAS,IMP,ISS,ISS TAS NAS IEA,ISS IEA,IMP,IDA,ISS IEA,ISS IBA IEA,IEA,IDA,IDA IMP IBA TAS,IEA,ISS IEA,ISS,ISS,IEA,IBA,IBA IEA	CRABP2,LGR6,NGEF,FN1,LRTM1,SEMA3F,SPP1,EFNA5,SDC2,ADAMTSL1,ZNF365,ADARB1,TIAM1,STMN1,CXCR4,TTL,MFF,NRCAM,GLI3,PAK3,OLFM1,PTPRD,BDNF,CD44,NCAM1,NRP1,KIF20B,CORO1C,SNX1,MFSD2A,EPHB2,STK25,GOLGA4,SLIT2,UCHL1,GDNF,VEGFA,ANK3,FLRT2,SEMA4B,RAB3A
query_1	TRUE	0.000198534	341	609	45	0.0738916	0.131965	GO:0014070	GO:BP	response to organic cyclic compound	11920	5183		IEA,IEA,IDA IEA,IDA IEA,IDA IEA,IEA,IEA,IDA IMP,IEA,IEA,IEA,IEA,IMP,NAS,IDA,IDA,IEA,IMP,IMP,IDA IEP,IEA,IEA,IEA,IDA,ISS IEA,IEA,IEA,IBA IEA,IMP,IEA,IEA,IEP,IDA IEA,IEA,IEA,IDA,IEA,IEA,TAS IEA,IDA,IDA,IEA,IDA IMP IBA,IEA,IEA	ERRFI1,EPHX1,CYP1B1,SPP1,GHR,EFNA5,CCN2,CAV1,ENO2,MMP2,COL1A1,ATP5F1A,RIOK3,PMEPA1,ADORA1,TGFB2,CXCR4,RALB,H2AZ1,AQP1,PAK3,PANX1,SIX1,CDH1,INPP5K,SERPINF1,CEBPB,GNA11,CASQ2,SDC1,GPX1,SLIT2,PPARGC1B,LOX,FBXO32,IL18,ESRRA,MMP14,THBS1,WBP2,TGM2,TMEM38A,KANK2,PPARA,SOD1
query_1	TRUE	0.000200737	145	609	27	0.044335	0.186207	GO:0032956	GO:BP	regulation of actin cytoskeleton organization	11920	9146		IMP,IDA IBA IEA,IDA,IDA,ISS,IDA IMP IEA,IMP IEA,IEA,IMP,IDA IBA IEA,IMP,IMP,IBA,IDA,IBA TAS IEA,IMP,ISS,IDA,IMP IBA,IBA,IEA,IBA,IDA IEA,ISS,IMP,IDA,IBA	S100A10,EFNA5,CCN2,RGCC,TPM1,FHOD1,MTOR,KIRREL1,STMN1,PAK3,NRP1,ARF6,FLII,INPP5K,CAPG,PHLDB2,CD47,SLIT2,LIMCH1,RHOBTB3,SPTBN2,RHOBTB1,LIMA1,LRP1,CGNL1,PPM1E,KANK3
query_1	TRUE	0.000212172	75	609	19	0.0311987	0.253333	GO:0045766	GO:BP	positive regulation of angiogenesis	11920	13492		ISS IEA,IDA IMP,ISS IEA,IDA,IMP,IEA,IEA,IDA ISS IEA,IMP,IEA,IEA,ISS IEA,TAS,IEA,IDA IMP IGI IBA,IGI,IMP,IDA,IDA	CYP1B1,HYAL1,SFRP2,S100A1,HK2,CXCR4,HGF,NOS3,AQP1,NRP1,JCAD,CTSH,ANGPTL4,DDAH1,VEGFA,BMPER,THBS1,SPHK1,HSPB6
query_1	TRUE	0.000212172	75	609	19	0.0311987	0.253333	GO:1904018	GO:BP	positive regulation of vasculature development	11920	27016		ISS IEA,IDA IMP,ISS IEA,IDA,IMP,IEA,IEA,IDA ISS IEA,IMP,IEA,IEA,ISS IEA,TAS,IEA,IDA IMP IGI IBA,IGI,IMP,IDA,IDA	CYP1B1,HYAL1,SFRP2,S100A1,HK2,CXCR4,HGF,NOS3,AQP1,NRP1,JCAD,CTSH,ANGPTL4,DDAH1,VEGFA,BMPER,THBS1,SPHK1,HSPB6
query_1	TRUE	0.000213751	165	609	29	0.047619	0.175758	GO:1902903	GO:BP	regulation of supramolecular fiber organization	11920	26026		IMP,IDA,IDA,IDA,IDA,ISS,IDA IMP IEA,IEA,IEA,IMP IEA,ISS IEA,IDA,IMP,IBA IEA,IMP,IBA,IDA,IBA TAS IEA,IMP,ISS,ISS,IDA,IMP IBA,IEA,IDA IEA,IMP,IDA,IDA,IBA	S100A10,CCN2,AEBP1,STMN2,RGCC,TPM1,FHOD1,MTOR,KIRREL1,STMN1,MID1IP1,PAK3,NRP1,CKAP2,ARF6,FLII,INPP5K,CAPG,PHLDB2,CD47,GPX1,SLIT2,LIMCH1,SPTBN2,LIMA1,CGNL1,CIB1,PPM1E,KANK3
query_1	TRUE	0.000218263	60	609	17	0.0279146	0.283333	GO:0001101	GO:BP	response to acid chemical	11920	359		IEA,IEA,IEA,IEA,IEA,IEA,IDA IEA,IDA IMP IBA,IEA,IEA,IEA,IBA,IMP IBA,IEA,IEA,IMP ISS IBA,IDA	COL16A1,COL3A1,CCN2,MMP2,COL1A1,COL6A1,MTOR,LAMTOR2,COL5A2,PDGFC,COL1A2,CASTOR2,RRAGA,SIX1,CEBPB,RRAGD,VEGFA
query_1	TRUE	0.000224572	196	609	32	0.0525452	0.163265	GO:0060284	GO:BP	regulation of cell development	11920	17061		IEA,IMP IEA,IEA,IBA,IBA IEA,IEA,IDA IEA,ISS IEA,IBA,IEA,ISS IEA,IMP,IEA,IEA,ISS IEA,IDA IBA,IMP ISS IEA,IBA,IMP,IMP,IDA IEA,IEA,IEA,IDA,TAS,IDA ISS,IEA,ISS IEA,IBA,IDA,IDA IEA,IDA	CRABP2,S100A10,FN1,LIMS2,SEMA3F,SPP1,EFNA5,ZNF365,TIAM1,MTOR,CXCR4,NEDD9,GLI3,PAK3,PTPRD,BDNF,NRP1,MYF6,IGF1,CORO1C,SERPINF1,EPHB2,STK25,GOLGA4,SLIT2,VEGFA,HAS2,TENM4,SEMA4B,CIB1,FBN1,TGM2
query_1	TRUE	0.000225444	228	609	35	0.0574713	0.153509	GO:0048598	GO:BP	embryonic morphogenesis	11920	14906		IEA,IDA,ISS IEA,IEA,IEP,IEA,IEP IBA,IEA,IBA,IEA,IEA,IEP,IEP,ISS,ISS,IDA,IEA,TAS IEA,ISS IEA,IEA,ISS IEA,IMP ISS,ISS IEA,IMP IGI,IDA IEA,IEA,IMP IEA,IDA,ISS IEA,IEA,IMP,IEP IEA,IEP,IEA,ISS IEA	CRABP2,FN1,CYP26B1,HYAL1,COL8A1,SFRP2,COL12A1,CDKN1C,MFAP5,LRIG3,ASB2,MMP2,COL6A1,VANGL2,TGFB2,COL5A2,SHROOM3,GLI3,IGF2,KIF20B,SIX1,TBX1,EPHB2,PHLDB2,GDNF,FZD1,SCRIB,COL5A1,TENM4,CDON,WNK1,MMP14,FBN1,TCAP,SOD1
query_1	TRUE	0.000229713	284	609	40	0.0656814	0.140845	GO:0048858	GO:BP	cell projection morphogenesis	11920	15148		IEA,IBA,ISS,IEA,IBA,IDA ISS IBA IEA,IEA,IBA IEA,ISS IBA IEA,IEA,ISS IEA,IEA,IBA,IEA,IEA,IEA,IBA NAS IEA,IEA,ISS IBA TAS IEA,ISS,ISS IEA,IDA IBA TAS,IMP,ISS,ISS TAS NAS IEA,ISS IEA,IMP,IDA,ISS IEA,ISS IBA IEA,IEA,IDA,IDA IMP IBA TAS,IEA,ISS IEA,ISS,ISS,IEA,IBA,IBA IEA	CRABP2,LGR6,NGEF,FN1,LRTM1,SEMA3F,SPP1,EFNA5,SDC2,ADAMTSL1,ZNF365,ADARB1,TIAM1,STMN1,CXCR4,TTL,NRCAM,GLI3,PAK3,OLFM1,PTPRD,BDNF,CD44,NCAM1,NRP1,KIF20B,CORO1C,SNX1,MFSD2A,EPHB2,STK25,GOLGA4,SLIT2,UCHL1,GDNF,VEGFA,ANK3,FLRT2,SEMA4B,RAB3A
query_1	TRUE	0.000237342	109	609	23	0.0377668	0.211009	GO:0007160	GO:BP	cell-matrix adhesion	11920	3060		IMP IBA TAS,IDA,IMP,IDA,IBA IEA,IBA,IBA,IDA,IEA,IMP,IDA,NAS,IDA,IDA,IMP IGI,IMP,IMP IBA,IDA,IEA,IDA TAS,IMP IBA TAS,ISS IEA,IEA	ITGA10,COL16A1,S100A10,COL3A1,FN1,ITGA6,ITGA9,EFNA5,CCN2,TIAM1,VCAM1,CD44,NRP1,PLAU,CORO1C,PHLDB2,LIMCH1,VEGFA,MMP14,THBS1,ITGA11,CIB1,ONECUT2
query_1	TRUE	0.000238576	355	609	46	0.0755337	0.129577	GO:0032101	GO:BP	regulation of response to external stimulus	11920	8539		IBA IEA,IEA,IMP,IEA,IMP,IEA,ISS IBA IEA,IMP IEA,IEA,IEA,NAS,TAS,IEA,IMP,ISS IEA,IBA TAS IEA,IGI,ISS IEA,IEA,IEA,IDA,IMP,IMP,IEA,IBA IEA,IEA,IEA,IDA ISS,IDA,IDA ISS IBA NAS,ISS IEA,ISS IC IEA,ISS TAS IC,NAS,IEA,IEA,IMP,IDA ISS,IMP IC,IBA,ISS IEA,ISS IEA,IMP IBA,IDA ISS IBA IEA,IEA,IEA	SEMA3F,SPP1,CAV1,TNC,RIOK3,ADORA1,AKIRIN1,CXCR4,CD28,HGF,NOS3,PAK3,NLRX1,OPTN,NRP1,PLAU,IGF1,NUPR1,SERPINF1,CEBPB,CD55,EPHB2,PHLDB2,ST6GAL1,CD47,GPX1,PROS1,SLIT2,C1QTNF3,VEGFA,MPP1,LPL,IL18,GSTP1,HTRA1,TSPAN8,WNK1,THBS1,SELENOS,SEMA4B,SPHK1,LBP,KANK2,PPARA,KREMEN1,SOD1
query_1	TRUE	0.000247521	262	609	38	0.0623974	0.145038	GO:0032787	GO:BP	monocarboxylic acid metabolic process	11920	9026		ISS IEA,IEA,IDA IBA,IDA TAS IEA,IDA IEA,ISS IEA,ISS,IDA IEA,ISS IBA IEA,IEA,IBA TAS IEA,IEA,IEA,IDA IMP IBA IEA,IDA IGI IBA IEA,TAS,TAS,IEA,ISS IEA,IMP IBA IEA,IDA TAS,IMP,IMP,IGI TAS,ISS IEA,IDA IEA,IDA,IBA,IDA IMP IEA,IDA ISS IBA IC,IDA,IDA IBA IEA,IEA,IDA IMP ISS IEA,TAS,IBA IEA,IMP,IDA ISS IBA TAS IEA	FABP3,CRABP2,EPHX1,CYP1B1,CYP26B1,CAV1,NUDT8,ACADSB,ENO2,IDH2,HK2,SLC25A12,ERFE,ACOX2,ELOVL6,VDAC1,OSBPL3,AKR1B1,MID1IP1,PFKM,IGF1,IRS2,NUPR1,SLC25A17,MFSD2A,GPX1,STARD4,ME1,ALDH5A1,LPL,GSTP1,SCD,PEX5,ACADVL,OSBPL2,LPIN3,INSR,PPARA
query_1	TRUE	0.000248037	572	609	63	0.103448	0.11014	GO:0010648	GO:BP	negative regulation of cell communication	11920	4793		IDA ISS IBA IEA,TAS IEA,IMP,IBA,IDA ISS IBA NAS IEA,IDA ISS IEA,IMP IEA,IDA,IDA IMP,IDA IMP IBA IEA,ISS IEA,IEA,IEA,ISS,IMP,IEA,ISS IEA,IDA IMP IBA,IDA IEA,ISS,IDA ISS IEA,IMP IBA,ISS,IMP IGI IEA,IEA,ISS,IDA,IBA IEA,IEA,IEA,IDA ISS,IDA IBA IEA,IMP,ISS IEA,IDA IBA,IDA,IBA IEA,ISS IEA,ISS,IMP IEA,IDA IMP,IDA,IEA,IDA,IDA,TAS IEA,IEA,IDA ISS NAS IC,IEA,TAS,ISS,IMP IBA,ISS IEA,IDA TAS,IMP,IMP,ISS IEA,…	ERRFI1,CYP26B1,ITGA6,ARHGAP24,SFRP2,CAV1,ADAMTSL2,DCN,RIOK3,PMEPA1,PIM3,MTOR,ADORA1,TGFB2,STMN1,STRADB,IL17RD,FST,HGF,NOS3,GLI3,CASTOR2,FMR1,DEPTOR,PTPRD,BDNF,CD44,NLRX1,OPTN,NRP1,IGF1,INPP5K,PIP4K2B,PRNP,TLE5,CDC34,CTNNBIP1,EPHB2,CD47,GPX1,SLIT2,UCHL1,SORCS2,GDNF,C1QTNF3,BMPER,FZD1,GSTP1,HTRA1,IGFBP6,LRP1,RNF34,MMP14,THBS1,SELENOS,CGNL1,CIB1,FBN1,ONECUT2,WTIP,KANK2,PPARA,KREMEN1
query_1	TRUE	0.000265622	573	609	63	0.103448	0.109948	GO:0023057	GO:BP	negative regulation of signaling	11920	7653		IDA ISS IBA IEA,TAS IEA,IMP,IBA,IDA ISS IBA NAS IEA,IDA ISS IEA,IMP IEA,IDA,IDA IMP,IDA IMP IBA IEA,ISS IEA,IEA,IEA,ISS,IMP,IEA,ISS IEA,IDA IMP IBA,IDA IEA,ISS,IDA ISS IEA,IMP IBA,ISS,IMP IGI IEA,IEA,ISS,IDA,IBA IEA,IMP IEA,IEA,IDA ISS,IDA IBA IEA,IMP,ISS IEA,IDA IBA,IDA,IBA IEA,ISS IEA,ISS,IMP IEA,IDA IMP,IDA,IEA,IDA,IDA,TAS IEA,IEA,IDA ISS NAS IC,IEA,TAS,ISS,IMP IBA,ISS IEA,IDA TAS,IMP,IMP,ISS …	ERRFI1,CYP26B1,ITGA6,ARHGAP24,SFRP2,CAV1,ADAMTSL2,DCN,RIOK3,PMEPA1,PIM3,MTOR,ADORA1,TGFB2,STMN1,STRADB,IL17RD,FST,HGF,NOS3,GLI3,CASTOR2,FMR1,DEPTOR,PTPRD,BDNF,CD44,NLRX1,OPTN,NRP1,IGF1,INPP5K,PIP4K2B,PRNP,TLE5,CDC34,CTNNBIP1,EPHB2,CD47,GPX1,SLIT2,UCHL1,SORCS2,GDNF,C1QTNF3,BMPER,FZD1,GSTP1,HTRA1,IGFBP6,LRP1,RNF34,MMP14,THBS1,SELENOS,CGNL1,CIB1,FBN1,ONECUT2,WTIP,KANK2,PPARA,KREMEN1
query_1	TRUE	0.000274457	128	609	25	0.0410509	0.195312	GO:0060047	GO:BP	heart contraction	11920	16864		IDA IMP ISS NAS,IEA,ISS IC IEA,ISS IBA,IMP ISS IBA TAS,IMP,IEA,IEA,IDA,TAS,NAS IEA,IEA,IMP,IEA,ISS TAS,ISS TAS NAS IEA,IMP IBA NAS,ISS,IMP IEA,IC,TAS,IMP IBA,IC,IEA,IDA IEA	GJA5,CCN2,CAV1,MYL2,TPM1,SNTA1,MTOR,ADORA1,TGFB2,HSPB7,S100A1,CXCR4,SLC4A3,NOS3,ATP2A1,GJC1,CASQ2,POPDC2,GPX1,GSTO1,KCNJ12,TCAP,MYLK2,TMEM38A,SOD1
query_1	TRUE	0.000345464	210	609	33	0.0541872	0.157143	GO:0010975	GO:BP	regulation of neuron projection development	11920	5092		IEA,ISS,IEA,ISS,IBA IEA,IEA,IEA,IEA,ISS IEA,IDA,IDA IBA,IBA,ISS,IEA,IEA,IBA IEA,ISS IEA,IDA ISS IBA,IEA,ISS IEA,IEA,IEA,ISS IEA,IEA,IEA,IDA,TAS,IEA,ISS,ISS,IBA,IDA,IEA	CRABP2,NGEF,FN1,ITGA6,SEMA3F,SFRP2,SPP1,EFNA5,SDC2,STMN2,ZNF365,TIAM1,SNX3,HGF,NRCAM,PAK3,PTPRD,BDNF,VIM,NRP1,ARF6,SERPINF1,MFSD2A,EPHB2,STK25,GOLGA4,SLIT2,NR2F1,VEGFA,FZD1,SEMA4B,CIB1,KREMEN1
query_1	TRUE	0.000353395	139	609	26	0.0426929	0.18705	GO:0050878	GO:BP	regulation of body fluid levels	11920	15394		IEA,NAS,IBA,IEA,IMP IEA,IEA,TAS,IEA,IMP,IEA,IEA,IEA,NAS,IDA IMP IEP IBA TAS,IBA TAS IEA,ISS IEA,TAS,IMP ISS IEA,TAS IEA,ISS,ISS IEA,TAS,ISS,IEA,IEA,IDA	GJA5,COL3A1,FN1,CYP26B1,CAV1,ANXA8,VAV3,ADORA1,STMN1,HK2,SLC29A1,AKR1B1,NOS3,AQP1,PLAU,INPP5K,PABPC4,EPHB2,PROS1,VEGFA,HAS2,AK3,IL18,TSPAN8,WNK1,THBS1
query_1	TRUE	0.000366821	179	609	30	0.0492611	0.167598	GO:0048732	GO:BP	gland development	11920	15032		IEA,IEA,ISS IEA,IEA,IEA,IEA,IEP,IMP,IEA,IEA,IDA IEA,IEA,IEA,IEA,IEA,ISS IEA,IEA,IEA,IEA,ISS IEA,IMP ISS,IEA,IMP,ISS,ISS IEA,IEA,IEA,IEA,IEA,NAS	CYP1B1,LIMS2,CAV1,TNC,CDKN1C,MMP2,TGFB2,IGSF3,HK2,SLC29A1,HGF,GLI3,IGF2,NRP1,IRS2,SIX1,ARF6,CDH1,SERPINF1,CEBPB,TBX1,RAP1GAP,GPX1,VEGFA,SCRIB,ONECUT2,TGM2,INSR,ACO2,SOD1
query_1	TRUE	0.000366821	179	609	30	0.0492611	0.167598	GO:0046034	GO:BP	ATP metabolic process	11920	13734		TAS NAS,IBA NAS IEA,IBA,ISS IBA IEA,IMP,NAS,IDA IMP IBA NAS IEA,IBA IEA,IMP,IBA TAS IEA,IEA,NAS,IEA,TAS NAS IEA,IEA,NAS IEA,IMP IBA IEA,IDA,IMP,IBA IEA,IMP,IBA IEA,TAS IEA,NAS,IBA,IEA,IBA IEA,IMP,NAS,IDA IMP	NDUFB5,NDUFS6,SDHD,ENO2,MYH8,MYH4,ATP5F1A,COX7A1,CHCHD10,HK2,SLC25A12,NDUFB4,COX7B,NDUFB9,AK1,NDUFC2,PFKM,IGF1,ISCU,COX6A2,NUPR1,COX5B,UQCRC1,NDUFA4,CYC1,COQ9,ATP5MC1,INSR,NDUFB7,PPARA
query_1	TRUE	0.000439552	475	609	55	0.090312	0.115789	GO:0002682	GO:BP	regulation of immune system process	11920	1323		IMP,IDA IEA,IEA,IEA,IDA IMP,IMP,IDA,IMP,ISS IEA,IMP TAS,IDA,IEA,IDA ISS,ISS IBA IEA,IDA IBA TAS IEA,IEA,ISS IEA,ISS IEA,IEA,TAS,IEA,IDA IBA,IEA,IDA,ISS IEA,IDA,TAS,ISS IEA,ISS IEA,IMP,IDA IMP IBA IEA,IMP IEA,IDA ISS,IEA,IDA ISS,IEA,IEA,ISS IBA IEA,IDA IBA TAS,ISS IEA,ISS IEA,IDA ISS IEA,IEA,IDA,IMP ISS IEA,ISS IEA,IDA ISS,IC,IMP,ISS IEA,IDA IEA,ISS IEA,IDA ISS IBA IEA,IEA,NAS	COL3A1,FN1,CYP26B1,SPON2,CAV1,RGCC,PNP,RIOK3,MTOR,VAV3,VCAM1,ADORA1,TGFB2,AKIRIN1,CD28,SMAP1,LRRC17,GLI3,CD99L2,PAK3,PTPRD,IGF2,NLRX1,IGF1,IRS2,CTSH,SLC7A5,CEBPB,PRNP,CTNNBIP1,CD55,EPHB2,CD47,GPX1,SLIT2,PPARGC1B,LOX,TNFRSF21,VEGFA,MPP1,SCRIB,IL18,ESRRA,PRXL2A,WNK1,MMP14,THBS1,SPG21,SELENOS,CIB1,FBN1,SPHK1,LBP,AP3D1,SOD1
query_1	TRUE	0.000440269	212	609	33	0.0541872	0.15566	GO:0043065	GO:BP	positive regulation of apoptotic process	11920	12122		ISS IEA,IGI,IMP,IMP,IDA,IEA,IEA,IDA,IDA IBA,IEA,IEA,IDA,IDA,IDA IMP,IEA,IMP ISS IEA,IDA,IMP,IEA,IMP,IEA,IDA,IMP IBA,IMP,TAS,IBA,IMP,IEA,IBA,IMP,IDA,IMP,IMP IC	CYP1B1,ITGA6,SFRP2,CAV1,RGCC,MMP2,VAV3,TGFB2,G0S2,MAL,PAK3,NACC2,OLFM1,FAS,CTSH,NUPR1,TOP2A,PRNP,UBE2M,TLE5,CDC34,GADD45A,STK17B,SLIT2,SQSTM1,TNFRSF10A,SCRIB,CD248,HTRA1,ANKRD1,THBS1,TGM2,SOD1
query_1	TRUE	0.000453894	191	609	31	0.0509031	0.162304	GO:0001558	GO:BP	regulation of cell growth	11920	457		IEA,IEA,IDA IMP,IBA IEA,IDA ISS IEA,IEA,IEA,IDA,IMP,IDA,IDA,IMP,IEA,IEA,NAS,ISS,IDA IBA,ISS IEA,IDA IGI,TAS,ISS IEA,IMP,IDA,IMP IBA,ISS,IEA,IDA,IBA,ISS IEA,IDA,IEA	CRABP2,FN1,HYAL1,SEMA3F,SFRP2,SPP1,EFNA5,TNC,MYL2,MTOR,TGFB2,LAMTOR2,CXCR4,TTL,NRCAM,OLFM1,BDNF,NRP1,IGF1,LTBP4,MFSD2A,ATAD3A,GOLGA4,SLIT2,VEGFA,EXTL3,MMP14,SEMA4B,CIB1,SPHK1,PPARA
query_1	TRUE	0.0004648	528	609	59	0.0968801	0.111742	GO:0009968	GO:BP	negative regulation of signal transduction	11920	4268		IDA ISS IBA IEA,TAS IEA,IMP,IBA,IDA ISS IBA NAS IEA,IDA ISS IEA,IMP IEA,IDA,IDA IMP,IDA IMP IBA IEA,IEA,ISS,IMP,IEA,ISS IEA,IDA IMP IBA,IDA IEA,ISS,IDA ISS IEA,IMP IBA,IMP IGI IEA,IEA,ISS,IDA,IBA IEA,IEA,IEA,IDA ISS,IDA IBA IEA,IMP,ISS IEA,IDA IBA,IDA,IBA IEA,ISS IEA,ISS,IMP IEA,IDA IMP,IDA,IDA,IDA,TAS IEA,IEA,IDA ISS NAS IC,IEA,TAS,ISS,IMP IBA,ISS IEA,IDA TAS,IMP,IMP,ISS IEA,ISS IEA,IEA,IDA IBA,…	ERRFI1,CYP26B1,ITGA6,ARHGAP24,SFRP2,CAV1,ADAMTSL2,DCN,RIOK3,PMEPA1,MTOR,TGFB2,STMN1,STRADB,IL17RD,FST,HGF,NOS3,GLI3,CASTOR2,DEPTOR,PTPRD,BDNF,CD44,NLRX1,OPTN,NRP1,IGF1,INPP5K,PIP4K2B,PRNP,TLE5,CDC34,CTNNBIP1,EPHB2,CD47,GPX1,SLIT2,UCHL1,GDNF,C1QTNF3,BMPER,FZD1,GSTP1,HTRA1,IGFBP6,LRP1,RNF34,MMP14,THBS1,SELENOS,CGNL1,CIB1,FBN1,ONECUT2,WTIP,KANK2,PPARA,KREMEN1
query_1	TRUE	0.000479599	202	609	32	0.0525452	0.158416	GO:0071396	GO:BP	cellular response to lipid	11920	19425		IEA,IEA,IEA,IEA,IDA,IEA,IEA,IEA,IEA,NAS,IMP,IEA,IDA,IMP,IEA,IEA,ISS,IDA,IEA,IEA,IDA,ISS IEA,IEA,IDA,IEA,ISS,IDA IEA,IMP,IDA,IDA IMP IBA IEA,IDA IMP IBA,IEA	ERRFI1,CYP1B1,CYP26B1,SPON2,SPP1,EFNA5,MMP2,COL1A1,ATP5F1A,PMEPA1,H2AZ1,NOS3,AQP1,VIM,SERPINF1,CEBPB,TBX1,CD55,EPHB2,PLSCR4,PPARGC1B,LPL,FBXO32,IL18,ESRRA,GSTP1,ANKRD1,SELENOS,WBP2,LBP,KANK2,PPARA
query_1	TRUE	0.000515723	192	609	31	0.0509031	0.161458	GO:0052547	GO:BP	regulation of peptidase activity	11920	16659		NAS,IEA,IEA,IEA,IDA IBA IEA,IEA,ISS IEA,IEA,IDA IBA,IEA,IDA IBA IEA,IDA,IMP,IMP,IMP IBA,IEP,IDA IEA,IBA IEA,IEA,IEA,IMP,NAS,IEA,IMP,IEA,IDA,IDA IBA IEA,IC,IMP IBA,IDA,IDA IBA IEA	HSPE1,FN1,COL6A3,SFRP2,SERPINB6,CCN2,CAV1,PCOLCE,ANXA8,ANTXR1,SERPINB1,HGF,AQP1,CD44,FAS,EGLN3,CTSH,SERPINF1,UBE2O,PRNP,RCN3,MAPK12,LXN,GPX1,PROS1,VEGFA,TIMP1,LRP1,RNF34,THBS1,TIMP2
query_1	TRUE	0.000568846	402	609	49	0.0804598	0.121891	GO:0048878	GO:BP	chemical homeostasis	11920	15167		ISS IEA,IMP IBA,IEA,IEA,ISS IEA,IDA ISS IBA TAS IEA,IMP,ISS IEA,IEA,IMP,IBA IEA,ISS IEA,IBA IEA,IBA,IBA TAS,IEA,IEA,IDA IEP IBA TAS,IEA,IMP IBA,TAS IEA,IDA,IMP IBA,ISS IEA,IEA,ISS IBA IEA,NAS,IBA,ISS IBA IEA,ISS IEA,IDA IMP ISS IBA,IEA,IDA,ISS,IMP IGI,ISS IEA,ISS IEA,NAS,ISS,IDA IC,ISS IEA,ISS IBA IEA,IEA,IMP IEA,IDA IMP,IMP IBA,IEA,IMP,ISS IEA	FABP3,SELENON,SYPL2,CYP26B1,EFNA5,CAV1,FAM20A,PIM3,ADORA1,STMN1,HK2,ERFE,SLC4A3,ACOX2,CP,SLC29A1,AKR1B1,AQP1,PFKM,ISCU,IRS2,CTSH,ATP2A1,INPP5K,SERPINF1,DHRS7C,PRNP,ABHD8,ANGPTL4,RCN3,CASQ2,GPX1,C1QTNF3,VEGFA,LPL,HAS2,IL18,GSTP1,ANK3,GSTO1,LIMA1,WNK1,NKIRAS2,TGM2,VAPB,INSR,TMEM38A,AP3D1,SOD1
query_1	TRUE	0.00062154	133	609	25	0.0410509	0.18797	GO:0003015	GO:BP	heart process	11920	1591		IDA IMP ISS NAS,IEA,ISS IC IEA,ISS IBA,IMP ISS IBA TAS,IMP,IEA,IEA,IDA,TAS,NAS IEA,IEA,IMP,IEA,ISS TAS,ISS TAS NAS IEA,IMP IBA NAS,ISS,IMP IEA,IC,TAS,IMP IBA,IC,IEA,IDA IEA	GJA5,CCN2,CAV1,MYL2,TPM1,SNTA1,MTOR,ADORA1,TGFB2,HSPB7,S100A1,CXCR4,SLC4A3,NOS3,ATP2A1,GJC1,CASQ2,POPDC2,GPX1,GSTO1,KCNJ12,TCAP,MYLK2,TMEM38A,SOD1
query_1	TRUE	0.000630475	88	609	20	0.0328407	0.227273	GO:0055001	GO:BP	muscle cell development	11920	16729		IBA,IEA,ISS,ISS IEA,IMP,IEA,IMP ISS IBA IEA,IBA,IDA IGI,IBA,IBA,IEP,IEA,IEA,IEA,ISS,NAS,IDA,IMP IBA TAS,IEA	SELENON,SYPL2,MYL2,ASB2,TPM1,MTOR,MYORG,MYF6,IGF1,SIX1,FLII,SDC1,GPX1,UCHL1,LOX,VEGFA,ANKRD1,KRT19,TCAP,PPARA
query_1	TRUE	0.000795234	217	609	33	0.0541872	0.152074	GO:0043068	GO:BP	positive regulation of programmed cell death	11920	12125		ISS IEA,IGI,IMP,IMP,IDA,IEA,IEA,IDA,IDA IBA,IEA,IEA,IDA,IDA,IDA IMP,IEA,IMP ISS IEA,IDA,IMP,IEA,IMP,IEA,IDA,IMP IBA,IMP,TAS,IBA,IMP,IEA,IBA,IMP,IDA,IMP,IMP IC	CYP1B1,ITGA6,SFRP2,CAV1,RGCC,MMP2,VAV3,TGFB2,G0S2,MAL,PAK3,NACC2,OLFM1,FAS,CTSH,NUPR1,TOP2A,PRNP,UBE2M,TLE5,CDC34,GADD45A,STK17B,SLIT2,SQSTM1,TNFRSF10A,SCRIB,CD248,HTRA1,ANKRD1,THBS1,TGM2,SOD1
query_1	TRUE	0.000821103	262	609	37	0.0607553	0.141221	GO:0001816	GO:BP	cytokine production	11920	585		IEA,ISS IEA,IEA,IDA,IEA,IDA IMP,IMP,IMP,IDA IMP,IDA TAS IEA,IMP IBA,IEA,IDA,IMP,IDA IEA,IEA,IGI,IMP TAS,ISS IEA,ISS IEA,IDA,IMP IEA,IMP,IDA,ISS IEA,IMP ISS IEA,ISS IEA,IDA TAS IEA,IDA,IDA ISS IEA,IDA,ISS IEA,IMP,ISS IEA,IDA IMP ISS IEA,IMP,IDA	ERRFI1,CYP1B1,COL3A1,FN1,SPON2,RGCC,PNP,RIOK3,TGFB2,CD28,SERPINB1,HGF,LAPTM4B,AGPAT2,PANX1,NLRX1,IGF1,SLC7A5,CEBPB,PRNP,CD55,EPHB2,CD47,C1QTNF3,TNFRSF21,LPL,SCRIB,IL18,GSTP1,THBS1,SCAMP5,SELENOS,TRIM16,SPHK1,LBP,PPARA,SOD1
query_1	TRUE	0.000856389	333	609	43	0.0706076	0.129129	GO:0000165	GO:BP	MAPK cascade	11920	72		IEA,IDA,IEA,ISS IEA,IDA,ISS IEA,IEA,IDA,IEA,IEA,IBA,IEA,IBA IEA,IDA,IDA IBA,IDA IBA,ISS IEA,IMP,IMP IBA,IDA IMP,IDA,IDA,IDA IBA IEA,TAS IEA,ISS,IDA,ISS IEA,IDA,IDA,IDA,IDA,IBA IEA,IMP,IDA ISS NAS,IEA,IDA,IBA NAS,IMP,ISS IEA,IDA,IEA,IDA IMP IBA,ISS IEA	ERRFI1,FN1,SFRP2,GHR,CCN2,CAV1,ADORA1,TGFB2,LAMTOR2,STRADB,PDGFC,HGF,PAK3,GLIPR2,IGF2,CD44,NRP1,JCAD,FAS,IGF1,CTSH,INPP5K,TRAF4,MAPK12,TBX1,GADD45A,EPHB2,STK25,UCHL1,VEGFA,BMPER,ARAF,IL18,GSTP1,CDON,IGFBP6,TNFRSF19,THBS1,CIB1,SPHK1,MAP3K14,INSR,SOD1
query_1	TRUE	0.00097047	176	609	29	0.047619	0.164773	GO:0051960	GO:BP	regulation of nervous system development	11920	16221		IEA,IEA,IEA,IBA IEA,IEA,IEA,ISS IEA,IBA,IEA,ISS IEA,IEA,IEA,IEA,IEA,ISS IEA,IDA IBA,ISS IEA,IDA IEA,ISS IEA,IEA,IDA,TAS,IMP IBA,ISS,IDA IEA,IMP ISS IEA,IEA,IBA,IDA	CRABP2,S100A10,FN1,SEMA3F,SPP1,EFNA5,ZNF365,TIAM1,MTOR,CXCR4,SLC25A12,HGF,GLI3,PAK3,PTPRD,BDNF,NRP1,SERPINF1,EPHB2,STK25,GOLGA4,SLIT2,TNFRSF21,VEGFA,SRPX2,TENM4,FLRT2,SEMA4B,TGM2
query_1	TRUE	0.000988376	117	609	23	0.0377668	0.196581	GO:0110053	GO:BP	regulation of actin filament organization	11920	22673		IMP,IDA,IDA,ISS,IDA IMP IEA,IEA,IEA,IMP,IDA,IMP,IMP,IBA,IDA,IBA TAS IEA,IMP,ISS,IDA,IMP IBA,IEA,IDA IEA,IMP,IDA,IBA	S100A10,CCN2,RGCC,TPM1,FHOD1,MTOR,KIRREL1,STMN1,PAK3,NRP1,ARF6,FLII,INPP5K,CAPG,PHLDB2,CD47,SLIT2,LIMCH1,SPTBN2,LIMA1,CGNL1,PPM1E,KANK3
query_1	TRUE	0.00100791	99	609	21	0.0344828	0.212121	GO:0031032	GO:BP	actomyosin structure organization	11920	8108		IMP,IDA,ISS,IDA,IMP ISS,IDA IMP IEA,IEA,IMP,IBA,IMP,IBA,IDA,IBA,IMP,ISS,IMP IBA IEA,NAS,IMP,IDA,IMP IBA TAS,IDA	S100A10,CCN2,MYL2,RGCC,TPM1,FHOD1,MTOR,STMN1,ANLN,NRP1,FLII,INPP5K,EPB41,PHLDB2,CD47,LIMCH1,ANKRD1,CGNL1,KRT19,TCAP,PPM1E
query_1	TRUE	0.0010381	1099	609	98	0.16092	0.089172	GO:0010605	GO:BP	negative regulation of macromolecule metabolic process	11920	4751		IDA ISS IEA,IDA,IEA,IDA ISS IEA,IBA,IDA IBA IEA,IEA,IMP IBA,IDA IMP ISS IBA IEA,IDA IMP IBA IEA,IDA IBA,IDA IMP,IDA,IDA IMP IBA,IMP,IDA IEA,IDA,IEA,IDA,IMP,IEA,IDA,IDA,IDA,IDA IMP IBA IEA,IDA IEA,IBA IEA,IDA IEA,IMP,IDA IMP ISS IBA IEA,IDA IMP,IEA,IMP IEA,IDA IMP ISS IBA,ISS,IDA TAS,ISS IEA,IMP,IEA,IMP,IMP,IEA,IDA IGI,IMP,IMP,IEA,IEA,IDA,IMP,IEA,IDA ISS IBA IEA,IBA IEA,IDA,IEA,ISS IEA,ISS TAS IEA…	ERRFI1,FN1,COL6A3,SFRP2,SCML4,SERPINB6,CCN2,AEBP1,CAV1,CDKN1C,ANXA8,RGCC,RILP,PMEPA1,SNTA1,TSHZ3,ADARB1,KIRREL1,TGFB2,CD28,CP,EIF4A2,FST,SNX3,SERPINB1,HGF,FASTK,GLI3,AQP1,FMR1,LAPTM4B,CEBPD,DEPTOR,NACC2,OLFM1,SET,IGF2,CD44,NLRX1,OPTN,VIM,MYF6,IGF1,CORO1C,HNRNPA1,KLF5,SIX1,BUB1B,SLC7A5,PARD6A,INPP5K,SERPINF1,AURKB,UBE2O,CEBPB,PRNP,UHRF1,DNAJB1,TLE5,CTNNBIP1,GADD45A,PKP1,PABPC4,EPHB2,CSDE1,LXN,ETV5…
query_1	TRUE	0.00109203	127	609	24	0.0394089	0.188976	GO:0071496	GO:BP	cellular response to external stimulus	11920	19517		IEA,IEP,IEA,IDA ISS IEA,IGI,IEA,IDA,IDA,IMP IBA,IMP IEP,IBA,IMP,IBA,IEA,IEP,ISS IEA,IEA,IMP IBA,IEP,ISS IEA,IDA,IEP,IMP IBA,ISS IEA	SFRP2,CAV1,COL1A1,MTOR,VCAM1,GLUL,RALB,AQP1,RRAGA,FAS,GABARAPL1,HNRNPA1,PIEZO2,TLE5,GADD45A,MFSD2A,SLC2A1,RRAGD,TNFRSF10A,LPL,ANKRD1,MAP3K14,KANK2,PPARA
query_1	TRUE	0.00156625	139	609	25	0.0410509	0.179856	GO:1990778	GO:BP	protein localization to cell periphery	11920	29114		IDA,ISS,IMP,IEA,IBA,IMP,ISS IEA,IDA IBA,IDA IMP,ISS IEA,IDA,IEA,ISS,IMP,ISS IEA,IDA IMP,IEA,ISS IEA,IBA IEA,IMP IGI ISS IBA,IGI,IMP,IGI IEA,IBA,IBA	S100A10,CAV1,TSPAN14,MAL,TSPAN17,OPTN,ARF6,TTC7B,CDH1,INPP5K,RAB34,PRNP,EPHB2,EPB41,PKDCC,GOLGA4,PRKG2,SQSTM1,SCRIB,ANK3,LRP1,MMP14,CIB1,SLC9A3R2,RAB3A
query_1	TRUE	0.00171511	93	609	20	0.0328407	0.215054	GO:0050769	GO:BP	positive regulation of neurogenesis	11920	15306		IEA,IEA,IEA,ISS IEA,IBA,IEA,ISS IEA,IEA,IEA,ISS IEA,IDA IBA,ISS IEA,IDA IEA,IEA,IEA,IDA,TAS,ISS,ISS IEA,IDA	CRABP2,FN1,EFNA5,ZNF365,TIAM1,MTOR,CXCR4,GLI3,PAK3,PTPRD,BDNF,NRP1,SERPINF1,EPHB2,STK25,GOLGA4,SLIT2,VEGFA,TENM4,TGM2
query_1	TRUE	0.00172224	235	609	34	0.0558292	0.144681	GO:0051493	GO:BP	regulation of cytoskeleton organization	11920	15886		IMP,IDA IBA IEA,IDA,ISS IEA,IDA IBA IEA,IDA,ISS,IDA IMP IEA,IMP IEA,IEA,IMP IBA IEA,ISS IEA,IDA IBA IEA,IMP,IBA IEA,IMP,IBA,IDA,IMP,IBA TAS IEA,IMP IGI IBA,ISS,IDA,IMP IBA,IBA,IBA IEA,IEA,IBA,IDA IEA,ISS,IMP,IDA,IDA,IBA	S100A10,EFNA5,CCN2,CAPN6,STMN2,RGCC,TPM1,FHOD1,MTOR,KIRREL1,STMN1,MID1IP1,PAK3,NRP1,CKAP2,ARF6,FLII,INPP5K,SPAG5,CAPG,PHLDB2,CD47,SLIT2,LIMCH1,RHOBTB3,STMND1,SPTBN2,RHOBTB1,LIMA1,LRP1,CGNL1,CIB1,PPM1E,KANK3
query_1	TRUE	0.00172299	170	609	28	0.045977	0.164706	GO:0044282	GO:BP	small molecule catabolic process	11920	12713		IDA IEA,ISS,IMP IEA,IEA,IDA,TAS,TAS,IEA,IDA IMP IBA IEA,TAS IEA,IDA IBA,IDA IBA,IBA IEA,IMP,IDA IBA TAS IEA,IDA IBA,IGI TAS,ISS IEA,IDA TAS IEA,IDA IMP IEA,IDA IBA IEA,IEA,IEA,IDA IBA IEA,IDA IMP ISS IEA,IDA IBA IEA,IBA,TAS	CYP26B1,NUDT8,ACADSB,ENO2,PNP,GLUL,HK2,SLC25A12,ACOX2,DDAH2,NOS3,INPP5A,PFKM,IRS2,GOT2,INPP5K,SLC25A17,MFSD2A,DDAH1,ALDH5A1,HIBADH,GPT,PEX5,HDC,ACADVL,IMPA2,LPIN3,PPARA
query_1	TRUE	0.00182369	404	609	48	0.0788177	0.118812	GO:0010628	GO:BP	positive regulation of gene expression	11920	4773		IDA,ISS IEA,IDA,IEA,IEA,IBA,IEA,IEA,IEA,ISS IEA,IDA IMP,IMP,IMP,IDA IMP TAS,IDA IMP TAS NAS IEA,IEA,ISS IEA,IDA IMP IBA,IMP,ISS,IDA IEA,IMP IEA,IGI,IDA,IMP TAS,ISS IEA,IDA,IMP,IMP ISS,IDA,IDA,IDA,IDA,IMP ISS IEA,ISS IEA,ISS,IDA TAS IEA,ISS,IEA,IDA ISS IEA,IDA,IMP,ISS,IMP IEA,IMP IGI,IDA IMP ISS IEA,IDA,IDA	S100A10,CYP1B1,FN1,CYP26B1,SPON2,FGF5,CCN2,CAV1,TNC,TMEM119,RGCC,PNP,RIOK3,MTOR,CD28,HGF,NOS3,FMR1,AGPAT2,OLFM1,PANX1,VIM,IGF1,CTSH,SLC7A5,CEBPB,CD55,PKP1,EPHB2,CSDE1,GDNF,C1QTNF3,VEGFA,LPL,SCRIB,MUSK,IL18,ANK3,MMP14,THBS1,SCAMP5,TRIM16,SPHK1,WBP2,MYOM1,LBP,MYLK2,SOD1
query_1	TRUE	0.00192688	192	609	30	0.0492611	0.15625	GO:0007409	GO:BP	axonogenesis	11920	3284		IEA,IBA,IEA,IBA,IDA ISS IBA IEA,IEA,IBA IEA,IEA,IEA,IBA,IEA,IEA,IBA NAS IEA,IEA,ISS IBA IEA,ISS,IDA IBA TAS,ISS,ISS TAS NAS IEA,ISS IBA IEA,IEA,IDA,IDA IMP IBA TAS,IEA,ISS IEA,ISS,ISS,IEA,IBA,IBA IEA	CRABP2,LGR6,FN1,LRTM1,SEMA3F,SPP1,EFNA5,ADAMTSL1,ADARB1,TIAM1,STMN1,TTL,NRCAM,GLI3,PAK3,OLFM1,BDNF,NCAM1,NRP1,EPHB2,STK25,GOLGA4,SLIT2,UCHL1,GDNF,VEGFA,ANK3,FLRT2,SEMA4B,RAB3A
query_1	TRUE	0.00195404	259	609	36	0.0591133	0.138996	GO:0001817	GO:BP	regulation of cytokine production	11920	586		IEA,ISS IEA,IDA,IEA,IDA IMP,IMP,IMP,IDA IMP,IDA TAS IEA,IMP IBA,IEA,IDA,IMP,IDA IEA,IEA,IGI,IMP TAS,ISS IEA,ISS IEA,IDA,IMP IEA,IMP,IDA,ISS IEA,IMP ISS IEA,ISS IEA,IDA TAS IEA,IDA,IDA ISS IEA,IDA,ISS IEA,IMP,ISS IEA,IDA IMP ISS IEA,IMP,IDA	ERRFI1,CYP1B1,FN1,SPON2,RGCC,PNP,RIOK3,TGFB2,CD28,SERPINB1,HGF,LAPTM4B,AGPAT2,PANX1,NLRX1,IGF1,SLC7A5,CEBPB,PRNP,CD55,EPHB2,CD47,C1QTNF3,TNFRSF21,LPL,SCRIB,IL18,GSTP1,THBS1,SCAMP5,SELENOS,TRIM16,SPHK1,LBP,PPARA,SOD1
query_1	TRUE	0.00203426	431	609	50	0.0821018	0.116009	GO:0051248	GO:BP	negative regulation of protein metabolic process	11920	15703		IDA ISS IEA,IEA,ISS IEA,IDA IBA IEA,IDA IMP IBA IEA,IMP IBA IEA,IDA IBA,IDA,IDA IMP IBA,IMP,IDA,IEA,IEA,IDA,IDA IBA IEA,IDA IEA,IMP,ISS IBA,IMP,IMP IEA,TAS,IMP,IGI,IMP,IDA,IEA,IDA ISS IBA IEA,IBA IEA,IEA,ISS TAS IEA,IMP IEA,ISS IEA,IDA,IEA,IMP,IEA,ISS IBA IEA,IDA,IDA,IDA IEA,IDA,IDA IBA IEA,IDA IBA IEA,IDA,ISS IC,IMP IBA,IDA,ISS IEA,IDA IBA,IDA IBA IEA	ERRFI1,COL6A3,SFRP2,SERPINB6,CAV1,CDKN1C,ANXA8,RILP,PMEPA1,SNTA1,ADARB1,KIRREL1,CP,SNX3,SERPINB1,HGF,AQP1,FMR1,LAPTM4B,DEPTOR,SET,CD44,IGF1,CORO1C,BUB1B,PARD6A,INPP5K,SERPINF1,UBE2O,PRNP,GADD45A,EPHB2,CSDE1,LXN,GPX1,PROS1,HHATL,SLIT2,UCHL1,SQSTM1,VEGFA,TIMP1,EIF4EBP1,GSTP1,LRP1,RNF34,THBS1,CIB1,PPM1E,TIMP2
query_1	TRUE	0.00204051	112	609	22	0.0361248	0.196429	GO:0051962	GO:BP	positive regulation of nervous system development	11920	16223		IEA,IEA,IEA,ISS IEA,IBA,IEA,ISS IEA,IEA,IEA,ISS IEA,IDA IBA,ISS IEA,IDA IEA,ISS IEA,IEA,IDA,TAS,ISS,IDA IEA,ISS IEA,IEA,IDA	CRABP2,FN1,EFNA5,ZNF365,TIAM1,MTOR,CXCR4,GLI3,PAK3,PTPRD,BDNF,NRP1,SERPINF1,EPHB2,STK25,GOLGA4,SLIT2,VEGFA,SRPX2,TENM4,FLRT2,TGM2
query_1	TRUE	0.00210145	103	609	21	0.0344828	0.203883	GO:0048762	GO:BP	mesenchymal cell differentiation	11920	15058		IDA,IBA IEA,IDA,IDA IMP,IDA,IDA NAS,IMP,IDA ISS TAS,ISS IEA,TAS,IDA,ISS,ISS IEA,IMP IBA,IEA,IDA,ISS,IMP,IDA,ISS IEA,IBA	FN1,SEMA3F,SFRP2,RGCC,COL1A1,TIAM1,MTOR,TGFB2,IL17RD,HGF,GLIPR2,OLFM1,NRP1,CORO1C,SIX1,MCRIP1,TBX1,PHLDB2,GDNF,HAS2,SEMA4B
query_1	TRUE	0.00218066	381	609	46	0.0755337	0.120735	GO:1902533	GO:BP	positive regulation of intracellular signal transduction	11920	25713		ISS IEA,IDA,ISS IEA,IDA,IMP,IDA,IEA,IDA,IMP IBA IEA,IEA,IBA,IDA IEA,IDA,IEA,IDA,IDA,IMP IBA NAS,ISS IEA,IDA IBA,IDA IBA,ISS IEA,IMP,IDA IMP,IMP ISS,IDA IBA IEA,IDA,ISS,IDA,IDA,IEA,IMP IBA NAS,IDA IGI,IDA,IMP,IDA IEA,IEA,IDA,IDA,IBA IEA,IDA IMP,IDA ISS IEA,IDA IMP,IMP IBA,ISS,IDA IMP IBA,IMP ISS IEA	COL3A1,FN1,GHR,CCN2,CAV1,DCN,ADORA1,TGFB2,LAMTOR2,CD28,PDGFC,HGF,PTP4A3,LURAP1L,NACC2,GLIPR2,RRAGA,MYORG,IGF2,CD44,NRP1,JCAD,IGF1,NUPR1,TRAF4,RASGRP4,TBX1,GADD45A,STK25,GPX1,RRAGD,VEGFA,BMPER,TSPYL5,IL18,CDON,ANKRD1,IGFBP6,TNFRSF19,THBS1,CIB1,SPHK1,MAP3K14,TGM2,INSR,SOD1
query_1	TRUE	0.00238055	132	609	24	0.0394089	0.181818	GO:0090287	GO:BP	regulation of cellular response to growth factor stimulus	11920	21299		IEA,IBA IEA,IDA,IMP IEA,IMP,IDA,IDA IMP IBA IEA,ISS IEA,IBA,IEA,IMP,IDA,TAS,IDA,IEA,IEA,TAS IEA,IBA,IEA,IEA,IDA,ISS IEA,IEA,IDA	SFRP2,NREP,CAV1,ADAMTSL2,CDKN1C,DCN,PMEPA1,IL17RD,FST,PTP4A3,JCAD,UBE2O,LTBP4,SLIT2,PELO,LOX,BMPER,TSPAN12,FZD1,HTRA1,THBS1,FBN1,ONECUT2,PPARA
query_1	TRUE	0.00238094	86	609	19	0.0311987	0.22093	GO:0007519	GO:BP	skeletal muscle tissue development	11920	3383		IBA,IEA,ISS IEA,IEA,ISS IEA,IMP ISS IBA IEA,IEA,IBA TAS IEA,TAS,IEA,ISS IBA IEA,IEA,ISS,IBA,IEA,IEA,IEA,TAS,IDA IEA	SELENON,CYP26B1,CAV1,ASB2,AKIRIN1,MYORG,IGF2,MYF6,MYL6,KLF5,SIX1,NUPR1,TBX1,POPDC2,GPX1,CDON,ANKRD1,MYL6B,MYLK2
query_1	TRUE	0.00240933	1735	609	137	0.224959	0.0789625	GO:0010468	GO:BP	regulation of gene expression	11920	4649		IEA,TAS,IDA IEA,ISS IEA,IDA,IEA,IMP,IEA,IDA ISS IEA,IDA,IBA IEA,IBA,IEA,IDA,IMP IBA IEA,IMP ISS IEA,IEA,IDA IGI IEA,IGI,ISS IEA,IDA IMP,IMP,IDA IMP,IDA,IMP,IDA IBA IEA,IEA,ISS IEA,IDA IMP TAS,IDA IMP,IBA,IDA IMP TAS NAS IEA,IBA IEA,IEA,TAS,IMP,IDA,IMP IBA,NAS IEA,ISS IEA,IDA IMP IBA IEA,IDA IMP ISS IBA IEA,IDA IMP ISS IBA IEA,IDA,IBA IEA,IDA,IDA IMP ISS IBA,IMP,ISS,IDA,ISS IBA TAS NAS IEA,IDA IEA…	ERRFI1,CRABP2,S100A10,CYP1B1,FN1,CYP26B1,ITGA6,SPON2,SFRP2,SPP1,FGF5,SCML4,CCN2,BZW2,AEBP1,CAV1,TNC,CDKN1C,DCN,TMEM119,RGCC,PNP,FHOD1,COL1A1,RIOK3,TSHZ3,MKNK2,CHCHD10,MTOR,TGFB2,AKIRIN1,CD28,VGLL3,CP,EIF4A2,H2AZ1,FST,SERPINB1,HGF,NOS3,FASTK,GLI3,FMR1,LAPTM4B,CEBPD,PTP4A3,NACC2,AGPAT2,OLFM1,SET,IGF2,PANX1,NLRX1,VIM,PFKM,MYF6,IGF1,HNRNPA1,KLF5,CKAP2,SIX1,CTSH,SLC7A5,NUPR1,CDH1,TOP2A,INPP5K,SERPINF1…
query_1	TRUE	0.00272331	274	609	37	0.0607553	0.135036	GO:0048812	GO:BP	neuron projection morphogenesis	11920	15103		IEA,IBA,ISS,IEA,IBA,IDA ISS IBA IEA,IEA,IBA IEA,ISS IBA IEA,IEA,ISS IEA,IEA,IBA,IEA,IEA,IEA,IBA NAS IEA,IEA,ISS IBA TAS IEA,ISS,ISS IEA,IDA IBA TAS,ISS,ISS TAS NAS IEA,ISS IEA,ISS IEA,ISS IBA IEA,IEA,IDA,IDA IMP IBA TAS,IEA,ISS IEA,ISS,ISS,IEA,IBA,IBA IEA	CRABP2,LGR6,NGEF,FN1,LRTM1,SEMA3F,SPP1,EFNA5,SDC2,ADAMTSL1,ZNF365,ADARB1,TIAM1,STMN1,CXCR4,TTL,NRCAM,GLI3,PAK3,OLFM1,PTPRD,BDNF,NCAM1,NRP1,KIF20B,MFSD2A,EPHB2,STK25,GOLGA4,SLIT2,UCHL1,GDNF,VEGFA,ANK3,FLRT2,SEMA4B,RAB3A
query_1	TRUE	0.00290337	87	609	19	0.0311987	0.218391	GO:0060538	GO:BP	skeletal muscle organ development	11920	17303		IBA,IEA,ISS IEA,IEA,ISS IEA,IMP ISS IBA IEA,IEA,IBA TAS IEA,TAS,IEA,ISS IBA IEA,IEA,ISS,IBA,IEA,IEA,IEA,TAS,IDA IEA	SELENON,CYP26B1,CAV1,ASB2,AKIRIN1,MYORG,IGF2,MYF6,MYL6,KLF5,SIX1,NUPR1,TBX1,POPDC2,GPX1,CDON,ANKRD1,MYL6B,MYLK2
query_1	TRUE	0.00311999	883	609	82	0.134647	0.0928652	GO:0051172	GO:BP	negative regulation of nitrogen compound metabolic process	11920	15641		IDA ISS IEA,IEA,IDA ISS IEA,IBA,IDA IBA IEA,IMP IBA,IDA IMP ISS IBA IEA,IDA IMP IBA IEA,IDA IBA,IDA,IDA IMP IBA,IMP,IDA IEA,IDA,IEA,IEA,IDA,IDA,IDA,IDA IBA IEA,IDA IEA,IDA IEA,IMP,IMP ISS IBA,IMP,IEA,IMP IEA,IDA IMP ISS IBA,IDA TAS,ISS IEA,IMP,IEA,IGI,IMP,IMP,IEA,IEA,IDA,IMP,IEA,IDA ISS IBA IEA,IBA IEA,IDA,IEA,ISS IEA,ISS TAS IEA,IDA IEA,IDA IBA,IDA IMP IEA,IEA,IMP IEA,IMP,ISS IEA,IDA,IEA,IDA,IMP…	ERRFI1,COL6A3,SFRP2,SCML4,SERPINB6,AEBP1,CAV1,CDKN1C,ANXA8,RILP,PMEPA1,SNTA1,TSHZ3,ADARB1,KIRREL1,CP,EIF4A2,FST,SNX3,SERPINB1,HGF,GLI3,AQP1,FMR1,LAPTM4B,CEBPD,DEPTOR,NACC2,SET,IGF2,CD44,MYF6,IGF1,CORO1C,HNRNPA1,KLF5,SIX1,BUB1B,NUPR1,PARD6A,INPP5K,SERPINF1,AURKB,UBE2O,CEBPB,PRNP,UHRF1,DNAJB1,TLE5,CTNNBIP1,GADD45A,PKP1,EPHB2,CSDE1,LXN,ETV5,GPX1,PROS1,HHATL,SLIT2,UCHL1,GDNF,NR2F1,PPARGC1B,SQSTM1,VEG…
query_1	TRUE	0.00318272	154	609	26	0.0426929	0.168831	GO:0050678	GO:BP	regulation of epithelial cell proliferation	11920	15264		IEA,IEA,IDA,IDA,ISS IBA IEA,IMP,IDA,IMP,IDA IMP,IEA,IBA,TAS,IMP IBA,IDA,IEA,ISS IEA,IEA,IMP,ISS,IEA,IMP,IDA IMP IGI ISS IBA,IEA,IEA,IEA,IDA IMP	ERRFI1,LIMS2,HYAL1,SFRP2,CAV1,CDKN1C,RGCC,ATP5F1A,TGFB2,GLUL,IGF2,NRP1,JCAD,IGF1,SIX1,NUPR1,SERPINF1,UHRF1,TBX1,RAP1GAP,GPX1,VEGFA,FMC1,HAS2,HTRA1,THBS1
query_1	TRUE	0.00326515	612	609	63	0.103448	0.102941	GO:0007267	GO:BP	cell-cell signaling	11920	3158		IMP IBA,IDA ISS IEA,IDA ISS IBA NAS IEA,IDA,TAS,ISS IEA,IMP ISS IEA,ISS IBA IEA,IEA,IBA TAS IEA,IDA,ISS,ISS IEA,IEA,ISS IEA,IEA,ISS NAS,IBA,TAS IEA,IEA,IDA IEA,IEA,IMP,IDA IEA,IDA,ISS,IDA IMP IEA,IBA,IBA IEA,TAS,IEA,IDA,ISS IEA,ISS IBA IEA,IEA,IBA TAS IEA,IEA,ISS,IEA,IDA IBA IEA,IBA IEA,NAS,ISS IEA,IMP,IBA IEA,IEA,IBA,IEA,IDA TAS,ISS IEA,IDA,ISS,IDA IMP IGI IBA NAS IEA,IBA,IEA,TAS,TAS,ISS,IMP,TAS…	GJA5,LGR6,SFRP2,SPP1,FGF5,EFNA5,CAV1,PORCN,TNC,CHRNE,COL1A1,TSHZ3,PIM3,PVALB,SYNGR1,ADARB1,TIAM1,VANGL2,ADORA1,GLUL,CPE,SLC29A1,SNX3,HGF,GLI3,FMR1,PTPRD,BDNF,PANX1,NRP1,PFKM,KLF5,IRS2,INSYN1,CDH1,GJC1,PRNP,GNA11,LTBP4,TLE5,CTNNBIP1,CASQ2,EPHB2,ATP6V1C2,CHRNG,SDC1,LYPD6,SORCS2,GDNF,SQSTM1,C1QTNF3,PDLIM4,FZD1,DRP2,SCRIB,IL18,IGFBP6,LRP1,WNK1,CTF1,MYLK2,RAB3A,KREMEN1
query_1	TRUE	0.00355263	106	609	21	0.0344828	0.198113	GO:0097191	GO:BP	extrinsic apoptotic signaling pathway	11920	21695		IMP,IEA,IMP,IEA,IDA,IDA IBA,IEA,IEA,IEA,ISS,IMP,IEA,IMP IBA,IDA,IMP,IDA,IDA IMP IBA TAS NAS IEA,IDA,IMP IBA,IDA TAS,TAS	ITGA6,SFRP2,CAV1,MKNK2,TGFB2,G0S2,MAL,STRADB,HGF,NOS3,DEPTOR,NRP1,FAS,IGF1,GPX1,GDNF,TNFRSF10A,GSTP1,RNF34,THBS1,CIB1
query_1	TRUE	0.00373061	145	609	25	0.0410509	0.172414	GO:0031346	GO:BP	positive regulation of cell projection organization	11920	8277		IEA,IEA,ISS,IEA,IDA,IBA,IEA,ISS IBA IEA,ISS,IMP,IEA,ISS,IEA,ISS IEA,IDA ISS IBA,IMP ISS IEA,IMP,IEA,IEA,IEA,IDA,TAS,ISS,ISS,IGI IBA	CRABP2,FN1,ITGA6,EFNA5,STMN2,TIAM1,MTOR,AKIRIN1,SNX3,ANLN,HGF,FMR1,PAK3,PTPRD,BDNF,NRP1,CORO1C,SERPINF1,EPHB2,STK25,GOLGA4,SLIT2,VEGFA,FZD1,EPS8L2
query_1	TRUE	0.00374598	1314	609	110	0.180624	0.0837139	GO:0051641	GO:BP	cellular localization	11920	16000		ISS IEA,IDA,IMP,ISS IEA,IBA,ISS IEA,IMP,IMP IBA,IEA,IDA IMP IBA,IDA,ISS IEA,IEA,IMP ISS IEA,IDA,IEA,IMP,IMP,IMP,IMP IEA,IMP,ISS,TAS IEA,IBA TAS,IDA,IDA IMP ISS IBA IEA,IDA IEA,IBA IEA,IDA IBA,IMP,IDA IBA,IMP,IEA,ISS,IDA,IMP,TAS,IBA IEA,IMP,IMP IBA IEA,ISS IEA,ISS IEA,IMP,IDA,IDA IC,TAS,IEA,IDA,IDA IMP ISS IBA IEA,IDA IBA,IMP IBA NAS IEA,IMP ISS,IMP IBA,IDA IMP,IDA,IDA ISS IEA,IDA IMP,IMP,IMP,IDA,…	FABP3,S100A10,SELENON,EFNA5,ATG9B,CAV1,TSPAN14,ANXA8,FHOD1,RILP,COL1A1,PIM3,SYNGR1,CHCHD10,MTOR,ADORA1,LAMTOR2,GLUL,KIF2C,HK2,TTL,RALB,MAL,LMAN2L,STRADB,MFF,CPE,YIPF7,TSPAN17,SLC29A1,SNX3,DNAH11,GLI3,FMR1,LAPTM4B,RRAGA,BDNF,YIF1A,KLC2,OPTN,NRP1,KIF20B,ISCU,CORO1C,HNRNPA1,TUBA1A,KLF5,SIX1,ARF6,TTC7B,SNX1,ATP2A1,PARD6A,CDH1,MIEF2,INPP5K,AURKB,UBE2O,SPAG5,RAB34,DHRS7C,PRNP,SNX7,VAMP4,CASQ2,IPO13,EPH…
query_1	TRUE	0.00390261	266	609	36	0.0591133	0.135338	GO:0006954	GO:BP	inflammatory response	11920	2887		IEA,IEA,IDA,IEA,IEA,IEA,IEA,TAS IEA,TAS,IEA,IEA,IBA,IEA,IGI,ISS IEA,IEA,TAS IEA,IMP,IEA,IEA,IEA,IBA IEA,IEA,IDA,IEA,ISS IC IEA,IDA ISS TAS IC IEA,NAS,ISS,IDA IEP,IMP IC,IEA,ISS IEA,IEP ISS IBA IEA,IDA IMP IBA,IEA	FN1,CYP26B1,HYAL1,SPP1,TNC,MTOR,VCAM1,ADORA1,CXCR4,CD28,HGF,CD44,NLRX1,IGF1,NUPR1,SERPINF1,CEBPB,CTNNBIP1,EPHB2,SDC1,LXN,CD47,GPX1,C1QTNF3,TIMP1,LPL,IL18,GSTP1,LRP1,THBS1,SELENOS,NKIRAS2,SPHK1,LBP,PPARA,SOD1
query_1	TRUE	0.00391544	209	609	31	0.0509031	0.148325	GO:0010638	GO:BP	positive regulation of organelle organization	11920	4783		IMP,IDA,IDA,IGI,IDA IMP,ISS,IDA,IMP,IEA,IEA,IMP,IDA,IDA IMP IBA IEA,IMP,IDA,IMP,IDA,IDA,IMP,IDA IBA TAS IEA,IDA IMP,IMP,IMP,IMP,IMP,ISS,IMP IBA,ISS IBA,IDA,IEA,IMP IEA	S100A10,CCN2,STMN2,DCN,RGCC,TPM1,FHOD1,CHCHD10,MTOR,KIRREL1,RALB,CD28,MFF,VDAC1,IGF2,NRP1,IGF1,HNRNPA1,ARF6,MIEF2,AURKB,SPAG5,PIP4K2B,SNX7,SDC1,CD47,LIMCH1,RESF1,PPM1E,SPHK1,INSR
query_1	TRUE	0.00398653	278	609	37	0.0607553	0.133094	GO:0043408	GO:BP	regulation of MAPK cascade	11920	12298		IEA,IDA,IEA,ISS IEA,IDA,ISS IEA,IEA,IDA,IEA,IBA,IEA,IBA,IDA,IDA IBA,IDA IBA,ISS IEA,IMP,IMP IBA,IDA IMP,IDA,IDA IBA IEA,ISS,IDA,ISS IEA,IDA,IDA,IDA,IDA,IDA ISS NAS,IEA,IDA,IBA,IMP,ISS IEA,IDA,IDA IMP IBA,ISS IEA	ERRFI1,FN1,SFRP2,GHR,CCN2,CAV1,ADORA1,TGFB2,LAMTOR2,PDGFC,HGF,PAK3,GLIPR2,IGF2,CD44,NRP1,JCAD,FAS,IGF1,INPP5K,TRAF4,TBX1,GADD45A,EPHB2,STK25,UCHL1,VEGFA,BMPER,GSTP1,CDON,IGFBP6,TNFRSF19,THBS1,CIB1,SPHK1,INSR,SOD1
query_1	TRUE	0.00401239	35	609	12	0.0197044	0.342857	GO:0033627	GO:BP	cell adhesion mediated by integrin	11920	9569		IBA,IDA,ISS IEA,IBA,IBA,ISS,IDA,IDA IBA,IMP,IMP IBA,IDA,IDA	ITGA10,COL16A1,CYP1B1,ITGA6,ITGA9,SFRP2,TGFB2,PLAU,WNK1,ITGA11,CIB1,FBN1
query_1	TRUE	0.00409824	56	609	15	0.0246305	0.267857	GO:0014902	GO:BP	myotube differentiation	11920	5326		IBA,IEA,ISS IEA,IEA,IEA,IMP ISS IBA IEA,ISS,IBA,IDA,IEA,IBA,ISS,IEA,IEA,ISS IEA	SELENON,CYP26B1,TMEM119,MTOR,PLPP7,MYORG,BDNF,MYF6,IGF1,KLF5,SIX1,TBX1,GPX1,CDON,MMP14
query_1	TRUE	0.00415883	672	609	67	0.110016	0.0997024	GO:0010557	GO:BP	positive regulation of macromolecule biosynthetic process	11920	4708		IEA,IEA,IMP,ISS IBA,ISS IEA,IDA,IGI,IGI,IMP ISS,IDA IMP,IDA,ISS IEA,IDA IMP TAS,IDA,IBA,NAS IEA,IMP,IDA NAS,IDA IMP ISS IEA,IDA IBA,IEA,IEA,ISS IBA IEA,IMP,IMP,ISS IEA,IDA IMP,IDA,IDA IEA,IMP NAS,IGI,IDA IMP ISS IEA,IEA,IDA,IEA,ISS IEA,IMP,IDA IMP IEA,IC,IDA ISS,TAS,IDA,IMP,IDA,IBA IEA,IDA IBA IEA,TAS,IDA IMP IGI,IDA,IEA,IDA,IDA,ISS IEA,IEA,IEA,IDA IEA,IDA,IDA ISS IEA,IDA,IDA,IMP IBA IEA,IDA IEA,…	S100A10,CYP1B1,ITGA6,PARM1,SFRP2,SPP1,CDKN1C,DCN,RGCC,FHOD1,COL1A1,CHCHD10,MTOR,TGFB2,AKIRIN1,CD28,H2AZ1,HGF,GLI3,FMR1,PAK3,CEBPD,IGF2,VIM,PFKM,MYF6,IGF1,HNRNPA1,KLF5,IRS2,CKAP2,SIX1,NUPR1,CDH1,TOP2A,INPP5K,AURKB,CEBPB,UHRF1,TBX1,HMGN1,CSDE1,ETV5,GDNF,NR2F1,PPARGC1B,SQSTM1,VEGFA,FZD1,HAS2,LMO2,IL18,ESRRA,CDON,ANKRD1,LMO7,THBS1,E2F4,TRIM16,MRPL12,WBP2,ONECUT2,LPIN3,INSR,AP3D1,ATF5,PPARA
query_1	TRUE	0.0045608	49	609	14	0.0229885	0.285714	GO:0007229	GO:BP	integrin-mediated signaling pathway	11920	3125		IMP IBA IEA,TAS,IMP,IDA,IBA IEA,IBA IEA,IBA IEA,IEA,IEA,NAS,IMP IEA,TAS,IMP,IMP IBA IEA	ITGA10,COL16A1,COL3A1,FN1,ITGA6,LIMS2,ITGA9,CCN2,VAV3,NEDD9,NRP1,CD47,TIMP1,ITGA11
query_1	TRUE	0.00460543	42	609	13	0.0213465	0.309524	GO:0030199	GO:BP	collagen fibril organization	11920	7739		IEA,ISS IEA,IMP NAS IEA,IEA,TAS IEA,NAS IEA,IDA,IMP,IDA,IMP ISS IEA,IMP,IBA IEA,IMP IBA NAS IEA	COL16A1,CYP1B1,COL3A1,SFRP2,ADAMTS2,COL12A1,AEBP1,COL1A1,TGFB2,COL5A2,COL1A2,LOX,COL5A1
query_1	TRUE	0.00490476	430	609	49	0.0804598	0.113953	GO:0050877	GO:BP	nervous system process	11920	15393		IMP,IMP,IBA IEA,IMP,ISS,TAS,IEA,IEA,IEA,IEA,IEA,IEA,IEA,IEA,IEA,ISS IEA,IDA,TAS,IBA,IEA,ISS IBA IEA,IDA,IEA,IEA,ISS,IEA,ISS TAS IEA,ISS,IMP,IMP,ISS IEA,IBA IEA,IEA,IEA,IEA,IMP IBA,IDA,ISS,ISS IEA,ISS IEA,ISS,IC,IEA,IBA IEA,IMP IEA,IEP IBA,TAS,IEA,ISS IEA	SERPINB6,MYH8,CHRNE,COL1A1,TSHZ3,COL18A1,ADARB1,MTOR,ADORA1,CXCR4,SLC25A12,SLC29A1,DNAH11,HGF,NRCAM,NOS3,FMR1,NDUFB9,BDNF,SIX1,INSYN1,ATP2A1,SERPINF1,GJC1,PIEZO2,CEBPB,PRNP,TBX1,CBR3,MFSD2A,EPHB2,CHRNG,LXN,GPX1,UCHL1,TNFRSF21,SHROOM4,MUSK,TENM4,EPS8L2,ANK3,GSTO1,PEX5,SYNM,KBTBD13,TCAP,INSR,RAB3A,SOD1
query_1	TRUE	0.0049774	137	609	24	0.0394089	0.175182	GO:0048638	GO:BP	regulation of developmental growth	11920	14939		IEA,IEA,IBA IEA,IEA,IMP ISS,IEA,IEA,IEA,NAS,ISS,IEA,IDA IBA,ISS IEA,IDA IMP IGI IEP,ISS IEA,ISS IEA,IDA,ISS,ISS,IEA,IBA,IMP,IEA,ISS NAS IEA	CRABP2,FN1,SEMA3F,SPP1,GHR,EFNA5,CXCR4,TTL,NRCAM,OLFM1,IGF2,BDNF,NRP1,IGF1,SIX1,MFSD2A,GOLGA4,VEGFA,MUSK,PEX5,SEMA4B,INSR,PPARA,SOD1
query_1	TRUE	0.00522741	405	609	47	0.0771757	0.116049	GO:0032269	GO:BP	negative regulation of cellular protein metabolic process	11920	8641		IDA ISS IEA,IEA,ISS IEA,IDA IBA IEA,IDA IMP IBA IEA,IMP IBA IEA,IDA IBA,IDA IMP IBA,IMP,IDA,IEA,IEA,IDA IBA IEA,IDA IEA,IMP,ISS IBA,IMP,IMP IEA,TAS,IMP,IMP,IDA,IEA,IDA ISS IBA IEA,IBA IEA,IEA,ISS TAS IEA,IMP IEA,ISS IEA,IDA,IEA,IMP,IEA,ISS IBA IEA,IDA,IDA,IDA IEA,IDA,IDA IBA IEA,IDA IBA IEA,IDA,ISS IC,IMP IBA,IDA,ISS IEA,IDA IBA,IDA IBA IEA	ERRFI1,COL6A3,SFRP2,SERPINB6,CAV1,CDKN1C,ANXA8,PMEPA1,SNTA1,ADARB1,KIRREL1,CP,SERPINB1,HGF,AQP1,FMR1,LAPTM4B,DEPTOR,SET,CD44,CORO1C,BUB1B,PARD6A,INPP5K,SERPINF1,UBE2O,PRNP,GADD45A,EPHB2,CSDE1,LXN,GPX1,PROS1,HHATL,SLIT2,UCHL1,SQSTM1,VEGFA,TIMP1,EIF4EBP1,GSTP1,LRP1,RNF34,THBS1,CIB1,PPM1E,TIMP2
query_1	TRUE	0.00542644	158	609	26	0.0426929	0.164557	GO:0032102	GO:BP	negative regulation of response to external stimulus	11920	8540		IBA IEA,IEA,IMP,IEA,IEA,NAS,IEA,IEA,IBA TAS IEA,IGI,IEA,IMP,IEA,IEA,IEA,IDA ISS,IDA,NAS,IEA,IEA,IDA,IMP IC,IBA,IDA ISS IBA IEA,IEA,IEA	SEMA3F,SPP1,RIOK3,ADORA1,HGF,NOS3,NLRX1,NRP1,PLAU,IGF1,SERPINF1,PHLDB2,ST6GAL1,GPX1,PROS1,SLIT2,C1QTNF3,GSTP1,HTRA1,TSPAN8,THBS1,SELENOS,SEMA4B,PPARA,KREMEN1,SOD1
query_1	TRUE	0.00545482	212	609	31	0.0509031	0.146226	GO:0016049	GO:BP	cell growth	11920	5649		IEA,IEA,IDA IMP,ISS IBA IEA,IDA ISS IEA,IEA,IEA,IDA,IMP,IDA,IDA,IMP,IEA,IEA,NAS,ISS,IDA IBA,ISS IEA,IDA IGI,TAS,ISS IEA,IMP,IDA,IDA IMP IBA,ISS,IEA,IDA,IBA,ISS IEA,IDA,IEA	CRABP2,FN1,HYAL1,SEMA3F,SFRP2,SPP1,EFNA5,TNC,MYL2,MTOR,TGFB2,LAMTOR2,CXCR4,TTL,NRCAM,OLFM1,BDNF,NRP1,IGF1,LTBP4,MFSD2A,ATAD3A,GOLGA4,SLIT2,VEGFA,EXTL3,MMP14,SEMA4B,CIB1,SPHK1,PPARA
query_1	TRUE	0.00596541	82	609	18	0.0295567	0.219512	GO:0008361	GO:BP	regulation of cell size	11920	3600		IEA,IEA,IBA IEA,IEA,IEA,IMP IEA,IGI,IEA,NAS,IDA IMP,IMP,ISS,IDA IBA,ISS IEA,IDA,ISS,IBA,IEA	CRABP2,FN1,SEMA3F,SPP1,EFNA5,MTOR,VAV3,TTL,NRCAM,AQP1,DEPTOR,OLFM1,BDNF,NRP1,GOLGA4,VEGFA,SEMA4B,E2F4
query_1	TRUE	0.00604068	50	609	14	0.0229885	0.28	GO:0051492	GO:BP	regulation of stress fiber assembly	11920	15885		IMP,IDA,IDA,ISS,IDA IMP IEA,IEA,IMP,IMP,IDA,IMP,ISS,IMP IBA,IMP,IDA	S100A10,CCN2,RGCC,TPM1,FHOD1,MTOR,STMN1,NRP1,INPP5K,PHLDB2,CD47,LIMCH1,CGNL1,PPM1E
query_1	TRUE	0.00661281	139	609	24	0.0394089	0.172662	GO:0022407	GO:BP	regulation of cell-cell adhesion	11920	7582		IDA IBA IEA,IDA,IDA,IDA,IDA,IDA IBA TAS IEA,ISS IEA,IDA IBA,IMP,IDA,IMP,ISS IEA,ISS IEA,IDA,IDA IBA IEA,ISS IBA IEA,IDA,IMP,ISS IEA,IDA ISS IEA,ISS,IMP,IEA,IDA	EFNA5,CAV1,RGCC,PNP,VCAM1,CD28,GLI3,IGF2,CD44,IGF1,CDH1,CEBPB,PRNP,CD55,CD47,TNFRSF21,VEGFA,HAS2,SCRIB,IL18,ANK3,WNK1,AP3D1,PPARA
query_1	TRUE	0.00692914	110	609	21	0.0344828	0.190909	GO:0010810	GO:BP	regulation of cell-substrate adhesion	11920	4944		IDA,IMP,IDA,IBA,IEA,IEA,IDA,IEA,IMP,IDA IMP,IDA,IMP IGI,IMP,IEA,IMP IBA,IDA,IEA,IEA,IDA TAS,IDA ISS IEA,IEA	COL16A1,S100A10,FN1,LIMS2,COL8A1,CCDC80,EFNA5,COL1A1,NEDD9,NRP1,PLAU,CORO1C,PHLDB2,ST6GAL1,LIMCH1,VEGFA,HAS2,MMP14,THBS1,CIB1,ONECUT2
query_1	TRUE	0.00730017	856	609	79	0.129721	0.0922897	GO:1901575	GO:BP	organic substance catabolic process	11920	24863		ISS IEA,IDA IBA NAS IEA,IDA IEA,IDA IBA TAS,IBA IEA,IDA,IMP,ISS,IMP IEA,ISS IBA IEA,IDA IMP ISS IBA IEA,IDA,IDA IMP,TAS,IEA,TAS,IBA TAS IEA,IEA,IDA IMP IBA IEA,IDA,TAS IEA,IDA IBA,IBA IEA,IMP ISS IBA,IMP,IDA,IMP,IDA IBA,IMP IBA IEA,IDA,IMP,IEA,IDA IBA,IMP,IEA,IDA IBA TAS IEA,IDA IBA,IEA,IDA,IDA IMP IBA IEA,ISS IEA,IDA IBA,IGI TAS,IMP,ISS IEA,TAS IEA,IDA TAS IEA,IDA IEA,IDA IMP,IDA IMP IBA,IBA,IDA…	CYP1B1,PCYOX1,CYP26B1,HYAL1,PLA1A,SPP1,CAV1,NUDT8,ACADSB,ENO2,ASB2,PNP,RILP,MTOR,ADORA1,GLUL,HK2,SLC25A12,ACOX2,SNX3,DDAH2,NOS3,FASTK,FMR1,LAPTM4B,CD44,VIM,INPP5A,PFKM,IGF1,IRS2,SNX1,CTSH,NUPR1,CDH1,GOT2,INPP5K,TRAF4,UHRF1,RAD23A,RCN3,CDC34,SLC25A17,PKP1,MFSD2A,PABPC4,DDAH1,RNF11,CSDE1,SPSB4,RNF123,GPX1,UCHL1,GDNF,PELO,SQSTM1,ALDH5A1,HIBADH,FMC1,MGAM,TIMP1,ARAF,LPL,GPT,CEMIP2,PYGM,LRP1,RNF34,PEX5…
query_1	TRUE	0.00733548	101	609	20	0.0328407	0.19802	GO:0001649	GO:BP	osteoblast differentiation	11920	478		HDA,IEA,IBA IEA,HDA,IDA IBA IEA,IEA,HDA,IEA,NAS,IEA,IEA,IEA,IDA,IEA,IMP,ISS IEA,IEA,IMP,IEA,HDA	HSPE1,SFRP2,SPP1,TNC,TMEM119,COL1A1,COL6A1,PDLIM7,HGF,GLI3,CEBPD,IGF2,IGF1,CEBPB,CTNNBIP1,SUCO,LOX,FZD1,ESRRA,ITGA11
query_1	TRUE	0.00733548	101	609	20	0.0328407	0.19802	GO:1901888	GO:BP	regulation of cell junction assembly	11920	25152		IDA,IMP,IDA IEA,ISS IEA,IDA IMP ISS IEA,IDA,IDA,IMP IGI,IEA,IEA,ISS IEA,IMP,IMP IBA,IDA,IEA,IDA IEA,ISS,IEA,IEA,TAS	COL16A1,S100A10,EFNA5,CAV1,PTPRD,BDNF,NRP1,CORO1C,SIX1,ARF6,EPHB2,PHLDB2,LIMCH1,VEGFA,FZD1,SRPX2,MUSK,MMP14,FLRT2,THBS1
query_1	TRUE	0.00739214	150	609	25	0.0410509	0.166667	GO:0043434	GO:BP	response to peptide hormone	11920	12313		IEA,IEA,IEA,IMP IBA IEA,IEA,ISS IEA,IEA,IEA,IBA,IDA ISS IBA TAS IEA,IMP ISS IBA IEA,IDA IBA IEA,IMP,IBA IEA,IEA,IEA,IEA,IEA,IEA,TAS,IEA,IDA,IBA,IDA ISS IEA,IEA	ERRFI1,CYP1B1,COL3A1,GHR,CCN2,CAV1,COL1A1,MTOR,ERFE,IGF2,IRS2,INPP5K,PIP4K2B,SLC2A1,TIMP1,LPL,GPT,CYC1,ESRRA,SELENOS,FBN1,TRIM16,LPIN3,INSR,PPARA
query_1	TRUE	0.00814446	111	609	21	0.0344828	0.189189	GO:0045927	GO:BP	positive regulation of growth	11920	13635		IEA,IEA,IDA IMP,ISS IEA,IMP,IEA,IDA,IEA,IEA,IDA IBA,ISS IEA,IDA IGI,ISS IEA,IDA,ISS,IEA,IEA,IDA,ISS IEA,IDA,IMP	CRABP2,FN1,HYAL1,SFRP2,GHR,EFNA5,TGFB2,CXCR4,IGF2,BDNF,NRP1,IGF1,MFSD2A,GOLGA4,VEGFA,EXTL3,PEX5,MMP14,CIB1,SPHK1,INSR
query_1	TRUE	0.00833181	335	609	41	0.0673235	0.122388	GO:0034097	GO:BP	response to cytokine	11920	9668		IEA,IDA,IDA IEP,IBA IEA,IEA,IEA,IEA,IEA,IEA,IEA,IDA IMP,IEA,IEA,IC,IDA,IEA,IEA,IEA,IEA,IDA,IEA,IDA IMP,IMP,IMP ISS,IMP,IEA,IDA,IBA IEA,IEP,IDA IEA,IC,IDA,IMP ISS IEA,IEA,IEA,IMP ISS IEA,IGI IBA,IEA,IBA,IDA,IEA	CYP1B1,COL3A1,HYAL1,GHR,CAV1,MMP2,COL1A1,SYNGR1,VCAM1,HK2,CXCR4,IL17RD,PTP4A3,AGPAT2,RRAGA,CD44,VIM,FAS,KLF5,INPP5K,CEBPB,TLE5,CDC34,CD47,SLIT2,LOX,TNFRSF21,TIMP1,HAS2,IL18,GSTP1,ANKRD1,WNK1,TNFRSF19,THBS1,CIB1,CDIP1,NKIRAS2,TIMP2,SPHK1,KEAP1
query_1	TRUE	0.00839291	216	609	31	0.0509031	0.143519	GO:0071407	GO:BP	cellular response to organic cyclic compound	11920	19436		IEA,IDA IEA,IDA,IEA,IMP,IEA,IEA,IEA,IMP,NAS,IMP,IMP,IDA IEP,IEA,IEA,IDA,ISS IEA,IEA,IEA,IBA IEA,IMP,IDA,IEA,IDA,IEA,IDA,IDA,IEA,IDA IMP IBA,IEA,IEA	ERRFI1,CYP1B1,SPP1,EFNA5,CAV1,MMP2,COL1A1,ATP5F1A,RIOK3,PMEPA1,RALB,H2AZ1,AQP1,PAK3,SIX1,CDH1,INPP5K,SERPINF1,CEBPB,GNA11,CASQ2,PPARGC1B,FBXO32,IL18,ESRRA,WBP2,TGM2,TMEM38A,KANK2,PPARA,SOD1
query_1	TRUE	0.00872001	67	609	16	0.0262726	0.238806	GO:0032147	GO:BP	activation of protein kinase activity	11920	8561		IEA,IEA,IEA,TAS,IDA,IDA,IEA,IMP,IEA,IEA,IDA,NAS,IDA,IEA,IDA IMP,IDA	GHR,EFNA5,RGCC,MTOR,TGFB2,STRADB,PDGFC,IGF1,TRAF4,PRNP,VEGFA,TNFRSF10A,IL18,WNK1,INSR,CARD10
query_1	TRUE	0.00907063	162	609	26	0.0426929	0.160494	GO:0070997	GO:BP	neuron death	11920	19190		IEA,IEA,IEA,IEA,IDA,IEA,IGI,IBA,IEA,IBA,ISS IEA,ISS IEA,ISS,ISS,IEA,IEA,IMP ISS IEA,IEA,IEA,IEA,IDA IBA IEA,ISS IBA IEA,IEA,IEA,IEA,ISS IEA	GHR,ENO2,ADARB1,ADORA1,TGFB2,PAK3,SET,BDNF,NRP1,FAS,INPP5A,SIX1,EGLN3,NUPR1,SERPINF1,CEBPB,PRNP,UBE2M,CDC34,GPX1,GDNF,TNFRSF21,AIMP2,FZD1,PPARA,SOD1
query_1	TRUE	0.00995057	288	609	37	0.0607553	0.128472	GO:0071345	GO:BP	cellular response to cytokine stimulus	11920	19374		IEA,IDA IEP,IBA IEA,IEA,IEA,IEA,IEA,IEA,IEA,IDA IMP,IEA,IEA,IC,IDA,IEA,IEA,IEA,IEA,IDA,IEA,IMP,IMP ISS,IMP,IEA,IDA,IEP,IDA IEA,IC,IDA,IMP ISS IEA,IEA,IEA,IMP ISS IEA,IGI IBA,IEA,IDA,IEA	CYP1B1,HYAL1,GHR,CAV1,MMP2,COL1A1,SYNGR1,VCAM1,HK2,CXCR4,IL17RD,PTP4A3,AGPAT2,RRAGA,CD44,VIM,FAS,KLF5,INPP5K,CEBPB,CDC34,CD47,SLIT2,LOX,TNFRSF21,HAS2,IL18,GSTP1,ANKRD1,WNK1,TNFRSF19,THBS1,CIB1,CDIP1,NKIRAS2,SPHK1,KEAP1
query_1	TRUE	0.0100156	76	609	17	0.0279146	0.223684	GO:0030323	GO:BP	respiratory tube development	11920	7805		ISS IEA,IEA,IEA,IEA,IEA,IEA,IEA,ISS IEA,IEA,ISS IEA,ISS IEA,IEA,ISS,IEA,IEA,IEA,IEA	ERRFI1,COL3A1,ADAMTS2,CCN2,ADAMTSL2,NOS3,GLI3,CTSH,TRAF4,RCN3,PKDCC,LOX,VEGFA,AIMP2,MMP14,NKIRAS2,RAB3A
query_1	TRUE	0.0100156	76	609	17	0.0279146	0.223684	GO:0030307	GO:BP	positive regulation of cell growth	11920	7793		IEA,IEA,IMP,ISS IEA,IEA,IDA,IEA,IDA IBA,ISS IEA,IDA IGI,ISS IEA,IDA,ISS,IEA,IDA,ISS IEA,IDA	CRABP2,FN1,HYAL1,SFRP2,EFNA5,TGFB2,CXCR4,BDNF,NRP1,IGF1,MFSD2A,GOLGA4,VEGFA,EXTL3,MMP14,CIB1,SPHK1
query_1	TRUE	0.0100351	122	609	22	0.0361248	0.180328	GO:0072659	GO:BP	protein localization to plasma membrane	11920	20371		IDA,IMP,IBA,IMP,ISS IEA,IDA IBA,IDA IMP,ISS IEA,IDA,IEA,ISS,ISS IEA,IDA IMP,IEA,ISS IEA,IBA IEA,IMP IGI ISS IBA,IGI,IMP,IGI IEA,IBA,IBA	S100A10,TSPAN14,TSPAN17,OPTN,ARF6,TTC7B,CDH1,INPP5K,RAB34,PRNP,EPHB2,PKDCC,GOLGA4,PRKG2,SQSTM1,SCRIB,ANK3,LRP1,MMP14,CIB1,SLC9A3R2,RAB3A
query_1	TRUE	0.0103619	52	609	14	0.0229885	0.269231	GO:0110020	GO:BP	regulation of actomyosin structure organization	11920	22646		IMP,IDA,IDA,ISS,IDA IMP IEA,IEA,IMP,IMP,IDA,IMP,ISS,IMP IBA,IMP,IDA	S100A10,CCN2,RGCC,TPM1,FHOD1,MTOR,STMN1,NRP1,INPP5K,PHLDB2,CD47,LIMCH1,CGNL1,PPM1E
query_1	TRUE	0.0103623	218	609	31	0.0509031	0.142202	GO:0033674	GO:BP	positive regulation of kinase activity	11920	9602		ISS IEA,IEA,IDA IMP IEA,IEA,TAS,IEA,IEA,IDA,IMP,IMP,IDA,IBA IEA,IDA,IEA,IDA,IMP,IDA,IDA IEA,IGI IEA,IBA,IDA,NAS,IBA,IDA,IEA,IEA,IMP,ISS IEA,IEA,IDA IMP IBA,IDA	GHR,EFNA5,RGCC,FAM20A,MTOR,VAV3,ADORA1,TGFB2,JTB,RALB,STRADB,PDGFC,NEDD9,IGF2,CD44,IGF1,CCND2,TRAF4,PRNP,EPHB2,VEGFA,TNFRSF10A,MUSK,IL18,WNK1,CAB39L,THBS1,CIB1,CDC25B,INSR,CARD10
query_1	TRUE	0.0107002	174	609	27	0.044335	0.155172	GO:0045860	GO:BP	positive regulation of protein kinase activity	11920	13574		ISS IEA,IEA,IDA IMP IEA,IEA,TAS,IEA,IDA,IMP,IMP,IDA,IBA IEA,IDA,IEA,IMP,IDA,IDA IEA,IGI IEA,IDA,NAS,IDA,IEA,IEA,IMP,ISS IEA,IEA,IDA IMP,IDA	GHR,EFNA5,RGCC,FAM20A,MTOR,ADORA1,TGFB2,JTB,RALB,STRADB,PDGFC,NEDD9,IGF2,IGF1,CCND2,TRAF4,PRNP,VEGFA,TNFRSF10A,IL18,WNK1,CAB39L,THBS1,CIB1,CDC25B,INSR,CARD10
query_1	TRUE	0.0108716	68	609	16	0.0262726	0.235294	GO:2001236	GO:BP	regulation of extrinsic apoptotic signaling pathway	11920	30400		IMP,IEA,IMP,IDA IBA,IEA,IEA,IEA,ISS,IMP,IEA,IDA,IMP,IDA,IDA,IMP IBA,IDA TAS	ITGA6,SFRP2,CAV1,G0S2,MAL,STRADB,HGF,NOS3,DEPTOR,NRP1,IGF1,GPX1,GDNF,GSTP1,RNF34,THBS1
query_1	TRUE	0.0115009	219	609	31	0.0509031	0.141553	GO:0048871	GO:BP	multicellular organismal homeostasis	11920	15160		IEA,IEA,IBA IEA,IEA,ISS IEA,ISS IEA,IEA,ISS IEA,IMP,ISS,ISS IEA,ISS IEA,IEA,ISS IEA,IDA IEP IBA TAS,IDA,ISS IEA,ISS IEA,ISS IEA,ISS IEA,ISS,IEA,ISS IEA,IEA,IMP ISS,ISS IEA,ISS IEA,ISS,IEA,ISS IEA,ISS IEA	COL3A1,CYP26B1,SPP1,CCN2,CAV1,TMEM119,ADORA1,G0S2,STMN1,CXCR4,PDGFC,ELOVL6,AKR1B1,NOS3,AQP1,CTSH,INPP5K,CEBPB,RCN3,MFSD2A,SLC2A1,GPX1,PPARGC1B,SQSTM1,VEGFA,HAS2,IL18,SCD,NKIRAS2,ACADVL,SOD1
query_1	TRUE	0.0121095	11	609	7	0.0114943	0.636364	GO:0030049	GO:BP	muscle filament sliding	11920	7691		ISS,IMP TAS,NAS,NAS,TAS,TAS,IDA	TPM1,MYH8,MYH4,MYH2,MYL6,MYL6B,MYLK2
query_1	TRUE	0.0121541	197	609	29	0.047619	0.147208	GO:0050808	GO:BP	synapse organization	11920	15337		IBA,ISS,IEA,IEA,IEA,ISS IEA,IEA,ISS IEA,TAS IEA,ISS TAS IEA,IDA IMP ISS IBA IEA,IDA,IEA,IEA,IEA,IEA,IBA IEA,ISS TAS IEA,ISS IEA,IEA,TAS IEA,IDA IEA,IEA,IDA ISS,IEA,ISS,IEA,ISS,IBA IEA	IGFN1,NGEF,SEMA3F,EFNA5,TNC,ZNF365,SNTA1,CHCHD10,NRCAM,PAK3,PTPRD,BDNF,NRP1,TUBA1A,SIX1,ARF6,CDH1,PRNP,EPHB2,GDNF,FZD1,SRPX2,DRP2,MUSK,SPTBN2,ANK3,FLRT2,INSR,RAB3A
query_1	TRUE	0.0124731	154	609	25	0.0410509	0.162338	GO:0006869	GO:BP	lipid transport	11920	2815		ISS IBA IEA,IBA,IDA,IEA,IDA TAS,IDA IBA IEA,IEA,IEA,IEA,IMP,IEP IEA,IDA IEA,IGI,IDA IMP ISS IEA,IMP,IBA TAS NAS IEA,IBA NAS IEA,IDA IBA IEA,ISS IEA,ISS,IDA,IBA,IDA IEA,IMP IEA,TAS	FABP3,CRABP2,SPP1,ATG9B,CAV1,PLTP,ERFE,OSBPL3,STARD10,IRS2,GOT2,NME4,SLC25A17,MFSD2A,SLC2A1,ATP11B,PLSCR4,STARD4,LIMA1,LRP1,THBS1,SLC66A2,LBP,OSBPL2,PPARA
query_1	TRUE	0.0125463	417	609	47	0.0771757	0.11271	GO:0051241	GO:BP	negative regulation of multicellular organismal process	11920	15699		IEA,IEA,IDA,IBA IEA,IDA ISS IEA,IEA,IDA,ISS IEA,IDA IMP,IEA,IEA,IDA ISS,ISS IEA,IMP IBA,IEA,ISS IEA,ISS NAS IEA,ISS IEA,IDA,IEA,IEA,IBA TAS IEA,IGI,IMP,IMP,IDA IBA IEA,ISS IEA,IMP IEA,IEA,IEA,IEA,IDA,IDA,IMP ISS IBA IEA,IMP,IDA,IEA,IEA,IDA IMP IGI IBA IEA,ISS IEA,IBA,IDA IEA,IDA,IMP,IMP IEA,IEA,ISS IEA	ERRFI1,GJA5,FN1,SEMA3F,SFRP2,SPP1,DCN,TMEM119,RGCC,MMP2,ADORA1,TGFB2,IL17RD,SERPINB1,HGF,LRRC17,NOS3,GLI3,LAPTM4B,NLRX1,NRP1,PLAU,IGF1,CORO1C,ATP2A1,SERPINF1,PRNP,GADD45A,EPHB2,RAP1GAP,PROS1,SLIT2,C1QTNF3,TNFRSF21,TIMP1,GSTP1,TSPAN8,WNK1,THBS1,SELENOS,SEMA4B,FBN1,LBP,CARD10,PPARA,KREMEN1,SOD1
query_1	TRUE	0.0127477	95	609	19	0.0311987	0.2	GO:0043542	GO:BP	endothelial cell migration	11920	12392		ISS IEA,IDA,IDA,IGI,IDA IEA,IDA IMP,IMP IBA IEA,IMP ISS TAS IEA,IMP,IEA,IMP IEA,IEA,IDA IMP,IDA IMP IGI,IDA,ISS IEA,IDA IMP,ISS IEA,IMP	CYP1B1,DCN,RGCC,ATP5F1A,GLUL,NOS3,PTP4A3,NRP1,JCAD,SERPINF1,GADD45A,GPX1,SLIT2,VEGFA,BMPER,SRPX2,THBS1,CIB1,CARD10
query_1	TRUE	0.0145842	1477	609	118	0.19376	0.0798917	GO:0009889	GO:BP	regulation of biosynthetic process	11920	4209		IEA,IC IEA,TAS,IEA,ISS IEA,IMP,ISS IBA,IDA ISS IEA,IDA,IBA,IEA,IDA,IMP IBA IEA,IMP ISS IEA,IDA IGI IEA,IGI,IDA IMP ISS,IDA IMP,IDA,IDA IBA IEA,IEA,ISS IEA,IDA IMP TAS IEA,IDA,IBA,IEA,NAS IEA,IBA,IBA IEA,IEA,IDA TAS,IMP,IDA,ISS IBA IEA,IDA NAS,IMP ISS IBA,IDA IMP ISS IBA IEA,IDA ISS IBA IEA,ISS IBA IEA,IEA,IBA IEA,IDA,IDA IMP ISS IBA,IDA,ISS IBA NAS IEA,IMP,IMP,ISS IBA TAS IEA,IDA IMP,IDA IMP,IDA …	ERRFI1,FABP3,CRABP2,S100A10,CYP1B1,ITGA6,PARM1,SFRP2,SPP1,SCML4,CCN2,BZW2,AEBP1,CAV1,CDKN1C,DCN,RGCC,FHOD1,COL1A1,TSHZ3,MKNK2,CHCHD10,MTOR,TGFB2,AKIRIN1,SLC25A12,CD28,ERFE,VGLL3,CP,EIF4A2,H2AZ1,FST,DDAH2,HGF,NOS3,GLI3,FMR1,MID1IP1,PAK3,CEBPD,PTP4A3,NACC2,SET,IGF2,VIM,PFKM,MYF6,IGF1,HNRNPA1,KLF5,IRS2,CKAP2,SIX1,NUPR1,CDH1,TOP2A,INPP5K,AURKB,CEBPB,PRNP,UHRF1,DNAJB1,TLE5,TBX1,HMGN1,CTNNBIP1,GADD45A,…
query_1	TRUE	0.0149744	145	609	24	0.0394089	0.165517	GO:0062197	GO:BP	cellular response to chemical stress	11920	18583		IEA,ISS IEA,TAS,IMP,IMP,IEP,IEA,IDA,IDA,IDA,IDA IMP,IMP,IEA,IGI,IDA,IDA,NAS IEA,IEA,IEA,IMP,IEA,IBA,IDA IEA,IMP ISS IBA IC IEA	ERRFI1,CYP1B1,GPX8,SERPINB6,CAV1,TPM1,MMP2,HGF,AKR1B1,NOS3,AQP1,FAS,SLC2A1,STK25,ETV5,MYLK,GPX1,PPARGC1B,FZD1,SELENOS,SPHK1,SRXN1,KEAP1,SOD1
query_1	TRUE	0.0149744	145	609	24	0.0394089	0.165517	GO:0050767	GO:BP	regulation of neurogenesis	11920	15304		IEA,IEA,IEA,IBA IEA,IEA,IEA,ISS IEA,IBA,IEA,ISS IEA,IEA,IEA,ISS IEA,IDA IBA,ISS IEA,IDA IEA,IEA,IEA,IDA,TAS,ISS,ISS IEA,IBA,IDA	CRABP2,S100A10,FN1,SEMA3F,SPP1,EFNA5,ZNF365,TIAM1,MTOR,CXCR4,GLI3,PAK3,PTPRD,BDNF,NRP1,SERPINF1,EPHB2,STK25,GOLGA4,SLIT2,VEGFA,TENM4,SEMA4B,TGM2
query_1	TRUE	0.0151487	96	609	19	0.0311987	0.197917	GO:0006941	GO:BP	striated muscle contraction	11920	2878		IMP,IEA,ISS IC IEA,IBA TAS,IMP IBA,IMP,IMP,IEA,IEA,IEA,IDA IMP ISS,TAS,IMP IBA TAS,IC,IBA IEA,IMP IEA,IMP IEP IBA,IDA IBA IC,IEA	GJA5,CCN2,CAV1,MYL2,TPM1,MYH8,SNTA1,MTOR,ADORA1,CXCR4,ATP2A1,GJC1,CASQ2,GSTO1,SYNM,KBTBD13,TCAP,MYLK2,TMEM38A
query_1	TRUE	0.0152316	115	609	21	0.0344828	0.182609	GO:0090092	GO:BP	regulation of transmembrane receptor protein serine/threonine kinase signaling pathway	11920	21115		IEA,IBA IEA,IDA,IMP IEA,IMP,IDA IMP IBA IEA,IBA,ISS IEA,IDA IMP IBA,IDA,TAS,IEA,IEA,TAS IEA,IEA,IEA,ISS,IDA,ISS IEA,IEA,IDA	SFRP2,NREP,CAV1,ADAMTSL2,CDKN1C,PMEPA1,TGFB2,IL17RD,FST,UBE2O,LTBP4,PELO,LOX,BMPER,FZD1,HTRA1,LRP1,THBS1,FBN1,ONECUT2,PPARA
query_1	TRUE	0.0156539	222	609	31	0.0509031	0.13964	GO:0002009	GO:BP	morphogenesis of an epithelium	11920	729		IBA,ISS IEA,IEA,IEA,IEA,NAS,IMP,ISS IBA,ISS,IEA,IEA,IEA,IDA IEA,IEA,IMP,ISS IEA,IEA,ISS IEA,ISS IEA,IEA,IMP,IDA IMP,IEA,IDA ISS IBA IEA,IDA IMP ISS,IEA,IMP ISS IEA,IMP,IEA,IEA,IEA	ARHGAP24,SFRP2,TNC,ASB2,MMP2,TIAM1,MTOR,VANGL2,TGFB2,CXCR4,SHROOM3,FST,HGF,GLI3,CD44,NRP1,KIF20B,SIX1,CTSH,CTNNBIP1,PHLDB2,SLIT2,ADAMTS16,GDNF,VEGFA,FZD1,SCRIB,COL5A1,MMP14,TCAP,TGM2
query_1	TRUE	0.0158764	1131	609	96	0.157635	0.0848806	GO:0008104	GO:BP	protein localization	11920	3529		IDA,ISS IEA,IBA,ISS IEA,IBA,IMP,IEA,NAS IEA,IDA IEA,ISS IEA,IEA,ISS IEA,ISS,IEA,IDA,IMP IEA,IMP IEA,IMP,TAS IEA,IMP,IDA,IDA IMP ISS IBA IEA,ISS,IDA IEA,IDA IBA,IDA IEA,IMP,IEA,IEA,IMP,IMP,TAS,IEA,IMP IBA IEA,ISS IEA,ISS IEA,IEA,IMP,ISS IEA,IEA,IEA,ISS IEA,IDA IEA,IMP ISS IBA IEA,IDA,IDA IBA,IMP IEA,IMP IEA,IDA IMP,IDA,IDA ISS IEA,IMP,IMP,IDA IEA,ISS IEA,IMP ISS IEA,IMP IEA,IDA IBA IEA,ISS,IMP,ISS…	S100A10,EFNA5,ATG9B,CAV1,PORCN,TSPAN14,ARHGDIG,RILP,COL1A1,PIM3,SYNGR1,CHCHD10,VANGL2,ADORA1,TGFB2,LAMTOR2,GLUL,HK2,MAL,LMAN2L,STRADB,MFF,SHROOM3,CPE,TSPAN17,SNX3,DNAH11,NRCAM,GLI3,PTP4A3,RRAGA,BDNF,YIF1A,OPTN,NRP1,KIF20B,PFKM,IGF1,CORO1C,SERP2,KLF5,IRS2,SIX1,ARF6,SPTSSA,TTC7B,SNX1,PARD6A,CDH1,MIEF2,INPP5K,AURKB,SPAG5,RAB34,PRNP,RCN3,SNX7,IPO13,EPHB2,EPB41,PKDCC,PREB,MPP4,CHCHD4,GOLGA4,PHLDB2,TBC…
query_1	TRUE	0.0170764	146	609	24	0.0394089	0.164384	GO:0070482	GO:BP	response to oxygen levels	11920	18886		IEA,IMP ISS IEA,IMP,IBA IEA,IEA,ISS IEA,IEA,IEA,IMP,IEA,IEP,IEA,IDA,IMP,IEA,IEP IBA,NAS,IEA,IDA,IDA IMP IBA,IEA,NAS,IDA IBA,IEA	CCN2,CAV1,RGCC,MMP2,COL1A1,MTOR,VCAM1,ADORA1,TGFB2,HK2,CXCR4,SLC29A1,AQP1,FAS,PLAU,EGLN3,ANGPTL4,SLC2A1,DDAH1,VEGFA,MMP14,THBS1,WTIP,PPARA
query_1	TRUE	0.0177615	136	609	23	0.0377668	0.169118	GO:0040013	GO:BP	negative regulation of locomotion	11920	11460		ISS IEA,ISS IEA,IBA IEA,ISS IEA,IDA,IDA,IMP ISS,IDA,IEA,IEA,IMP,IMP,IEA,IMP IEA,IMP,IEA,IDA IMP ISS,IMP,IMP,ISS,IDA IMP,IBA,IMP	CYP1B1,COL3A1,SEMA3F,SFRP2,DCN,RGCC,TPM1,ADARB1,ADORA1,NRP1,CORO1C,CDH1,SERPINF1,GADD45A,PHLDB2,ST6GAL1,SLIT2,LIMCH1,TIMP1,LRP1,THBS1,SEMA4B,CARD10
query_1	TRUE	0.0177788	599	609	60	0.0985222	0.100167	GO:0006811	GO:BP	ion transport	11920	2767		IEA,IBA IEA,IMP,IEA,IMP ISS IEA,IBA IEA,IEA,IMP,IEA,IEA,IEA,IDA IBA IEA,IMP IBA TAS IEA,IBA IEA,IDA IMP IEA,IEA,IEA,IDA ISS IEA,ISS,IEA,IDA IMP IBA IEA,IMP,IEA,IDA IMP IGI IEA,IDA IMP ISS IBA TAS IEA,IEA,IDA,IEA,IBA,ISS IBA IEA,ISS IEA,IDA IMP,IGI ISS IEA,IGI IEA,IEA,IBA IEA,IDA IMP ISS IBA,ISS IEA,ISS,IBA TAS IEA,IEA,IEA,IBA IEA,TAS NAS,IDA,IDA,IEA,IEA,IDA TAS,IMP,IEA,IEA,ISS,IDA IC,IMP ISS IBA …	GJA5,NIPAL3,SELENON,PCYOX1,CAV1,CHRNE,ATP5F1A,SNTA1,COX7A1,ADORA1,CXCR4,SLC25A12,SLC4A3,CP,VDAC1,SLC29A1,NOS3,AQP1,FMR1,COX7B,PANX1,ISCU,CATSPER2,SLC7A5,ATP2A1,COX6A2,INPP5K,GJC1,SLC25A19,DHRS7C,PIEZO2,CEBPB,PRNP,SLC25A17,MFSD2A,SLC2A1,CASQ2,EPHB2,EPB41,CLCNKA,ATP6V1C2,COX5B,CHRNG,ATP11B,MYLK,CD47,UQCRC1,PRKG2,GDNF,NDUFA4,CYC1,TMEM109,ANK3,GSTO1,WNK1,SLC47A1,KCNJ12,ATP5MC1,TMEM38A,RAB3A
query_1	TRUE	0.0180172	126	609	22	0.0361248	0.174603	GO:0104004	GO:BP	cellular response to environmental stimulus	11920	22485		IEA,IDA,IEA,IMP,IDA,IEA,IDA,IDA IMP,ISS,IEP,IDA,IBA,IEA,IMP IEP,IEA,IDA,IDA,IEP,IMP,IMP IBA IEA,IDA,IEP	ERRFI1,HYAL1,SFRP2,SERPINB6,MMP2,COL1A1,AKR1B1,AQP1,FMR1,FAS,AURKB,PIEZO2,GNA11,GADD45A,SLC2A1,MYLK,TIMP1,TNFRSF10A,TSPYL5,TMEM109,ANKRD1,MAP3K14
query_1	TRUE	0.0180172	126	609	22	0.0361248	0.174603	GO:0071214	GO:BP	cellular response to abiotic stimulus	11920	19249		IEA,IDA,IEA,IMP,IDA,IEA,IDA,IDA IMP,ISS,IEP,IDA,IBA,IEA,IMP IEP,IEA,IDA,IDA,IEP,IMP,IMP IBA IEA,IDA,IEP	ERRFI1,HYAL1,SFRP2,SERPINB6,MMP2,COL1A1,AKR1B1,AQP1,FMR1,FAS,AURKB,PIEZO2,GNA11,GADD45A,SLC2A1,MYLK,TIMP1,TNFRSF10A,TSPYL5,TMEM109,ANKRD1,MAP3K14
query_1	TRUE	0.0180172	126	609	22	0.0361248	0.174603	GO:0060485	GO:BP	mesenchyme development	11920	17250		IDA,IBA IEA,IDA ISS IEA,IDA IMP,IDA,IDA NAS,IMP,IDA ISS TAS,ISS IEA,TAS,ISS IEA,IDA,ISS,ISS IEA,IMP IBA,ISS IEA,IDA,ISS,IMP,IDA,ISS IEA,IBA	FN1,SEMA3F,SFRP2,RGCC,COL1A1,TIAM1,MTOR,TGFB2,IL17RD,HGF,NOS3,GLIPR2,OLFM1,NRP1,CORO1C,SIX1,MCRIP1,TBX1,PHLDB2,GDNF,HAS2,SEMA4B
query_1	TRUE	0.0181432	79	609	17	0.0279146	0.21519	GO:0051017	GO:BP	actin filament bundle assembly	11920	15520		IMP,IDA,IDA,ISS,IDA IMP IEA,IEA,IMP,NAS,IEA,IMP,IDA,IMP,ISS,IMP IBA,IDA IBA IEA,IMP,IDA	S100A10,CCN2,RGCC,TPM1,FHOD1,MTOR,STMN1,NEDD9,MARCKS,NRP1,INPP5K,PHLDB2,CD47,LIMCH1,LIMA1,CGNL1,PPM1E
query_1	TRUE	0.0187765	201	609	29	0.047619	0.144279	GO:0034329	GO:BP	cell junction assembly	11920	9844		IDA IMP,IDA,IBA,IMP,IBA IEA,TAS,IDA IEA,ISS IEA,TAS,IDA IMP ISS IEA,IDA,IDA,IMP IGI,IEA,IEA,IBA IEA,ISS TAS IEA,IBA,ISS IEA,IMP,IMP IBA,IDA,TAS IEA,IDA IEA,ISS,IEA,IEA,IEA,TAS	GJA5,COL16A1,IGFN1,S100A10,FN1,ITGA6,EFNA5,CAV1,NRCAM,PTPRD,BDNF,NRP1,CORO1C,SIX1,ARF6,CDH1,GJC1,PKP1,EPHB2,PHLDB2,LIMCH1,VEGFA,FZD1,SRPX2,MUSK,SPTBN2,MMP14,FLRT2,THBS1
query_1	TRUE	0.0189049	21	609	9	0.0147783	0.428571	GO:0031529	GO:BP	ruffle organization	11920	8344		IBA,IDA,ISS,IEA,IEA,IDA,IDA,IGI IBA,IDA IEA	ARHGAP24,CAV1,TPM1,MTOR,CORO1C,ARF6,INPP5K,EPS8L2,LIMA1
query_1	TRUE	0.0203408	137	609	23	0.0377668	0.167883	GO:0022604	GO:BP	regulation of cell morphogenesis	11920	7596		IMP,IEA,IBA,IDA,IMP,IEA,IEA,IMP,IEA,ISS IEA,IMP,IMP,IMP IGI,ISS IEA,IEA,IMP,IEA,IBA,IDA,IEA,IBA,IDA,IMP	S100A10,FN1,LIMS2,EFNA5,TPM1,CXCR4,SHROOM3,NEDD9,PAK3,PTPRD,CD44,NRP1,CORO1C,MFSD2A,EPHB2,EPB41,ST6GAL1,RHOBTB3,VEGFA,HAS2,RHOBTB1,CIB1,WTIP
query_1	TRUE	0.0212273	40	609	12	0.0197044	0.3	GO:0060415	GO:BP	muscle tissue morphogenesis	11920	17184		IEA,IMP,IMP,IEA,ISS,IEA,ISS,IMP,IEA,IMP,IMP IBA,IMP IBA	COL3A1,MYL2,TPM1,ADARB1,TGFB2,MYF6,TBX1,MYLK,FZD1,ANKRD1,TCAP,MYLK2
query_1	TRUE	0.0221187	148	609	24	0.0394089	0.162162	GO:0007178	GO:BP	transmembrane receptor protein serine/threonine kinase signaling pathway	11920	3077		IDA,IEA,IBA IEA,IDA,IMP IEA,IMP,IDA IMP IBA IEA,IDA IBA,ISS IEA,IDA IMP IBA IEA,IDA,IEA,IDA,TAS IEA,IEA,IEA,IDA TAS IEA,IEA,IEA,ISS,IDA,ISS IEA,IEA,IDA	COL3A1,SFRP2,NREP,CAV1,ADAMTSL2,CDKN1C,PMEPA1,TGFB2,IL17RD,FST,COL1A2,VIM,UBE2O,LTBP4,PELO,LOX,BMPER,FZD1,HTRA1,LRP1,THBS1,FBN1,ONECUT2,PPARA
query_1	TRUE	0.0223869	589	609	59	0.0968801	0.10017	GO:0016192	GO:BP	vesicle-mediated transport	11920	5742		IDA,IEA,IDA IEA,IDA IMP IGI IEA,IEA,IMP IBA,IDA IMP IBA,ISS IEA,TAS IEA,TAS,ISS,IBA TAS,IBA IEA,TAS,IBA IEA,IDA IMP IBA,IDA ISS,IDA,IBA IEA,IMP IEA,TAS,IDA TAS,IDA IBA TAS IEA,IMP IBA NAS IEA,IMP,IDA IMP IBA,ISS IEA,IEA,IEA,IDA IBA IEA,ISS IEA,IEA,ISS IEA,ISS IBA TAS IEA,IMP,IDA IMP IBA TAS,ISS IBA IEA,IEA,IMP IEA,TAS,IDA,ISS IEA,IBA IEA,IDA,IMP,IBA,IMP IGI ISS IBA TAS NAS IEA,IDA,IDA IEA,IDA ISS…	S100A10,SPON2,GHR,CAV1,SCARA3,ANXA8,RILP,SYNGR1,VAV3,ADORA1,RALB,LMAN2L,YIPF7,PDLIM7,SMAP1,SNX3,FMR1,LAPTM4B,YIF1A,OPTN,NRP1,CORO1C,ARF6,SNX1,UBE2O,RAB34,PIP4K2B,MICAL3,SNX7,VAMP4,MFSD2A,EPHB2,PKDCC,PREB,SDC1,GOLGA4,CD47,PROS1,RHOBTB3,SQSTM1,VEGFA,PIP4P2,SCRIB,SPTBN2,ANK3,RHOBTB1,LRP1,THBS1,SCAMP5,SPHK1,SLC66A2,TGM2,VAPB,LBP,INSR,AP3D1,RAB3A,KDELR3,SOD1
query_1	TRUE	0.0250434	99	609	19	0.0311987	0.191919	GO:0090257	GO:BP	regulation of muscle system process	11920	21269		IEA,IMP,IEA,ISS IC IEA,TAS,TAS,IEA,ISS IEA,IDA IMP IGI,IDA IMP ISS,IMP IBA,ISS IEA,IC,IMP IEA,IDA,IDA,IEA,IEA,ISS IEA	ERRFI1,GJA5,CCN2,CAV1,MYL2,TPM1,ADORA1,NOS3,IGF1,ATP2A1,CASQ2,FBXO32,GSTO1,KBTBD13,SPHK1,MYLK2,TMEM38A,PPARA,SOD1
query_1	TRUE	0.0281243	56	609	14	0.0229885	0.25	GO:0032231	GO:BP	regulation of actin filament bundle assembly	11920	8605		IMP,IDA,IDA,ISS,IDA IMP IEA,IEA,IMP,IMP,IDA,IMP,ISS,IMP IBA,IMP,IDA	S100A10,CCN2,RGCC,TPM1,FHOD1,MTOR,STMN1,NRP1,INPP5K,PHLDB2,CD47,LIMCH1,CGNL1,PPM1E
query_1	TRUE	0.0286315	41	609	12	0.0197044	0.292683	GO:0150116	GO:BP	regulation of cell-substrate junction organization	11920	23289		IDA,IMP,IDA,IMP IEA,IDA,IMP IGI,ISS IEA,IMP,IMP IBA,IDA,IEA,TAS	COL16A1,S100A10,EFNA5,LAMTOR2,NRP1,CORO1C,ARF6,PHLDB2,LIMCH1,VEGFA,MMP14,THBS1
query_1	TRUE	0.0301859	183	609	27	0.044335	0.147541	GO:0010876	GO:BP	lipid localization	11920	4997		ISS IBA IEA,IBA,IDA,IEA,IDA ISS TAS IEA,IDA IBA IEA,IEA,IEA,IBA,IEA,IMP,IEP IEA,IDA IEA,IGI,IDA IMP ISS IEA,IMP,IBA TAS NAS IEA,IBA NAS IEA,IDA IBA IEA,IMP TAS,ISS IEA,ISS,IDA,IBA,IDA IEA,IMP IEA,IDA IBA TAS IEA	FABP3,CRABP2,SPP1,ATG9B,CAV1,PLTP,ERFE,OSBPL3,MEST,STARD10,IRS2,GOT2,NME4,SLC25A17,MFSD2A,SLC2A1,ATP11B,PLSCR4,STARD4,LPL,LIMA1,LRP1,THBS1,SLC66A2,LBP,OSBPL2,PPARA
query_1	TRUE	0.0312973	110	609	20	0.0328407	0.181818	GO:0046395	GO:BP	carboxylic acid catabolic process	11920	14090		IDA IEA,ISS,IMP IEA,TAS,IDA IMP IBA IEA,TAS IEA,IDA IBA,IMP,IDA IBA TAS IEA,IGI TAS,ISS IEA,IDA TAS IEA,IDA IMP IEA,IDA IBA IEA,IEA,IEA,IDA IBA IEA,IDA IMP ISS IEA,IBA,TAS	CYP26B1,NUDT8,ACADSB,GLUL,ACOX2,DDAH2,NOS3,IRS2,GOT2,SLC25A17,MFSD2A,DDAH1,ALDH5A1,HIBADH,GPT,PEX5,HDC,ACADVL,LPIN3,PPARA
query_1	TRUE	0.0314993	130	609	22	0.0361248	0.169231	GO:0044262	GO:BP	cellular carbohydrate metabolic process	11920	12700		IEA,IEA,IEA,IBA,ISS IEA,IDA IBA,IEA,IDA,IMP NAS,IMP,IDA ISS IBA IEA,IDA IBA TAS IEA,IDA,IDA TAS,IEA,IEA,ISS IBA IEA,IDA IMP IBA TAS IEA,TAS,IDA IBA IEA,IDA IEA,IDA IEA	IDH2,HK2,SLC25A12,ERFE,IGF2,INPP5A,PFKM,IGF1,IRS2,NUPR1,INPP5K,GYS1,C1QTNF3,MGAM,PHKA2,GPT,HAS2,PYGM,SELENOS,IMPA2,INSR,PPARA
query_1	TRUE	0.0318708	82	609	17	0.0279146	0.207317	GO:0061572	GO:BP	actin filament bundle organization	11920	18264		IMP,IDA,IDA,ISS,IDA IMP IEA,IEA,IMP,NAS,IEA,IMP,IDA,IMP,ISS,IMP IBA,IDA IBA IEA,IMP,IDA	S100A10,CCN2,RGCC,TPM1,FHOD1,MTOR,STMN1,NEDD9,MARCKS,NRP1,INPP5K,PHLDB2,CD47,LIMCH1,LIMA1,CGNL1,PPM1E
query_1	TRUE	0.0319908	28	609	10	0.0164204	0.357143	GO:0051496	GO:BP	positive regulation of stress fiber assembly	11920	15889		IMP,IDA,IDA,ISS,IDA,IEA,IMP,ISS,IMP IBA,IDA	S100A10,CCN2,RGCC,TPM1,FHOD1,MTOR,NRP1,CD47,LIMCH1,PPM1E
query_1	TRUE	0.0323356	253	609	33	0.0541872	0.130435	GO:0051347	GO:BP	positive regulation of transferase activity	11920	15787		ISS IBA,ISS IEA,IEA,IDA IMP IEA,IEA,TAS,IEA,IEA,IDA,IMP,IMP,IDA,IBA IEA,IDA,ISS IBA IEA,IDA,IMP,IDA,IMP,IDA IEA,IGI IEA,IBA,IDA,NAS,IBA,IDA,IEA,IEA,IMP,ISS IEA,IEA,IDA IMP IBA,IDA	PARM1,GHR,EFNA5,RGCC,FAM20A,MTOR,VAV3,ADORA1,TGFB2,JTB,RALB,STRADB,PDGFC,NEDD9,IGF2,CD44,IGF1,CCND2,AURKB,TRAF4,PRNP,EPHB2,VEGFA,TNFRSF10A,MUSK,IL18,WNK1,CAB39L,THBS1,CIB1,CDC25B,INSR,CARD10
query_1	TRUE	0.0337089	184	609	27	0.044335	0.146739	GO:0050865	GO:BP	regulation of cell activation	11920	15384		IDA IEA,IEA,IEA,IDA,IDA,IMP,IDA,IDA IBA TAS IEA,NAS,ISS IEA,IDA IBA,IDA,ISS IEA,ISS IEA,ISS IEA,IDA,IMP,IDA,ISS IBA IEA,ISS IEA,IDA ISS IEA,ISS IEA,IDA,ISS IEA,IDA IBA,IEA,NAS	FN1,CYP26B1,CCN2,CAV1,PNP,VAV3,VCAM1,CD28,NOS3,GLI3,IGF2,IGF1,IRS2,CEBPB,PRNP,CD55,EPHB2,CD47,TNFRSF21,SCRIB,IL18,MMP14,THBS1,SPHK1,LBP,AP3D1,SOD1
query_1	TRUE	0.0345986	101	609	19	0.0311987	0.188119	GO:0060348	GO:BP	bone development	11920	17122		IEA,IMP,IEA,IEA,ISS,IEA,ISS IEA,IEA,ISS IEA,IEA,ISS IEA,IEA,IDA,IMP IEA,IEA,IEA,IEA,IDA IEA,ISS	COL3A1,CYP26B1,SFRP2,GHR,ATG9B,BGN,TMEM119,COL1A1,EVC,PDGFC,LRRC17,GLI3,IGF1,SH3PXD2B,LOX,HAS2,MMP14,FBN1,TGM2
query_1	TRUE	0.0355545	57	609	14	0.0229885	0.245614	GO:0043149	GO:BP	stress fiber assembly	11920	12169		IMP,IDA,IDA,ISS,IDA IMP IEA,IEA,IMP,IMP,IDA,IMP,ISS,IMP IBA,IMP,IDA	S100A10,CCN2,RGCC,TPM1,FHOD1,MTOR,STMN1,NRP1,INPP5K,PHLDB2,CD47,LIMCH1,CGNL1,PPM1E
query_1	TRUE	0.0355545	57	609	14	0.0229885	0.245614	GO:0070252	GO:BP	actin-mediated cell contraction	11920	18751		IMP,ISS IC IEA,ISS,IMP TAS,NAS,NAS,IMP,IEA,TAS,ISS,TAS,IMP,TAS,IDA	GJA5,CAV1,TPM1,MYH8,MYH4,MYH2,SNTA1,ADORA1,MYL6,ATP2A1,GJC1,LIMCH1,MYL6B,MYLK2
query_1	TRUE	0.0355545	57	609	14	0.0229885	0.245614	GO:0030038	GO:BP	contractile actin filament bundle assembly	11920	7684		IMP,IDA,IDA,ISS,IDA IMP IEA,IEA,IMP,IMP,IDA,IMP,ISS,IMP IBA,IMP,IDA	S100A10,CCN2,RGCC,TPM1,FHOD1,MTOR,STMN1,NRP1,INPP5K,PHLDB2,CD47,LIMCH1,CGNL1,PPM1E
query_1	TRUE	0.0355545	57	609	14	0.0229885	0.245614	GO:0150115	GO:BP	cell-substrate junction organization	11920	23288		IDA,IMP,IBA IEA,TAS,IDA,IMP IEA,IDA,IMP IGI,ISS IEA,IMP,IMP IBA,IDA,IEA,TAS	COL16A1,S100A10,FN1,ITGA6,EFNA5,LAMTOR2,NRP1,CORO1C,ARF6,PHLDB2,LIMCH1,VEGFA,MMP14,THBS1
query_1	TRUE	0.0371456	316	609	38	0.0623974	0.120253	GO:0030162	GO:BP	regulation of proteolysis	11920	7719		IDA,NAS,IEA,IEA,IEA,IDA IBA IEA,IEA,IMP ISS IEA,IEA,IDA IBA,IEA,IDA IBA IEA,IDA,IMP,ISS,IMP,IMP IBA,IEP,IDA IEA,IMP,IBA IEA,IEA,TAS IEA,IDA IMP IEA,IMP,NAS,IEA,IDA IMP,IEA,IDA,IDA IBA IEA,IMP,IC,IMP IBA,IEA,IDA,IDA IBA IEA,TAS	S100A10,HSPE1,FN1,COL6A3,SFRP2,SERPINB6,CCN2,CAV1,PCOLCE,ANXA8,ANTXR1,SERPINB1,HGF,AQP1,FMR1,CD44,FAS,EGLN3,CTSH,NUPR1,SERPINF1,UBE2O,PRNP,RAD23A,RCN3,MAPK12,LXN,GPX1,PROS1,VEGFA,TIMP1,ARAF,LRP1,RNF34,MMP14,THBS1,TIMP2,KEAP1
query_1	TRUE	0.0373737	74	609	16	0.0262726	0.216216	GO:0030324	GO:BP	lung development	11920	7806		ISS IEA,IEA,IEA,IEA,IEA,IEA,IEA,ISS IEA,ISS IEA,ISS IEA,IEA,ISS,IEA,IEA,IEA,IEA	ERRFI1,COL3A1,ADAMTS2,CCN2,ADAMTSL2,NOS3,GLI3,CTSH,RCN3,PKDCC,LOX,VEGFA,AIMP2,MMP14,NKIRAS2,RAB3A
query_1	TRUE	0.0382097	83	609	17	0.0279146	0.204819	GO:0060541	GO:BP	respiratory system development	11920	17306		ISS IEA,IEA,IEA,IEA,IEA,IEA,TAS IEA,IEA,ISS IEA,ISS IEA,ISS IEA,IEA,ISS,IEA,IEA,IEA,IEA	ERRFI1,COL3A1,ADAMTS2,CCN2,ADAMTSL2,NOS3,GLI3,SIX1,CTSH,RCN3,PKDCC,LOX,VEGFA,AIMP2,MMP14,NKIRAS2,RAB3A
query_1	TRUE	0.0382419	42	609	12	0.0197044	0.285714	GO:0048644	GO:BP	muscle organ morphogenesis	11920	14945		IEA,IMP,IMP,IEA,ISS,IEA,ISS,IMP,IEA,IMP,IMP IBA,IMP IBA	COL3A1,MYL2,TPM1,ADARB1,TGFB2,MYF6,TBX1,MYLK,FZD1,ANKRD1,TCAP,MYLK2
query_1	TRUE	0.0383786	35	609	11	0.0180624	0.314286	GO:0035914	GO:BP	skeletal muscle cell differentiation	11920	10735		IEA,IEA,ISS IEA,IBA IEA,IEA,IEA,IEA,ISS,IEA,IEA,IDA IEA	CYP26B1,ASB2,AKIRIN1,MYF6,KLF5,SIX1,NUPR1,TBX1,CDON,ANKRD1,MYLK2
query_1	TRUE	0.0392196	142	609	23	0.0377668	0.161972	GO:0009060	GO:BP	aerobic respiration	11920	3663		TAS NAS,IBA NAS IEA,IDA IBA IEA,IEA,IDA,IBA IEA,IMP,NAS,IEA,TAS NAS IEA,NAS IEA,IMP,IBA IEA,IMP,IBA IEA,TAS IEA,NAS,IDA IBA IEA,IBA,IEA,IEA,NAS,IDA IBA TAS IEA	NDUFB5,NDUFS6,SDHD,IDH2,ATP5F1A,COX7A1,CHCHD10,NDUFB4,COX7B,NDUFB9,NDUFC2,ISCU,COX6A2,NUPR1,COX5B,UQCRC1,NDUFA4,MDH2,CYC1,COQ9,COX10,NDUFB7,ACO2
query_1	TRUE	0.0396044	394	609	44	0.0722496	0.111675	GO:0044255	GO:BP	cellular lipid metabolic process	11920	12695		ISS IC IEA,IEA,IDA IBA,IDA ISS TAS IEA,IDA IEA,TAS,ISS IEA,IBA,ISS,IDA IEA,IEA,IDA IMP IBA IEA,IDA IGI IBA IEA,IMP IEA,ISS IEA,IGI IBA TAS NAS IEA,IEA,IDA IBA IEA,IMP,IDA IBA TAS IEA,IDA IBA,IDA IBA IEA,IDA IBA TAS IEA,IDA IBA IEA,IBA,IGI TAS,IDA IBA TAS IEA,IMP ISS TAS IEA,IDA IEA,IEA,IDA,IDA ISS IBA IC IEA,IDA IBA IEA,IDA,IDA IBA IEA,TAS,IEA,TAS,IDA IMP IGI IBA TAS NAS IEA,IDA IMP ISS IEA,IEA,I…	FABP3,CRABP2,EPHX1,CYP1B1,CYP26B1,PLA1A,CAV1,PORCN,NUDT8,ACADSB,ERFE,ACOX2,ELOVL6,AKR1B1,MID1IP1,AGPAT2,INPP5A,IDI1,IRS2,SPTSSA,TTC7B,PIGQ,INPP5K,PIP4K2B,ABHD8,SLC25A17,CERK,MFSD2A,GPX1,PIGX,STARD4,LPL,PIP4P2,GSTP1,SCD,LRP1,PEX5,ALG1,SPHK1,ACADVL,IMPA2,LPIN3,A4GALT,PPARA
query_1	TRUE	0.040528	102	609	19	0.0311987	0.186275	GO:1903037	GO:BP	regulation of leukocyte cell-cell adhesion	11920	26150		IDA,IDA,IDA,IDA IBA TAS IEA,ISS IEA,IDA IBA,IMP,IDA,ISS IEA,ISS IEA,IDA,IDA,ISS IBA IEA,IMP,ISS IEA,IDA ISS IEA,IMP,IEA,IDA	CAV1,PNP,VCAM1,CD28,GLI3,IGF2,CD44,IGF1,CEBPB,PRNP,CD55,CD47,TNFRSF21,HAS2,SCRIB,IL18,WNK1,AP3D1,PPARA
query_1	TRUE	0.0413013	153	609	24	0.0394089	0.156863	GO:2001233	GO:BP	regulation of apoptotic signaling pathway	11920	30397		IMP,ISS IEA,IMP,IDA IBA,IEA,IEA,IDA IEA,ISS,IMP,IDA,ISS,IDA,IEA,IMP,IDA ISS,IEA,IMP ISS,IMP IEA,IDA,IDA,IMP IBA,IDA TAS,IMP,IMP	ITGA6,SFRP2,CAV1,G0S2,MAL,STRADB,HGF,NOS3,DEPTOR,NACC2,BDNF,CD44,NRP1,FAS,IGF1,CTSH,NUPR1,GPX1,GDNF,GSTP1,RNF34,THBS1,SELENOS,SOD1
query_1	TRUE	0.0418154	448	609	48	0.0788177	0.107143	GO:0006812	GO:BP	cation transport	11920	2768		IEA,IBA IEA,IMP,IMP ISS IEA,IEA,IEA,IMP,IEA,IEA,IEA,IEA,IBA IEA,IMP,IEA,IEA,IDA ISS IEA,ISS,IEA,IDA IMP IBA IEA,IMP,IEA,IDA IMP,IDA IMP ISS IBA IEA,IEA,IDA,IBA,ISS IBA IEA,ISS IEA,ISS IEA,IEA,IDA IMP ISS IBA,ISS IEA,ISS,IEA,IEA,IDA,IEA,IDA TAS,IMP,IEA,ISS,IDA IC,IMP ISS IBA,IMP IBA IEA,IDA IBA IEA,IEA,IEA,IEA	GJA5,NIPAL3,SELENON,CAV1,CHRNE,ATP5F1A,SNTA1,COX7A1,ADORA1,CXCR4,SLC25A12,CP,VDAC1,SLC29A1,NOS3,AQP1,FMR1,COX7B,PANX1,ISCU,CATSPER2,SLC7A5,ATP2A1,COX6A2,INPP5K,SLC25A19,DHRS7C,PIEZO2,PRNP,SLC25A17,CASQ2,EPHB2,EPB41,ATP6V1C2,COX5B,MYLK,UQCRC1,GDNF,NDUFA4,CYC1,ANK3,GSTO1,WNK1,SLC47A1,KCNJ12,ATP5MC1,TMEM38A,RAB3A
query_1	TRUE	0.0420425	66	609	15	0.0246305	0.227273	GO:0010634	GO:BP	positive regulation of epithelial cell migration	11920	4779		IDA,IGI,IMP,IDA,IDA,IDA,IMP TAS IEA,IMP,ISS IEA,ISS IEA,IDA IMP IGI,ISS IEA,IEA,IDA,ISS IEA	HYAL1,ATP5F1A,MTOR,TGFB2,NOS3,GLIPR2,NRP1,JCAD,ARF6,CTSH,VEGFA,SRPX2,HAS2,THBS1,CIB1
query_1	TRUE	0.0422191	112	609	20	0.0328407	0.178571	GO:0010466	GO:BP	negative regulation of peptidase activity	11920	4647		IEA,IEA,IDA IBA IEA,IDA IBA,IDA IBA IEA,IDA,IMP,IMP,IBA IEA,IEA,IEA,IEA,IMP,IEA,IDA,IDA IBA IEA,IC,IMP IBA,IDA,IDA IBA IEA	COL6A3,SFRP2,SERPINB6,ANXA8,SERPINB1,HGF,AQP1,CD44,SERPINF1,UBE2O,PRNP,LXN,GPX1,PROS1,VEGFA,TIMP1,LRP1,RNF34,THBS1,TIMP2
query_1	TRUE	0.0428207	909	609	80	0.131363	0.0880088	GO:0044248	GO:BP	cellular catabolic process	11920	12691		IEA,ISS IEA,IDA IBA NAS,IDA IEA,TAS,IDA IBA IEA,IMP,ISS,IEA,IMP IEA,IDA IGI IEA,IDA IMP ISS IBA IEA,IDA,IDA IMP ISS IBA TAS IEA,TAS,IMP,IMP,IDA IMP IBA IEA,IBA,IMP NAS,TAS IEA,NAS,IDA IBA,IBA IEA,IMP ISS IBA,IMP,IMP IBA,IDA IMP IEA,IMP,IBA IEA,IEA,IDA,IMP,IDA IBA,IMP ISS IEA,IDA IBA TAS IEA,IEA,IMP ISS IEA,IDA,IDA IMP IBA IEA,ISS IEA,IDA IBA,IGI TAS,IMP,IMP,ISS IEA,TAS IEA,IDA TAS IEA,IDA IEA,IDA…	EPHX1,CYP1B1,PCYOX1,CYP26B1,HYAL1,ATG9B,CAV1,NUDT8,CISD1,ACADSB,DCN,ASB2,PNP,MTOR,GLUL,HK2,RALB,ACOX2,LIX1,VDAC1,DDAH2,HGF,NOS3,FASTK,FMR1,LAPTM4B,RRAGA,OPTN,VIM,GABARAPL1,PFKM,IGF1,IRS2,CTSH,NUPR1,GOT2,TRAF4,PIP4K2B,UHRF1,RAD23A,RCN3,CDC34,SLC25A17,SNX7,PKP1,MFSD2A,PABPC4,DDAH1,RNF11,CSDE1,ATP6V1C2,SPSB4,RNF123,GPX1,UCHL1,GDNF,PELO,SQSTM1,RRAGD,ALDH5A1,HIBADH,MGAM,TIMP1,ARAF,LPL,GPT,PYGM,GSTO1,L…
query_1	TRUE	0.0451391	198	609	28	0.045977	0.141414	GO:0006979	GO:BP	response to oxidative stress	11920	2908		IMP,ISS IEA,IDA,TAS IEA,TAS,IEA,IEP,IEA,IEA,IDA,IDA,IDA,IDA,IDA,ISS IEA,IDA IGI TAS,IEA,IDA,IMP IBA NAS IEA,IEA,IEA,ISS,IEA,IMP,IEA,IDA IBA,IDA IEA,IDA IMP ISS IBA IC IEA	SELENON,CYP1B1,HYAL1,GPX8,SCARA3,CA3,TPM1,MMP2,COL1A1,ACOX2,NDUFB4,HGF,NOS3,AQP1,PRNP,STK25,SDC1,ETV5,GPX1,PPARGC1B,FZD1,GSTP1,MMP14,SELENOS,SPHK1,SRXN1,KEAP1,SOD1
query_1	TRUE	0.0452971	75	609	16	0.0262726	0.213333	GO:0070663	GO:BP	regulation of leukocyte proliferation	11920	18996		IDA,IMP,IDA,IDA IBA TAS IEA,IDA IBA,IDA,ISS IEA,ISS IEA,ISS IEA,IDA,IMP,IEA,ISS IBA IEA,ISS IEA,IDA,ISS	PNP,VAV3,VCAM1,CD28,IGF2,IGF1,IRS2,CEBPB,PRNP,CD55,EPHB2,ST6GAL1,TNFRSF21,SCRIB,IL18,GSTP1
query_1	TRUE	0.0460712	370	609	42	0.0689655	0.113514	GO:0098609	GO:BP	cell-cell adhesion	11920	22001		IBA,IBA,IEA,IBA,IBA,IBA IEA,IBA,IDA IBA IEA,IDA,IDA,IDA,IBA,IDA IGI IEP IEA,IBA IEA,ISS,IDA IBA TAS IEA,IBA NAS IEA,ISS IEA,IDA IMP ISS IBA IEA,IDA IBA,IMP NAS,IDA,IDA IMP IBA NAS IEA,ISS IEA,ISS IEA,IDA,IBA IEA,IDA IBA,IDA IBA IEA,ISS IBA IEA,IDA,IDA,IMP,IGI ISS IBA IEA,IBA,IDA ISS IEA,IBA,ISS,IMP,IBA,IEA,IDA	ITGA10,IGFN1,CYP1B1,FN1,ITGA6,LIMS2,ITGA9,EFNA5,CAV1,RGCC,PNP,IGDCC4,VCAM1,KIRREL1,TGFB2,CD28,NRCAM,GLI3,PTPRD,IGF2,CD44,IGF1,CDH1,CEBPB,PRNP,CD55,PKP1,PODXL2,CD47,TNFRSF21,VEGFA,SRPX2,HAS2,SCRIB,TENM4,IL18,CDON,ANK3,WNK1,ITGA11,AP3D1,PPARA
query_1	TRUE	0.0476229	210	609	29	0.047619	0.138095	GO:1902532	GO:BP	negative regulation of intracellular signal transduction	11920	25712		IEA,IBA,ISS IEA,ISS IEA,IDA IMP,IEA,ISS,IMP,IMP IBA,IMP IGI IEA,IDA,IBA IEA,IEA,IDA IBA IEA,ISS IEA,IDA,ISS IEA,IEA,IDA,IDA,IDA,IDA ISS NAS,IMP,IDA,IMP,IMP,ISS IEA,IDA IBA,IMP	ERRFI1,ARHGAP24,SFRP2,CAV1,RIOK3,MTOR,TGFB2,STMN1,CASTOR2,DEPTOR,CD44,NLRX1,OPTN,INPP5K,PRNP,CDC34,EPHB2,GPX1,SLIT2,UCHL1,C1QTNF3,GSTP1,RNF34,THBS1,SELENOS,CGNL1,CIB1,WTIP,PPARA
query_1	TRUE	0.0488936	113	609	20	0.0328407	0.176991	GO:0007162	GO:BP	negative regulation of cell adhesion	11920	3062		ISS IEA,IDA,IDA,TAS,IEA,IEA,ISS IEA,IMP,IMP,ISS IEA,ISS IEA,IMP,IMP,ISS IBA IEA,IDA,ISS IEA,IMP,IEA,IDA TAS,IDA	CYP1B1,EFNA5,RGCC,ARHGDIG,MMP2,COL1A1,GLI3,CORO1C,CDH1,CEBPB,PRNP,EPHB2,PHLDB2,TNFRSF21,VEGFA,SCRIB,WNK1,MMP14,THBS1,PPARA
query_1	TRUE	0.0488936	113	609	20	0.0328407	0.176991	GO:0003018	GO:BP	vascular process in circulatory system	11920	1594		IEA,ISS IEA,IEA,IEA,IEA,NAS,NAS,ISS NAS IEA,IEA,NAS,IMP,IMP ISS NAS IEA,IMP IGI NAS,IDA,IEA,IDA,IDA IMP,ISS NAS,NAS,ISS IEA	GJA5,CAV1,MMP2,SNTA1,ADORA1,SLC4A3,SLC29A1,NOS3,PTP4A3,SLC7A5,CTNNBIP1,MFSD2A,SLC2A1,DDAH1,GPX1,SLIT2,VEGFA,LRP1,INSR,SOD1
